# Supplementary material for: Site and Bioenergy Cropping System Similarly Affect Distinct Live and Total Soil Microbial Communities
Source: Front Microbiol. 2021 Oct 14;12:725756. doi: 10.3389/fmicb.2021.725756 (PMC8551758; doi:10.3389/fmicb.2021.725756)
Supplement: Supplementary file 1 [file Data_Sheet_1.xlsx]

## Sheet: original
Supplementary File 2: Indicator Species for Live Fungi
OTU.ID	Kingdom	Phylum	Class	Order	Family	Genus	Species	taxonomy	MI_Corn_Mean	MI_Corn_stdev	MI_Switchgrass_Mean	MI_Switchgrass_stdev	WI_Corn_Mean	WI_Corn_stdev	WI_Switchgrass_Mean	WI_Switchgrass_stdev	s.Michigan_Corn	s.Michigan_Switchgrass	s.Wisconsin_Corn	s.Wisconsin_Switchgrass	index	stat	p.value	Flag	dw.baseMean_Michigan_Corn_vs_Michigan_Switchgrass	dw.logFC_Michigan_Corn_vs_Michigan_Switchgrass	dw.lfcSE_Michigan_Corn_vs_Michigan_Switchgrass	dw.stat_Michigan_Corn_vs_Michigan_Switchgrass	dw.padj_Michigan_Corn_vs_Michigan_Switchgrass	dw.Flag_Michigan_Corn_vs_Michigan_Switchgrass	dw.baseMean_Michigan_Corn_vs_Wisconsin_Corn	dw.logFC_Michigan_Corn_vs_Wisconsin_Corn	dw.lfcSE_Michigan_Corn_vs_Wisconsin_Corn	dw.stat_Michigan_Corn_vs_Wisconsin_Corn	dw.padj_Michigan_Corn_vs_Wisconsin_Corn	dw.Flag_Michigan_Corn_vs_Wisconsin_Corn	dw.baseMean_Michigan_Corn_vs_Wisconsin_Switchgrass	dw.logFC_Michigan_Corn_vs_Wisconsin_Switchgrass	dw.lfcSE_Michigan_Corn_vs_Wisconsin_Switchgrass	dw.stat_Michigan_Corn_vs_Wisconsin_Switchgrass	dw.padj_Michigan_Corn_vs_Wisconsin_Switchgrass	dw.Flag_Michigan_Corn_vs_Wisconsin_Switchgrass	dw.baseMean_Michigan_Switchgrass_vs_Wisconsin_Corn	dw.logFC_Michigan_Switchgrass_vs_Wisconsin_Corn	dw.lfcSE_Michigan_Switchgrass_vs_Wisconsin_Corn	dw.stat_Michigan_Switchgrass_vs_Wisconsin_Corn	dw.padj_Michigan_Switchgrass_vs_Wisconsin_Corn	dw.Flag_Michigan_Switchgrass_vs_Wisconsin_Corn	dw.baseMean_Michigan_Switchgrass_vs_Wisconsin_Switchgrass
OTU_1	Fungi	Mortierellomycota	Mortierellomycetes	Mortierellales	Mortierellaceae	?	?	k__Fungi,p__Mortierellomycota,c__Mortierellomycetes,o__Mortierellales,f__Mortierellaceae,g__?,s__?	47.0182	83.8494	2.1657	1.61224	4730.58	4962.91	1522.75	1334.74	0	0	1	1	10	0.99609	0.001	1	1575.63	4.44567	1.68998	2.6306	0.00852342	1	1575.63	-6.64098	1.65959	-4.00157	6.29e-05	-1	1575.63	-5.00614	1.65946	-3.01673	0.00255521	-1	1575.63	-11.0867	1.68453	-6.58145	4.66e-11	-1	1575.63
OTU_10	Fungi	Mortierellomycota	Mortierellomycetes	Mortierellales	Mortierellaceae	Mortierella	Mortierella_minutissima	k__Fungi,p__Mortierellomycota,c__Mortierellomycetes,o__Mortierellales,f__Mortierellaceae,g__Mortierella,s__Mortierella_minutissima	2.57922	1.95664	0.92741	0.35517	3696.3	6669.58	912.334	1455.75	0	0	1	1	10	0.99962	0.001	1	1153.03	1.28333	2.0642	0.621706	0.534135	0	1153.03	-10.6723	2.00619	-5.3197	1.04e-07	-1	1153.03	-8.65448	2.00608	-4.31411	1.6e-05	-1	1153.03	-11.9557	1.98338	-6.02792	1.66e-09	-1	1153.03
OTU_82	Fungi	Glomeromycota	Paraglomeromycetes	Paraglomerales	unclassified_Paraglomerales	unclassified_Paraglomerales	?	k__Fungi,p__Glomeromycota,c__Paraglomeromycetes,o__Paraglomerales,f__unclassified_Paraglomerales,g__unclassified_Paraglomerales,s__?	0.150081	0.335591	897.243	1212.77	2.4503	4.81005	1.30678	1.20532	0	1	0	0	2	0.99783	0.001	1	225.287	-11.0713	2.33405	-4.74338	2.1e-06	-1	225.287	-3.07425	2.44536	-1.25718	0.20869	0	225.287	-1.60812	2.41349	-0.666304	0.505217	0	225.287	7.99706	2.29896	3.47856	0.000504118	1	225.287
OTU_225	Fungi	Glomeromycota	Glomeromycetes	Glomerales	Glomeraceae	?	?	k__Fungi,p__Glomeromycota,c__Glomeromycetes,o__Glomerales,f__Glomeraceae,g__?,s__?	59.9658	133.854	141.688	80.9258	3.66898	6.89063	1327.05	1927.14	0	1	0	1	9	0.928777	0.016	1	383.094	-1.23558	2.42327	-0.509881	0.610135	0	383.094	4.29512	2.53794	1.69236	0.0905769	0	383.094	-4.46288	2.42301	-1.84187	0.0654938	0	383.094	5.53069	2.53528	2.18149	0.0291468	1	383.094
OTU_193	Fungi	Glomeromycota	Paraglomeromycetes	Paraglomerales	?	?	?	k__Fungi,p__Glomeromycota,c__Paraglomeromycetes,o__Paraglomerales,f__?,g__?,s__?	0.881471	1.61534	520.15	330.635	0	0	0.274796	0.614463	0	1	0	0	2	0.99889	0.001	1	130.327	-9.51458	2.68491	-3.54372	0.000394519	-1	130.327	-0.672867	2.82143	-0.238484	0.811506	0	130.327	1.29472	2.83128	0.457292	0.647461	0	130.327	8.84171	2.72502	3.24464	0.00117599	1	130.327
OTU_15	Fungi	Basidiomycota	Tremellomycetes	Cystofilobasidiales	Cystofilobasidiaceae	Cystofilobasidium	Cystofilobasidium_macerans	k__Fungi,p__Basidiomycota,c__Tremellomycetes,o__Cystofilobasidiales,f__Cystofilobasidiaceae,g__Cystofilobasidium,s__Cystofilobasidium_macerans	1001.61	1458.73	18.1731	24.5861	7.8328	8.54516	48.227	63.2553	1	0	0	0	1	0.964884	0.033	1	268.961	5.78189	2.3507	2.45965	0.0139072	1	268.961	7.33827	2.43801	3.00994	0.00261299	1	268.961	4.37395	2.35026	1.86105	0.0627368	0	268.961	1.55637	2.44039	0.637755	0.523633	0	268.961
OTU_250	Fungi	Glomeromycota	Glomeromycetes	Glomerales	Glomeraceae	Glomus	?	k__Fungi,p__Glomeromycota,c__Glomeromycetes,o__Glomerales,f__Glomeraceae,g__Glomus,s__?	682.732	992.412	83.3075	82.0188	0.250304	0.559696	0.206174	0.461018	1	0	0	0	1	0.844141	0.046	1	191.624	3.03444	2.79359	1.08621	0.277384	0	191.624	8.88064	2.91978	3.04154	0.00235372	1	191.624	11.2001	2.93415	3.81716	0.000134997	1	191.624	5.8462	2.92005	2.00209	0.045275	1	191.624
OTU_63	Fungi	Basidiomycota	Agaricomycetes	Agaricales	?	?	?	k__Fungi,p__Basidiomycota,c__Agaricomycetes,o__Agaricales,f__?,g__?,s__?	159.297	356.198	0	0	329.992	734.813	1227.94	1830.23	0	0	0	1	4	0.845619	0.013	1	429.308	25.4998	3.63797	7.00935	2.39e-12	1	429.308	-1.05366	3.52324	-0.29906	0.764895	0	429.308	-2.94751	3.52175	-0.836944	0.402624	0	429.308	-26.5535	3.63873	-7.29745	2.93e-13	-1	429.308
OTU_69	Fungi	Glomeromycota	Glomeromycetes	Glomerales	Glomeraceae	?	?	k__Fungi,p__Glomeromycota,c__Glomeromycetes,o__Glomerales,f__Glomeraceae,g__?,s__?	0	0	0.377006	0.516628	0	0	965.068	1941.38	0	0	0	1	4	0.774445	0.045	1	241.361	-14.601	4.16228	-3.50793	0.000451611	-1	241.361	0	4.19605	0	1	0	241.361	-25.941	4.09572	-6.3337	2.39e-10	-1	241.361	26.9193	4.16237	6.46728	9.98e-11	1	241.361
OTU_92	Fungi	unclassified_Fungi	unclassified_Fungi	unclassified_Fungi	unclassified_Fungi	?	?	k__Fungi,p__unclassified_Fungi,c__unclassified_Fungi,o__unclassified_Fungi,f__unclassified_Fungi,g__?,s__?	0	0	229.772	445.18	2.2	4.91935	0.491645	1.09935	0	1	0	0	2	0.994194	0.001	1	58.116	-9.81091	3.15762	-3.10705	0.00188962	-1	58.116	-3.69587	3.24459	-1.13909	0.254667	0	58.116	-0.182722	3.28289	-0.055659	0.955613	0	58.116	6.11504	3.11889	1.96064	0.0499206	1	58.116
OTU_222	Fungi	Glomeromycota	Paraglomeromycetes	Paraglomerales	unclassified_Paraglomerales	unclassified_Paraglomerales	?	k__Fungi,p__Glomeromycota,c__Paraglomeromycetes,o__Paraglomerales,f__unclassified_Paraglomerales,g__unclassified_Paraglomerales,s__?	0	0	211.65	379.682	0	0	0	0	0	1	0	0	2	0.774597	0.034	1	52.9125	-9.68787	4.17756	-2.31903	0.0203935	-1	52.9125	0	4.26672	0	1	0	52.9125	0	4.27591	0	1	0	52.9125	7.52449	4.17203	1.80356	0.0713008	0	52.9125
OTU_178	Fungi	Glomeromycota	Glomeromycetes	Glomerales	Glomeraceae	Glomus	Glomus_sp	k__Fungi,p__Glomeromycota,c__Glomeromycetes,o__Glomerales,f__Glomeraceae,g__Glomus,s__Glomus_sp	0	0	178.528	132.439	4.66442	7.73133	22.4219	50.1369	0	1	0	0	2	0.931808	0.002	1	51.4035	-23.1149	3.13246	-7.37913	1.59e-13	-1	51.4035	-17.6854	3.21236	-5.50543	3.68e-08	-1	51.4035	-20.1248	3.13582	-6.41772	1.38e-10	-1	51.4035	5.42945	3.0803	1.76263	0.0779624	0	51.4035
OTU_1927	Fungi	Mortierellomycota	Mortierellomycetes	Mortierellales	Mortierellaceae	Mortierella	Mortierella_pulchella	k__Fungi,p__Mortierellomycota,c__Mortierellomycetes,o__Mortierellales,f__Mortierellaceae,g__Mortierella,s__Mortierella_pulchella	0.137093	0.30655	0	0	4.91473	7.56094	0.0991707	0.221752	0	0	1	0	3	0.756624	0.041	1	1.28775	2.20975	3.62135	0.610199	0.54173	0	1.28775	-3.28524	3.57764	-0.918271	0.358477	0	1.28775	0.570045	3.61887	0.15752	0.874835	0	1.28775	-5.49498	3.59564	-1.52823	0.126454	0	1.28775
OTU_6073	Fungi	Glomeromycota	Paraglomeromycetes	Paraglomerales	?	?	?	k__Fungi,p__Glomeromycota,c__Paraglomeromycetes,o__Paraglomerales,f__?,g__?,s__?	58.6759	131.203	165.62	172.699	0	0	0	0	0	1	0	0	2	0.859302	0.003	1	56.074	-1.49474	3.48154	-0.429335	0.66768	0	56.074	20.9697	3.59892	5.82666	5.65e-09	1	56.074	23.7763	3.59892	6.60651	3.93e-11	1	56.074	22.4644	3.597	6.24533	4.23e-10	1	56.074
OTU_2	Fungi	Ascomycota	Sordariomycetes	unclassified_Sordariomycetes	unclassified_Sordariomycetes	unclassified_Sordariomycetes	?	k__Fungi,p__Ascomycota,c__Sordariomycetes,o__unclassified_Sordariomycetes,f__unclassified_Sordariomycetes,g__unclassified_Sordariomycetes,s__?	15.1852	28.3343	8.12783	15.0523	67.0894	66.1627	105.219	99.6925	0	0	1	1	10	0.938523	0.037	1	48.9055	0.825609	1.86581	0.442493	0.658132	0	48.9055	-2.20946	1.8725	-1.17995	0.238021	0	48.9055	-2.86051	1.85967	-1.53818	0.124004	0	48.9055	-3.03506	1.86343	-1.62875	0.103365	0	48.9055
OTU_6169	Fungi	Glomeromycota	Glomeromycetes	Glomerales	Glomeraceae	?	?	k__Fungi,p__Glomeromycota,c__Glomeromycetes,o__Glomerales,f__Glomeraceae,g__?,s__?	32.2674	72.1521	71.7832	52.5195	1.1	2.45967	1308.18	1765.7	0	1	0	1	9	0.988125	0.002	1	353.333	-1.14559	2.54761	-0.449672	0.652947	0	353.333	4.81476	2.69024	1.78972	0.0734995	0	353.333	-5.33308	2.54707	-2.09381	0.0362767	-1	353.333	5.96035	2.68562	2.21936	0.0264621	1	353.333
OTU_235	Fungi	Glomeromycota	Paraglomeromycetes	Paraglomerales	?	?	?	k__Fungi,p__Glomeromycota,c__Paraglomeromycetes,o__Paraglomerales,f__?,g__?,s__?	0	0	148.798	204.2	0	0	1.96658	4.3974	0	1	0	0	2	0.769528	0.034	1	37.6911	-9.17959	4.17761	-2.19733	0.0279968	-1	37.6911	0	4.26672	0	1	0	37.6911	-2.89243	4.20853	-0.687277	0.491908	0	37.6911	7.01624	4.17208	1.68171	0.0926247	0	37.6911
OTU_566	Fungi	Glomeromycota	Glomeromycetes	Glomerales	Claroideoglomeraceae	?	?	k__Fungi,p__Glomeromycota,c__Glomeromycetes,o__Glomerales,f__Claroideoglomeraceae,g__?,s__?	0	0	78.4193	63.1245	0	0	11.5457	25.817	0	1	0	0	2	0.835064	0.01	1	22.4913	-8.25678	3.79669	-2.17473	0.0296501	-1	22.4913	0	3.89431	0	1	0	22.4913	-5.49426	3.80201	-1.44509	0.148432	0	22.4913	6.09538	3.79052	1.60806	0.107822	0	22.4913
OTU_159	Fungi	Glomeromycota	Glomeromycetes	Glomerales	Glomeraceae	?	?	k__Fungi,p__Glomeromycota,c__Glomeromycetes,o__Glomerales,f__Glomeraceae,g__?,s__?	11.2492	24.9212	0.304702	0.681334	0	0	497.403	573.419	0	0	0	1	4	0.988584	0.003	1	127.239	5.01086	3.19939	1.56619	0.117303	0	127.239	3.28428	3.22856	1.01726	0.30903	0	127.239	-5.48333	3.10991	-1.76318	0.0778699	0	127.239	-1.72659	3.30271	-0.522779	0.601128	0	127.239
OTU_2954	Fungi	Glomeromycota	Paraglomeromycetes	Paraglomerales	Paraglomeraceae	?	?	k__Fungi,p__Glomeromycota,c__Paraglomeromycetes,o__Paraglomerales,f__Paraglomeraceae,g__?,s__?	0	0	70.7595	52.1956	0	0	0	0	0	1	0	0	2	0.894427	0.001	1	17.6899	-8.10874	3.78437	-2.14269	0.032138	-1	17.6899	0	3.88227	0	1	0	17.6899	0	3.8924	0	1	0	17.6899	5.94736	3.77819	1.57413	0.115457	0	17.6899
OTU_110	Fungi	Glomeromycota	Glomeromycetes	Glomerales	Glomeraceae	?	?	k__Fungi,p__Glomeromycota,c__Glomeromycetes,o__Glomerales,f__Glomeraceae,g__?,s__?	343.867	620.55	634.122	624.765	4.91473	7.56094	631.991	635.286	0	1	0	1	9	0.88545	0.044	1	403.724	-0.883724	2.09716	-0.42139	0.67347	0	403.724	6.3948	2.21238	2.89046	0.00384684	1	403.724	-0.879094	2.09727	-0.419162	0.675098	0	403.724	7.27852	2.21187	3.29066	0.000999527	1	403.724
OTU_23	Fungi	Ascomycota	Dothideomycetes	Pleosporales	unclassified_Pleosporales	unclassified_Pleosporales	Pleosporales_sp	k__Fungi,p__Ascomycota,c__Dothideomycetes,o__Pleosporales,f__unclassified_Pleosporales,g__unclassified_Pleosporales,s__Pleosporales_sp	1.12803	1.57455	41.0677	55.5145	464.951	995.984	3080.22	2945.93	0	0	1	1	10	0.994101	0.014	1	896.843	-5.27614	2.17872	-2.42167	0.0154494	-1	896.843	-8.77907	2.17922	-4.02854	5.61e-05	-1	896.843	-11.5036	2.17749	-5.28297	1.27e-07	-1	896.843	-3.50293	2.07546	-1.68779	0.0914524	0	896.843
OTU_355	Fungi	Glomeromycota	Paraglomeromycetes	Paraglomerales	Paraglomeraceae	Paraglomus	?	k__Fungi,p__Glomeromycota,c__Paraglomeromycetes,o__Paraglomerales,f__Paraglomeraceae,g__Paraglomus,s__?	0	0	68.0305	107.624	0	0	0.134263	0.300221	0	1	0	0	2	0.999015	0.001	1	17.0412	-8.055	3.17614	-2.5361	NA	NA	17.0412	0	3.29204	0	NA	NA	17.0412	-0.182719	3.30034	-0.0553636	NA	NA	17.0412	5.89837	3.16859	1.86151	NA	NA	17.0412
OTU_287	Fungi	Ascomycota	Dothideomycetes	Capnodiales	Mycosphaerellaceae	?	?	k__Fungi,p__Ascomycota,c__Dothideomycetes,o__Capnodiales,f__Mycosphaerellaceae,g__?,s__?	400.512	894.769	0	0	0	0	0.0991707	0.221752	1	0	0	0	1	0.774501	0.038	1	100.153	29.0793	4.18148	6.95432	NA	NA	100.153	23.0179	4.18148	5.50472	NA	NA	100.153	11.7088	4.18148	2.80016	NA	NA	100.153	0	4.27969	0	NA	NA	100.153
OTU_205	Fungi	Glomeromycota	Glomeromycetes	Glomerales	?	?	?	k__Fungi,p__Glomeromycota,c__Glomeromycetes,o__Glomerales,f__?,g__?,s__?	0.304075	0.419711	47.3788	105.012	0	0	547.435	401.013	0	1	0	1	9	0.894199	0.021	1	148.78	-6.9452	2.8924	-2.40119	0.0163419	-1	148.78	14.8149	3.03211	4.88601	1.03e-06	1	148.78	-10.4763	2.89173	-3.62285	0.000291371	-1	148.78	21.7601	2.91015	7.47732	7.59e-14	1	148.78
OTU_2178	Fungi	Glomeromycota	Glomeromycetes	Glomerales	?	?	?	k__Fungi,p__Glomeromycota,c__Glomeromycetes,o__Glomerales,f__?,g__?,s__?	0.083491	0.186692	0	0	0	0	440.442	533.443	0	0	0	1	4	0.774523	0.037	1	110.131	1.97229	4.27113	0.461771	0.644246	0	110.131	-1.71732	4.26194	-0.402944	0.686989	0	110.131	-10.2991	4.17268	-2.46822	0.0135788	-1	110.131	0	4.27051	0	1	0	110.131
OTU_1056	Fungi	Glomeromycota	Paraglomeromycetes	Paraglomerales	?	?	?	k__Fungi,p__Glomeromycota,c__Paraglomeromycetes,o__Paraglomerales,f__?,g__?,s__?	0	0	66.9549	75.4251	0.250304	0.559696	0	0	0	1	0	0	2	0.773153	0.029	1	16.8013	-8.02754	4.17783	-1.92146	0.0546737	0	16.8013	-2.50062	4.26356	-0.586509	0.557534	0	16.8013	0	4.27591	0	1	0	16.8013	5.52692	4.16907	1.3257	0.18494	0	16.8013
OTU_145	Fungi	unclassified_Fungi	unclassified_Fungi	unclassified_Fungi	?	?	?	k__Fungi,p__unclassified_Fungi,c__unclassified_Fungi,o__unclassified_Fungi,f__?,g__?,s__?	223.556	209.577	11.9069	26.2029	24.5298	54.8502	0	0	1	0	0	0	1	0.829388	0.033	1	64.9981	4.22932	3.40179	1.24326	0.213771	0	64.9981	3.15886	3.41974	0.923712	0.355636	0	64.9981	10.2051	3.51933	2.89973	0.00373483	1	64.9981	-1.07046	3.42197	-0.31282	0.754417	0	64.9981
OTU_333	Fungi	Ascomycota	Sordariomycetes	Branch06	unclassified_Branch06	unclassified_Branch06	Branch06_sp	k__Fungi,p__Ascomycota,c__Sordariomycetes,o__Branch06,f__unclassified_Branch06,g__unclassified_Branch06,s__Branch06_sp	0.744378	1.66448	62.9435	111.484	0	0	0.491645	1.09935	0	1	0	0	2	0.885773	0.01	1	16.0449	-7.06826	3.43556	-2.05738	0.0396496	-1	16.0449	-1.28593	3.543	-0.36295	0.716642	0	16.0449	0.690816	3.55066	0.19456	0.845737	0	16.0449	5.78233	3.4496	1.67624	0.0936922	0	16.0449
OTU_170	Fungi	Ascomycota	Pezizomycetes	Pezizales	Pezizaceae	unclassified_Pezizaceae	Pezizaceae_sp	k__Fungi,p__Ascomycota,c__Pezizomycetes,o__Pezizales,f__Pezizaceae,g__unclassified_Pezizaceae,s__Pezizaceae_sp	11.2009	16.6646	56.3549	73.0712	0	0	0	0	0	1	0	0	2	0.707474	0.04	1	16.8889	-2.33459	3.68365	-0.63377	0.526231	0	16.8889	3.28463	3.78404	0.86802	0.385383	0	16.8889	5.88229	3.79444	1.55024	0.121084	0	16.8889	5.61922	3.77386	1.48898	0.136492	0	16.8889
OTU_536	Fungi	Ascomycota	Sordariomycetes	Hypocreales	?	?	?	k__Fungi,p__Ascomycota,c__Sordariomycetes,o__Hypocreales,f__?,g__?,s__?	0	0	53.7557	82.8041	0	0	0	0	0	1	0	0	2	0.774597	0.034	1	13.4389	-7.71065	4.17793	-1.84556	0.0649554	0	13.4389	0	4.26673	0	1	0	13.4389	0	4.27591	0	1	0	13.4389	5.54724	4.1724	1.32951	0.183681	0	13.4389
OTU_5324	Fungi	Glomeromycota	Paraglomeromycetes	Paraglomerales	unclassified_Paraglomerales	?	?	k__Fungi,p__Glomeromycota,c__Paraglomeromycetes,o__Paraglomerales,f__unclassified_Paraglomerales,g__?,s__?	0	0	48.1068	45.2006	0	0	0.491645	1.09935	0	1	0	0	2	0.770669	0.032	1	12.1496	-7.55092	4.17799	-1.80731	0.0707143	0	12.1496	0	4.26672	0	1	0	12.1496	-0.181775	4.27299	-0.0425404	0.966068	0	12.1496	5.38752	4.17246	1.29121	0.196632	0	12.1496
OTU_34	Fungi	Olpidiomycota	Olpidiomycetes	Olpidiales	Olpidiaceae	Olpidium	Olpidium_brassicae	k__Fungi,p__Olpidiomycota,c__Olpidiomycetes,o__Olpidiales,f__Olpidiaceae,g__Olpidium,s__Olpidium_brassicae	3.24865	4.53792	0.380851	0.419963	13.7167	11.6092	284.76	632.038	0	0	1	1	10	0.993975	0.033	1	75.5265	3.09212	2.20676	1.4012	NA	NA	75.5265	-2.04033	2.14198	-0.952547	NA	NA	75.5265	-6.50779	2.08112	-3.12706	NA	NA	75.5265	-5.13246	2.20548	-2.32714	NA	NA	75.5265
OTU_16	Fungi	Ascomycota	Pezizomycetes	Pezizales	Pyronemataceae	unclassified_Pyronemataceae	Pyronemataceae_sp	k__Fungi,p__Ascomycota,c__Pezizomycetes,o__Pezizales,f__Pyronemataceae,g__unclassified_Pyronemataceae,s__Pyronemataceae_sp	0	0	0	0	0	0	293.46	589.992	0	0	0	1	4	0.774597	0.033	1	73.365	0	4.27959	0	1	0	73.365	0	4.27959	0	1	0	73.365	-25.1734	4.1814	-6.02034	1.74e-09	-1	73.365	0	4.27969	0	1	0	73.365
OTU_3778	Fungi	Glomeromycota	Paraglomeromycetes	Paraglomerales	?	?	?	k__Fungi,p__Glomeromycota,c__Paraglomeromycetes,o__Paraglomerales,f__?,g__?,s__?	0	0	41.1854	63.4547	0	0	0	0	0	1	0	0	2	0.774597	0.034	1	10.2963	-7.32603	4.17809	-1.75344	0.0795265	0	10.2963	0	4.26673	0	1	0	10.2963	0	4.27591	0	1	0	10.2963	5.16262	4.17256	1.23728	0.215984	0	10.2963
OTU_455	Fungi	Glomeromycota	Paraglomeromycetes	Paraglomerales	?	?	?	k__Fungi,p__Glomeromycota,c__Paraglomeromycetes,o__Paraglomerales,f__?,g__?,s__?	0.685466	1.53275	40.7199	49.0475	0	0	0	0	0	1	0	0	2	0.991688	0.002	1	10.3513	-5.32795	3.31525	-1.6071	0.108031	0	10.3513	-0.172712	3.42616	-0.0504099	0.959796	0	10.3513	2.42012	3.4377	0.703993	0.481437	0	10.3513	5.15524	3.35759	1.5354	0.124686	0	10.3513
OTU_6873	Fungi	Glomeromycota	Glomeromycetes	Glomerales	Glomeraceae	unclassified_Glomeraceae	?	k__Fungi,p__Glomeromycota,c__Glomeromycetes,o__Glomerales,f__Glomeraceae,g__unclassified_Glomeraceae,s__?	1.42747	2.37139	34.1999	69.2884	0	0	0	0	0	1	0	0	2	0.876326	0.019	1	8.90685	-5.02447	3.40719	-1.47467	0.140301	0	8.90685	-0.123176	3.51506	-0.0350424	0.972046	0	8.90685	2.47086	3.5263	0.700695	0.483494	0	8.90685	4.9013	3.44914	1.42102	0.15531	0	8.90685
OTU_337	Fungi	Ascomycota	Sordariomycetes	Sordariales	Lasiosphaeriaceae	?	?	k__Fungi,p__Ascomycota,c__Sordariomycetes,o__Sordariales,f__Lasiosphaeriaceae,g__?,s__?	0	0	27.6784	15.735	1.1	2.45967	0.402789	0.900663	0	1	0	0	2	0.871092	0.006	1	7.29529	-6.75712	3.27042	-2.06613	0.0388159	-1	7.29529	-2.98134	3.36804	-0.885184	0.376058	0	7.29529	-1.04289	3.37065	-0.309402	0.757016	0	7.29529	3.77578	3.24824	1.16241	0.24507	0	7.29529
OTU_2715	Fungi	unclassified_Fungi	unclassified_Fungi	unclassified_Fungi	unclassified_Fungi	unclassified_Fungi	?	k__Fungi,p__unclassified_Fungi,c__unclassified_Fungi,o__unclassified_Fungi,f__unclassified_Fungi,g__unclassified_Fungi,s__?	0	0	27.1593	43.5422	1.1	2.45967	0.134263	0.300221	0	1	0	0	2	0.874771	0.022	1	7.0984	-6.72906	3.40745	-1.97481	0.0482896	-1	7.0984	-2.98635	3.50124	-0.852941	0.393692	0	7.0984	-0.182439	3.52278	-0.0517884	0.958697	0	7.0984	3.74271	3.38619	1.10529	0.269035	0	7.0984
OTU_5148	Fungi	Glomeromycota	Paraglomeromycetes	Paraglomerales	Paraglomeraceae	Paraglomus	?	k__Fungi,p__Glomeromycota,c__Paraglomeromycetes,o__Paraglomerales,f__Paraglomeraceae,g__Paraglomus,s__?	0	0	18.9942	13.2858	0	0	0	0	0	1	0	0	2	0.894427	0.003	1	4.74854	-6.21083	3.79051	-1.63852	0.101314	0	4.74854	0	3.88713	0	1	0	4.74854	0	3.89725	0	1	0	4.74854	4.0494	3.78434	1.07004	0.284601	0	4.74854
OTU_262	Fungi	Glomeromycota	Glomeromycetes	Glomerales	Glomeraceae	unclassified_Glomeraceae	?	k__Fungi,p__Glomeromycota,c__Glomeromycetes,o__Glomerales,f__Glomeraceae,g__unclassified_Glomeraceae,s__?	47.2755	105.711	239.57	22.0046	0	0	327.869	499.655	0	1	0	1	9	0.859346	0.011	1	153.679	-2.3374	3.0151	-0.775233	0.438202	0	153.679	21.0457	3.14998	6.6812	2.37e-11	1	153.679	-2.78977	3.0152	-0.925239	0.354842	0	153.679	23.3831	3.1471	7.43004	1.09e-13	1	153.679
OTU_2656	Fungi	Glomeromycota	Glomeromycetes	Glomerales	?	?	?	k__Fungi,p__Glomeromycota,c__Glomeromycetes,o__Glomerales,f__?,g__?,s__?	0	0	0	0	1.1	2.45967	264.407	493.665	0	0	0	1	4	0.892572	0.01	1	66.3767	0	3.74539	0	1	0	66.3767	-2.99344	3.72181	-0.804299	0.421225	0	66.3767	-10.011	3.63281	-2.75571	0.00585648	-1	66.3767	-4.51776	3.72609	-1.21247	0.225334	0	66.3767
OTU_78	Fungi	Glomeromycota	Glomeromycetes	Glomerales	Glomeraceae	?	?	k__Fungi,p__Glomeromycota,c__Glomeromycetes,o__Glomerales,f__Glomeraceae,g__?,s__?	0.600324	1.34237	0.188587	0.421694	0	0	125.909	116.966	0	0	0	1	4	0.891638	0.007	1	31.6744	1.91407	3.43033	0.557984	0.576855	0	31.6744	-0.301726	3.44282	-0.0876391	0.930164	0	31.6744	-7.08536	3.33222	-2.12631	0.0334771	-1	31.6744	-2.21579	3.46906	-0.63873	0.522999	0	31.6744
OTU_4	Fungi	Mortierellomycota	Mortierellomycetes	Mortierellales	Mortierellaceae	Mortierella	?	k__Fungi,p__Mortierellomycota,c__Mortierellomycetes,o__Mortierellales,f__Mortierellaceae,g__Mortierella,s__?	0.520746	0.620621	0.335926	0.345449	2956.35	4203.61	1192.38	1414.35	0	0	1	1	10	0.999897	0.001	1	1037.39	1.27113	2.35771	0.539136	0.589793	0	1037.39	-11.7674	2.23755	-5.25908	1.45e-07	-1	1037.39	-10.4583	2.23737	-4.67436	2.95e-06	-1	1037.39	-13.0386	2.25161	-5.79076	7.01e-09	-1	1037.39
OTU_520	Fungi	Glomeromycota	Glomeromycetes	Glomerales	Glomeraceae	Rhizophagus	?	k__Fungi,p__Glomeromycota,c__Glomeromycetes,o__Glomerales,f__Glomeraceae,g__Rhizophagus,s__?	0	0	99.0739	58.1875	0	0	211.748	211.145	0	1	0	1	9	0.894427	0.006	1	77.7055	-8.59823	2.98038	-2.88495	0.0039148	-1	77.7055	0	3.10371	0	1	0	77.7055	-9.69384	2.98039	-3.25254	0.00114379	-1	77.7055	6.44383	2.97226	2.16799	0.0301594	1	77.7055
OTU_393	Fungi	Glomeromycota	Glomeromycetes	Glomerales	Glomeraceae	unclassified_Glomeraceae	Glomeraceae_sp	k__Fungi,p__Glomeromycota,c__Glomeromycetes,o__Glomerales,f__Glomeraceae,g__unclassified_Glomeraceae,s__Glomeraceae_sp	0	0	0.0609403	0.136267	0	0	92.9286	149.116	0	0	0	1	4	0.894134	0.005	1	23.2474	0.947384	3.78224	0.250482	0.802215	0	23.2474	0	3.7718	0	1	0	23.2474	-8.50252	3.67127	-2.31596	0.0205605	-1	23.2474	-3.10806	3.77603	-0.823102	0.41045	0	23.2474
OTU_40	Fungi	Glomeromycota	Glomeromycetes	Glomerales	Glomeraceae	?	?	k__Fungi,p__Glomeromycota,c__Glomeromycetes,o__Glomerales,f__Glomeraceae,g__?,s__?	0.083491	0.186692	220.734	267.5	8.8	19.6774	81.2047	179.931	0	1	0	1	9	0.881553	0.023	1	77.7056	-10.7713	3.08851	-3.48753	0.000487503	-1	77.7056	-6.16111	3.14885	-1.95662	0.0503921	0	77.7056	-9.32892	3.08934	-3.01971	0.00253016	-1	77.7056	4.61015	3.01397	1.52959	0.126118	0	77.7056
OTU_5220	Fungi	Glomeromycota	Glomeromycetes	Glomerales	?	?	?	k__Fungi,p__Glomeromycota,c__Glomeromycetes,o__Glomerales,f__?,g__?,s__?	1.80097	4.0271	16.2934	26.7453	0	0	0.268526	0.600442	0	1	0	0	2	0.941966	0.006	1	4.59071	-3.02311	3.05988	-0.987982	NA	NA	4.59071	0.811377	3.17834	0.255283	NA	NA	4.59071	2.25907	3.17449	0.711632	NA	NA	4.59071	3.83449	3.12082	1.22868	NA	NA	4.59071
OTU_3993	Fungi	Glomeromycota	Glomeromycetes	Glomerales	?	?	?	k__Fungi,p__Glomeromycota,c__Glomeromycetes,o__Glomerales,f__?,g__?,s__?	0	0	0	0	0	0	54.0521	119.561	0	0	0	1	4	0.774597	0.03	1	13.513	0	4.27959	0	NA	NA	13.513	0	4.27959	0	NA	NA	13.513	-22.6141	4.1823	-5.4071	NA	NA	13.513	0	4.27969	0	NA	NA	13.513
OTU_3751	Fungi	Glomeromycota	unclassified_Glomeromycota	unclassified_Glomeromycota	?	?	?	k__Fungi,p__Glomeromycota,c__unclassified_Glomeromycota,o__unclassified_Glomeromycota,f__?,g__?,s__?	0	0	16.0204	23.4948	0	0	0	0	0	1	0	0	2	0.774597	0.029	1	4.00509	-5.96498	4.17912	-1.42733	0.153485	0	4.00509	0	4.26673	0	1	0	4.00509	0	4.27591	0	1	0	4.00509	3.80155	4.17359	0.910859	0.36237	0	4.00509
OTU_5595	Fungi	Glomeromycota	Glomeromycetes	Glomerales	?	?	?	k__Fungi,p__Glomeromycota,c__Glomeromycetes,o__Glomerales,f__?,g__?,s__?	0.150081	0.335591	25.0987	38.2013	0	0	236.324	396.227	0	1	0	1	9	0.894171	0.016	1	65.3932	-5.88977	2.89341	-2.03558	0.0417922	-1	65.3932	-1.42509	3.01916	-0.472016	0.636915	0	65.3932	-9.12404	2.89221	-3.15469	0.00160667	-1	65.3932	4.46468	2.9039	1.53748	0.124176	0	65.3932
OTU_3832	Fungi	Glomeromycota	Paraglomeromycetes	Paraglomerales	?	?	?	k__Fungi,p__Glomeromycota,c__Paraglomeromycetes,o__Paraglomerales,f__?,g__?,s__?	0	0	15.1872	31.7267	0	0	0	0	0	1	0	0	2	0.774597	0.029	1	3.7968	-5.88835	4.17921	-1.40896	NA	NA	3.7968	0	4.26673	0	NA	NA	3.7968	0	4.27591	0	NA	NA	3.7968	3.72492	4.17369	0.892478	NA	NA	3.7968
OTU_2947	Fungi	Glomeromycota	Paraglomeromycetes	Paraglomerales	Paraglomeraceae	?	?	k__Fungi,p__Glomeromycota,c__Paraglomeromycetes,o__Paraglomerales,f__Paraglomeraceae,g__?,s__?	0	0	11.7719	21.718	0	0	1.09088	2.43928	0	1	0	0	2	0.956656	0.001	1	3.21569	-5.52492	3.35605	-1.64626	NA	NA	3.21569	0	3.46368	0	NA	NA	3.21569	-2.17038	3.41455	-0.635628	NA	NA	3.21569	3.36663	3.34895	1.00528	NA	NA	3.21569
OTU_419	Fungi	Glomeromycota	Glomeromycetes	Glomerales	?	?	?	k__Fungi,p__Glomeromycota,c__Glomeromycetes,o__Glomerales,f__?,g__?,s__?	0	0	0.121881	0.272533	0	0	47.6649	102.821	0	0	0	1	4	0.773608	0.043	1	11.9467	0.467064	4.26937	0.109399	NA	NA	11.9467	0	4.26673	0	NA	NA	11.9467	-7.53836	4.17869	-1.804	NA	NA	11.9467	-2.63047	4.26396	-0.616908	NA	NA	11.9467
OTU_5883	Fungi	Glomeromycota	Paraglomeromycetes	Paraglomerales	?	?	?	k__Fungi,p__Glomeromycota,c__Paraglomeromycetes,o__Paraglomerales,f__?,g__?,s__?	0	0	11.0005	19.0443	0	0	0	0	0	1	0	0	2	0.894427	0.007	1	2.75013	-5.41971	4.11967	-1.31557	0.188319	0	2.75013	0	4.20773	0	1	0	2.75013	0	4.21705	0	1	0	2.75013	3.25655	4.11405	0.791568	0.428613	0	2.75013
OTU_3749	Fungi	Glomeromycota	Glomeromycotina_cls_Incertae_sedis	?	?	?	?	k__Fungi,p__Glomeromycota,c__Glomeromycotina_cls_Incertae_sedis,o__?,f__?,g__?,s__?	0	0	10.2524	18.2392	0	0	0	0	0	1	0	0	2	0.774597	0.034	1	2.5631	-5.31927	4.18008	-1.27253	0.203185	0	2.5631	0	4.26673	0	1	0	2.5631	0	4.27591	0	1	0	2.5631	3.15584	4.17455	0.755971	0.449667	0	2.5631
OTU_5006	Fungi	Glomeromycota	Glomeromycetes	Glomerales	?	?	?	k__Fungi,p__Glomeromycota,c__Glomeromycetes,o__Glomerales,f__?,g__?,s__?	2.23313	4.99344	2.54834	3.40225	0	0	127.724	279.624	0	1	0	1	9	0.886858	0.036	1	33.1263	-0.286012	3.01891	-0.0947402	NA	NA	33.1263	16.915	3.13967	5.38751	NA	NA	33.1263	-5.93631	3.00482	-1.97559	NA	NA	33.1263	17.201	3.09509	5.55752	NA	NA	33.1263
OTU_5206	Fungi	Glomeromycota	Glomeromycetes	Glomerales	Glomeraceae	?	?	k__Fungi,p__Glomeromycota,c__Glomeromycetes,o__Glomerales,f__Glomeraceae,g__?,s__?	1.78892	3.22727	1.3701	1.57101	0	0	0	0	1	1	0	0	5	0.774597	0.038	1	0.789755	0.394919	3.35659	0.117655	0.906341	0	0.789755	0.658569	3.44324	0.191264	0.848318	0	0.789755	3.25178	3.45473	0.941256	0.346574	0	0.789755	0.263651	3.409	0.0773395	0.938353	0	0.789755
OTU_2079	Fungi	Glomeromycota	Paraglomeromycetes	Paraglomerales	Paraglomeraceae	?	?	k__Fungi,p__Glomeromycota,c__Paraglomeromycetes,o__Paraglomerales,f__Paraglomeraceae,g__?,s__?	0	0	5.16297	6.84449	0	0	0	0	0	1	0	0	2	0.894427	0.003	1	1.29074	-4.33345	3.86302	-1.12178	0.261957	0	1.29074	0	3.95384	0	1	0	1.29074	0	3.96379	0	1	0	1.29074	2.1716	3.85697	0.563033	0.573412	0	1.29074
OTU_5061	Fungi	Glomeromycota	Paraglomeromycetes	Paraglomerales	?	?	?	k__Fungi,p__Glomeromycota,c__Paraglomeromycetes,o__Paraglomerales,f__?,g__?,s__?	0	0	3.2084	6.66264	0	0	0	0	0	1	0	0	2	0.774597	0.029	1	0.802099	-3.64022	4.18589	-0.86964	0.384497	0	0.802099	0	4.26673	0	1	0	0.802099	0	4.27591	0	1	0	0.802099	1.47676	4.18037	0.353261	0.723893	0	0.802099
OTU_1684	Fungi	Ascomycota	Sordariomycetes	unclassified_Sordariomycetes	unclassified_Sordariomycetes	unclassified_Sordariomycetes	Sordariomycetes_sp	k__Fungi,p__Ascomycota,c__Sordariomycetes,o__unclassified_Sordariomycetes,f__unclassified_Sordariomycetes,g__unclassified_Sordariomycetes,s__Sordariomycetes_sp	0	0	2.31554	3.52642	0	0	0	0	0	1	0	0	2	0.774597	0.037	1	0.578886	-3.17074	4.18913	-0.756898	0.449111	0	0.578886	0	4.26673	0	1	0	0.578886	0	4.27591	0	1	0	0.578886	1.00729	4.18362	0.240769	0.809734	0	0.578886
OTU_5354	Fungi	Glomeromycota	Paraglomeromycetes	Paraglomerales	Paraglomeraceae	Paraglomus	?	k__Fungi,p__Glomeromycota,c__Paraglomeromycetes,o__Paraglomerales,f__Paraglomeraceae,g__Paraglomus,s__?	0	0	1.80456	1.60589	0	0	0	0	0	1	0	0	2	0.894427	0.003	1	0.451141	-2.81809	3.97732	-0.70854	0.47861	0	0.451141	0	4.05561	0	1	0	0.451141	0	4.0653	0	1	0	0.451141	0.655665	3.97147	0.165094	0.86887	0	0.451141
OTU_4796	Fungi	unclassified_Fungi	unclassified_Fungi	unclassified_Fungi	unclassified_Fungi	?	?	k__Fungi,p__unclassified_Fungi,c__unclassified_Fungi,o__unclassified_Fungi,f__unclassified_Fungi,g__?,s__?	0.137093	0.30655	1.72946	1.08782	0	0	0	0	0	1	0	0	2	0.860954	0.006	1	0.466637	-2.06129	3.62033	-0.569364	0.569109	0	0.466637	-1.4735	3.7053	-0.397674	0.69087	0	0.466637	1.12244	3.71594	0.302061	0.762606	0	0.466637	0.587784	3.62729	0.162045	0.87127	0	0.466637
OTU_3833	Fungi	Glomeromycota	Paraglomeromycetes	Paraglomerales	?	?	?	k__Fungi,p__Glomeromycota,c__Paraglomeromycetes,o__Paraglomerales,f__?,g__?,s__?	0.685466	1.53275	1.42012	0.994206	0	0	0	0	0	1	0	0	2	0.734549	0.018	1	0.526396	-0.480711	3.65016	-0.131696	0.895225	0	0.526396	-0.177285	3.73066	-0.0475212	0.962098	0	0.526396	2.41928	3.74122	0.646656	0.517854	0	0.526396	0.303425	3.68841	0.0822644	0.934436	0	0.526396
OTU_4521	Fungi	Glomeromycota	Glomeromycetes	Glomerales	?	?	?	k__Fungi,p__Glomeromycota,c__Glomeromycetes,o__Glomerales,f__?,g__?,s__?	0.300162	0.671183	63.1703	103.397	0	0	25.8285	46.5033	0	1	0	1	9	0.947088	0.009	1	22.3247	-6.70859	2.73923	-2.44908	0.0143224	-1	22.3247	-0.909249	2.87264	-0.31652	0.751608	0	22.3247	-5.41991	2.74211	-1.97655	0.048093	-1	22.3247	5.79934	2.77105	2.09283	0.036364	1	22.3247
OTU_6105	Fungi	Glomeromycota	Glomeromycetes	Glomerales	Glomeraceae	?	?	k__Fungi,p__Glomeromycota,c__Glomeromycetes,o__Glomerales,f__Glomeraceae,g__?,s__?	0.450243	1.00677	1.25672	1.49293	0	0	0	0	0	1	0	0	2	0.767454	0.021	1	0.426741	-0.687149	3.70745	-0.185343	0.85296	0	0.426741	-0.564151	3.78396	-0.14909	0.881482	0	0.426741	2.03291	3.79436	0.535772	0.592116	0	0.426741	0.122998	3.73849	0.0329005	0.973754	0	0.426741
OTU_340	Fungi	Ascomycota	?	?	?	?	?	k__Fungi,p__Ascomycota,c__?,o__?,f__?,g__?,s__?	0	0	0	0	0	0	46.141	100.072	0	0	0	1	4	0.774597	0.033	1	11.5353	0	4.27959	0	NA	NA	11.5353	0	4.27959	0	NA	NA	11.5353	-22.2836	4.18249	-5.32782	NA	NA	11.5353	0	4.27969	0	NA	NA	11.5353
OTU_6291	Fungi	Glomeromycota	Glomeromycetes	Glomerales	Glomeraceae	?	?	k__Fungi,p__Glomeromycota,c__Glomeromycetes,o__Glomerales,f__Glomeraceae,g__?,s__?	0.600324	1.34237	12.0029	26.4999	0	0	43.9352	53.9067	0	0	0	1	4	0.78846	0.034	1	14.1346	-3.69602	3.38551	-1.09172	0.274957	0	14.1346	-0.302229	3.49229	-0.0865415	0.931036	0	14.1346	-5.5671	3.38441	-1.64493	0.0999846	0	14.1346	3.39379	3.4247	0.990973	0.321699	0	14.1346
OTU_3845	Fungi	Glomeromycota	Glomeromycetes	Glomerales	?	?	?	k__Fungi,p__Glomeromycota,c__Glomeromycetes,o__Glomerales,f__?,g__?,s__?	0	0	36.6686	47.3376	0	0	18.925	41.2177	0	1	0	1	9	0.774597	0.043	1	13.8984	-7.16096	3.56442	-2.00901	0.0445357	-1	13.8984	0	3.66775	0	1	0	13.8984	-6.20969	3.56726	-1.74075	0.0817282	0	13.8984	5.00107	3.5578	1.40567	0.159824	0	13.8984
OTU_5251	Fungi	Glomeromycota	Paraglomeromycetes	Paraglomerales	?	?	?	k__Fungi,p__Glomeromycota,c__Paraglomeromycetes,o__Paraglomerales,f__?,g__?,s__?	0.137093	0.30655	1.22753	1.29282	0	0	0	0	0	1	0	0	2	0.734658	0.037	1	0.341156	-1.56845	4.05348	-0.38694	0.698801	0	0.341156	-1.47297	4.12321	-0.35724	0.720912	0	0.341156	1.12702	4.13272	0.272706	0.78508	0	0.341156	0.0954815	4.05983	0.0235186	0.981237	0	0.341156
OTU_5999	Fungi	Glomeromycota	Paraglomeromycetes	Paraglomerales	?	?	?	k__Fungi,p__Glomeromycota,c__Paraglomeromycetes,o__Paraglomerales,f__?,g__?,s__?	0	0	1.03516	1.27485	0	0	0	0	0	1	0	0	2	0.774597	0.029	1	0.258789	-2.01066	4.20344	-0.478336	0.632411	0	0.258789	0	4.26673	0	1	0	0.258789	0	4.27591	0	1	0	0.258789	-0.15281	4.19795	-0.036401	0.970963	0	0.258789
OTU_7170	Fungi	Glomeromycota	Glomeromycetes	Glomerales	Glomeraceae	?	?	k__Fungi,p__Glomeromycota,c__Glomeromycetes,o__Glomerales,f__Glomeraceae,g__?,s__?	0	0	0.850113	0.71823	0	0	29.1168	51.2656	0	1	0	1	9	0.894427	0.016	1	7.49172	-1.74623	2.92916	-0.596154	0.551072	0	7.49172	0	3.01197	0	1	0	7.49172	-6.82726	2.88735	-2.36454	0.0180524	-1	7.49172	-0.406992	2.92086	-0.13934	0.889182	0	7.49172
OTU_5159	Fungi	Glomeromycota	Paraglomeromycetes	Paraglomerales	Paraglomeraceae	?	?	k__Fungi,p__Glomeromycota,c__Paraglomeromycetes,o__Paraglomerales,f__Paraglomeraceae,g__?,s__?	0	0	0.960729	1.25485	0	0	0	0	0	1	0	0	2	0.774597	0.034	1	0.240182	-1.88166	4.20585	-0.447392	0.654592	0	0.240182	0	4.26673	0	1	0	0.240182	0	4.27591	0	1	0	0.240182	-0.281807	4.20036	-0.0670912	0.946509	0	0.240182
OTU_5329	Fungi	Glomeromycota	Glomeromycetes	Glomerales	Glomeraceae	unclassified_Glomeraceae	?	k__Fungi,p__Glomeromycota,c__Glomeromycetes,o__Glomerales,f__Glomeraceae,g__unclassified_Glomeraceae,s__?	0	0	0.891495	0.948291	0	0	0	0	0	1	0	0	2	0.774597	0.034	1	0.222874	-1.78621	4.20778	-0.424501	0.6712	0	0.222874	0	4.26673	0	1	0	0.222874	0	4.27591	0	1	0	0.222874	-0.377265	4.20229	-0.0897762	0.928465	0	0.222874
OTU_6005	Fungi	Glomeromycota	Glomeromycetes	Glomerales	?	?	?	k__Fungi,p__Glomeromycota,c__Glomeromycetes,o__Glomerales,f__?,g__?,s__?	4.46627	9.98687	8.4443	11.9706	0	0	9.82162	9.14303	0	1	0	1	9	0.801761	0.027	1	5.68305	-0.974054	2.84878	-0.34192	0.732411	0	5.68305	1.92022	2.97344	0.64579	0.518415	0	5.68305	-1.19225	2.853	-0.417895	0.676024	0	5.68305	2.89427	2.94343	0.9833	0.32546	0	5.68305
OTU_4618	Fungi	Glomeromycota	Glomeromycetes	Glomerales	Glomeraceae	?	?	k__Fungi,p__Glomeromycota,c__Glomeromycetes,o__Glomerales,f__Glomeraceae,g__?,s__?	0	0	0.151183	0.338055	0	0	32.1383	69.984	0	0	0	1	4	0.892331	0.006	1	8.07237	0.947408	3.79121	0.249896	NA	NA	8.07237	0	3.78079	0	NA	NA	8.07237	-6.96684	3.6819	-1.89218	NA	NA	8.07237	-3.10815	3.78501	-0.821175	NA	NA	8.07237
OTU_6939	Fungi	Ascomycota	Dothideomycetes	Pleosporales	Cucurbitariaceae	Pyrenochaetopsis	?	k__Fungi,p__Ascomycota,c__Dothideomycetes,o__Pleosporales,f__Cucurbitariaceae,g__Pyrenochaetopsis,s__?	0.274186	0.613099	0.0628625	0.140565	3.16838	7.0847	31.0559	63.7601	0	0	0	1	4	0.947931	0.008	1	8.64032	2.12536	3.13793	0.677312	NA	NA	8.64032	-1.79005	3.10971	-0.575632	NA	NA	8.64032	-5.74506	3.00503	-1.91181	NA	NA	8.64032	-3.9154	3.14847	-1.24359	NA	NA	8.64032
OTU_5758	Fungi	Glomeromycota	Glomeromycetes	Glomerales	Glomeraceae	?	?	k__Fungi,p__Glomeromycota,c__Glomeromycetes,o__Glomerales,f__Glomeraceae,g__?,s__?	0.450243	1.00677	0.323413	0.311139	0	0	5.813	8.06402	0	0	0	1	4	0.840258	0.026	1	1.64666	1.09659	2.93529	0.373589	0.70871	0	1.64666	-0.559891	2.96919	-0.188567	0.850432	0	1.64666	-2.89591	2.85489	-1.01437	0.310408	0	1.64666	-1.65648	2.9749	-0.55682	0.57765	0	1.64666
OTU_6930	Fungi	Glomeromycota	Glomeromycetes	Glomerales	Glomeraceae	?	?	k__Fungi,p__Glomeromycota,c__Glomeromycetes,o__Glomerales,f__Glomeraceae,g__?,s__?	0	0	0	0	0	0	5.79047	9.40029	0	0	0	1	4	0.774597	0.038	1	1.44762	0	4.27591	0	1	0	1.44762	0	4.26673	0	1	0	1.44762	-4.48593	4.18783	-1.07118	0.284088	0	1.44762	0	4.27051	0	1	0	1.44762
OTU_6685	Fungi	Glomeromycota	Glomeromycetes	Glomerales	?	?	?	k__Fungi,p__Glomeromycota,c__Glomeromycetes,o__Glomerales,f__?,g__?,s__?	0	0	0	0	0	0	4.06424	6.13726	0	0	0	1	4	0.774597	0.037	1	1.01606	0	4.27591	0	1	0	1.01606	0	4.26673	0	1	0	1.01606	-3.97155	4.19226	-0.947353	0.343459	0	1.01606	0	4.27051	0	1	0	1.01606
OTU_1444	Fungi	Glomeromycota	unclassified_Glomeromycota	unclassified_Glomeromycota	?	?	?	k__Fungi,p__Glomeromycota,c__unclassified_Glomeromycota,o__unclassified_Glomeromycota,f__?,g__?,s__?	0	0	0.856595	0.84385	0	0	0	0	0	1	0	0	2	0.774597	0.029	1	0.214149	-1.74554	4.20864	-0.414753	0.678323	0	0.214149	0	4.26673	0	1	0	0.214149	0	4.27591	0	1	0	0.214149	-0.417929	4.20315	-0.0994325	0.920795	0	0.214149
OTU_5720	Fungi	Glomeromycota	Glomeromycetes	Glomerales	?	?	?	k__Fungi,p__Glomeromycota,c__Glomeromycetes,o__Glomerales,f__?,g__?,s__?	0	0	0	0	0	0	2.39835	4.20086	0	0	0	1	4	0.774597	0.033	1	0.599588	0	4.27591	0	1	0	0.599588	0	4.26673	0	1	0	0.599588	-3.19772	4.20267	-0.760878	0.44673	0	0.599588	0	4.27051	0	1	0	0.599588
OTU_6618	Fungi	Glomeromycota	Glomeromycetes	Glomerales	?	?	?	k__Fungi,p__Glomeromycota,c__Glomeromycetes,o__Glomerales,f__?,g__?,s__?	0	0	0	0	0	0	1.79104	2.14322	0	0	0	1	4	0.774597	0.031	1	0.44776	0	4.27591	0	1	0	0.44776	0	4.26673	0	1	0	0.44776	-2.79696	4.21063	-0.664262	0.506523	0	0.44776	0	4.27051	0	1	0	0.44776
OTU_6604	Fungi	Glomeromycota	Glomeromycetes	Glomerales	Glomeraceae	?	?	k__Fungi,p__Glomeromycota,c__Glomeromycetes,o__Glomerales,f__Glomeraceae,g__?,s__?	0	0	0	0	0	0	1.05768	1.05651	0	0	0	1	4	0.774597	0.033	1	0.264421	0	4.27591	0	1	0	0.264421	0	4.26673	0	1	0	0.264421	-1.96919	4.23176	-0.465337	0.64169	0	0.264421	0	4.27051	0	1	0	0.264421
OTU_5122	Fungi	Basidiomycota	Agaricomycetes	Russulales	Russulaceae	Lactarius	Lactarius_rufus	k__Fungi,p__Basidiomycota,c__Agaricomycetes,o__Russulales,f__Russulaceae,g__Lactarius,s__Lactarius_rufus	0	0	0	0	0	0	0.900704	1.03983	0	0	0	1	4	0.774597	0.046	1	0.225176	0	4.27591	0	1	0	0.225176	0	4.26673	0	1	0	0.225176	-1.59628	4.24211	-0.376294	0.706698	0	0.225176	0	4.27051	0	1	0	0.225176
OTU_5766	Fungi	Glomeromycota	Glomeromycetes	Glomerales	?	?	?	k__Fungi,p__Glomeromycota,c__Glomeromycetes,o__Glomerales,f__?,g__?,s__?	0.250473	0.560075	1.35677	1.72003	0	0	6.34066	8.33556	0	1	0	1	9	0.823371	0.039	1	1.98697	-1.26345	2.96033	-0.426793	0.66953	0	1.98697	-1.01004	3.05787	-0.33031	0.741166	0	1.98697	-3.4883	2.94561	-1.18424	0.236318	0	1.98697	0.253403	2.9865	0.0848494	0.932381	0	1.98697
OTU_7100	Fungi	Glomeromycota	Glomeromycetes	Glomerales	Glomeraceae	Glomus	?	k__Fungi,p__Glomeromycota,c__Glomeromycetes,o__Glomerales,f__Glomeraceae,g__Glomus,s__?	0	0	0.0609403	0.136267	0	0	0.896159	1.00915	0	0	0	1	4	0.749531	0.037	1	0.239275	0.948919	4.23037	0.224311	0.822515	0	0.239275	0	4.22109	0	1	0	0.239275	-1.60785	4.19583	-0.383202	0.70157	0	0.239275	-3.11219	4.22491	-0.736629	0.461348	0	0.239275
OTU_80	Fungi	Glomeromycota	?	?	?	?	?	k__Fungi,p__Glomeromycota,c__?,o__?,f__?,g__?,s__?	320.538	334.118	712.368	545.794	0	0	0.373967	0.59884	1	1	0	0	5	0.894265	0.011	1	258.32	-1.15121	2.44556	-0.470734	0.63783	0	258.32	8.14759	2.59467	3.14013	0.00168874	1	258.32	9.60156	2.59046	3.70651	0.000210136	1	258.32	9.2988	2.5942	3.58446	0.000337774	1	258.32
OTU_817	Fungi	Glomeromycota	Paraglomeromycetes	Paraglomerales	?	?	?	k__Fungi,p__Glomeromycota,c__Paraglomeromycetes,o__Paraglomerales,f__?,g__?,s__?	62.104	91.9699	0	0	0	0	0	0	1	0	0	0	1	0.774597	0.042	1	15.526	9.44686	4.18297	2.25841	0.0239201	1	15.526	5.75724	4.17358	1.37945	0.167757	0	15.526	8.35827	4.18297	1.99817	0.0456985	1	15.526	0	4.27051	0	1	0	15.526
OTU_5059	Fungi	Glomeromycota	Paraglomeromycetes	Paraglomerales	?	?	?	k__Fungi,p__Glomeromycota,c__Paraglomeromycetes,o__Paraglomerales,f__?,g__?,s__?	0	0	0.638291	0.945481	0	0	0	0	0	1	0	0	2	0.774597	0.029	1	0.159573	-1.30576	4.2196	-0.309452	0.756978	0	0.159573	0	4.26673	0	1	0	0.159573	0	4.27591	0	1	0	0.159573	-0.857718	4.21412	-0.203534	0.838717	0	0.159573
OTU_2123	Fungi	Glomeromycota	Glomeromycotina_cls_Incertae_sedis	?	?	?	?	k__Fungi,p__Glomeromycota,c__Glomeromycotina_cls_Incertae_sedis,o__?,f__?,g__?,s__?	0	0	0.593084	0.791078	0	0	0	0	0	1	0	0	2	0.774597	0.041	1	0.148271	-1.21737	4.22222	-0.288325	0.773098	0	0.148271	0	4.26673	0	1	0	0.148271	0	4.27591	0	1	0	0.148271	-0.946108	4.21675	-0.224369	0.82247	0	0.148271
[truncated: 11 more columns]

## Sheet: MICH_corn
Supplementary File 2: Indicator Species for Live Fungi
OTU.ID	Kingdom	Phylum	Class	Order	Family	Genus	Species	taxonomy	MI_Corn_Mean	MI_Corn_stdev	MI_Switchgrass_Mean	MI_Switchgrass_stdev	WI_Corn_Mean	WI_Corn_stdev	WI_Switchgrass_Mean	WI_Switchgrass_stdev	s.Michigan_Corn	s.Michigan_Switchgrass	s.Wisconsin_Corn	s.Wisconsin_Switchgrass	index	sum	sample_abun	%_relative_abun	pooled_sd	stat	p.value	Flag	dw.baseMean_Michigan_Corn_vs_Michigan_Switchgrass	dw.logFC_Michigan_Corn_vs_Michigan_Switchgrass	dw.lfcSE_Michigan_Corn_vs_Michigan_Switchgrass	dw.stat_Michigan_Corn_vs_Michigan_Switchgrass	dw.padj_Michigan_Corn_vs_Michigan_Switchgrass	dw.Flag_Michigan_Corn_vs_Michigan_Switchgrass	dw.baseMean_Michigan_Corn_vs_Wisconsin_Corn	dw.logFC_Michigan_Corn_vs_Wisconsin_Corn	dw.lfcSE_Michigan_Corn_vs_Wisconsin_Corn	dw.stat_Michigan_Corn_vs_Wisconsin_Corn	dw.padj_Michigan_Corn_vs_Wisconsin_Corn	dw.Flag_Michigan_Corn_vs_Wisconsin_Corn	dw.baseMean_Michigan_Corn_vs_Wisconsin_Switchgrass	dw.logFC_Michigan_Corn_vs_Wisconsin_Switchgrass	dw.lfcSE_Michigan_Corn_vs_Wisconsin_Switchgrass	dw.stat_Michigan_Corn_vs_Wisconsin_Switchgrass	dw.padj_Michigan_Corn_vs_Wisconsin_Switchgrass	dw.Flag_Michigan_Corn_vs_Wisconsin_Switchgrass	dw.baseMean_Michigan_Switchgrass_vs_Wisconsin_Corn	dw.logFC_Michigan_Switchgrass_vs_Wisconsin_Corn	dw.lfcSE_Michigan_Switchgrass_vs_Wisconsin_Corn
OTU_15	Fungi	Basidiomycota	Tremellomycetes	Cystofilobasidiales	Cystofilobasidiaceae	Cystofilobasidium	Cystofilobasidium_macerans	k__Fungi,p__Basidiomycota,c__Tremellomycetes,o__Cystofilobasidiales,f__Cystofilobasidiaceae,g__Cystofilobasidium,s__Cystofilobasidium_macerans	1001.61	1458.73	18.1731	24.5861	7.8328	8.54516	48.227	63.2553	1	0	0	0	1	1001.61	38907.9	2.57431	3.74919	0.964884	0.033	1	268.961	5.78189	2.3507	2.45965	0.0139072	1	268.961	7.33827	2.43801	3.00994	0.00261299	1	268.961	4.37395	2.35026	1.86105	0.0627368	0	268.961	1.55637	2.44039
OTU_250	Fungi	Glomeromycota	Glomeromycetes	Glomerales	Glomeraceae	Glomus	?	k__Fungi,p__Glomeromycota,c__Glomeromycetes,o__Glomerales,f__Glomeraceae,g__Glomus,s__?	682.732	992.412	83.3075	82.0188	0.250304	0.559696	0.206174	0.461018	1	0	0	0	1	682.732	38907.9	1.75474	2.55067	0.844141	0.046	1	191.624	3.03444	2.79359	1.08621	0.277384	0	191.624	8.88064	2.91978	3.04154	0.00235372	1	191.624	11.2001	2.93415	3.81716	0.000134997	1	191.624	5.8462	2.92005
OTU_287	Fungi	Ascomycota	Dothideomycetes	Capnodiales	Mycosphaerellaceae	?	?	k__Fungi,p__Ascomycota,c__Dothideomycetes,o__Capnodiales,f__Mycosphaerellaceae,g__?,s__?	400.512	894.769	0	0	0	0	0.0991707	0.221752	1	0	0	0	1	400.512	38907.9	1.02938	2.29971	0.774501	0.038	1	100.153	29.0793	4.18148	6.95432	NA	NA	100.153	23.0179	4.18148	5.50472	NA	NA	100.153	11.7088	4.18148	2.80016	NA	NA	100.153	0	4.27969
OTU_145	Fungi	unclassified_Fungi	unclassified_Fungi	unclassified_Fungi	?	?	?	k__Fungi,p__unclassified_Fungi,c__unclassified_Fungi,o__unclassified_Fungi,f__?,g__?,s__?	223.556	209.577	11.9069	26.2029	24.5298	54.8502	0	0	1	0	0	0	1	223.556	38907.9	0.574577	0.538649	0.829388	0.033	1	64.9981	4.22932	3.40179	1.24326	0.213771	0	64.9981	3.15886	3.41974	0.923712	0.355636	0	64.9981	10.2051	3.51933	2.89973	0.00373483	1	64.9981	-1.07046	3.42197
OTU_817	Fungi	Glomeromycota	Paraglomeromycetes	Paraglomerales	?	?	?	k__Fungi,p__Glomeromycota,c__Paraglomeromycetes,o__Paraglomerales,f__?,g__?,s__?	62.104	91.9699	0	0	0	0	0	0	1	0	0	0	1	62.104	38907.9	0.159618	0.236378	0.774597	0.042	1	15.526	9.44686	4.18297	2.25841	0.0239201	1	15.526	5.75724	4.17358	1.37945	0.167757	0	15.526	8.35827	4.18297	1.99817	0.0456985	1	15.526	0	4.27051
[truncated: 15 more columns]

## Sheet: MICH_switch
Supplementary File 2: Indicator Species for Live Fungi
OTU.ID	Kingdom	Phylum	Class	Order	Family	Genus	Species	taxonomy	MI_Corn_Mean	MI_Corn_stdev	MI_Switchgrass_Mean	MI_Switchgrass_stdev	WI_Corn_Mean	WI_Corn_stdev	WI_Switchgrass_Mean	WI_Switchgrass_stdev	s.Michigan_Corn	s.Michigan_Switchgrass	s.Wisconsin_Corn	s.Wisconsin_Switchgrass	index	sum	sample_abun	%_relative_abun	pooled_sd	stat	p.value	Flag	dw.baseMean_Michigan_Corn_vs_Michigan_Switchgrass	dw.logFC_Michigan_Corn_vs_Michigan_Switchgrass	dw.lfcSE_Michigan_Corn_vs_Michigan_Switchgrass	dw.stat_Michigan_Corn_vs_Michigan_Switchgrass	dw.padj_Michigan_Corn_vs_Michigan_Switchgrass	dw.Flag_Michigan_Corn_vs_Michigan_Switchgrass	dw.baseMean_Michigan_Corn_vs_Wisconsin_Corn	dw.logFC_Michigan_Corn_vs_Wisconsin_Corn	dw.lfcSE_Michigan_Corn_vs_Wisconsin_Corn	dw.stat_Michigan_Corn_vs_Wisconsin_Corn	dw.padj_Michigan_Corn_vs_Wisconsin_Corn	dw.Flag_Michigan_Corn_vs_Wisconsin_Corn	dw.baseMean_Michigan_Corn_vs_Wisconsin_Switchgrass	dw.logFC_Michigan_Corn_vs_Wisconsin_Switchgrass	dw.lfcSE_Michigan_Corn_vs_Wisconsin_Switchgrass	dw.stat_Michigan_Corn_vs_Wisconsin_Switchgrass	dw.padj_Michigan_Corn_vs_Wisconsin_Switchgrass	dw.Flag_Michigan_Corn_vs_Wisconsin_Switchgrass	dw.baseMean_Michigan_Switchgrass_vs_Wisconsin_Corn	dw.logFC_Michigan_Switchgrass_vs_Wisconsin_Corn	dw.lfcSE_Michigan_Switchgrass_vs_Wisconsin_Corn
OTU_82	Fungi	Glomeromycota	Paraglomeromycetes	Paraglomerales	unclassified_Paraglomerales	unclassified_Paraglomerales	?	k__Fungi,p__Glomeromycota,c__Paraglomeromycetes,o__Paraglomerales,f__unclassified_Paraglomerales,g__unclassified_Paraglomerales,s__?	0.150081	0.335591	897.243	1212.77	2.4503	4.81005	1.30678	1.20532	0	1	0	0	2	897.243	16393.5	5.47314	7.39783	0.99783	0.001	1	225.287	-11.0713	2.33405	-4.74338	2.1e-06	-1	225.287	-3.07425	2.44536	-1.25718	0.20869	0	225.287	-1.60812	2.41349	-0.666304	0.505217	0	225.287	7.99706	2.29896
OTU_193	Fungi	Glomeromycota	Paraglomeromycetes	Paraglomerales	?	?	?	k__Fungi,p__Glomeromycota,c__Paraglomeromycetes,o__Paraglomerales,f__?,g__?,s__?	0.881471	1.61534	520.15	330.635	0	0	0.274796	0.614463	0	1	0	0	2	520.15	16393.5	3.1729	2.01686	0.99889	0.001	1	130.327	-9.51458	2.68491	-3.54372	0.000394519	-1	130.327	-0.672867	2.82143	-0.238484	0.811506	0	130.327	1.29472	2.83128	0.457292	0.647461	0	130.327	8.84171	2.72502
OTU_92	Fungi	unclassified_Fungi	unclassified_Fungi	unclassified_Fungi	unclassified_Fungi	?	?	k__Fungi,p__unclassified_Fungi,c__unclassified_Fungi,o__unclassified_Fungi,f__unclassified_Fungi,g__?,s__?	0	0	229.772	445.18	2.2	4.91935	0.491645	1.09935	0	1	0	0	2	229.772	16393.5	1.4016	2.71558	0.994194	0.001	1	58.116	-9.81091	3.15762	-3.10705	0.00188962	-1	58.116	-3.69587	3.24459	-1.13909	0.254667	0	58.116	-0.182722	3.28289	-0.055659	0.955613	0	58.116	6.11504	3.11889
OTU_222	Fungi	Glomeromycota	Paraglomeromycetes	Paraglomerales	unclassified_Paraglomerales	unclassified_Paraglomerales	?	k__Fungi,p__Glomeromycota,c__Paraglomeromycetes,o__Paraglomerales,f__unclassified_Paraglomerales,g__unclassified_Paraglomerales,s__?	0	0	211.65	379.682	0	0	0	0	0	1	0	0	2	211.65	16393.5	1.29106	2.31604	0.774597	0.034	1	52.9125	-9.68787	4.17756	-2.31903	0.0203935	-1	52.9125	0	4.26672	0	1	0	52.9125	0	4.27591	0	1	0	52.9125	7.52449	4.17203
OTU_178	Fungi	Glomeromycota	Glomeromycetes	Glomerales	Glomeraceae	Glomus	Glomus_sp	k__Fungi,p__Glomeromycota,c__Glomeromycetes,o__Glomerales,f__Glomeraceae,g__Glomus,s__Glomus_sp	0	0	178.528	132.439	4.66442	7.73133	22.4219	50.1369	0	1	0	0	2	178.528	16393.5	1.08901	0.80787	0.931808	0.002	1	51.4035	-23.1149	3.13246	-7.37913	1.59e-13	-1	51.4035	-17.6854	3.21236	-5.50543	3.68e-08	-1	51.4035	-20.1248	3.13582	-6.41772	1.38e-10	-1	51.4035	5.42945	3.0803
OTU_6073	Fungi	Glomeromycota	Paraglomeromycetes	Paraglomerales	?	?	?	k__Fungi,p__Glomeromycota,c__Paraglomeromycetes,o__Paraglomerales,f__?,g__?,s__?	58.6759	131.203	165.62	172.699	0	0	0	0	0	1	0	0	2	165.62	16393.5	1.01028	1.05346	0.859302	0.003	1	56.074	-1.49474	3.48154	-0.429335	0.66768	0	56.074	20.9697	3.59892	5.82666	5.65e-09	1	56.074	23.7763	3.59892	6.60651	3.93e-11	1	56.074	22.4644	3.597
OTU_235	Fungi	Glomeromycota	Paraglomeromycetes	Paraglomerales	?	?	?	k__Fungi,p__Glomeromycota,c__Paraglomeromycetes,o__Paraglomerales,f__?,g__?,s__?	0	0	148.798	204.2	0	0	1.96658	4.3974	0	1	0	0	2	148.798	16393.5	0.907661	1.24561	0.769528	0.034	1	37.6911	-9.17959	4.17761	-2.19733	0.0279968	-1	37.6911	0	4.26672	0	1	0	37.6911	-2.89243	4.20853	-0.687277	0.491908	0	37.6911	7.01624	4.17208
OTU_566	Fungi	Glomeromycota	Glomeromycetes	Glomerales	Claroideoglomeraceae	?	?	k__Fungi,p__Glomeromycota,c__Glomeromycetes,o__Glomerales,f__Claroideoglomeraceae,g__?,s__?	0	0	78.4193	63.1245	0	0	11.5457	25.817	0	1	0	0	2	78.4193	16393.5	0.478355	0.385057	0.835064	0.01	1	22.4913	-8.25678	3.79669	-2.17473	0.0296501	-1	22.4913	0	3.89431	0	1	0	22.4913	-5.49426	3.80201	-1.44509	0.148432	0	22.4913	6.09538	3.79052
OTU_2954	Fungi	Glomeromycota	Paraglomeromycetes	Paraglomerales	Paraglomeraceae	?	?	k__Fungi,p__Glomeromycota,c__Paraglomeromycetes,o__Paraglomerales,f__Paraglomeraceae,g__?,s__?	0	0	70.7595	52.1956	0	0	0	0	0	1	0	0	2	70.7595	16393.5	0.43163	0.318391	0.894427	0.001	1	17.6899	-8.10874	3.78437	-2.14269	0.032138	-1	17.6899	0	3.88227	0	1	0	17.6899	0	3.8924	0	1	0	17.6899	5.94736	3.77819
OTU_355	Fungi	Glomeromycota	Paraglomeromycetes	Paraglomerales	Paraglomeraceae	Paraglomus	?	k__Fungi,p__Glomeromycota,c__Paraglomeromycetes,o__Paraglomerales,f__Paraglomeraceae,g__Paraglomus,s__?	0	0	68.0305	107.624	0	0	0.134263	0.300221	0	1	0	0	2	68.0305	16393.5	0.414984	0.6565	0.999015	0.001	1	17.0412	-8.055	3.17614	-2.5361	NA	NA	17.0412	0	3.29204	0	NA	NA	17.0412	-0.182719	3.30034	-0.0553636	NA	NA	17.0412	5.89837	3.16859
OTU_1056	Fungi	Glomeromycota	Paraglomeromycetes	Paraglomerales	?	?	?	k__Fungi,p__Glomeromycota,c__Paraglomeromycetes,o__Paraglomerales,f__?,g__?,s__?	0	0	66.9549	75.4251	0.250304	0.559696	0	0	0	1	0	0	2	66.9549	16393.5	0.408422	0.46009	0.773153	0.029	1	16.8013	-8.02754	4.17783	-1.92146	0.0546737	0	16.8013	-2.50062	4.26356	-0.586509	0.557534	0	16.8013	0	4.27591	0	1	0	16.8013	5.52692	4.16907
OTU_333	Fungi	Ascomycota	Sordariomycetes	Branch06	unclassified_Branch06	unclassified_Branch06	Branch06_sp	k__Fungi,p__Ascomycota,c__Sordariomycetes,o__Branch06,f__unclassified_Branch06,g__unclassified_Branch06,s__Branch06_sp	0.744378	1.66448	62.9435	111.484	0	0	0.491645	1.09935	0	1	0	0	2	62.9435	16393.5	0.383953	0.680046	0.885773	0.01	1	16.0449	-7.06826	3.43556	-2.05738	0.0396496	-1	16.0449	-1.28593	3.543	-0.36295	0.716642	0	16.0449	0.690816	3.55066	0.19456	0.845737	0	16.0449	5.78233	3.4496
OTU_170	Fungi	Ascomycota	Pezizomycetes	Pezizales	Pezizaceae	unclassified_Pezizaceae	Pezizaceae_sp	k__Fungi,p__Ascomycota,c__Pezizomycetes,o__Pezizales,f__Pezizaceae,g__unclassified_Pezizaceae,s__Pezizaceae_sp	11.2009	16.6646	56.3549	73.0712	0	0	0	0	0	1	0	0	2	56.3549	16393.5	0.343762	0.445731	0.707474	0.04	1	16.8889	-2.33459	3.68365	-0.63377	0.526231	0	16.8889	3.28463	3.78404	0.86802	0.385383	0	16.8889	5.88229	3.79444	1.55024	0.121084	0	16.8889	5.61922	3.77386
OTU_536	Fungi	Ascomycota	Sordariomycetes	Hypocreales	?	?	?	k__Fungi,p__Ascomycota,c__Sordariomycetes,o__Hypocreales,f__?,g__?,s__?	0	0	53.7557	82.8041	0	0	0	0	0	1	0	0	2	53.7557	16393.5	0.327908	0.505102	0.774597	0.034	1	13.4389	-7.71065	4.17793	-1.84556	0.0649554	0	13.4389	0	4.26673	0	1	0	13.4389	0	4.27591	0	1	0	13.4389	5.54724	4.1724
OTU_5324	Fungi	Glomeromycota	Paraglomeromycetes	Paraglomerales	unclassified_Paraglomerales	?	?	k__Fungi,p__Glomeromycota,c__Paraglomeromycetes,o__Paraglomerales,f__unclassified_Paraglomerales,g__?,s__?	0	0	48.1068	45.2006	0	0	0.491645	1.09935	0	1	0	0	2	48.1068	16393.5	0.29345	0.275722	0.770669	0.032	1	12.1496	-7.55092	4.17799	-1.80731	0.0707143	0	12.1496	0	4.26672	0	1	0	12.1496	-0.181775	4.27299	-0.0425404	0.966068	0	12.1496	5.38752	4.17246
OTU_3778	Fungi	Glomeromycota	Paraglomeromycetes	Paraglomerales	?	?	?	k__Fungi,p__Glomeromycota,c__Paraglomeromycetes,o__Paraglomerales,f__?,g__?,s__?	0	0	41.1854	63.4547	0	0	0	0	0	1	0	0	2	41.1854	16393.5	0.251229	0.387071	0.774597	0.034	1	10.2963	-7.32603	4.17809	-1.75344	0.0795265	0	10.2963	0	4.26673	0	1	0	10.2963	0	4.27591	0	1	0	10.2963	5.16262	4.17256
OTU_455	Fungi	Glomeromycota	Paraglomeromycetes	Paraglomerales	?	?	?	k__Fungi,p__Glomeromycota,c__Paraglomeromycetes,o__Paraglomerales,f__?,g__?,s__?	0.685466	1.53275	40.7199	49.0475	0	0	0	0	0	1	0	0	2	40.7199	16393.5	0.24839	0.299188	0.991688	0.002	1	10.3513	-5.32795	3.31525	-1.6071	0.108031	0	10.3513	-0.172712	3.42616	-0.0504099	0.959796	0	10.3513	2.42012	3.4377	0.703993	0.481437	0	10.3513	5.15524	3.35759
OTU_6873	Fungi	Glomeromycota	Glomeromycetes	Glomerales	Glomeraceae	unclassified_Glomeraceae	?	k__Fungi,p__Glomeromycota,c__Glomeromycetes,o__Glomerales,f__Glomeraceae,g__unclassified_Glomeraceae,s__?	1.42747	2.37139	34.1999	69.2884	0	0	0	0	0	1	0	0	2	34.1999	16393.5	0.208618	0.422656	0.876326	0.019	1	8.90685	-5.02447	3.40719	-1.47467	0.140301	0	8.90685	-0.123176	3.51506	-0.0350424	0.972046	0	8.90685	2.47086	3.5263	0.700695	0.483494	0	8.90685	4.9013	3.44914
OTU_337	Fungi	Ascomycota	Sordariomycetes	Sordariales	Lasiosphaeriaceae	?	?	k__Fungi,p__Ascomycota,c__Sordariomycetes,o__Sordariales,f__Lasiosphaeriaceae,g__?,s__?	0	0	27.6784	15.735	1.1	2.45967	0.402789	0.900663	0	1	0	0	2	27.6784	16393.5	0.168837	0.0959832	0.871092	0.006	1	7.29529	-6.75712	3.27042	-2.06613	0.0388159	-1	7.29529	-2.98134	3.36804	-0.885184	0.376058	0	7.29529	-1.04289	3.37065	-0.309402	0.757016	0	7.29529	3.77578	3.24824
OTU_2715	Fungi	unclassified_Fungi	unclassified_Fungi	unclassified_Fungi	unclassified_Fungi	unclassified_Fungi	?	k__Fungi,p__unclassified_Fungi,c__unclassified_Fungi,o__unclassified_Fungi,f__unclassified_Fungi,g__unclassified_Fungi,s__?	0	0	27.1593	43.5422	1.1	2.45967	0.134263	0.300221	0	1	0	0	2	27.1593	16393.5	0.165671	0.265606	0.874771	0.022	1	7.0984	-6.72906	3.40745	-1.97481	0.0482896	-1	7.0984	-2.98635	3.50124	-0.852941	0.393692	0	7.0984	-0.182439	3.52278	-0.0517884	0.958697	0	7.0984	3.74271	3.38619
OTU_5148	Fungi	Glomeromycota	Paraglomeromycetes	Paraglomerales	Paraglomeraceae	Paraglomus	?	k__Fungi,p__Glomeromycota,c__Paraglomeromycetes,o__Paraglomerales,f__Paraglomeraceae,g__Paraglomus,s__?	0	0	18.9942	13.2858	0	0	0	0	0	1	0	0	2	18.9942	16393.5	0.115864	0.0810427	0.894427	0.003	1	4.74854	-6.21083	3.79051	-1.63852	0.101314	0	4.74854	0	3.88713	0	1	0	4.74854	0	3.89725	0	1	0	4.74854	4.0494	3.78434
OTU_5220	Fungi	Glomeromycota	Glomeromycetes	Glomerales	?	?	?	k__Fungi,p__Glomeromycota,c__Glomeromycetes,o__Glomerales,f__?,g__?,s__?	1.80097	4.0271	16.2934	26.7453	0	0	0.268526	0.600442	0	1	0	0	2	16.2934	16393.5	0.0993889	0.163145	0.941966	0.006	1	4.59071	-3.02311	3.05988	-0.987982	NA	NA	4.59071	0.811377	3.17834	0.255283	NA	NA	4.59071	2.25907	3.17449	0.711632	NA	NA	4.59071	3.83449	3.12082
OTU_3751	Fungi	Glomeromycota	unclassified_Glomeromycota	unclassified_Glomeromycota	?	?	?	k__Fungi,p__Glomeromycota,c__unclassified_Glomeromycota,o__unclassified_Glomeromycota,f__?,g__?,s__?	0	0	16.0204	23.4948	0	0	0	0	0	1	0	0	2	16.0204	16393.5	0.0977235	0.143318	0.774597	0.029	1	4.00509	-5.96498	4.17912	-1.42733	0.153485	0	4.00509	0	4.26673	0	1	0	4.00509	0	4.27591	0	1	0	4.00509	3.80155	4.17359
OTU_3832	Fungi	Glomeromycota	Paraglomeromycetes	Paraglomerales	?	?	?	k__Fungi,p__Glomeromycota,c__Paraglomeromycetes,o__Paraglomerales,f__?,g__?,s__?	0	0	15.1872	31.7267	0	0	0	0	0	1	0	0	2	15.1872	16393.5	0.0926412	0.193532	0.774597	0.029	1	3.7968	-5.88835	4.17921	-1.40896	NA	NA	3.7968	0	4.26673	0	NA	NA	3.7968	0	4.27591	0	NA	NA	3.7968	3.72492	4.17369
OTU_2947	Fungi	Glomeromycota	Paraglomeromycetes	Paraglomerales	Paraglomeraceae	?	?	k__Fungi,p__Glomeromycota,c__Paraglomeromycetes,o__Paraglomerales,f__Paraglomeraceae,g__?,s__?	0	0	11.7719	21.718	0	0	1.09088	2.43928	0	1	0	0	2	11.7719	16393.5	0.0718081	0.132479	0.956656	0.001	1	3.21569	-5.52492	3.35605	-1.64626	NA	NA	3.21569	0	3.46368	0	NA	NA	3.21569	-2.17038	3.41455	-0.635628	NA	NA	3.21569	3.36663	3.34895
OTU_5883	Fungi	Glomeromycota	Paraglomeromycetes	Paraglomerales	?	?	?	k__Fungi,p__Glomeromycota,c__Paraglomeromycetes,o__Paraglomerales,f__?,g__?,s__?	0	0	11.0005	19.0443	0	0	0	0	0	1	0	0	2	11.0005	16393.5	0.0671027	0.116169	0.894427	0.007	1	2.75013	-5.41971	4.11967	-1.31557	0.188319	0	2.75013	0	4.20773	0	1	0	2.75013	0	4.21705	0	1	0	2.75013	3.25655	4.11405
OTU_3749	Fungi	Glomeromycota	Glomeromycotina_cls_Incertae_sedis	?	?	?	?	k__Fungi,p__Glomeromycota,c__Glomeromycotina_cls_Incertae_sedis,o__?,f__?,g__?,s__?	0	0	10.2524	18.2392	0	0	0	0	0	1	0	0	2	10.2524	16393.5	0.0625391	0.111258	0.774597	0.034	1	2.5631	-5.31927	4.18008	-1.27253	0.203185	0	2.5631	0	4.26673	0	1	0	2.5631	0	4.27591	0	1	0	2.5631	3.15584	4.17455
OTU_2079	Fungi	Glomeromycota	Paraglomeromycetes	Paraglomerales	Paraglomeraceae	?	?	k__Fungi,p__Glomeromycota,c__Paraglomeromycetes,o__Paraglomerales,f__Paraglomeraceae,g__?,s__?	0	0	5.16297	6.84449	0	0	0	0	0	1	0	0	2	5.16297	16393.5	0.0314939	0.0417511	0.894427	0.003	1	1.29074	-4.33345	3.86302	-1.12178	0.261957	0	1.29074	0	3.95384	0	1	0	1.29074	0	3.96379	0	1	0	1.29074	2.1716	3.85697
OTU_5061	Fungi	Glomeromycota	Paraglomeromycetes	Paraglomerales	?	?	?	k__Fungi,p__Glomeromycota,c__Paraglomeromycetes,o__Paraglomerales,f__?,g__?,s__?	0	0	3.2084	6.66264	0	0	0	0	0	1	0	0	2	3.2084	16393.5	0.0195711	0.0406419	0.774597	0.029	1	0.802099	-3.64022	4.18589	-0.86964	0.384497	0	0.802099	0	4.26673	0	1	0	0.802099	0	4.27591	0	1	0	0.802099	1.47676	4.18037
OTU_1684	Fungi	Ascomycota	Sordariomycetes	unclassified_Sordariomycetes	unclassified_Sordariomycetes	unclassified_Sordariomycetes	Sordariomycetes_sp	k__Fungi,p__Ascomycota,c__Sordariomycetes,o__unclassified_Sordariomycetes,f__unclassified_Sordariomycetes,g__unclassified_Sordariomycetes,s__Sordariomycetes_sp	0	0	2.31554	3.52642	0	0	0	0	0	1	0	0	2	2.31554	16393.5	0.0141247	0.021511	0.774597	0.037	1	0.578886	-3.17074	4.18913	-0.756898	0.449111	0	0.578886	0	4.26673	0	1	0	0.578886	0	4.27591	0	1	0	0.578886	1.00729	4.18362
OTU_5354	Fungi	Glomeromycota	Paraglomeromycetes	Paraglomerales	Paraglomeraceae	Paraglomus	?	k__Fungi,p__Glomeromycota,c__Paraglomeromycetes,o__Paraglomerales,f__Paraglomeraceae,g__Paraglomus,s__?	0	0	1.80456	1.60589	0	0	0	0	0	1	0	0	2	1.80456	16393.5	0.0110078	0.00979584	0.894427	0.003	1	0.451141	-2.81809	3.97732	-0.70854	0.47861	0	0.451141	0	4.05561	0	1	0	0.451141	0	4.0653	0	1	0	0.451141	0.655665	3.97147
OTU_4796	Fungi	unclassified_Fungi	unclassified_Fungi	unclassified_Fungi	unclassified_Fungi	?	?	k__Fungi,p__unclassified_Fungi,c__unclassified_Fungi,o__unclassified_Fungi,f__unclassified_Fungi,g__?,s__?	0.137093	0.30655	1.72946	1.08782	0	0	0	0	0	1	0	0	2	1.72946	16393.5	0.0105496	0.00663567	0.860954	0.006	1	0.466637	-2.06129	3.62033	-0.569364	0.569109	0	0.466637	-1.4735	3.7053	-0.397674	0.69087	0	0.466637	1.12244	3.71594	0.302061	0.762606	0	0.466637	0.587784	3.62729
OTU_3833	Fungi	Glomeromycota	Paraglomeromycetes	Paraglomerales	?	?	?	k__Fungi,p__Glomeromycota,c__Paraglomeromycetes,o__Paraglomerales,f__?,g__?,s__?	0.685466	1.53275	1.42012	0.994206	0	0	0	0	0	1	0	0	2	1.42012	16393.5	0.00866266	0.00606462	0.734549	0.018	1	0.526396	-0.480711	3.65016	-0.131696	0.895225	0	0.526396	-0.177285	3.73066	-0.0475212	0.962098	0	0.526396	2.41928	3.74122	0.646656	0.517854	0	0.526396	0.303425	3.68841
OTU_6105	Fungi	Glomeromycota	Glomeromycetes	Glomerales	Glomeraceae	?	?	k__Fungi,p__Glomeromycota,c__Glomeromycetes,o__Glomerales,f__Glomeraceae,g__?,s__?	0.450243	1.00677	1.25672	1.49293	0	0	0	0	0	1	0	0	2	1.25672	16393.5	0.00766596	0.00910681	0.767454	0.021	1	0.426741	-0.687149	3.70745	-0.185343	0.85296	0	0.426741	-0.564151	3.78396	-0.14909	0.881482	0	0.426741	2.03291	3.79436	0.535772	0.592116	0	0.426741	0.122998	3.73849
OTU_5251	Fungi	Glomeromycota	Paraglomeromycetes	Paraglomerales	?	?	?	k__Fungi,p__Glomeromycota,c__Paraglomeromycetes,o__Paraglomerales,f__?,g__?,s__?	0.137093	0.30655	1.22753	1.29282	0	0	0	0	0	1	0	0	2	1.22753	16393.5	0.00748789	0.00788617	0.734658	0.037	1	0.341156	-1.56845	4.05348	-0.38694	0.698801	0	0.341156	-1.47297	4.12321	-0.35724	0.720912	0	0.341156	1.12702	4.13272	0.272706	0.78508	0	0.341156	0.0954815	4.05983
OTU_5999	Fungi	Glomeromycota	Paraglomeromycetes	Paraglomerales	?	?	?	k__Fungi,p__Glomeromycota,c__Paraglomeromycetes,o__Paraglomerales,f__?,g__?,s__?	0	0	1.03516	1.27485	0	0	0	0	0	1	0	0	2	1.03516	16393.5	0.00631442	0.00777654	0.774597	0.029	1	0.258789	-2.01066	4.20344	-0.478336	0.632411	0	0.258789	0	4.26673	0	1	0	0.258789	0	4.27591	0	1	0	0.258789	-0.15281	4.19795
OTU_5159	Fungi	Glomeromycota	Paraglomeromycetes	Paraglomerales	Paraglomeraceae	?	?	k__Fungi,p__Glomeromycota,c__Paraglomeromycetes,o__Paraglomerales,f__Paraglomeraceae,g__?,s__?	0	0	0.960729	1.25485	0	0	0	0	0	1	0	0	2	0.960729	16393.5	0.00586041	0.00765453	0.774597	0.034	1	0.240182	-1.88166	4.20585	-0.447392	0.654592	0	0.240182	0	4.26673	0	1	0	0.240182	0	4.27591	0	1	0	0.240182	-0.281807	4.20036
OTU_5329	Fungi	Glomeromycota	Glomeromycetes	Glomerales	Glomeraceae	unclassified_Glomeraceae	?	k__Fungi,p__Glomeromycota,c__Glomeromycetes,o__Glomerales,f__Glomeraceae,g__unclassified_Glomeraceae,s__?	0	0	0.891495	0.948291	0	0	0	0	0	1	0	0	2	0.891495	16393.5	0.00543808	0.00578454	0.774597	0.034	1	0.222874	-1.78621	4.20778	-0.424501	0.6712	0	0.222874	0	4.26673	0	1	0	0.222874	0	4.27591	0	1	0	0.222874	-0.377265	4.20229
OTU_1444	Fungi	Glomeromycota	unclassified_Glomeromycota	unclassified_Glomeromycota	?	?	?	k__Fungi,p__Glomeromycota,c__unclassified_Glomeromycota,o__unclassified_Glomeromycota,f__?,g__?,s__?	0	0	0.856595	0.84385	0	0	0	0	0	1	0	0	2	0.856595	16393.5	0.00522519	0.00514745	0.774597	0.029	1	0.214149	-1.74554	4.20864	-0.414753	0.678323	0	0.214149	0	4.26673	0	1	0	0.214149	0	4.27591	0	1	0	0.214149	-0.417929	4.20315
OTU_5059	Fungi	Glomeromycota	Paraglomeromycetes	Paraglomerales	?	?	?	k__Fungi,p__Glomeromycota,c__Paraglomeromycetes,o__Paraglomerales,f__?,g__?,s__?	0	0	0.638291	0.945481	0	0	0	0	0	1	0	0	2	0.638291	16393.5	0.00389355	0.00576739	0.774597	0.029	1	0.159573	-1.30576	4.2196	-0.309452	0.756978	0	0.159573	0	4.26673	0	1	0	0.159573	0	4.27591	0	1	0	0.159573	-0.857718	4.21412
OTU_2123	Fungi	Glomeromycota	Glomeromycotina_cls_Incertae_sedis	?	?	?	?	k__Fungi,p__Glomeromycota,c__Glomeromycotina_cls_Incertae_sedis,o__?,f__?,g__?,s__?	0	0	0.593084	0.791078	0	0	0	0	0	1	0	0	2	0.593084	16393.5	0.00361779	0.00482554	0.774597	0.041	1	0.148271	-1.21737	4.22222	-0.288325	0.773098	0	0.148271	0	4.26673	0	1	0	0.148271	0	4.27591	0	1	0	0.148271	-0.946108	4.21675
[truncated: 15 more columns]

## Sheet: WISC_corn
Supplementary File 2: Indicator Species for Live Fungi
OTU.ID	Kingdom	Phylum	Class	Order	Family	Genus	Species	taxonomy	MI_Corn_Mean	MI_Corn_stdev	MI_Switchgrass_Mean	MI_Switchgrass_stdev	WI_Corn_Mean	WI_Corn_stdev	WI_Switchgrass_Mean	WI_Switchgrass_stdev	s.Michigan_Corn	s.Michigan_Switchgrass	s.Wisconsin_Corn	s.Wisconsin_Switchgrass	index	sum	sample_abun	%_relative_abun	pooled_sd	stat	p.value	Flag	dw.baseMean_Michigan_Corn_vs_Michigan_Switchgrass	dw.logFC_Michigan_Corn_vs_Michigan_Switchgrass	dw.lfcSE_Michigan_Corn_vs_Michigan_Switchgrass	dw.stat_Michigan_Corn_vs_Michigan_Switchgrass	dw.padj_Michigan_Corn_vs_Michigan_Switchgrass	dw.Flag_Michigan_Corn_vs_Michigan_Switchgrass	dw.baseMean_Michigan_Corn_vs_Wisconsin_Corn	dw.logFC_Michigan_Corn_vs_Wisconsin_Corn	dw.lfcSE_Michigan_Corn_vs_Wisconsin_Corn	dw.stat_Michigan_Corn_vs_Wisconsin_Corn	dw.padj_Michigan_Corn_vs_Wisconsin_Corn	dw.Flag_Michigan_Corn_vs_Wisconsin_Corn	dw.baseMean_Michigan_Corn_vs_Wisconsin_Switchgrass	dw.logFC_Michigan_Corn_vs_Wisconsin_Switchgrass	dw.lfcSE_Michigan_Corn_vs_Wisconsin_Switchgrass	dw.stat_Michigan_Corn_vs_Wisconsin_Switchgrass	dw.padj_Michigan_Corn_vs_Wisconsin_Switchgrass	dw.Flag_Michigan_Corn_vs_Wisconsin_Switchgrass	dw.baseMean_Michigan_Switchgrass_vs_Wisconsin_Corn	dw.logFC_Michigan_Switchgrass_vs_Wisconsin_Corn	dw.lfcSE_Michigan_Switchgrass_vs_Wisconsin_Corn
OTU_1927	Fungi	Mortierellomycota	Mortierellomycetes	Mortierellales	Mortierellaceae	Mortierella	Mortierella_pulchella	k__Fungi,p__Mortierellomycota,c__Mortierellomycetes,o__Mortierellales,f__Mortierellaceae,g__Mortierella,s__Mortierella_pulchella	0.137093	0.30655	0	0	4.91473	7.56094	0.0991707	0.221752	0	0	1	0	3	4.91473	81754.1	0.0060116	0.0092484	0.756624	0.041	1	1.28775	2.20975	3.62135	0.610199	0.54173	0	1.28775	-3.28524	3.57764	-0.918271	0.358477	0	1.28775	0.570045	3.61887	0.15752	0.874835	0	1.28775	-5.49498	3.59564
[truncated: 15 more columns]

## Sheet: WISC_switch
Supplementary File 2: Indicator Species for Live Fungi
OTU.ID	Kingdom	Phylum	Class	Order	Family	Genus	Species	taxonomy	MI_Corn_Mean	MI_Corn_stdev	MI_Switchgrass_Mean	MI_Switchgrass_stdev	WI_Corn_Mean	WI_Corn_stdev	WI_Switchgrass_Mean	WI_Switchgrass_stdev	s.Michigan_Corn	s.Michigan_Switchgrass	s.Wisconsin_Corn	s.Wisconsin_Switchgrass	index	sum	sample_abun	%_relative_abun	pooled_sd	stat	p.value	Flag	dw.baseMean_Michigan_Corn_vs_Michigan_Switchgrass	dw.logFC_Michigan_Corn_vs_Michigan_Switchgrass	dw.lfcSE_Michigan_Corn_vs_Michigan_Switchgrass	dw.stat_Michigan_Corn_vs_Michigan_Switchgrass	dw.padj_Michigan_Corn_vs_Michigan_Switchgrass	dw.Flag_Michigan_Corn_vs_Michigan_Switchgrass	dw.baseMean_Michigan_Corn_vs_Wisconsin_Corn	dw.logFC_Michigan_Corn_vs_Wisconsin_Corn	dw.lfcSE_Michigan_Corn_vs_Wisconsin_Corn	dw.stat_Michigan_Corn_vs_Wisconsin_Corn	dw.padj_Michigan_Corn_vs_Wisconsin_Corn	dw.Flag_Michigan_Corn_vs_Wisconsin_Corn	dw.baseMean_Michigan_Corn_vs_Wisconsin_Switchgrass	dw.logFC_Michigan_Corn_vs_Wisconsin_Switchgrass	dw.lfcSE_Michigan_Corn_vs_Wisconsin_Switchgrass	dw.stat_Michigan_Corn_vs_Wisconsin_Switchgrass	dw.padj_Michigan_Corn_vs_Wisconsin_Switchgrass	dw.Flag_Michigan_Corn_vs_Wisconsin_Switchgrass	dw.baseMean_Michigan_Switchgrass_vs_Wisconsin_Corn	dw.logFC_Michigan_Switchgrass_vs_Wisconsin_Corn	dw.lfcSE_Michigan_Switchgrass_vs_Wisconsin_Corn
OTU_63	Fungi	Basidiomycota	Agaricomycetes	Agaricales	?	?	?	k__Fungi,p__Basidiomycota,c__Agaricomycetes,o__Agaricales,f__?,g__?,s__?	159.297	356.198	0	0	329.992	734.813	1227.94	1830.23	0	0	0	1	4	1227.94	41654	2.94796	4.39388	0.845619	0.013	1	429.308	25.4998	3.63797	7.00935	2.39e-12	1	429.308	-1.05366	3.52324	-0.29906	0.764895	0	429.308	-2.94751	3.52175	-0.836944	0.402624	0	429.308	-26.5535	3.63873
OTU_69	Fungi	Glomeromycota	Glomeromycetes	Glomerales	Glomeraceae	?	?	k__Fungi,p__Glomeromycota,c__Glomeromycetes,o__Glomerales,f__Glomeraceae,g__?,s__?	0	0	0.377006	0.516628	0	0	965.068	1941.38	0	0	0	1	4	965.068	41654	2.31687	4.66073	0.774445	0.045	1	241.361	-14.601	4.16228	-3.50793	0.000451611	-1	241.361	0	4.19605	0	1	0	241.361	-25.941	4.09572	-6.3337	2.39e-10	-1	241.361	26.9193	4.16237
OTU_159	Fungi	Glomeromycota	Glomeromycetes	Glomerales	Glomeraceae	?	?	k__Fungi,p__Glomeromycota,c__Glomeromycetes,o__Glomerales,f__Glomeraceae,g__?,s__?	11.2492	24.9212	0.304702	0.681334	0	0	497.403	573.419	0	0	0	1	4	497.403	41654	1.19413	1.37662	0.988584	0.003	1	127.239	5.01086	3.19939	1.56619	0.117303	0	127.239	3.28428	3.22856	1.01726	0.30903	0	127.239	-5.48333	3.10991	-1.76318	0.0778699	0	127.239	-1.72659	3.30271
OTU_2178	Fungi	Glomeromycota	Glomeromycetes	Glomerales	?	?	?	k__Fungi,p__Glomeromycota,c__Glomeromycetes,o__Glomerales,f__?,g__?,s__?	0.083491	0.186692	0	0	0	0	440.442	533.443	0	0	0	1	4	440.442	41654	1.05738	1.28065	0.774523	0.037	1	110.131	1.97229	4.27113	0.461771	0.644246	0	110.131	-1.71732	4.26194	-0.402944	0.686989	0	110.131	-10.2991	4.17268	-2.46822	0.0135788	-1	110.131	0	4.27051
OTU_16	Fungi	Ascomycota	Pezizomycetes	Pezizales	Pyronemataceae	unclassified_Pyronemataceae	Pyronemataceae_sp	k__Fungi,p__Ascomycota,c__Pezizomycetes,o__Pezizales,f__Pyronemataceae,g__unclassified_Pyronemataceae,s__Pyronemataceae_sp	0	0	0	0	0	0	293.46	589.992	0	0	0	1	4	293.46	41654	0.704518	1.41641	0.774597	0.033	1	73.365	0	4.27959	0	1	0	73.365	0	4.27959	0	1	0	73.365	-25.1734	4.1814	-6.02034	1.74e-09	-1	73.365	0	4.27969
OTU_2656	Fungi	Glomeromycota	Glomeromycetes	Glomerales	?	?	?	k__Fungi,p__Glomeromycota,c__Glomeromycetes,o__Glomerales,f__?,g__?,s__?	0	0	0	0	1.1	2.45967	264.407	493.665	0	0	0	1	4	264.407	41654	0.63477	1.18516	0.892572	0.01	1	66.3767	0	3.74539	0	1	0	66.3767	-2.99344	3.72181	-0.804299	0.421225	0	66.3767	-10.011	3.63281	-2.75571	0.00585648	-1	66.3767	-4.51776	3.72609
OTU_78	Fungi	Glomeromycota	Glomeromycetes	Glomerales	Glomeraceae	?	?	k__Fungi,p__Glomeromycota,c__Glomeromycetes,o__Glomerales,f__Glomeraceae,g__?,s__?	0.600324	1.34237	0.188587	0.421694	0	0	125.909	116.966	0	0	0	1	4	125.909	41654	0.302273	0.280803	0.891638	0.007	1	31.6744	1.91407	3.43033	0.557984	0.576855	0	31.6744	-0.301726	3.44282	-0.0876391	0.930164	0	31.6744	-7.08536	3.33222	-2.12631	0.0334771	-1	31.6744	-2.21579	3.46906
OTU_393	Fungi	Glomeromycota	Glomeromycetes	Glomerales	Glomeraceae	unclassified_Glomeraceae	Glomeraceae_sp	k__Fungi,p__Glomeromycota,c__Glomeromycetes,o__Glomerales,f__Glomeraceae,g__unclassified_Glomeraceae,s__Glomeraceae_sp	0	0	0.0609403	0.136267	0	0	92.9286	149.116	0	0	0	1	4	92.9286	41654	0.223096	0.357988	0.894134	0.005	1	23.2474	0.947384	3.78224	0.250482	0.802215	0	23.2474	0	3.7718	0	1	0	23.2474	-8.50252	3.67127	-2.31596	0.0205605	-1	23.2474	-3.10806	3.77603
OTU_3993	Fungi	Glomeromycota	Glomeromycetes	Glomerales	?	?	?	k__Fungi,p__Glomeromycota,c__Glomeromycetes,o__Glomerales,f__?,g__?,s__?	0	0	0	0	0	0	54.0521	119.561	0	0	0	1	4	54.0521	41654	0.129765	0.287033	0.774597	0.03	1	13.513	0	4.27959	0	NA	NA	13.513	0	4.27959	0	NA	NA	13.513	-22.6141	4.1823	-5.4071	NA	NA	13.513	0	4.27969
OTU_419	Fungi	Glomeromycota	Glomeromycetes	Glomerales	?	?	?	k__Fungi,p__Glomeromycota,c__Glomeromycetes,o__Glomerales,f__?,g__?,s__?	0	0	0.121881	0.272533	0	0	47.6649	102.821	0	0	0	1	4	47.6649	41654	0.114431	0.246844	0.773608	0.043	1	11.9467	0.467064	4.26937	0.109399	NA	NA	11.9467	0	4.26673	0	NA	NA	11.9467	-7.53836	4.17869	-1.804	NA	NA	11.9467	-2.63047	4.26396
OTU_340	Fungi	Ascomycota	?	?	?	?	?	k__Fungi,p__Ascomycota,c__?,o__?,f__?,g__?,s__?	0	0	0	0	0	0	46.141	100.072	0	0	0	1	4	46.141	41654	0.110772	0.240245	0.774597	0.033	1	11.5353	0	4.27959	0	NA	NA	11.5353	0	4.27959	0	NA	NA	11.5353	-22.2836	4.18249	-5.32782	NA	NA	11.5353	0	4.27969
OTU_6291	Fungi	Glomeromycota	Glomeromycetes	Glomerales	Glomeraceae	?	?	k__Fungi,p__Glomeromycota,c__Glomeromycetes,o__Glomerales,f__Glomeraceae,g__?,s__?	0.600324	1.34237	12.0029	26.4999	0	0	43.9352	53.9067	0	0	0	1	4	43.9352	41654	0.105476	0.129415	0.78846	0.034	1	14.1346	-3.69602	3.38551	-1.09172	0.274957	0	14.1346	-0.302229	3.49229	-0.0865415	0.931036	0	14.1346	-5.5671	3.38441	-1.64493	0.0999846	0	14.1346	3.39379	3.4247
OTU_4618	Fungi	Glomeromycota	Glomeromycetes	Glomerales	Glomeraceae	?	?	k__Fungi,p__Glomeromycota,c__Glomeromycetes,o__Glomerales,f__Glomeraceae,g__?,s__?	0	0	0.151183	0.338055	0	0	32.1383	69.984	0	0	0	1	4	32.1383	41654	0.0771554	0.168013	0.892331	0.006	1	8.07237	0.947408	3.79121	0.249896	NA	NA	8.07237	0	3.78079	0	NA	NA	8.07237	-6.96684	3.6819	-1.89218	NA	NA	8.07237	-3.10815	3.78501
OTU_6939	Fungi	Ascomycota	Dothideomycetes	Pleosporales	Cucurbitariaceae	Pyrenochaetopsis	?	k__Fungi,p__Ascomycota,c__Dothideomycetes,o__Pleosporales,f__Cucurbitariaceae,g__Pyrenochaetopsis,s__?	0.274186	0.613099	0.0628625	0.140565	3.16838	7.0847	31.0559	63.7601	0	0	0	1	4	31.0559	41654	0.0745568	0.153071	0.947931	0.008	1	8.64032	2.12536	3.13793	0.677312	NA	NA	8.64032	-1.79005	3.10971	-0.575632	NA	NA	8.64032	-5.74506	3.00503	-1.91181	NA	NA	8.64032	-3.9154	3.14847
OTU_5758	Fungi	Glomeromycota	Glomeromycetes	Glomerales	Glomeraceae	?	?	k__Fungi,p__Glomeromycota,c__Glomeromycetes,o__Glomerales,f__Glomeraceae,g__?,s__?	0.450243	1.00677	0.323413	0.311139	0	0	5.813	8.06402	0	0	0	1	4	5.813	41654	0.0139554	0.0193595	0.840258	0.026	1	1.64666	1.09659	2.93529	0.373589	0.70871	0	1.64666	-0.559891	2.96919	-0.188567	0.850432	0	1.64666	-2.89591	2.85489	-1.01437	0.310408	0	1.64666	-1.65648	2.9749
OTU_6930	Fungi	Glomeromycota	Glomeromycetes	Glomerales	Glomeraceae	?	?	k__Fungi,p__Glomeromycota,c__Glomeromycetes,o__Glomerales,f__Glomeraceae,g__?,s__?	0	0	0	0	0	0	5.79047	9.40029	0	0	0	1	4	5.79047	41654	0.0139014	0.0225676	0.774597	0.038	1	1.44762	0	4.27591	0	1	0	1.44762	0	4.26673	0	1	0	1.44762	-4.48593	4.18783	-1.07118	0.284088	0	1.44762	0	4.27051
OTU_6685	Fungi	Glomeromycota	Glomeromycetes	Glomerales	?	?	?	k__Fungi,p__Glomeromycota,c__Glomeromycetes,o__Glomerales,f__?,g__?,s__?	0	0	0	0	0	0	4.06424	6.13726	0	0	0	1	4	4.06424	41654	0.00975715	0.0147339	0.774597	0.037	1	1.01606	0	4.27591	0	1	0	1.01606	0	4.26673	0	1	0	1.01606	-3.97155	4.19226	-0.947353	0.343459	0	1.01606	0	4.27051
OTU_5720	Fungi	Glomeromycota	Glomeromycetes	Glomerales	?	?	?	k__Fungi,p__Glomeromycota,c__Glomeromycetes,o__Glomerales,f__?,g__?,s__?	0	0	0	0	0	0	2.39835	4.20086	0	0	0	1	4	2.39835	41654	0.0057578	0.0100851	0.774597	0.033	1	0.599588	0	4.27591	0	1	0	0.599588	0	4.26673	0	1	0	0.599588	-3.19772	4.20267	-0.760878	0.44673	0	0.599588	0	4.27051
OTU_6618	Fungi	Glomeromycota	Glomeromycetes	Glomerales	?	?	?	k__Fungi,p__Glomeromycota,c__Glomeromycetes,o__Glomerales,f__?,g__?,s__?	0	0	0	0	0	0	1.79104	2.14322	0	0	0	1	4	1.79104	41654	0.0042998	0.0051453	0.774597	0.031	1	0.44776	0	4.27591	0	1	0	0.44776	0	4.26673	0	1	0	0.44776	-2.79696	4.21063	-0.664262	0.506523	0	0.44776	0	4.27051
OTU_6604	Fungi	Glomeromycota	Glomeromycetes	Glomerales	Glomeraceae	?	?	k__Fungi,p__Glomeromycota,c__Glomeromycetes,o__Glomerales,f__Glomeraceae,g__?,s__?	0	0	0	0	0	0	1.05768	1.05651	0	0	0	1	4	1.05768	41654	0.00253921	0.0025364	0.774597	0.033	1	0.264421	0	4.27591	0	1	0	0.264421	0	4.26673	0	1	0	0.264421	-1.96919	4.23176	-0.465337	0.64169	0	0.264421	0	4.27051
OTU_5122	Fungi	Basidiomycota	Agaricomycetes	Russulales	Russulaceae	Lactarius	Lactarius_rufus	k__Fungi,p__Basidiomycota,c__Agaricomycetes,o__Russulales,f__Russulaceae,g__Lactarius,s__Lactarius_rufus	0	0	0	0	0	0	0.900704	1.03983	0	0	0	1	4	0.900704	41654	0.00216235	0.00249636	0.774597	0.046	1	0.225176	0	4.27591	0	1	0	0.225176	0	4.26673	0	1	0	0.225176	-1.59628	4.24211	-0.376294	0.706698	0	0.225176	0	4.27051
OTU_7100	Fungi	Glomeromycota	Glomeromycetes	Glomerales	Glomeraceae	Glomus	?	k__Fungi,p__Glomeromycota,c__Glomeromycetes,o__Glomerales,f__Glomeraceae,g__Glomus,s__?	0	0	0.0609403	0.136267	0	0	0.896159	1.00915	0	0	0	1	4	0.896159	41654	0.00215144	0.00242269	0.749531	0.037	1	0.239275	0.948919	4.23037	0.224311	0.822515	0	0.239275	0	4.22109	0	1	0	0.239275	-1.60785	4.19583	-0.383202	0.70157	0	0.239275	-3.11219	4.22491
[truncated: 15 more columns]

## Sheet: Michigan
Supplementary File 2: Indicator Species for Live Fungi
OTU.ID	Kingdom	Phylum	Class	Order	Family	Genus	Species	taxonomy	MI_Corn_Mean	MI_Corn_stdev	MI_Switchgrass_Mean	MI_Switchgrass_stdev	WI_Corn_Mean	WI_Corn_stdev	WI_Switchgrass_Mean	WI_Switchgrass_stdev	s.Michigan_Corn	s.Michigan_Switchgrass	s.Wisconsin_Corn	s.Wisconsin_Switchgrass	index	sum	sample_abun	%_relative_abun	pooled_sd	stat	p.value	Flag	dw.baseMean_Michigan_Corn_vs_Michigan_Switchgrass	dw.logFC_Michigan_Corn_vs_Michigan_Switchgrass	dw.lfcSE_Michigan_Corn_vs_Michigan_Switchgrass	dw.stat_Michigan_Corn_vs_Michigan_Switchgrass	dw.padj_Michigan_Corn_vs_Michigan_Switchgrass	dw.Flag_Michigan_Corn_vs_Michigan_Switchgrass	dw.baseMean_Michigan_Corn_vs_Wisconsin_Corn	dw.logFC_Michigan_Corn_vs_Wisconsin_Corn	dw.lfcSE_Michigan_Corn_vs_Wisconsin_Corn	dw.stat_Michigan_Corn_vs_Wisconsin_Corn	dw.padj_Michigan_Corn_vs_Wisconsin_Corn	dw.Flag_Michigan_Corn_vs_Wisconsin_Corn	dw.baseMean_Michigan_Corn_vs_Wisconsin_Switchgrass	dw.logFC_Michigan_Corn_vs_Wisconsin_Switchgrass	dw.lfcSE_Michigan_Corn_vs_Wisconsin_Switchgrass	dw.stat_Michigan_Corn_vs_Wisconsin_Switchgrass	dw.padj_Michigan_Corn_vs_Wisconsin_Switchgrass	dw.Flag_Michigan_Corn_vs_Wisconsin_Switchgrass	dw.baseMean_Michigan_Switchgrass_vs_Wisconsin_Corn	dw.logFC_Michigan_Switchgrass_vs_Wisconsin_Corn	dw.lfcSE_Michigan_Switchgrass_vs_Wisconsin_Corn
OTU_80	Fungi	Glomeromycota	?	?	?	?	?	k__Fungi,p__Glomeromycota,c__?,o__?,f__?,g__?,s__?	320.538	334.118	712.368	545.794	0	0	0.373967	0.59884	1	1	0	0	5	1032.91	55301.5	1.86777	0.270657	0.894265	0.011	1	258.32	-1.15121	2.44556	-0.470734	0.63783	0	258.32	8.14759	2.59467	3.14013	0.00168874	1	258.32	9.60156	2.59046	3.70651	0.000210136	1	258.32	9.2988	2.5942
OTU_5206	Fungi	Glomeromycota	Glomeromycetes	Glomerales	Glomeraceae	?	?	k__Fungi,p__Glomeromycota,c__Glomeromycetes,o__Glomerales,f__Glomeraceae,g__?,s__?	1.78892	3.22727	1.3701	1.57101	0	0	0	0	1	1	0	0	5	3.15902	55301.5	0.00571236	0.00211776	0.774597	0.038	1	0.789755	0.394919	3.35659	0.117655	0.906341	0	0.789755	0.658569	3.44324	0.191264	0.848318	0	0.789755	3.25178	3.45473	0.941256	0.346574	0	0.789755	0.263651	3.409
[truncated: 15 more columns]

## Sheet: Wisconsin
Supplementary File 2: Indicator Species for Live Fungi
OTU.ID	Kingdom	Phylum	Class	Order	Family	Genus	Species	taxonomy	MI_Corn_Mean	MI_Corn_stdev	MI_Switchgrass_Mean	MI_Switchgrass_stdev	WI_Corn_Mean	WI_Corn_stdev	WI_Switchgrass_Mean	WI_Switchgrass_stdev	s.Michigan_Corn	s.Michigan_Switchgrass	s.Wisconsin_Corn	s.Wisconsin_Switchgrass	index	sum	sample_abun	%_relative_abun	pooled_sd	stat	p.value	Flag	dw.baseMean_Michigan_Corn_vs_Michigan_Switchgrass	dw.logFC_Michigan_Corn_vs_Michigan_Switchgrass	dw.lfcSE_Michigan_Corn_vs_Michigan_Switchgrass	dw.stat_Michigan_Corn_vs_Michigan_Switchgrass	dw.padj_Michigan_Corn_vs_Michigan_Switchgrass	dw.Flag_Michigan_Corn_vs_Michigan_Switchgrass	dw.baseMean_Michigan_Corn_vs_Wisconsin_Corn	dw.logFC_Michigan_Corn_vs_Wisconsin_Corn	dw.lfcSE_Michigan_Corn_vs_Wisconsin_Corn	dw.stat_Michigan_Corn_vs_Wisconsin_Corn	dw.padj_Michigan_Corn_vs_Wisconsin_Corn	dw.Flag_Michigan_Corn_vs_Wisconsin_Corn	dw.baseMean_Michigan_Corn_vs_Wisconsin_Switchgrass	dw.logFC_Michigan_Corn_vs_Wisconsin_Switchgrass	dw.lfcSE_Michigan_Corn_vs_Wisconsin_Switchgrass	dw.stat_Michigan_Corn_vs_Wisconsin_Switchgrass	dw.padj_Michigan_Corn_vs_Wisconsin_Switchgrass	dw.Flag_Michigan_Corn_vs_Wisconsin_Switchgrass	dw.baseMean_Michigan_Switchgrass_vs_Wisconsin_Corn	dw.logFC_Michigan_Switchgrass_vs_Wisconsin_Corn	dw.lfcSE_Michigan_Switchgrass_vs_Wisconsin_Corn
OTU_1	Fungi	Mortierellomycota	Mortierellomycetes	Mortierellales	Mortierellaceae	?	?	k__Fungi,p__Mortierellomycota,c__Mortierellomycetes,o__Mortierellales,f__Mortierellaceae,g__?,s__?	47.0182	83.8494	2.1657	1.61224	4730.58	4962.91	1522.75	1334.74	0	0	1	1	10	6253.32	123408	5.06719	2.07888	0.99609	0.001	1	1575.63	4.44567	1.68998	2.6306	0.00852342	1	1575.63	-6.64098	1.65959	-4.00157	6.29e-05	-1	1575.63	-5.00614	1.65946	-3.01673	0.00255521	-1	1575.63	-11.0867	1.68453
OTU_10	Fungi	Mortierellomycota	Mortierellomycetes	Mortierellales	Mortierellaceae	Mortierella	Mortierella_minutissima	k__Fungi,p__Mortierellomycota,c__Mortierellomycetes,o__Mortierellales,f__Mortierellaceae,g__Mortierella,s__Mortierella_minutissima	2.57922	1.95664	0.92741	0.35517	3696.3	6669.58	912.334	1455.75	0	0	1	1	10	4608.63	123408	3.73447	2.98743	0.99962	0.001	1	1153.03	1.28333	2.0642	0.621706	0.534135	0	1153.03	-10.6723	2.00619	-5.3197	1.04e-07	-1	1153.03	-8.65448	2.00608	-4.31411	1.6e-05	-1	1153.03	-11.9557	1.98338
OTU_4	Fungi	Mortierellomycota	Mortierellomycetes	Mortierellales	Mortierellaceae	Mortierella	?	k__Fungi,p__Mortierellomycota,c__Mortierellomycetes,o__Mortierellales,f__Mortierellaceae,g__Mortierella,s__?	0.520746	0.620621	0.335926	0.345449	2956.35	4203.61	1192.38	1414.35	0	0	1	1	10	4148.72	123408	3.36179	1.5982	0.999897	0.001	1	1037.39	1.27113	2.35771	0.539136	0.589793	0	1037.39	-11.7674	2.23755	-5.25908	1.45e-07	-1	1037.39	-10.4583	2.23737	-4.67436	2.95e-06	-1	1037.39	-13.0386	2.25161
OTU_23	Fungi	Ascomycota	Dothideomycetes	Pleosporales	unclassified_Pleosporales	unclassified_Pleosporales	Pleosporales_sp	k__Fungi,p__Ascomycota,c__Dothideomycetes,o__Pleosporales,f__unclassified_Pleosporales,g__unclassified_Pleosporales,s__Pleosporales_sp	1.12803	1.57455	41.0677	55.5145	464.951	995.984	3080.22	2945.93	0	0	1	1	10	3545.17	123408	2.87273	1.11729	0.994101	0.014	1	896.843	-5.27614	2.17872	-2.42167	0.0154494	-1	896.843	-8.77907	2.17922	-4.02854	5.61e-05	-1	896.843	-11.5036	2.17749	-5.28297	1.27e-07	-1	896.843	-3.50293	2.07546
OTU_34	Fungi	Olpidiomycota	Olpidiomycetes	Olpidiales	Olpidiaceae	Olpidium	Olpidium_brassicae	k__Fungi,p__Olpidiomycota,c__Olpidiomycetes,o__Olpidiales,f__Olpidiaceae,g__Olpidium,s__Olpidium_brassicae	3.24865	4.53792	0.380851	0.419963	13.7167	11.6092	284.76	632.038	0	0	1	1	10	298.477	123408	0.241862	0.355495	0.993975	0.033	1	75.5265	3.09212	2.20676	1.4012	NA	NA	75.5265	-2.04033	2.14198	-0.952547	NA	NA	75.5265	-6.50779	2.08112	-3.12706	NA	NA	75.5265	-5.13246	2.20548
OTU_2	Fungi	Ascomycota	Sordariomycetes	unclassified_Sordariomycetes	unclassified_Sordariomycetes	unclassified_Sordariomycetes	?	k__Fungi,p__Ascomycota,c__Sordariomycetes,o__unclassified_Sordariomycetes,f__unclassified_Sordariomycetes,g__unclassified_Sordariomycetes,s__?	15.1852	28.3343	8.12783	15.0523	67.0894	66.1627	105.219	99.6925	0	0	1	1	10	172.309	123408	0.139625	0.019212	0.938523	0.037	1	48.9055	0.825609	1.86581	0.442493	0.658132	0	48.9055	-2.20946	1.8725	-1.17995	0.238021	0	48.9055	-2.86051	1.85967	-1.53818	0.124004	0	48.9055	-3.03506	1.86343
														all morterellomycota are higher in corn than switchgrass but there aren't that many shown
[truncated: 15 more columns]

## Sheet: switchgrass
Supplementary File 2: Indicator Species for Live Fungi
OTU.ID	Kingdom	Phylum	Class	Order	Family	Genus	Species	taxonomy	MI_Corn_Mean	MI_Corn_stdev	MI_Switchgrass_Mean	MI_Switchgrass_stdev	WI_Corn_Mean	WI_Corn_stdev	WI_Switchgrass_Mean	WI_Switchgrass_stdev	s.Michigan_Corn	s.Michigan_Switchgrass	s.Wisconsin_Corn	s.Wisconsin_Switchgrass	sum	index	sample_abun	%_relative_abun	pooled_sd	stat	p.value	Flag	dw.baseMean_Michigan_Corn_vs_Michigan_Switchgrass	dw.logFC_Michigan_Corn_vs_Michigan_Switchgrass	dw.lfcSE_Michigan_Corn_vs_Michigan_Switchgrass	dw.stat_Michigan_Corn_vs_Michigan_Switchgrass	dw.padj_Michigan_Corn_vs_Michigan_Switchgrass	dw.Flag_Michigan_Corn_vs_Michigan_Switchgrass	dw.baseMean_Michigan_Corn_vs_Wisconsin_Corn	dw.logFC_Michigan_Corn_vs_Wisconsin_Corn	dw.lfcSE_Michigan_Corn_vs_Wisconsin_Corn	dw.stat_Michigan_Corn_vs_Wisconsin_Corn	dw.padj_Michigan_Corn_vs_Wisconsin_Corn	dw.Flag_Michigan_Corn_vs_Wisconsin_Corn	dw.baseMean_Michigan_Corn_vs_Wisconsin_Switchgrass	dw.logFC_Michigan_Corn_vs_Wisconsin_Switchgrass	dw.lfcSE_Michigan_Corn_vs_Wisconsin_Switchgrass	dw.stat_Michigan_Corn_vs_Wisconsin_Switchgrass	dw.padj_Michigan_Corn_vs_Wisconsin_Switchgrass	dw.Flag_Michigan_Corn_vs_Wisconsin_Switchgrass	dw.baseMean_Michigan_Switchgrass_vs_Wisconsin_Corn	dw.logFC_Michigan_Switchgrass_vs_Wisconsin_Corn	dw.lfcSE_Michigan_Switchgrass_vs_Wisconsin_Corn
OTU_225	Fungi	Glomeromycota	Glomeromycetes	Glomerales	Glomeraceae	?	?	k__Fungi,p__Glomeromycota,c__Glomeromycetes,o__Glomerales,f__Glomeraceae,g__?,s__?	59.9658	133.854	141.688	80.9258	3.66898	6.89063	1327.05	1927.14	0	1	0	1	1468.74	9	58047.6	2.53024	2.24896	0.928777	0.016	1	383.094	-1.23558	2.42327	-0.509881	0.610135	0	383.094	4.29512	2.53794	1.69236	0.0905769	0	383.094	-4.46288	2.42301	-1.84187	0.0654938	0	383.094	5.53069	2.53528
OTU_6169	Fungi	Glomeromycota	Glomeromycetes	Glomerales	Glomeraceae	?	?	k__Fungi,p__Glomeromycota,c__Glomeromycetes,o__Glomerales,f__Glomeraceae,g__?,s__?	32.2674	72.1521	71.7832	52.5195	1.1	2.45967	1308.18	1765.7	0	1	0	1	1379.96	9	58047.6	2.3773	2.08692	0.988125	0.002	1	353.333	-1.14559	2.54761	-0.449672	0.652947	0	353.333	4.81476	2.69024	1.78972	0.0734995	0	353.333	-5.33308	2.54707	-2.09381	0.0362767	-1	353.333	5.96035	2.68562
OTU_110	Fungi	Glomeromycota	Glomeromycetes	Glomerales	Glomeraceae	?	?	k__Fungi,p__Glomeromycota,c__Glomeromycetes,o__Glomerales,f__Glomeraceae,g__?,s__?	343.867	620.55	634.122	624.765	4.91473	7.56094	631.991	635.286	0	1	0	1	1266.11	9	58047.6	2.18117	0.0128162	0.88545	0.044	1	403.724	-0.883724	2.09716	-0.42139	0.67347	0	403.724	6.3948	2.21238	2.89046	0.00384684	1	403.724	-0.879094	2.09727	-0.419162	0.675098	0	403.724	7.27852	2.21187
OTU_205	Fungi	Glomeromycota	Glomeromycetes	Glomerales	?	?	?	k__Fungi,p__Glomeromycota,c__Glomeromycetes,o__Glomerales,f__?,g__?,s__?	0.304075	0.419711	47.3788	105.012	0	0	547.435	401.013	0	1	0	1	594.814	9	58047.6	1.0247	0.360574	0.894199	0.021	1	148.78	-6.9452	2.8924	-2.40119	0.0163419	-1	148.78	14.8149	3.03211	4.88601	1.03e-06	1	148.78	-10.4763	2.89173	-3.62285	0.000291371	-1	148.78	21.7601	2.91015
OTU_262	Fungi	Glomeromycota	Glomeromycetes	Glomerales	Glomeraceae	unclassified_Glomeraceae	?	k__Fungi,p__Glomeromycota,c__Glomeromycetes,o__Glomerales,f__Glomeraceae,g__unclassified_Glomeraceae,s__?	47.2755	105.711	239.57	22.0046	0	0	327.869	499.655	0	1	0	1	567.439	9	58047.6	0.977541	0.58185	0.859346	0.011	1	153.679	-2.3374	3.0151	-0.775233	0.438202	0	153.679	21.0457	3.14998	6.6812	2.37e-11	1	153.679	-2.78977	3.0152	-0.925239	0.354842	0	153.679	23.3831	3.1471
OTU_520	Fungi	Glomeromycota	Glomeromycetes	Glomerales	Glomeraceae	Rhizophagus	?	k__Fungi,p__Glomeromycota,c__Glomeromycetes,o__Glomerales,f__Glomeraceae,g__Rhizophagus,s__?	0	0	99.0739	58.1875	0	0	211.748	211.145	0	1	0	1	310.822	9	58047.6	0.535461	0.186326	0.894427	0.006	1	77.7055	-8.59823	2.98038	-2.88495	0.0039148	-1	77.7055	0	3.10371	0	1	0	77.7055	-9.69384	2.98039	-3.25254	0.00114379	-1	77.7055	6.44383	2.97226
OTU_40	Fungi	Glomeromycota	Glomeromycetes	Glomerales	Glomeraceae	?	?	k__Fungi,p__Glomeromycota,c__Glomeromycetes,o__Glomerales,f__Glomeraceae,g__?,s__?	0.083491	0.186692	220.734	267.5	8.8	19.6774	81.2047	179.931	0	1	0	1	301.939	9	58047.6	0.520158	0.106672	0.881553	0.023	1	77.7056	-10.7713	3.08851	-3.48753	0.000487503	-1	77.7056	-6.16111	3.14885	-1.95662	0.0503921	0	77.7056	-9.32892	3.08934	-3.01971	0.00253016	-1	77.7056	4.61015	3.01397
OTU_5595	Fungi	Glomeromycota	Glomeromycetes	Glomerales	?	?	?	k__Fungi,p__Glomeromycota,c__Glomeromycetes,o__Glomerales,f__?,g__?,s__?	0.150081	0.335591	25.0987	38.2013	0	0	236.324	396.227	0	1	0	1	261.423	9	58047.6	0.450359	0.436129	0.894171	0.016	1	65.3932	-5.88977	2.89341	-2.03558	0.0417922	-1	65.3932	-1.42509	3.01916	-0.472016	0.636915	0	65.3932	-9.12404	2.89221	-3.15469	0.00160667	-1	65.3932	4.46468	2.9039
OTU_5006	Fungi	Glomeromycota	Glomeromycetes	Glomerales	?	?	?	k__Fungi,p__Glomeromycota,c__Glomeromycetes,o__Glomerales,f__?,g__?,s__?	2.23313	4.99344	2.54834	3.40225	0	0	127.724	279.624	0	1	0	1	130.272	9	58047.6	0.224423	0.33648	0.886858	0.036	1	33.1263	-0.286012	3.01891	-0.0947402	NA	NA	33.1263	16.915	3.13967	5.38751	NA	NA	33.1263	-5.93631	3.00482	-1.97559	NA	NA	33.1263	17.201	3.09509
OTU_4521	Fungi	Glomeromycota	Glomeromycetes	Glomerales	?	?	?	k__Fungi,p__Glomeromycota,c__Glomeromycetes,o__Glomerales,f__?,g__?,s__?	0.300162	0.671183	63.1703	103.397	0	0	25.8285	46.5033	0	1	0	1	88.9988	9	58047.6	0.15332	0.0693053	0.947088	0.009	1	22.3247	-6.70859	2.73923	-2.44908	0.0143224	-1	22.3247	-0.909249	2.87264	-0.31652	0.751608	0	22.3247	-5.41991	2.74211	-1.97655	0.048093	-1	22.3247	5.79934	2.77105
OTU_3845	Fungi	Glomeromycota	Glomeromycetes	Glomerales	?	?	?	k__Fungi,p__Glomeromycota,c__Glomeromycetes,o__Glomerales,f__?,g__?,s__?	0	0	36.6686	47.3376	0	0	18.925	41.2177	0	1	0	1	55.5936	9	58047.6	0.0957724	0.00745497	0.774597	0.043	1	13.8984	-7.16096	3.56442	-2.00901	0.0445357	-1	13.8984	0	3.66775	0	1	0	13.8984	-6.20969	3.56726	-1.74075	0.0817282	0	13.8984	5.00107	3.5578
OTU_7170	Fungi	Glomeromycota	Glomeromycetes	Glomerales	Glomeraceae	?	?	k__Fungi,p__Glomeromycota,c__Glomeromycetes,o__Glomerales,f__Glomeraceae,g__?,s__?	0	0	0.850113	0.71823	0	0	29.1168	51.2656	0	1	0	1	29.9669	9	58047.6	0.0516247	0.0615743	0.894427	0.016	1	7.49172	-1.74623	2.92916	-0.596154	0.551072	0	7.49172	0	3.01197	0	1	0	7.49172	-6.82726	2.88735	-2.36454	0.0180524	-1	7.49172	-0.406992	2.92086
OTU_6005	Fungi	Glomeromycota	Glomeromycetes	Glomerales	?	?	?	k__Fungi,p__Glomeromycota,c__Glomeromycetes,o__Glomerales,f__?,g__?,s__?	4.46627	9.98687	8.4443	11.9706	0	0	9.82162	9.14303	0	1	0	1	18.2659	9	58047.6	0.0314672	0.00344442	0.801761	0.027	1	5.68305	-0.974054	2.84878	-0.34192	0.732411	0	5.68305	1.92022	2.97344	0.64579	0.518415	0	5.68305	-1.19225	2.853	-0.417895	0.676024	0	5.68305	2.89427	2.94343
OTU_5766	Fungi	Glomeromycota	Glomeromycetes	Glomerales	?	?	?	k__Fungi,p__Glomeromycota,c__Glomeromycetes,o__Glomerales,f__?,g__?,s__?	0.250473	0.560075	1.35677	1.72003	0	0	6.34066	8.33556	0	1	0	1	7.69742	9	58047.6	0.0132605	0.00805871	0.823371	0.039	1	1.98697	-1.26345	2.96033	-0.426793	0.66953	0	1.98697	-1.01004	3.05787	-0.33031	0.741166	0	1.98697	-3.4883	2.94561	-1.18424	0.236318	0	1.98697	0.253403	2.9865
[truncated: 15 more columns]

## Sheet: corn
Supplementary File 2: Indicator Species for Live Fungi
OTU.ID	Kingdom	Phylum	Class	Order	Family	Genus	Species	taxonomy	MI_Corn_Mean	MI_Corn_stdev	MI_Switchgrass_Mean	MI_Switchgrass_stdev	WI_Corn_Mean	WI_Corn_stdev	WI_Switchgrass_Mean	WI_Switchgrass_stdev	s.Michigan_Corn	s.Michigan_Switchgrass	s.Wisconsin_Corn	s.Wisconsin_Switchgrass	sum	index	sample_abun	%_relative_abun	pooled_sd	stat	p.value	Flag	dw.baseMean_Michigan_Corn_vs_Michigan_Switchgrass	dw.logFC_Michigan_Corn_vs_Michigan_Switchgrass	dw.lfcSE_Michigan_Corn_vs_Michigan_Switchgrass	dw.stat_Michigan_Corn_vs_Michigan_Switchgrass	dw.padj_Michigan_Corn_vs_Michigan_Switchgrass	dw.Flag_Michigan_Corn_vs_Michigan_Switchgrass	dw.baseMean_Michigan_Corn_vs_Wisconsin_Corn	dw.logFC_Michigan_Corn_vs_Wisconsin_Corn	dw.lfcSE_Michigan_Corn_vs_Wisconsin_Corn	dw.stat_Michigan_Corn_vs_Wisconsin_Corn	dw.padj_Michigan_Corn_vs_Wisconsin_Corn	dw.Flag_Michigan_Corn_vs_Wisconsin_Corn	dw.baseMean_Michigan_Corn_vs_Wisconsin_Switchgrass	dw.logFC_Michigan_Corn_vs_Wisconsin_Switchgrass	dw.lfcSE_Michigan_Corn_vs_Wisconsin_Switchgrass	dw.stat_Michigan_Corn_vs_Wisconsin_Switchgrass	dw.padj_Michigan_Corn_vs_Wisconsin_Switchgrass	dw.Flag_Michigan_Corn_vs_Wisconsin_Switchgrass	dw.baseMean_Michigan_Switchgrass_vs_Wisconsin_Corn	dw.logFC_Michigan_Switchgrass_vs_Wisconsin_Corn	dw.lfcSE_Michigan_Switchgrass_vs_Wisconsin_Corn
[truncated: 15 more columns]
