# Supplementary material for: Site and Bioenergy Cropping System Similarly Affect Distinct Live and Total Soil Microbial Communities
Source: Front Microbiol. 2021 Oct 14;12:725756. doi: 10.3389/fmicb.2021.725756 (PMC8551758; doi:10.3389/fmicb.2021.725756)
Supplement: Supplementary file 2 [file Data_Sheet_2.xlsx]

## Sheet: original
Supplementary File 3: Indicator Species for Total Fungi
OTU.ID	Kingdom	Phylum	Class	Order	Family	Genus	Species	taxonomy	MI_Corn_Mean	MI_Corn_stdev	MI_Switchgrass_Mean	MI_Switchgrass_stdev	WI_Corn_Mean	WI_Corn_stdev	WI_Switchgrass_Mean	WI_Switchgrass_stdev	s.Michigan_Corn	s.Michigan_Switchgrass	s.Wisconsin_Corn	s.Wisconsin_Switchgrass	index	stat	p.value	Flag	dw.baseMean_Michigan_Corn_vs_Michigan_Switchgrass	dw.logFC_Michigan_Corn_vs_Michigan_Switchgrass	dw.lfcSE_Michigan_Corn_vs_Michigan_Switchgrass	dw.stat_Michigan_Corn_vs_Michigan_Switchgrass	dw.padj_Michigan_Corn_vs_Michigan_Switchgrass	dw.Flag_Michigan_Corn_vs_Michigan_Switchgrass	dw.baseMean_Michigan_Corn_vs_Wisconsin_Corn	dw.logFC_Michigan_Corn_vs_Wisconsin_Corn	dw.lfcSE_Michigan_Corn_vs_Wisconsin_Corn	dw.stat_Michigan_Corn_vs_Wisconsin_Corn	dw.padj_Michigan_Corn_vs_Wisconsin_Corn	dw.Flag_Michigan_Corn_vs_Wisconsin_Corn	dw.baseMean_Michigan_Corn_vs_Wisconsin_Switchgrass	dw.logFC_Michigan_Corn_vs_Wisconsin_Switchgrass	dw.lfcSE_Michigan_Corn_vs_Wisconsin_Switchgrass	dw.stat_Michigan_Corn_vs_Wisconsin_Switchgrass	dw.padj_Michigan_Corn_vs_Wisconsin_Switchgrass	dw.Flag_Michigan_Corn_vs_Wisconsin_Switchgrass	dw.baseMean_Michigan_Switchgrass_vs_Wisconsin_Corn	dw.logFC_Michigan_Switchgrass_vs_Wisconsin_Corn	dw.lfcSE_Michigan_Switchgrass_vs_Wisconsin_Corn	dw.stat_Michigan_Switchgrass_vs_Wisconsin_Corn	dw.padj_Michigan_Switchgrass_vs_Wisconsin_Corn	dw.Flag_Michigan_Switchgrass_vs_Wisconsin_Corn	dw.baseMean_Michigan_Switchgrass_vs_Wisconsin_Switchgrass
OTU_1	Fungi	Mortierellomycota	Mortierellomycetes	Mortierellales	Mortierellaceae	?	?	k__Fungi,p__Mortierellomycota,c__Mortierellomycetes,o__Mortierellales,f__Mortierellaceae,g__?,s__?	96.502	128.279	22.4695	17.4434	959.798	515.135	1542.67	907.18	0	0	1	1	10	0.977045	0.001	1	655.361	2.10103	0.955103	2.19979	0.0278215	1	655.361	-3.31334	0.94759	-3.4966	0.000471227	-1	655.361	-3.99811	0.947449	-4.21987	2.44e-05	-1	655.361	-5.41437	0.953102	-5.68079	1.34e-08	-1	655.361
OTU_10	Fungi	Mortierellomycota	Mortierellomycetes	Mortierellales	Mortierellaceae	Mortierella	Mortierella_minutissima	k__Fungi,p__Mortierellomycota,c__Mortierellomycetes,o__Mortierellales,f__Mortierellaceae,g__Mortierella,s__Mortierella_minutissima	60.6229	26.9183	21.5823	12.7732	643.944	581.721	4930.05	10469.3	0	0	1	1	10	0.992707	0.001	1	1414.05	1.48613	1.21011	1.22809	NA	NA	1414.05	-3.41009	1.20405	-2.83219	NA	NA	1414.05	-6.3466	1.20374	-5.27242	NA	NA	1414.05	-4.89622	1.20757	-4.05461	NA	NA	1414.05
OTU_1854	Fungi	?	?	?	?	?	?	k__Fungi,p__?,c__?,o__?,f__?,g__?,s__?	0	0	0.124666	0.278762	185.794	263.713	14.7487	27.7094	0	0	1	0	3	0.962227	0.004	1	50.1668	-0.212987	2.54447	-0.083706	0.93329	0	50.1668	-9.9819	2.37586	-4.20138	2.65e-05	-1	50.1668	-6.31999	2.38183	-2.65342	0.00796808	-1	50.1668	-9.76891	2.37588	-4.1117	3.93e-05	-1	50.1668
OTU_1007	Fungi	Ascomycota	Eurotiomycetes	Chaetothyriales	unclassified_Chaetothyriales	unclassified_Chaetothyriales	Chaetothyriales_sp	k__Fungi,p__Ascomycota,c__Eurotiomycetes,o__Chaetothyriales,f__unclassified_Chaetothyriales,g__unclassified_Chaetothyriales,s__Chaetothyriales_sp	22.4254	35.8719	0	0	11.2399	10.3635	0.387942	0.867464	1	0	1	0	6	0.943264	0.001	1	8.51331	7.29809	1.86019	3.92331	8.73e-05	1	8.51331	1.00339	1.63583	0.613383	0.539623	0	8.51331	5.65188	1.85305	3.05005	0.00228806	1	8.51331	-6.2947	1.86806	-3.36964	0.000752661	-1	8.51331
OTU_17	Fungi	Basidiomycota	Agaricomycetes	Phallales	Phallaceae	?	?	k__Fungi,p__Basidiomycota,c__Agaricomycetes,o__Phallales,f__Phallaceae,g__?,s__?	12.0426	10.4075	1760.69	2998.04	8.3464	11.4526	4.09296	7.84436	0	1	0	0	2	0.993119	0.015	1	446.293	-7.1907	1.71584	-4.19078	2.78e-05	-1	446.293	0.510835	1.73427	0.294553	0.768335	0	446.293	1.55286	1.74794	0.888395	0.374328	0	446.293	7.70153	1.72418	4.46679	7.94e-06	1	446.293
OTU_66	Fungi	Basidiomycota	Tremellomycetes	Holtermanniales	Holtermanniales_fam_Incertae_sedis	Holtermanniella	?	k__Fungi,p__Basidiomycota,c__Tremellomycetes,o__Holtermanniales,f__Holtermanniales_fam_Incertae_sedis,g__Holtermanniella,s__?	869.262	1168	4.8957	5.46261	0	0	1.86993	2.52885	1	0	0	0	1	0.996131	0.002	1	219.007	7.46025	1.68147	4.43674	9.13e-06	1	219.007	11.8972	1.89531	6.27719	3.45e-10	1	219.007	8.81786	1.7309	5.09439	3.5e-07	1	219.007	4.43697	1.91296	2.31943	0.0203719	1	219.007
OTU_287	Fungi	Ascomycota	Dothideomycetes	Capnodiales	Mycosphaerellaceae	?	?	k__Fungi,p__Ascomycota,c__Dothideomycetes,o__Capnodiales,f__Mycosphaerellaceae,g__?,s__?	311.468	104.553	1.63766	3.06248	0	0	0	0	1	0	0	0	1	0.997381	0.001	1	78.2764	7.61196	1.98055	3.84336	0.000121362	1	78.2764	10.4165	2.13218	4.88537	1.03e-06	1	78.2764	10.6291	2.13218	4.98511	6.19e-07	1	78.2764	2.80451	2.18032	1.28628	0.198344	0	78.2764
OTU_103	Fungi	Basidiomycota	Tremellomycetes	Cystofilobasidiales	Cystofilobasidiaceae	Guehomyces	Guehomyces_pullulans	k__Fungi,p__Basidiomycota,c__Tremellomycetes,o__Cystofilobasidiales,f__Cystofilobasidiaceae,g__Guehomyces,s__Guehomyces_pullulans	10.9212	14.1479	0	0	311.14	345.443	302.989	323.149	0	0	1	1	10	0.991225	0.001	1	156.262	6.2444	1.62725	3.83739	0.000124348	1	156.262	-4.84534	1.34801	-3.59443	0.000325104	-1	156.262	-4.80806	1.34793	-3.56699	0.000361105	-1	156.262	-11.0897	1.61574	-6.86358	6.72e-12	-1	156.262
OTU_135	Fungi	?	?	?	?	?	?	k__Fungi,p__?,c__?,o__?,f__?,g__?,s__?	3.09768	1.95713	505.039	422.975	0.82746	0.766511	2.63963	2.76755	0	1	0	0	2	0.993563	0.011	1	127.901	-7.34572	1.24905	-5.88107	4.08e-09	-1	127.901	1.81025	1.46036	1.23959	0.215126	0	127.901	0.256014	1.31679	0.194422	0.845845	0	127.901	9.15597	1.41343	6.47782	9.31e-11	1	127.901
OTU_211	Fungi	Glomeromycota	Glomeromycetes	Glomerales	Glomeraceae	unclassified_Glomeraceae	Glomeraceae_sp	k__Fungi,p__Glomeromycota,c__Glomeromycetes,o__Glomerales,f__Glomeraceae,g__unclassified_Glomeraceae,s__Glomeraceae_sp	2.49458	4.31258	0	0	40.3296	76.6694	251.357	322.831	0	0	0	1	4	0.826767	0.046	1	73.5452	4.13144	2.73756	1.50917	0.131256	0	73.5452	-4.01025	2.58363	-1.55218	0.12062	0	73.5452	-6.65113	2.58139	-2.57657	0.00997852	-1	73.5452	-8.14169	2.70902	-3.0054	0.00265228	-1	73.5452
OTU_117	Fungi	?	?	?	?	?	?	k__Fungi,p__?,c__?,o__?,f__?,g__?,s__?	0	0	1.76305	2.90509	4.78491	9.4895	228.761	324.673	0	0	0	1	4	0.881895	0.027	1	58.8272	-3.23159	2.38674	-1.35398	0.175744	0	58.8272	-4.67468	2.3703	-1.97219	0.0485877	-1	58.8272	-10.2828	2.34635	-4.38247	1.17e-05	-1	58.8272	-1.44309	2.23138	-0.646726	0.51781	0	58.8272
OTU_139	Fungi	Basidiomycota	Tremellomycetes	Cystofilobasidiales	Cystofilobasidiaceae	Cystofilobasidium	Cystofilobasidium_macerans	k__Fungi,p__Basidiomycota,c__Tremellomycetes,o__Cystofilobasidiales,f__Cystofilobasidiaceae,g__Cystofilobasidium,s__Cystofilobasidium_macerans	189.995	392.29	0.998648	1.56436	3.94003	8.81018	3.04319	6.17746	1	0	0	0	1	0.979634	0.011	1	49.4942	7.53323	2.2407	3.36201	NA	NA	49.4942	5.63356	2.19947	2.56132	NA	NA	49.4942	5.95753	2.20152	2.7061	NA	NA	49.4942	-1.89967	2.27142	-0.836339	NA	NA	49.4942
OTU_92	Fungi	unclassified_Fungi	unclassified_Fungi	unclassified_Fungi	unclassified_Fungi	?	?	k__Fungi,p__unclassified_Fungi,c__unclassified_Fungi,o__unclassified_Fungi,f__unclassified_Fungi,g__?,s__?	0	0	356.699	464.531	0	0	0.200818	0.449042	0	1	0	0	2	0.894176	0.005	1	89.2249	-10.9234	2.81336	-3.88268	0.00010331	-1	89.2249	0	2.95747	0	1	0	89.2249	-0.675701	2.95747	-0.228473	0.819278	0	89.2249	10.6121	2.8134	3.77199	0.000161949	1	89.2249
OTU_30	Fungi	Olpidiomycota	Olpidiomycetes	Olpidiales	unclassified_Olpidiales	unclassified_Olpidiales	Olpidiales_sp	k__Fungi,p__Olpidiomycota,c__Olpidiomycetes,o__Olpidiales,f__unclassified_Olpidiales,g__unclassified_Olpidiales,s__Olpidiales_sp	199.078	426.486	2019.62	2667.02	1.88345	3.60259	249.563	131.401	0	1	0	1	9	0.958459	0.025	1	617.536	-3.3424	1.85702	-1.79988	0.0718804	0	617.536	6.64822	1.92813	3.44801	0.000564735	1	617.536	-0.325854	1.85747	-0.175429	0.860742	0	617.536	9.99062	1.92763	5.18284	2.19e-07	1	617.536
OTU_317	Fungi	Ascomycota	?	?	?	?	?	k__Fungi,p__Ascomycota,c__?,o__?,f__?,g__?,s__?	160.5	205.146	13.8896	19.8755	5.60631	8.06485	0.503937	0.713348	1	0	0	0	1	0.942973	0.025	1	45.125	3.52685	1.70721	2.06586	0.0388419	1	45.125	4.81988	1.72779	2.78962	0.00527706	1	45.125	8.13638	1.90189	4.27806	1.89e-05	1	45.125	1.29303	1.73398	0.745701	0.455848	0	45.125
OTU_15	Fungi	Basidiomycota	Tremellomycetes	Cystofilobasidiales	Cystofilobasidiaceae	Cystofilobasidium	Cystofilobasidium_macerans	k__Fungi,p__Basidiomycota,c__Tremellomycetes,o__Cystofilobasidiales,f__Cystofilobasidiaceae,g__Cystofilobasidium,s__Cystofilobasidium_macerans	3993.34	5760.83	50.7943	44.1277	1.13446	1.43273	9.28059	10.7294	1	1	0	0	5	0.998715	0.001	1	1013.64	6.29505	1.22177	5.15239	2.57e-07	1	1013.64	11.7422	1.39074	8.4431	3.09e-17	1	1013.64	8.74544	1.23909	7.05793	1.69e-12	1	1013.64	5.44713	1.39307	3.91015	9.22e-05	1	1013.64
OTU_1080	Fungi	Ascomycota	Eurotiomycetes	Chaetothyriales	Herpotrichiellaceae	Exophiala	Exophiala_salmonis	k__Fungi,p__Ascomycota,c__Eurotiomycetes,o__Chaetothyriales,f__Herpotrichiellaceae,g__Exophiala,s__Exophiala_salmonis	13.3194	17.0004	0	0	31.6691	36.5149	0	0	1	0	1	0	6	1	0.002	1	11.2471	6.54837	1.66755	3.92694	8.6e-05	1	11.2471	-1.25117	1.40185	-0.892511	0.372119	0	11.2471	6.08565	1.66755	3.64946	0.000262795	1	11.2471	-7.79954	1.66315	-4.68962	2.74e-06	-1	11.2471
OTU_35	Fungi	Ascomycota	Dothideomycetes	Capnodiales	Mycosphaerellaceae	Mycosphaerella	Mycosphaerella_tassiana	k__Fungi,p__Ascomycota,c__Dothideomycetes,o__Capnodiales,f__Mycosphaerellaceae,g__Mycosphaerella,s__Mycosphaerella_tassiana	724.36	882.474	1063.53	1842.61	13.9788	8.23943	17.4384	15.0178	1	1	0	0	5	0.991328	0.001	1	454.827	-0.554149	1.15548	-0.479583	0.631524	0	454.827	5.68659	1.17181	4.85283	1.22e-06	1	454.827	5.37187	1.16663	4.60459	4.13e-06	1	454.827	6.24074	1.17169	5.32625	1e-07	1	454.827
OTU_1093	Fungi	Ascomycota	Dothideomycetes	?	?	?	?	k__Fungi,p__Ascomycota,c__Dothideomycetes,o__?,f__?,g__?,s__?	15.7768	13.9417	3.07756	3.39811	43.2577	11.5521	20.5554	20.2017	0	0	1	1	10	0.878593	0.019	1	20.6669	2.39264	1.07433	2.22709	0.0259411	1	20.6669	-1.44772	1.02824	-1.40796	0.159142	0	20.6669	-0.373737	1.033	-0.361799	0.717502	0	20.6669	-3.84036	1.06773	-3.59675	0.000322217	-1	20.6669
OTU_49	Fungi	Ascomycota	Dothideomycetes	Pleosporales	unclassified_Pleosporales	unclassified_Pleosporales	?	k__Fungi,p__Ascomycota,c__Dothideomycetes,o__Pleosporales,f__unclassified_Pleosporales,g__unclassified_Pleosporales,s__?	181.963	350.649	1520.8	1047.81	24.2823	54.2968	1.05029	1.07543	1	1	0	0	5	0.992643	0.002	1	432.024	-3.06292	1.89849	-1.61334	0.10667	0	432.024	2.90406	1.90429	1.52501	0.127256	0	432.024	7.38579	2.00529	3.68314	0.000230375	1	432.024	5.96698	1.90374	3.13434	0.00172239	1	432.024
OTU_11	Fungi	Ascomycota	Leotiomycetes	Helotiales	unclassified_Helotiales	unclassified_Helotiales	Helotiales_sp	k__Fungi,p__Ascomycota,c__Leotiomycetes,o__Helotiales,f__unclassified_Helotiales,g__unclassified_Helotiales,s__Helotiales_sp	179.977	152.462	311.529	233.467	386.88	404.716	2376.07	784.834	0	0	1	1	10	0.921398	0.025	1	813.614	-0.79077	0.856302	-0.92347	0.355762	0	813.614	-1.10457	0.856491	-1.28964	0.197175	0	813.614	-3.72235	0.855787	-4.34963	1.36e-05	-1	813.614	-0.313797	0.855746	-0.366694	0.713847	0	813.614
OTU_111	Fungi	Ascomycota	Leotiomycetes	Helotiales	unclassified_Helotiales	unclassified_Helotiales	Helotiales_sp	k__Fungi,p__Ascomycota,c__Leotiomycetes,o__Helotiales,f__unclassified_Helotiales,g__unclassified_Helotiales,s__Helotiales_sp	383.508	669.274	61.372	121.436	2.23554	3.56465	509.743	656.619	1	0	0	1	7	0.966191	0.02	1	239.214	2.64228	1.90505	1.38699	0.165445	0	239.214	7.39169	1.96428	3.76305	0.000167851	1	239.214	-0.410907	1.90385	-0.215829	0.829121	0	239.214	4.74941	1.9654	2.41651	0.0156699	1	239.214
OTU_1121	Fungi	Ascomycota	Eurotiomycetes	Chaetothyriales	?	?	?	k__Fungi,p__Ascomycota,c__Eurotiomycetes,o__Chaetothyriales,f__?,g__?,s__?	22.9092	21.4472	1.78918	1.79667	44.916	26.9392	6.20253	4.69683	1	0	1	0	6	0.945829	0.006	1	18.9542	3.68571	1.11417	3.30803	0.000939545	1	18.9542	-0.96773	1.03411	-0.935808	0.349372	0	18.9542	1.8793	1.06319	1.7676	0.0771275	0	18.9542	-4.65344	1.1113	-4.18737	2.82e-05	-1	18.9542
OTU_1122	Fungi	Ascomycota	?	?	?	?	?	k__Fungi,p__Ascomycota,c__?,o__?,f__?,g__?,s__?	19.4168	19.8509	1.41051	2.56258	16.0557	18.2883	1.45767	1.38718	1	0	1	0	6	0.912509	0.007	1	9.58518	3.74576	1.51846	2.46682	0.013632	1	9.58518	0.267497	1.45303	0.184096	0.853938	0	9.58518	3.69281	1.5423	2.39436	0.0166495	1	9.58518	-3.47826	1.52229	-2.28488	0.0223199	-1	9.58518
OTU_215	Fungi	Basidiomycota	Agaricomycetes	Cantharellales	Ceratobasidiaceae	unclassified_Ceratobasidiaceae	Ceratobasidiaceae_sp	k__Fungi,p__Basidiomycota,c__Agaricomycetes,o__Cantharellales,f__Ceratobasidiaceae,g__unclassified_Ceratobasidiaceae,s__Ceratobasidiaceae_sp	0.37697	0.84293	284.529	257.546	0.383773	0.545694	0	0	0	1	0	0	2	0.998666	0.003	1	71.3225	-9.44327	2.1474	-4.39753	1.09e-05	-1	71.3225	-0.264871	2.32404	-0.11397	0.909262	0	71.3225	1.05549	2.33296	0.452426	0.650962	0	71.3225	9.1784	2.13773	4.29352	1.76e-05	1	71.3225
OTU_477	Fungi	Ascomycota	Sordariomycetes	Branch06	?	?	?	k__Fungi,p__Ascomycota,c__Sordariomycetes,o__Branch06,f__?,g__?,s__?	0	0	11.8161	26.4216	0.293396	0.656054	162.843	119.604	0	0	0	1	4	0.964771	0.002	1	43.738	-19.12	2.59697	-7.36243	1.81e-13	-1	43.738	-13.6905	2.74745	-4.98299	6.26e-07	-1	43.738	-22.9007	2.59206	-8.83495	1e-18	-1	43.738	5.42949	2.597	2.09068	0.0365566	1	43.738
OTU_1150	Fungi	unclassified_Fungi	unclassified_Fungi	unclassified_Fungi	unclassified_Fungi	unclassified_Fungi	Fungi_sp	k__Fungi,p__unclassified_Fungi,c__unclassified_Fungi,o__unclassified_Fungi,f__unclassified_Fungi,g__unclassified_Fungi,s__Fungi_sp	16.4291	16.5255	0.915604	2.04735	12.9645	19.438	0.84679	1.50604	1	0	1	0	6	0.868761	0.034	1	7.78899	4.27825	1.94163	2.20343	0.0275644	1	7.78899	0.327627	1.84941	0.177152	0.859389	0	7.78899	4.27347	1.978	2.16051	0.0307335	1	7.78899	-3.95062	1.94564	-2.0305	0.0423056	-1	7.78899
OTU_475	Fungi	Basidiomycota	Agaricomycetes	Agaricales	?	?	?	k__Fungi,p__Basidiomycota,c__Agaricomycetes,o__Agaricales,f__?,g__?,s__?	0	0	0	0	0	0	156.355	215.251	0	0	0	1	4	0.774597	0.027	1	39.0888	0	4.01064	0	1	0	39.0888	0	4.01064	0	1	0	39.0888	-23.861	3.90586	-6.10903	1e-09	-1	39.0888	0	4.01072	0	1	0	39.0888
OTU_39	Fungi	Ascomycota	Dothideomycetes	Pleosporales	?	?	?	k__Fungi,p__Ascomycota,c__Dothideomycetes,o__Pleosporales,f__?,g__?,s__?	1.72945	3.01894	2.45162	2.20402	5.50328	10.4099	153.728	152.499	0	0	0	1	4	0.969916	0.011	1	40.8532	-0.489727	1.58364	-0.309241	0.757138	0	40.8532	-1.70332	1.57062	-1.08449	0.278148	0	40.8532	-6.46214	1.54117	-4.19302	2.75e-05	-1	40.8532	-1.21359	1.53673	-0.789723	0.429689	0	40.8532
OTU_333	Fungi	Ascomycota	Sordariomycetes	Branch06	unclassified_Branch06	unclassified_Branch06	Branch06_sp	k__Fungi,p__Ascomycota,c__Sordariomycetes,o__Branch06,f__unclassified_Branch06,g__unclassified_Branch06,s__Branch06_sp	3.78064	5.10589	247.035	307.292	0	0	1.83422	3.56674	0	1	0	0	2	0.988826	0.003	1	63.1625	-6.02059	1.96663	-3.06137	0.00220329	-1	63.1625	4.06132	2.16768	1.87358	0.0609885	0	63.1625	1.12549	2.03169	0.553966	0.579602	0	63.1625	10.0819	2.14223	4.70627	2.52e-06	1	63.1625
OTU_595	Fungi	Basidiomycota	Microbotryomycetes	Sporidiobolales	Sporidiobolaceae	Rhodotorula	Rhodotorula_sp	k__Fungi,p__Basidiomycota,c__Microbotryomycetes,o__Sporidiobolales,f__Sporidiobolaceae,g__Rhodotorula,s__Rhodotorula_sp	0.398377	0.890799	0	0	131.441	81.6377	0	0	0	0	1	0	3	0.998488	0.004	1	32.9598	1.5182	2.27386	0.667675	0.504341	0	32.9598	-8.32927	2.08375	-3.99724	6.41e-05	-1	32.9598	1.05548	2.27386	0.464181	0.642518	0	32.9598	-9.84747	2.08377	-4.7258	2.29e-06	-1	32.9598
OTU_119	Fungi	Ascomycota	unclassified_Ascomycota	unclassified_Ascomycota	unclassified_Ascomycota	unclassified_Ascomycota	Ascomycota_sp	k__Fungi,p__Ascomycota,c__unclassified_Ascomycota,o__unclassified_Ascomycota,f__unclassified_Ascomycota,g__unclassified_Ascomycota,s__Ascomycota_sp	14.57	11.9441	3.41344	2.63543	607.881	1185.5	5.86341	5.36087	1	0	1	0	6	0.99263	0.003	1	157.932	2.10637	1.21505	1.73358	0.0829933	0	157.932	-5.37996	1.17444	-4.58087	4.63e-06	-1	157.932	1.34041	1.20731	1.11025	0.266893	0	157.932	-7.48634	1.20344	-6.22078	4.95e-10	-1	157.932
OTU_543	Fungi	Ascomycota	Sordariomycetes	Magnaporthales	Magnaporthaceae	Magnaporthiopsis	Magnaporthiopsis_panicorum	k__Fungi,p__Ascomycota,c__Sordariomycetes,o__Magnaporthales,f__Magnaporthaceae,g__Magnaporthiopsis,s__Magnaporthiopsis_panicorum	0	0	1.31359	1.33169	0	0	100.619	112.873	0	0	0	1	4	0.993536	0.001	1	25.4831	-2.84079	2.07185	-1.37114	0.170333	0	25.4831	0	2.20748	0	1	0	25.4831	-9.09807	2.01122	-4.52366	6.08e-06	-1	25.4831	2.52947	2.07186	1.22087	0.222137	0	25.4831
OTU_124	Fungi	Ascomycota	Sordariomycetes	Branch06	unclassified_Branch06	unclassified_Branch06	Branch06_sp	k__Fungi,p__Ascomycota,c__Sordariomycetes,o__Branch06,f__unclassified_Branch06,g__unclassified_Branch06,s__Branch06_sp	112.261	129.137	820.554	555.227	213.271	212.145	288.266	147.318	0	1	0	1	9	0.87923	0.012	1	358.588	-2.86941	1.21261	-2.36632	0.0179661	-1	358.588	-0.925935	1.21348	-0.763038	0.445441	0	358.588	-1.36009	1.2131	-1.12117	0.262215	0	358.588	1.94348	1.2121	1.6034	0.108847	0	358.588
OTU_183	Fungi	Ascomycota	Sordariomycetes	unclassified_Sordariomycetes	unclassified_Sordariomycetes	?	?	k__Fungi,p__Ascomycota,c__Sordariomycetes,o__unclassified_Sordariomycetes,f__unclassified_Sordariomycetes,g__?,s__?	0	0	226.955	307.462	0	0	0.401636	0.898085	0	1	0	0	2	0.999116	0.003	1	56.8392	-10.2711	2.68992	-3.81837	0.000134338	-1	56.8392	0	2.84019	0	1	0	56.8392	-1.29263	2.83544	-0.455883	0.648474	0	56.8392	9.95979	2.68995	3.7026	0.000213401	1	56.8392
OTU_193	Fungi	Glomeromycota	Paraglomeromycetes	Paraglomerales	?	?	?	k__Fungi,p__Glomeromycota,c__Paraglomeromycetes,o__Paraglomerales,f__?,g__?,s__?	5.46266	7.26852	169.135	81.0753	0.230257	0.51487	0.34553	0.47904	0	1	0	0	2	0.982613	0.003	1	43.7934	-4.97103	1.43819	-3.45646	0.00054733	-1	43.7934	3.98732	1.70263	2.34186	0.0191877	1	43.7934	3.64296	1.69637	2.14751	0.0317529	1	43.7934	8.95835	1.68006	5.33215	9.71e-08	1	43.7934
OTU_169	Fungi	Ascomycota	Sordariomycetes	Branch06	?	?	?	k__Fungi,p__Ascomycota,c__Sordariomycetes,o__Branch06,f__?,g__?,s__?	0	0	153.556	308.326	0	0	0	0	0	1	0	0	2	0.894427	0.005	1	38.3891	-9.70725	3.32242	-2.92174	0.00348084	-1	38.3891	0	3.44512	0	1	0	38.3891	0	3.44512	0	1	0	38.3891	9.39597	3.32247	2.828	0.00468392	1	38.3891
OTU_164	Fungi	Glomeromycota	Glomeromycetes	Glomerales	Glomeraceae	?	?	k__Fungi,p__Glomeromycota,c__Glomeromycetes,o__Glomerales,f__Glomeraceae,g__?,s__?	0.837823	1.87343	0	0	17.017	38.0511	74.1205	80.2812	0	0	0	1	4	0.802932	0.02	1	22.9938	2.57994	3.13851	0.822026	0.411062	0	22.9938	-4.31657	3.00825	-1.43491	0.151313	0	22.9938	-6.44079	3.00399	-2.14408	0.0320264	-1	22.9938	-6.89651	3.06399	-2.25083	0.0243964	-1	22.9938
OTU_936	Fungi	Ascomycota	Leotiomycetes	Helotiales	Hyaloscyphaceae	Lachnum	?	k__Fungi,p__Ascomycota,c__Leotiomycetes,o__Helotiales,f__Hyaloscyphaceae,g__Lachnum,s__?	19.5317	37.8484	0	0	102.361	74.43	1.30672	2.92192	0	0	1	0	3	0.911514	0.004	1	30.8	7.0975	2.46405	2.88042	0.00397144	1	30.8	-2.38878	2.29004	-1.04311	0.296896	0	30.8	3.98806	2.36838	1.68388	0.092205	0	30.8	-9.48627	2.46074	-3.85505	0.000115706	-1	30.8
OTU_123	Fungi	Mortierellomycota	Mortierellomycetes	Mortierellales	Mortierellaceae	Mortierella	?	k__Fungi,p__Mortierellomycota,c__Mortierellomycetes,o__Mortierellales,f__Mortierellaceae,g__Mortierella,s__?	255.557	127.928	31.9166	31.0164	96.3227	56.7778	16.7077	14.5681	1	0	1	0	6	0.937332	0.003	1	100.126	2.99929	1.00213	2.99291	0.00276336	1	100.126	1.40907	0.99971	1.40948	0.158693	0	100.126	3.93813	1.01058	3.89688	9.74e-05	1	100.126	-1.59022	1.00411	-1.58371	0.11326	0	100.126
OTU_161	Fungi	Ascomycota	Leotiomycetes	Helotiales	?	?	?	k__Fungi,p__Ascomycota,c__Leotiomycetes,o__Helotiales,f__?,g__?,s__?	3.51983	5.4926	597.082	151.273	106.379	231.608	159.803	223.421	0	1	0	1	9	0.934458	0.011	1	216.696	-7.40204	1.65535	-4.47159	7.76e-06	-1	216.696	-4.91388	1.65671	-2.96604	0.00301663	-1	216.696	-5.50082	1.65605	-3.32166	0.000894844	-1	216.696	2.48816	1.6204	1.53552	0.124656	0	216.696
OTU_1248	Fungi	Ascomycota	Leotiomycetes	?	?	?	?	k__Fungi,p__Ascomycota,c__Leotiomycetes,o__?,f__?,g__?,s__?	0	0	0.236322	0.528432	5.24776	6.56353	8.74457	8.82281	0	0	1	1	10	0.886968	0.006	1	3.55716	-0.761208	2.16437	-0.3517	0.725063	0	3.55716	-4.86336	1.9903	-2.44353	0.0145445	-1	3.55716	-5.57357	1.97814	-2.81758	0.00483866	-1	3.55716	-4.10215	1.98815	-2.0633	0.0390841	-1	3.55716
OTU_493	Fungi	Ascomycota	Dothideomycetes	Pleosporales	Didymosphaeriaceae	?	?	k__Fungi,p__Ascomycota,c__Dothideomycetes,o__Pleosporales,f__Didymosphaeriaceae,g__?,s__?	0.398377	0.890799	1.21972	1.82063	84.9709	87.0197	0.653361	1.46096	0	0	1	0	3	0.882707	0.023	1	21.8106	-1.59778	2.16243	-0.73888	0.45998	0	21.8106	-7.70049	2.101	-3.66515	0.000247193	-1	21.8106	-0.132089	2.28335	-0.0578488	0.953869	0	21.8106	-6.10272	1.96214	-3.11023	0.00186942	-1	21.8106
OTU_73	Fungi	Ascomycota	?	?	?	?	?	k__Fungi,p__Ascomycota,c__?,o__?,f__?,g__?,s__?	985.499	1274.17	186.257	264.861	12.93	6.75861	11.3616	6.78291	1	1	0	0	5	0.989793	0.001	1	299.012	2.40475	1.15456	2.08283	0.037267	1	299.012	6.25486	1.17173	5.33814	9.39e-08	1	299.012	6.43527	1.17108	5.49515	3.9e-08	1	299.012	3.85011	1.17232	3.28419	0.00102276	1	299.012
OTU_476	Fungi	?	?	?	?	?	?	k__Fungi,p__?,c__?,o__?,f__?,g__?,s__?	150.222	207.554	13.117	25.4508	0.233483	0.522085	0	0	1	0	0	0	1	0.958322	0.002	1	40.8932	3.52391	2.02782	1.73778	0.0822494	0	40.8932	8.78746	2.21787	3.96212	7.43e-05	1	40.8932	9.5772	2.21787	4.3182	1.57e-05	1	40.8932	5.26355	2.22302	2.36775	0.0178967	1	40.8932
OTU_891	Fungi	Glomeromycota	unclassified_Glomeromycota	unclassified_Glomeromycota	unclassified_Glomeromycota	unclassified_Glomeromycota	Glomeromycota_sp	k__Fungi,p__Glomeromycota,c__unclassified_Glomeromycota,o__unclassified_Glomeromycota,f__unclassified_Glomeromycota,g__unclassified_Glomeromycota,s__Glomeromycota_sp	116.701	162.384	0.228901	0.511838	0	0	16.144	15.305	1	0	0	0	1	0.936463	0.005	1	33.2684	9.09869	2.11645	4.29904	1.72e-05	1	33.2684	9.00038	2.11645	4.25259	2.11e-05	1	33.2684	2.85521	1.91711	1.48934	0.136399	0	33.2684	-0.098309	2.30397	-0.0426693	0.965965	0	33.2684
OTU_121	Fungi	Glomeromycota	Paraglomeromycetes	Paraglomerales	?	?	?	k__Fungi,p__Glomeromycota,c__Paraglomeromycetes,o__Paraglomerales,f__?,g__?,s__?	2.57487	3.62618	151.671	107.88	0.52688	0.729192	0.193971	0.433732	0	1	0	0	2	0.989309	0.002	1	38.7416	-5.92724	1.43105	-4.14189	3.44e-05	-1	38.7416	2.24497	1.68076	1.33569	0.181651	0	38.7416	3.087	1.69653	1.81959	0.0688213	0	38.7416	8.17221	1.63044	5.01227	5.38e-07	1	38.7416
OTU_5869	Fungi	Ascomycota	Dothideomycetes	Pleosporales	?	?	?	k__Fungi,p__Ascomycota,c__Dothideomycetes,o__Pleosporales,f__?,g__?,s__?	2.38232	2.51954	138.801	141.511	0	0	0	0	0	1	0	0	2	0.991527	0.002	1	35.2958	-5.88548	1.68542	-3.492	0.000479421	-1	35.2958	3.3648	1.91592	1.75623	0.0790491	0	35.2958	3.57747	1.91592	1.86723	0.0618693	0	35.2958	9.25028	1.86913	4.94897	7.46e-07	1	35.2958
OTU_420	Fungi	Glomeromycota	Glomeromycetes	Glomerales	Glomeraceae	unclassified_Glomeraceae	?	k__Fungi,p__Glomeromycota,c__Glomeromycetes,o__Glomerales,f__Glomeraceae,g__unclassified_Glomeraceae,s__?	110.983	136.338	0.457802	1.02368	0	0	15.7061	18.1006	1	0	0	0	1	0.934276	0.007	1	31.7867	8.42348	2.15189	3.91446	9.06e-05	1	31.7867	8.92785	2.15667	4.13964	3.48e-05	1	31.7867	2.8191	1.96161	1.43714	0.15068	0	31.7867	0.504375	2.33653	0.215865	0.829093	0	31.7867
OTU_85	Fungi	?	?	?	?	?	?	k__Fungi,p__?,c__?,o__?,f__?,g__?,s__?	1132.99	853.75	2.58234	1.3619	1.12804	1.24372	0.352377	0.490307	1	1	0	0	5	0.999349	0.001	1	284.264	8.78007	1.03291	8.50031	1.89e-17	1	284.264	9.82519	1.16332	8.44583	3.02e-17	1	284.264	11.3529	1.32258	8.58389	9.17e-18	1	284.264	1.04512	1.21691	0.858827	0.390436	0	284.264
OTU_3413	Fungi	Ascomycota	Dothideomycetes	Pleosporales	unclassified_Pleosporales	?	?	k__Fungi,p__Ascomycota,c__Dothideomycetes,o__Pleosporales,f__unclassified_Pleosporales,g__?,s__?	92.809	107.465	1003.07	891.407	0.460513	1.02974	0	0	1	1	0	0	5	0.99979	0.001	1	274.086	-3.43442	1.62254	-2.11669	0.0342858	-1	274.086	7.45289	1.84707	4.03498	5.46e-05	1	274.086	8.88211	1.86141	4.77172	1.83e-06	1	274.086	10.8873	1.84593	5.89801	3.68e-09	1	274.086
OTU_54	Fungi	?	?	?	?	?	?	k__Fungi,p__?,c__?,o__?,f__?,g__?,s__?	274.387	517.453	748.624	1262.13	2.48953	2.49363	3.37109	5.78179	1	1	0	0	5	0.997148	0.001	1	257.218	-1.44813	1.49306	-0.969908	0.332092	0	257.218	6.75079	1.56146	4.32337	1.54e-05	1	257.218	6.32506	1.53693	4.11539	3.87e-05	1	257.218	8.19892	1.56112	5.25196	1.5e-07	1	257.218
OTU_1292	Fungi	?	?	?	?	?	?	k__Fungi,p__?,c__?,o__?,f__?,g__?,s__?	14.966	12.5419	0	0	18.9998	20.345	0.401636	0.898085	1	0	1	0	6	0.943124	0.001	1	8.59186	6.71535	1.73601	3.86826	0.000109616	1	8.59186	-0.350678	1.48643	-0.23592	0.813495	0	8.59186	5.07175	1.7284	2.93437	0.0033423	1	8.59186	-7.06603	1.73603	-4.07022	4.7e-05	-1	8.59186
OTU_7	Fungi	Ascomycota	Sordariomycetes	Hypocreales	Clavicipitaceae	Metarhizium	?	k__Fungi,p__Ascomycota,c__Sordariomycetes,o__Hypocreales,f__Clavicipitaceae,g__Metarhizium,s__?	482.356	330.89	418.63	162.592	48.4325	34.7351	91.2749	45.7322	1	1	0	0	5	0.93046	0.001	1	260.173	0.205006	0.710724	0.288447	0.773004	0	260.173	3.32358	0.718	4.62894	3.68e-06	1	260.173	2.40093	0.713691	3.36411	0.000767911	1	260.173	3.11857	0.717947	4.34373	1.4e-05	1	260.173
OTU_132	Fungi	Glomeromycota	Glomeromycetes	Glomerales	Glomeraceae	?	?	k__Fungi,p__Glomeromycota,c__Glomeromycetes,o__Glomerales,f__Glomeraceae,g__?,s__?	0.837823	1.87343	2.599	4.53046	10.4191	10.1305	52.1325	68.3582	0	0	1	1	10	0.923648	0.013	1	16.4971	-1.5888	1.73231	-0.917153	0.359063	0	16.4971	-3.55314	1.71096	-2.07669	0.0378298	-1	16.4971	-5.88961	1.69821	-3.46812	0.000524111	-1	16.4971	-1.96434	1.60536	-1.22362	0.221097	0	16.4971
OTU_1331	Fungi	Ascomycota	Sordariomycetes	Chaetosphaeriales	?	?	?	k__Fungi,p__Ascomycota,c__Sordariomycetes,o__Chaetosphaeriales,f__?,g__?,s__?	3.42951	5.69758	0	0	14.9034	14.105	17.7502	18.2655	0	0	1	1	10	0.902474	0.007	1	9.02077	4.59729	1.84183	2.49604	0.0125589	1	9.02077	-2.10188	1.61129	-1.30447	0.192074	0	9.02077	-2.36425	1.60799	-1.47031	0.141477	0	9.02077	-6.69916	1.81842	-3.68406	0.000229546	-1	9.02077
OTU_134	Fungi	Ascomycota	Sordariomycetes	Sordariales	Chaetomiaceae	unclassified_Chaetomiaceae	Chaetomiaceae_sp	k__Fungi,p__Ascomycota,c__Sordariomycetes,o__Sordariales,f__Chaetomiaceae,g__unclassified_Chaetomiaceae,s__Chaetomiaceae_sp	794.307	733.171	1.45513	2.20902	188.596	399.171	0	0	1	0	1	0	6	0.836041	0.02	1	246.089	9.08974	2.44372	3.71963	0.000199512	1	246.089	2.07411	2.39707	0.865266	0.386893	0	246.089	11.9797	2.56429	4.67172	2.99e-06	1	246.089	-7.01564	2.44422	-2.8703	0.0041008	-1	246.089
OTU_99	Fungi	Ascomycota	Leotiomycetes	Helotiales	?	?	?	k__Fungi,p__Ascomycota,c__Leotiomycetes,o__Helotiales,f__?,g__?,s__?	28.6256	63.0271	637	450.969	0.534063	0.740853	45.5497	58.9425	0	1	0	1	9	0.9793	0.006	1	177.927	-4.47491	1.78112	-2.51241	0.0119909	-1	177.927	5.59913	1.98266	2.82405	0.00474215	1	177.927	-0.670348	1.7838	-0.375797	0.707067	0	177.927	10.074	1.97907	5.09029	3.58e-07	1	177.927
OTU_182	Fungi	unclassified_Fungi	unclassified_Fungi	?	?	?	?	k__Fungi,p__unclassified_Fungi,c__unclassified_Fungi,o__?,f__?,g__?,s__?	629.705	416.206	70.6628	79.59	0	0	0	0	1	1	0	0	5	1	0.001	1	175.092	3.15585	1.52795	2.06541	0.0388842	1	175.092	11.4321	1.77832	6.42856	1.29e-10	1	175.092	11.6447	1.77832	6.54815	5.83e-11	1	175.092	8.27621	1.77947	4.65093	3.3e-06	1	175.092
OTU_681	Fungi	Ascomycota	Dothideomycetes	Pleosporales	?	?	?	k__Fungi,p__Ascomycota,c__Dothideomycetes,o__Pleosporales,f__?,g__?,s__?	84.6046	46.3099	4.50028	7.61316	0	0	0.151559	0.338897	1	0	0	0	1	0.973593	0.001	1	22.3141	4.22642	1.68203	2.51268	0.0119818	1	22.3141	8.53665	1.89418	4.50678	6.58e-06	1	22.3141	8.17224	1.89418	4.3144	1.6e-05	1	22.3141	4.31023	1.91227	2.25398	0.0241974	1	22.3141
OTU_206	Fungi	Ascomycota	?	?	?	?	?	k__Fungi,p__Ascomycota,c__?,o__?,f__?,g__?,s__?	0	0	116.946	190.819	0	0	0	0	0	1	0	0	2	1	0.002	1	29.2365	-9.31487	2.62948	-3.54247	0.000396392	-1	29.2365	0	2.78277	0	1	0	29.2365	0	2.78277	0	1	0	29.2365	9.00356	2.62951	3.42405	0.000616957	1	29.2365
OTU_345	Fungi	?	?	?	?	?	?	k__Fungi,p__?,c__?,o__?,f__?,g__?,s__?	3.01141	5.05826	87.3158	103.082	2.21125	3.8114	3.8936	5.08402	0	1	0	0	2	0.951559	0.012	1	24.108	-4.85931	1.52445	-3.18757	0.00143472	-1	24.108	0.450936	1.60058	0.281733	0.778148	0	24.108	-0.360333	1.56152	-0.230758	0.817502	0	24.108	5.31024	1.55745	3.40958	0.000650641	1	24.108
OTU_381	Fungi	unclassified_Fungi	unclassified_Fungi	unclassified_Fungi	unclassified_Fungi	unclassified_Fungi	?	k__Fungi,p__unclassified_Fungi,c__unclassified_Fungi,o__unclassified_Fungi,f__unclassified_Fungi,g__unclassified_Fungi,s__?	0	0	77.5987	85.3797	0	0	17.772	18.4842	0	1	0	0	2	0.902028	0.005	1	23.8427	-8.72302	2.23002	-3.91162	9.17e-05	-1	23.8427	0	2.40857	0	1	0	23.8427	-6.598	2.23484	-2.95234	0.00315378	-1	23.8427	8.41171	2.23004	3.772	0.000161945	1	23.8427
OTU_1377	Fungi	Ascomycota	Sordariomycetes	Hypocreales	Hypocreales_fam_Incertae_sedis	Acremonium	Acremonium_persicinum	k__Fungi,p__Ascomycota,c__Sordariomycetes,o__Hypocreales,f__Hypocreales_fam_Incertae_sedis,g__Acremonium,s__Acremonium_persicinum	16.8296	8.34486	9.42796	5.8698	40.7318	28.9682	24.771	8.86323	0	0	1	1	10	0.844894	0.009	1	22.9401	0.854645	0.768529	1.11205	0.266115	0	22.9401	-1.25643	0.753988	-1.66638	0.0956375	0	22.9401	-0.552497	0.757364	-0.7295	0.465696	0	22.9401	-2.11108	0.760951	-2.77426	0.0055327	-1	22.9401
OTU_575	Fungi	Basidiomycota	Tremellomycetes	Tremellales	Tremellaceae	Cryptococcus	Cryptococcus_sp	k__Fungi,p__Basidiomycota,c__Tremellomycetes,o__Tremellales,f__Tremellaceae,g__Cryptococcus,s__Cryptococcus_sp	57.5954	76.3456	1.02847	0.758543	0.60116	1.34423	0.432562	0.594827	1	0	0	0	1	0.982564	0.003	1	14.9144	5.79737	1.58263	3.66312	0.000249165	1	14.9144	6.29035	1.68908	3.72412	0.000195997	1	14.9144	7.0136	1.72999	4.05412	5.03e-05	1	14.9144	0.492981	1.77867	0.277163	0.781655	0	14.9144
OTU_606	Fungi	Ascomycota	Leotiomycetes	Helotiales	unclassified_Helotiales	unclassified_Helotiales	Helotiales_sp	k__Fungi,p__Ascomycota,c__Leotiomycetes,o__Helotiales,f__unclassified_Helotiales,g__unclassified_Helotiales,s__Helotiales_sp	0	0	0	0	73.0139	112.384	0	0	0	0	1	0	3	0.774597	0.025	1	18.2535	0	3.84327	0	1	0	18.2535	-8.63483	3.73439	-2.31225	0.020764	-1	18.2535	0	3.84327	0	1	0	18.2535	-8.99894	3.73446	-2.4097	0.0159655	-1	18.2535
OTU_14	Fungi	Mortierellomycota	Mortierellomycetes	Mortierellales	Mortierellaceae	Mortierella	?	k__Fungi,p__Mortierellomycota,c__Mortierellomycetes,o__Mortierellales,f__Mortierellaceae,g__Mortierella,s__?	1554.51	1308.74	311.924	138.922	523.709	314.845	795.159	814.767	1	0	0	1	7	0.858871	0.038	1	796.326	2.31699	0.803442	2.88383	0.00392876	1	796.326	1.56939	0.803417	1.95339	0.0507733	0	796.326	0.967178	0.803134	1.20426	0.228491	0	796.326	-0.7476	0.803917	-0.929948	0.352398	0	796.326
OTU_141	Fungi	Ascomycota	?	?	?	?	?	k__Fungi,p__Ascomycota,c__?,o__?,f__?,g__?,s__?	91.4895	66.4212	12.7077	7.66145	187.203	113.484	58.2407	74.1915	1	0	1	0	6	0.892795	0.025	1	87.4102	2.84247	0.893012	3.18301	0.00145751	1	87.4102	-1.03084	0.879906	-1.17153	0.241385	0	87.4102	0.65292	0.882738	0.739654	0.45951	0	87.4102	-3.87331	0.892043	-4.34206	1.41e-05	-1	87.4102
OTU_162	Fungi	Ascomycota	Dothideomycetes	Pleosporales	unclassified_Pleosporales	unclassified_Pleosporales	?	k__Fungi,p__Ascomycota,c__Dothideomycetes,o__Pleosporales,f__unclassified_Pleosporales,g__unclassified_Pleosporales,s__?	339.193	466.704	338.627	137.749	22.1154	26.1152	27.9781	15.9937	1	1	0	0	5	0.964978	0.003	1	181.978	0.00152886	1.13774	0.00134377	0.998928	0	181.978	3.93326	1.14795	3.42633	0.000611795	1	181.978	3.59841	1.1445	3.1441	0.00166599	1	181.978	3.93174	1.14784	3.42533	0.000614051	1	181.978
OTU_253	Fungi	Basidiomycota	Agaricomycetes	Agaricales	Psathyrellaceae	Psathyrella	Psathyrella_sp	k__Fungi,p__Basidiomycota,c__Agaricomycetes,o__Agaricales,f__Psathyrellaceae,g__Psathyrella,s__Psathyrella_sp	0.176437	0.394526	7.81696	17.4792	4.05783	9.07358	50.9285	22.5552	0	0	0	1	4	0.899249	0.001	1	15.7449	-4.83812	2.58691	-1.87023	0.0614522	0	15.7449	-3.91481	2.60383	-1.50348	0.132715	0	15.7449	-7.53803	2.58039	-2.92127	0.00348603	-1	15.7449	0.92331	2.4475	0.377245	0.705991	0	15.7449
OTU_83	Fungi	Ascomycota	unclassified_Ascomycota	unclassified_Ascomycota	unclassified_Ascomycota	unclassified_Ascomycota	Ascomycota_sp	k__Fungi,p__Ascomycota,c__unclassified_Ascomycota,o__unclassified_Ascomycota,f__unclassified_Ascomycota,g__unclassified_Ascomycota,s__Ascomycota_sp	354.202	122.256	188.916	84.7908	88.7234	75.9573	132.98	74.2451	1	1	0	0	5	0.842688	0.007	1	191.205	0.907226	0.783442	1.158	0.246864	0	191.205	1.99969	0.786201	2.54348	0.0109754	1	191.205	1.41208	0.784512	1.79994	0.0718696	0	191.205	1.09246	0.786569	1.38889	0.164866	0	191.205
OTU_6073	Fungi	Glomeromycota	Paraglomeromycetes	Paraglomerales	?	?	?	k__Fungi,p__Glomeromycota,c__Paraglomeromycetes,o__Paraglomerales,f__?,g__?,s__?	0.662991	0.921964	52.8407	42.9126	0	0	0	0	0	1	0	0	2	0.993785	0.002	1	13.3759	-6.3945	1.95413	-3.2723	0.00106678	-1	13.3759	1.46208	2.15518	0.678401	0.497518	0	13.3759	1.67475	2.15518	0.777079	0.437112	0	13.3759	7.85658	2.00091	3.9265	8.62e-05	1	13.3759
OTU_684	Fungi	Ascomycota	Dothideomycetes	Pleosporales	Leptosphaeriaceae	Leptosphaeria	?	k__Fungi,p__Ascomycota,c__Dothideomycetes,o__Pleosporales,f__Leptosphaeriaceae,g__Leptosphaeria,s__?	0	0	0	0	1.38154	3.08922	49.1759	64.259	0	0	0	1	4	0.986242	0.001	1	12.6394	0	2.60548	0	1	0	12.6394	-2.93084	2.51754	-1.16417	0.244355	0	12.6394	-8.06489	2.44241	-3.30203	0.000959887	-1	12.6394	-3.29492	2.51756	-1.30877	0.190611	0	12.6394
OTU_145	Fungi	unclassified_Fungi	unclassified_Fungi	unclassified_Fungi	?	?	?	k__Fungi,p__unclassified_Fungi,c__unclassified_Fungi,o__unclassified_Fungi,f__?,g__?,s__?	524.027	469.273	77.996	66.0248	96.0576	80.4302	47.0133	20.4449	1	0	1	0	6	0.912263	0.048	1	186.273	2.74731	0.884698	3.10536	0.00190046	1	186.273	2.44351	0.885445	2.75964	0.00578645	1	186.273	3.47604	0.887776	3.91545	9.02e-05	1	186.273	-0.303795	0.887411	-0.342338	0.732096	0	186.273
OTU_705	Fungi	Ascomycota	Dothideomycetes	Pleosporales	Phaeosphaeriaceae	Septoriella	Septoriella_hirta	k__Fungi,p__Ascomycota,c__Dothideomycetes,o__Pleosporales,f__Phaeosphaeriaceae,g__Septoriella,s__Septoriella_hirta	1.67894	2.30394	52.4372	44.4355	0.15029	0.336059	0	0	0	1	0	0	2	0.983001	0.002	1	13.5666	-4.95042	1.84173	-2.68791	0.00719001	-1	13.5666	2.31898	2.05381	1.12911	0.25885	0	13.5666	3.10873	2.05381	1.51364	0.130117	0	13.5666	7.2694	1.99406	3.64553	0.000266841	1	13.5666
OTU_743	Fungi	unclassified_Fungi	unclassified_Fungi	unclassified_Fungi	unclassified_Fungi	unclassified_Fungi	?	k__Fungi,p__unclassified_Fungi,c__unclassified_Fungi,o__unclassified_Fungi,f__unclassified_Fungi,g__unclassified_Fungi,s__?	0.717796	1.15285	2.78935	4.61414	4.12787	3.2173	42.3268	43.2506	0	0	0	1	4	0.920425	0.012	1	12.4904	-1.93934	1.64707	-1.17745	0.239017	0	12.4904	-2.49586	1.65044	-1.51224	0.130474	0	12.4904	-5.82936	1.61474	-3.6101	0.000306076	-1	12.4904	-0.556523	1.51006	-0.368545	0.712467	0	12.4904
OTU_2656	Fungi	Glomeromycota	Glomeromycetes	Glomerales	?	?	?	k__Fungi,p__Glomeromycota,c__Glomeromycetes,o__Glomerales,f__?,g__?,s__?	1.20275	1.73076	1.07778	2.05974	1.52073	2.17088	42.0692	41.1674	0	0	0	1	4	0.957669	0.002	1	11.4676	0.134268	1.71676	0.0782101	0.937661	0	11.4676	-0.288212	1.73343	-0.166267	0.867947	0	11.4676	-5.07847	1.63308	-3.10975	0.00187246	-1	11.4676	-0.42248	1.72008	-0.245617	0.805979	0	11.4676
OTU_32	Fungi	Glomeromycota	Glomeromycetes	Glomerales	Glomeraceae	Glomus	?	k__Fungi,p__Glomeromycota,c__Glomeromycetes,o__Glomerales,f__Glomeraceae,g__Glomus,s__?	34.0735	25.8465	178.205	136.181	131.315	169.597	457.22	142.053	0	1	0	1	9	0.890772	0.025	1	200.203	-2.38512	0.944729	-2.52466	0.011581	-1	200.203	-1.94453	0.945914	-2.05572	0.0398097	-1	200.203	-3.74387	0.944267	-3.96484	7.34e-05	-1	200.203	0.440588	0.94034	0.468542	0.639397	0	200.203
OTU_537	Fungi	Ascomycota	Sordariomycetes	Hypocreales	Nectriaceae	?	?	k__Fungi,p__Ascomycota,c__Sordariomycetes,o__Hypocreales,f__Nectriaceae,g__?,s__?	3.73107	6.06244	51.4598	58.618	0.15029	0.336059	3.59349	8.03528	0	1	0	0	2	0.934434	0.005	1	14.7337	-3.7837	2.26868	-1.6678	0.0953564	0	14.7337	3.45816	2.44396	1.41498	0.157074	0	14.7337	0.090294	2.29586	0.039329	0.968628	0	14.7337	7.24186	2.42206	2.98996	0.00279013	1	14.7337
OTU_1471	Fungi	Basidiomycota	Tremellomycetes	Cystofilobasidiales	Mrakiaceae	Itersonilia	Itersonilia_perplexans	k__Fungi,p__Basidiomycota,c__Tremellomycetes,o__Cystofilobasidiales,f__Mrakiaceae,g__Itersonilia,s__Itersonilia_perplexans	11.1478	11.5661	1.00515	1.89906	0	0	7.26601	9.52442	1	0	0	1	7	0.814719	0.028	1	4.85473	3.42841	2.08097	1.6475	0.0994543	0	4.85473	5.61239	2.20061	2.55038	0.0107606	1	4.85473	0.614725	2.01821	0.304589	0.760679	0	4.85473	2.18398	2.26386	0.964717	0.334686	0	4.85473
OTU_26	Fungi	Glomeromycota	Glomeromycetes	Glomerales	Glomeraceae	?	?	k__Fungi,p__Glomeromycota,c__Glomeromycetes,o__Glomerales,f__Glomeraceae,g__?,s__?	56.7173	86.5066	406.438	487.932	0.30058	0.672117	21.6175	47.2696	1	1	0	0	5	0.977146	0.004	1	121.268	-2.84063	1.94546	-1.46013	0.144253	0	121.268	6.92702	2.14069	3.23587	0.00121271	1	121.268	1.39969	1.95073	0.71752	0.473053	0	121.268	9.76765	2.13915	4.56613	4.97e-06	1	121.268
OTU_225	Fungi	Glomeromycota	Glomeromycetes	Glomerales	Glomeraceae	?	?	k__Fungi,p__Glomeromycota,c__Glomeromycetes,o__Glomerales,f__Glomeraceae,g__?,s__?	38.4303	34.3498	232.763	162.582	58.764	81.5203	351.27	161.345	0	1	0	1	9	0.925918	0.003	1	170.307	-2.59619	1.04905	-2.4748	0.0133311	-1	170.307	-0.610124	1.05275	-0.579555	0.562214	0	170.307	-3.18964	1.04899	-3.04068	0.00236048	-1	170.307	1.98607	1.0482	1.89474	0.0581267	0	170.307
OTU_128	Fungi	Ascomycota	unclassified_Ascomycota	unclassified_Ascomycota	unclassified_Ascomycota	unclassified_Ascomycota	Ascomycota_sp	k__Fungi,p__Ascomycota,c__unclassified_Ascomycota,o__unclassified_Ascomycota,f__unclassified_Ascomycota,g__unclassified_Ascomycota,s__Ascomycota_sp	73.6714	73.2881	383.427	189.627	25.4221	17.858	22.5556	25.4854	1	1	0	0	5	0.95132	0.006	1	126.269	-2.37863	0.97007	-2.45202	0.0142059	-1	126.269	1.53194	0.98047	1.56245	0.118182	0	126.269	1.6968	0.979962	1.7315	0.0833626	0	126.269	3.91056	0.977986	3.99859	6.37e-05	1	126.269
OTU_151	Fungi	Mortierellomycota	Mortierellomycetes	Mortierellales	Mortierellaceae	?	?	k__Fungi,p__Mortierellomycota,c__Mortierellomycetes,o__Mortierellales,f__Mortierellaceae,g__?,s__?	246.334	188.749	39.3928	28.7954	690.147	379.262	1110.51	1354.79	0	0	1	1	10	0.929006	0.006	1	521.597	2.64405	0.943247	2.80314	0.00506079	1	521.597	-1.48583	0.939152	-1.58209	0.113628	0	521.597	-2.17222	0.938955	-2.31344	0.0206983	-1	521.597	-4.12988	0.942753	-4.38066	1.18e-05	-1	521.597
OTU_152	Fungi	Basidiomycota	Microbotryomycetes	Leucosporidiales	Leucosporidiaceae	Leucosporidium	Leucosporidium_golubevii	k__Fungi,p__Basidiomycota,c__Microbotryomycetes,o__Leucosporidiales,f__Leucosporidiaceae,g__Leucosporidium,s__Leucosporidium_golubevii	555.285	850.519	5.90695	2.56202	2.57422	3.755	6.5726	4.06457	1	0	0	1	7	0.992537	0.01	1	142.585	6.55725	1.1477	5.71337	1.11e-08	1	142.585	7.64759	1.20498	6.34665	2.2e-10	1	142.585	6.42082	1.15377	5.56509	2.62e-08	1	142.585	1.09034	1.22789	0.887978	0.374552	0	142.585
OTU_6169	Fungi	Glomeromycota	Glomeromycetes	Glomerales	Glomeraceae	?	?	k__Fungi,p__Glomeromycota,c__Glomeromycetes,o__Glomerales,f__Glomeraceae,g__?,s__?	21.201	16.6075	144.398	75.8928	72.0617	44.31	352.346	279.498	0	1	0	1	9	0.917567	0.002	1	147.501	-2.77445	0.860843	-3.22295	0.00126879	-1	147.501	-1.77295	0.863841	-2.0524	0.0401305	-1	147.501	-4.06095	0.860253	-4.72065	2.35e-06	-1	147.501	1.0015	0.85354	1.17335	0.240656	0	147.501
OTU_481	Fungi	unclassified_Fungi	unclassified_Fungi	unclassified_Fungi	unclassified_Fungi	unclassified_Fungi	?	k__Fungi,p__unclassified_Fungi,c__unclassified_Fungi,o__unclassified_Fungi,f__unclassified_Fungi,g__unclassified_Fungi,s__?	40.6646	84.8805	0	0	0	0	0	0	1	0	0	0	1	0.774597	0.033	1	10.1662	8.15466	3.89275	2.09483	0.036186	1	10.1662	7.47928	3.89275	1.92133	0.0546896	0	10.1662	7.69195	3.89275	1.97597	0.0481587	1	10.1662	0	3.99702	0	1	0	10.1662
OTU_97	Fungi	Mortierellomycota	Mortierellomycetes	Mortierellales	Mortierellaceae	Mortierella	?	k__Fungi,p__Mortierellomycota,c__Mortierellomycetes,o__Mortierellales,f__Mortierellaceae,g__Mortierella,s__?	336.634	212.849	115.716	76.7538	1.53183	3.02277	0.151559	0.338897	1	1	0	0	5	0.998144	0.001	1	113.508	1.54047	1.1077	1.39069	0.164319	0	113.508	7.71826	1.24567	6.19607	5.79e-10	1	113.508	10.1642	1.4341	7.08751	1.37e-12	1	113.508	6.17779	1.24633	4.95679	7.17e-07	1	113.508
OTU_226	Fungi	Ascomycota	Eurotiomycetes	Chaetothyriales	Herpotrichiellaceae	Exophiala	?	k__Fungi,p__Ascomycota,c__Eurotiomycetes,o__Chaetothyriales,f__Herpotrichiellaceae,g__Exophiala,s__?	29.04	20.2026	234.167	160.028	132.345	87.2967	236.327	137.825	0	1	0	1	9	0.862899	0.026	1	157.97	-3.00616	0.820426	-3.66415	0.00024816	-1	157.97	-2.18411	0.822042	-2.65694	0.00788546	-1	157.97	-3.0204	0.820738	-3.6801	0.000233146	-1	157.97	0.822054	0.81405	1.00983	0.312576	0	157.97
OTU_91	Fungi	Glomeromycota	Glomeromycetes	Glomerales	Glomeraceae	?	?	k__Fungi,p__Glomeromycota,c__Glomeromycetes,o__Glomerales,f__Glomeraceae,g__?,s__?	284.604	143.845	129.061	73.3834	45.8017	72.1348	55.9054	22.0555	1	1	0	0	5	0.895909	0.002	1	128.843	1.14073	0.917043	1.24392	0.21353	0	128.843	2.63157	0.922028	2.85411	0.0043158	1	128.843	2.34795	0.920101	2.55184	0.0107155	1	128.843	1.49084	0.922629	1.61586	0.106125	0	128.843
OTU_82	Fungi	Glomeromycota	Paraglomeromycetes	Paraglomerales	unclassified_Paraglomerales	unclassified_Paraglomerales	?	k__Fungi,p__Glomeromycota,c__Paraglomeromycetes,o__Paraglomerales,f__unclassified_Paraglomerales,g__unclassified_Paraglomerales,s__?	12.4793	18.158	390.122	305.179	6.10793	10.3323	1.17973	1.11495	1	1	0	0	5	0.99107	0.009	1	102.472	-4.98146	1.21991	-4.08346	4.44e-05	-1	102.472	0.998612	1.25463	0.795942	0.426066	0	102.472	3.34796	1.36307	2.45619	0.0140418	1	102.472	5.98007	1.24126	4.81776	1.45e-06	1	102.472
OTU_759	Fungi	Rozellomycota	unclassified_Rozellomycota	unclassified_Rozellomycota	?	?	?	k__Fungi,p__Rozellomycota,c__unclassified_Rozellomycota,o__unclassified_Rozellomycota,f__?,g__?,s__?	37.4666	55.8215	1.74775	2.24183	0	0	0	0	1	0	0	0	1	0.874268	0.01	1	9.80359	4.42685	2.31199	1.91474	0.0555259	0	9.80359	7.36131	2.44671	3.00865	0.00262409	1	9.80359	7.57398	2.44671	3.09557	0.00196433	1	9.80359	2.93446	2.48326	1.18169	0.237327	0	9.80359
OTU_2178	Fungi	Glomeromycota	Glomeromycetes	Glomerales	?	?	?	k__Fungi,p__Glomeromycota,c__Glomeromycetes,o__Glomerales,f__?,g__?,s__?	0	0	0	0	15.8156	25.0003	37.6607	29.3385	0	0	0	1	4	0.839197	0.005	1	13.3691	0	2.58413	0	1	0	13.3691	-6.43022	2.42474	-2.65193	0.00800335	-1	13.3691	-7.68035	2.4202	-3.17343	0.00150649	-1	13.3691	-6.79431	2.42476	-2.80206	0.00507778	-1	13.3691
OTU_1579	Fungi	Ascomycota	Dothideomycetes	Pleosporales	unclassified_Pleosporales	unclassified_Pleosporales	?	k__Fungi,p__Ascomycota,c__Dothideomycetes,o__Pleosporales,f__unclassified_Pleosporales,g__unclassified_Pleosporales,s__?	0.398377	0.890799	2.22683	3.41229	15.6509	18.0324	6.26971	4.41514	0	0	1	1	10	0.896518	0.008	1	6.13645	-2.42236	1.70741	-1.41874	0.155976	0	6.13645	-5.25934	1.67282	-3.144	0.00166656	-1	6.13645	-3.93366	1.68437	-2.33539	0.0195231	-1	6.13645	-2.83698	1.45507	-1.94972	0.0512095	0	6.13645
OTU_1026	Fungi	Basidiomycota	Tremellomycetes	Tremellales	unclassified_Tremellales	unclassified_Tremellales	Tremellales_sp	k__Fungi,p__Basidiomycota,c__Tremellomycetes,o__Tremellales,f__unclassified_Tremellales,g__unclassified_Tremellales,s__Tremellales_sp	35.9228	39.9373	0.479149	0.771699	0.15029	0.336059	1.11678	1.21133	1	0	0	0	1	0.976547	0.001	1	9.41724	6.08717	1.65007	3.68903	0.000225109	1	9.41724	6.72429	1.71735	3.91551	9.02e-05	1	9.41724	4.95788	1.58337	3.13122	0.00174081	1	9.41724	0.637115	1.88242	0.338455	0.735021	0	9.41724
OTU_980	Fungi	Basidiomycota	Agaricomycetes	?	?	?	?	k__Fungi,p__Basidiomycota,c__Agaricomycetes,o__?,f__?,g__?,s__?	0	0	0	0	0	0	33.6398	26.5675	0	0	0	1	4	1	0.001	1	8.40996	0	2.58105	0	1	0	8.40996	0	2.58105	0	1	0	8.40996	-7.51734	2.41722	-3.10991	0.00187146	-1	8.40996	0	2.58107	0	1	0	8.40996
OTU_760	Fungi	Ascomycota	unclassified_Ascomycota	?	?	?	?	k__Fungi,p__Ascomycota,c__unclassified_Ascomycota,o__?,f__?,g__?,s__?	35.3798	68.8046	0.228901	0.511838	6.56966	10.4869	3.54353	5.26623	1	0	0	0	1	0.879662	0.042	1	11.4305	7.37729	2.14793	3.43461	NA	NA	11.4305	2.41308	1.96526	1.22787	NA	NA	11.4305	3.31733	1.97737	1.67765	NA	NA	11.4305	-4.96421	2.16399	-2.294	NA	NA	11.4305
OTU_107	Fungi	Basidiomycota	Agaricomycetes	?	?	?	?	k__Fungi,p__Basidiomycota,c__Agaricomycetes,o__?,f__?,g__?,s__?	2.16967	3.88457	144.082	72.19	18.6943	36.6993	156.605	193.273	0	1	0	1	9	0.917389	0.01	1	80.3877	-6.04922	1.78065	-3.3972	0.000680783	-1	80.3877	-3.1063	1.78808	-1.73723	0.0823468	0	80.3877	-6.16959	1.78082	-3.46447	0.000531276	-1	80.3877	2.94291	1.73374	1.69743	0.0896149	0	80.3877
OTU_188	Fungi	Basidiomycota	Agaricomycetes	Auriculariales	?	?	?	k__Fungi,p__Basidiomycota,c__Agaricomycetes,o__Auriculariales,f__?,g__?,s__?	0	0	69.9702	24.034	0.460513	1.02974	178.229	67.6979	0	1	0	1	9	0.999074	0.002	1	62.1651	-8.57489	1.29068	-6.64371	3.06e-11	-1	62.1651	-1.49318	1.56216	-0.955847	0.339149	0	62.1651	-9.92225	1.28982	-7.69271	1.44e-14	-1	62.1651	7.08171	1.26988	5.5767	2.45e-08	1	62.1651
OTU_1610	Fungi	Mortierellomycota	Mortierellomycetes	?	?	?	?	k__Fungi,p__Mortierellomycota,c__Mortierellomycetes,o__?,f__?,g__?,s__?	0.597566	1.3362	0	0	12.0504	18.0845	5.83748	7.45665	0	0	1	1	10	0.823026	0.031	1	4.62135	2.10133	2.46148	0.853685	0.39328	0	4.62135	-4.29515	2.29594	-1.87076	0.0613788	0	4.62135	-3.24764	2.30332	-1.40999	0.158544	0	4.62135	-6.39648	2.33299	-2.74176	0.00611115	-1	4.62135
OTU_3401	Fungi	Ascomycota	Sordariomycetes	?	?	?	?	k__Fungi,p__Ascomycota,c__Sordariomycetes,o__?,f__?,g__?,s__?	63.0493	33.3523	130.762	104.993	31.638	26.4172	111.547	47.507	0	1	0	1	9	0.847954	0.012	1	84.2491	-1.04884	0.780774	-1.34333	0.179164	0	84.2491	0.989501	0.789931	1.25264	0.210336	0	84.2491	-0.822683	0.781765	-1.05234	0.292644	0	84.2491	2.03834	0.787308	2.589	0.0096255	1	84.2491
OTU_86	Fungi	Glomeromycota	Glomeromycetes	Glomerales	?	?	?	k__Fungi,p__Glomeromycota,c__Glomeromycetes,o__Glomerales,f__?,g__?,s__?	275.806	345.641	98.3882	93.8907	12.8926	26.7778	7.27064	4.72742	1	1	0	0	5	0.9741	0.006	1	98.5894	1.48671	1.59058	0.934699	0.349944	0	98.5894	4.41361	1.60258	2.75407	0.005886	1	98.5894	5.24773	1.60925	3.26099	0.00111025	1	98.5894	2.9269	1.60317	1.8257	0.067896	0	98.5894
OTU_1259	Fungi	Basidiomycota	Agaricomycetes	?	?	?	?	k__Fungi,p__Basidiomycota,c__Agaricomycetes,o__?,f__?,g__?,s__?	0.37697	0.84293	46.4049	53.0204	0	0	1.16383	2.60239	0	1	0	0	2	0.879938	0.008	1	11.9864	-6.82665	2.72659	-2.50373	0.012289	-1	11.9864	0.84283	2.87395	0.293266	0.769319	0	11.9864	-1.52731	2.79545	-0.546356	0.584821	0	11.9864	7.66948	2.72662	2.81282	0.00491091	1	11.9864
OTU_1631	Fungi	Ascomycota	Sordariomycetes	Hypocreales	?	?	?	k__Fungi,p__Ascomycota,c__Sordariomycetes,o__Hypocreales,f__?,g__?,s__?	0	0	0	0	8.49087	17.3045	3.29657	3.7011	0	0	1	1	10	0.83666	0.026	1	2.94686	0	2.7	0	1	0	2.94686	-5.5159	2.55378	-2.1599	0.0307806	-1	2.94686	-4.15674	2.56854	-1.61833	0.105591	0	2.94686	-5.87997	2.5538	-2.30244	0.0213105	-1	2.94686
OTU_1043	Fungi	Ascomycota	?	?	?	?	?	k__Fungi,p__Ascomycota,c__?,o__?,f__?,g__?,s__?	0	0	1.32101	1.69141	0.293396	0.656054	33.1758	33.7038	0	0	0	1	4	0.873428	0.017	1	8.69756	-2.86899	2.17432	-1.31949	0.187005	0	8.69756	-0.888398	2.30491	-0.385437	0.699913	0	8.69756	-7.49788	2.11989	-3.53692	0.000404817	-1	8.69756	1.98059	2.17433	0.910898	0.362349	0	8.69756
OTU_89	Fungi	Rozellomycota	Rozellomycota_cls_Incertae_sedis	GS02	?	?	?	k__Fungi,p__Rozellomycota,c__Rozellomycota_cls_Incertae_sedis,o__GS02,f__?,g__?,s__?	0	0	46.157	26.3904	0	0	0	0	0	1	0	0	2	1	0.002	1	11.5392	-7.97314	2.36148	-3.37633	0.000734602	-1	11.5392	0	2.53019	0	1	0	11.5392	0	2.53019	0	1	0	11.5392	7.66181	2.3615	3.24447	0.0011767	1	11.5392
OTU_170	Fungi	Ascomycota	Pezizomycetes	Pezizales	Pezizaceae	unclassified_Pezizaceae	Pezizaceae_sp	k__Fungi,p__Ascomycota,c__Pezizomycetes,o__Pezizales,f__Pezizaceae,g__unclassified_Pezizaceae,s__Pezizaceae_sp	57.4213	77.8404	258.667	493.815	0	0	0	0	1	1	0	0	5	0.948683	0.007	1	79.022	-2.17075	2.09386	-1.03672	0.299865	0	79.022	7.97748	2.28374	3.49316	0.000477344	1	79.022	8.19015	2.28374	3.58628	0.000335428	1	79.022	10.1482	2.28243	4.44625	8.74e-06	1	79.022
OTU_1056	Fungi	Glomeromycota	Paraglomeromycetes	Paraglomerales	?	?	?	k__Fungi,p__Glomeromycota,c__Paraglomeromycetes,o__Paraglomerales,f__?,g__?,s__?	2.86021	6.39562	42.9645	49.5282	0	0	0	0	0	1	0	0	2	0.968289	0.003	1	11.4562	-3.9349	2.58602	-1.52161	0.128108	0	11.4562	3.62401	2.74084	1.32223	0.186093	0	11.4562	3.83668	2.74084	1.39982	0.161568	0	11.4562	7.55891	2.71471	2.78443	0.00536223	1	11.4562
OTU_260	Fungi	unclassified_Fungi	unclassified_Fungi	?	?	?	?	k__Fungi,p__unclassified_Fungi,c__unclassified_Fungi,o__?,f__?,g__?,s__?	2.32201	3.88554	55.8663	36.5976	11.7431	26.2583	145.206	165.939	0	1	0	1	9	0.917148	0.006	1	53.7843	-4.58332	2.00124	-2.29023	0.0220078	-1	53.7843	-2.33674	2.01119	-1.16187	0.245289	0	53.7843	-5.96145	2.00054	-2.97993	0.00288317	-1	53.7843	2.24658	1.96719	1.14202	0.253444	0	53.7843
OTU_886	Fungi	Glomeromycota	Paraglomeromycetes	Paraglomerales	?	?	?	k__Fungi,p__Glomeromycota,c__Paraglomeromycetes,o__Paraglomerales,f__?,g__?,s__?	2.97531	4.64254	38.9432	19.1079	1.05376	1.45838	0.151559	0.338897	0	1	0	0	2	0.950292	0.003	1	10.781	-3.71266	1.61974	-2.29213	0.021898	-1	10.781	1.51551	1.76694	0.8577	0.391058	0	10.781	3.33918	1.85674	1.79841	0.072112	0	10.781	5.22816	1.72877	3.0242	0.00249287	1	10.781
OTU_372	Fungi	Basidiomycota	?	?	?	?	?	k__Fungi,p__Basidiomycota,c__?,o__?,f__?,g__?,s__?	98.5983	90.5898	216.524	238.156	0.15029	0.336059	0	0	1	1	0	0	5	0.948457	0.001	1	78.8183	-1.13496	1.89004	-0.600498	0.548174	0	78.8183	8.17976	2.09839	3.89812	9.69e-05	1	78.8183	8.96951	2.09839	4.27448	1.92e-05	1	78.8183	9.31473	2.09774	4.44036	8.98e-06	1	78.8183
OTU_600	Fungi	Basidiomycota	Agaricomycetes	Sebacinales	?	?	?	k__Fungi,p__Basidiomycota,c__Agaricomycetes,o__Sebacinales,f__?,g__?,s__?	0	0	37.7692	54.4117	0	0	0	0	0	1	0	0	2	0.894427	0.005	1	9.4423	-7.68462	3.14796	-2.44114	0.014641	-1	9.4423	0	3.27617	0	1	0	9.4423	0	3.27617	0	1	0	9.4423	7.37332	3.14801	2.34222	0.0191695	1	9.4423
OTU_1212	Fungi	Glomeromycota	Glomeromycetes	Glomerales	?	?	?	k__Fungi,p__Glomeromycota,c__Glomeromycetes,o__Glomerales,f__?,g__?,s__?	0	0	36.9995	81.6847	4.66967	10.4417	6.20707	13.8794	0	1	0	0	2	0.78629	0.036	1	11.969	-7.65325	3.41807	-2.23905	NA	NA	11.969	-4.6712	3.43361	-1.36043	NA	NA	11.969	-5.08109	3.42754	-1.48243	NA	NA	11.969	2.98205	3.31158	0.90049	NA	NA	11.969
OTU_125	Fungi	Basidiomycota	Tremellomycetes	Tremellales	Bulleraceae	Bullera	Bullera_crocea	k__Fungi,p__Basidiomycota,c__Tremellomycetes,o__Tremellales,f__Bulleraceae,g__Bullera,s__Bullera_crocea	265.537	336.586	15.936	9.89751	1.99561	2.01434	1.00574	1.34135	1	1	0	0	5	0.994711	0.001	1	71.1185	4.05844	1.18346	3.42931	0.000605119	1	71.1185	6.98191	1.27704	5.46725	4.57e-08	1	71.1185	8.17878	1.36658	5.98484	2.17e-09	1	71.1185	2.92347	1.28461	2.27575	0.0228608	1	71.1185
OTU_1705	Fungi	Ascomycota	Leotiomycetes	Leotiomycetes_ord_Incertae_sedis	Pseudeurotiaceae	Pseudeurotium	Pseudeurotium_hygrophilum	k__Fungi,p__Ascomycota,c__Leotiomycetes,o__Leotiomycetes_ord_Incertae_sedis,f__Pseudeurotiaceae,g__Pseudeurotium,s__Pseudeurotium_hygrophilum	0.529312	1.18358	0.596394	0.598889	3.12042	2.41563	5.75114	2.64843	0	0	1	1	10	0.893677	0.009	1	2.49932	-0.0522098	1.58341	-0.032973	0.973696	0	2.49932	-2.5022	1.45836	-1.71577	0.086205	0	2.49932	-3.33069	1.42917	-2.3305	0.0197796	-1	2.49932	-2.44999	1.40637	-1.74206	0.0814972	0	2.49932
OTU_957	Fungi	Ascomycota	Sordariomycetes	Hypocreales	Cordycipitaceae	Lecanicillium	?	k__Fungi,p__Ascomycota,c__Sordariomycetes,o__Hypocreales,f__Cordycipitaceae,g__Lecanicillium,s__?	0.37697	0.84293	33.7321	27.301	4.40094	9.84081	0.989541	1.6434	0	1	0	0	2	0.924114	0.006	1	9.87488	-6.36718	2.26101	-2.81608	0.00486139	-1	9.87488	-3.41814	2.28595	-1.49528	0.134841	0	9.87488	-1.33211	2.35454	-0.565761	0.571556	0	9.87488	2.94904	2.09834	1.40541	0.159898	0	9.87488
OTU_6147	Fungi	Glomeromycota	Glomeromycetes	Glomerales	Glomeraceae	Glomus	?	k__Fungi,p__Glomeromycota,c__Glomeromycetes,o__Glomerales,f__Glomeraceae,g__Glomus,s__?	2.24769	3.644	33.2989	22.5141	5.59392	10.6828	1.97908	3.28681	0	1	0	0	2	0.878775	0.01	1	10.7799	-3.88566	1.89302	-2.05263	0.0401088	-1	10.7799	-1.31872	1.91554	-0.688434	0.491179	0	10.7799	0.149443	1.94881	0.0766843	0.938875	0	10.7799	2.56694	1.86877	1.3736	0.169566	0	10.7799
OTU_1723	Fungi	Ascomycota	Sordariomycetes	Hypocreales	unclassified_Hypocreales	unclassified_Hypocreales	Hypocreales_sp	k__Fungi,p__Ascomycota,c__Sordariomycetes,o__Hypocreales,f__unclassified_Hypocreales,g__unclassified_Hypocreales,s__Hypocreales_sp	1.45313	1.39639	2.95401	2.96571	13.5155	7.36685	0.733472	1.25995	0	1	1	0	8	0.891356	0.013	1	4.66403	-0.995032	1.30806	-0.760695	0.446839	0	4.66403	-3.18073	1.28042	-2.48414	0.0129865	-1	4.66403	0.927069	1.47061	0.6304	0.528433	0	4.66403	-2.1857	1.21275	-1.80227	0.0715027	0	4.66403
OTU_1037	Fungi	Ascomycota	Leotiomycetes	Helotiales	Helotiaceae	?	?	k__Fungi,p__Ascomycota,c__Leotiomycetes,o__Helotiales,f__Helotiaceae,g__?,s__?	0	0	0	0	0	0	32.8925	34.9956	0	0	0	1	4	0.894427	0.004	1	8.22312	0	3.19967	0	1	0	8.22312	0	3.19967	0	1	0	8.22312	-7.48507	3.06909	-2.43885	0.014734	-1	8.22312	0	3.19971	0	1	0	8.22312
OTU_701	Fungi	Glomeromycota	Paraglomeromycetes	Paraglomerales	?	?	?	k__Fungi,p__Glomeromycota,c__Paraglomeromycetes,o__Paraglomerales,f__?,g__?,s__?	2.00215	4.47693	33.137	12.3487	0	0	0.231744	0.518195	0	1	0	0	2	0.967907	0.002	1	8.84272	-4.10469	2.0913	-1.96275	0.0496757	-1	8.84272	3.07957	2.27946	1.35101	0.176693	0	8.84272	2.71517	2.27946	1.19114	0.233598	0	8.84272	7.18426	2.23319	3.21705	0.00129518	1	8.84272
OTU_1745	Fungi	Glomeromycota	Glomeromycetes	Glomerales	Glomeraceae	Septoglomus	?	k__Fungi,p__Glomeromycota,c__Glomeromycetes,o__Glomerales,f__Glomeraceae,g__Septoglomus,s__?	0.167565	0.374686	0	0	7.7667	8.07326	7.1365	5.6312	0	0	1	1	10	0.943395	0.002	1	3.76769	0.941126	1.99219	0.472407	0.636636	0	3.76769	-4.81006	1.79064	-2.68622	0.00722652	-1	3.76769	-4.71306	1.78887	-2.63466	0.00842225	-1	3.76769	-5.75118	1.79065	-3.21178	0.00131913	-1	3.76769
OTU_1988	Fungi	Glomeromycota	?	?	?	?	?	k__Fungi,p__Glomeromycota,c__?,o__?,f__?,g__?,s__?	30.9934	40.4194	3.30725	4.5628	0	0	0	0	1	0	0	0	1	0.850214	0.012	1	8.57516	3.23005	2.57865	1.25261	0.210346	0	8.57516	7.08777	2.71675	2.60892	0.00908284	1	8.57516	7.30044	2.71675	2.6872	0.00720536	1	8.57516	3.85772	2.73284	1.41162	0.158063	0	8.57516
OTU_1760	Fungi	Ascomycota	Sordariomycetes	Sordariales	?	?	?	k__Fungi,p__Ascomycota,c__Sordariomycetes,o__Sordariales,f__?,g__?,s__?	0	0	0	0	12.4077	19.997	3.36267	4.9088	0	0	1	1	10	0.83666	0.017	1	3.94258	0	2.62266	0	1	0	3.94258	-6.07074	2.46772	-2.46006	0.0138914	-1	3.94258	-4.20168	2.48625	-1.68997	0.0910346	0	3.94258	-6.43481	2.46774	-2.60757	0.00911873	-1	3.94258
OTU_1214	Fungi	unclassified_Fungi	unclassified_Fungi	unclassified_Fungi	unclassified_Fungi	unclassified_Fungi	?	k__Fungi,p__unclassified_Fungi,c__unclassified_Fungi,o__unclassified_Fungi,f__unclassified_Fungi,g__unclassified_Fungi,s__?	0	0	0.686703	1.53551	0	0	32.8811	42.8694	0	0	0	1	4	0.766633	0.027	1	8.39195	-1.85042	3.47469	-0.532543	0.59435	0	8.39195	0	3.5218	0	1	0	8.39195	-7.48462	3.40361	-2.19902	0.0278764	-1	8.39195	1.53914	3.47474	0.442951	0.657802	0	8.39195
OTU_177	Fungi	Ascomycota	Sordariomycetes	Sordariales	unclassified_Sordariales	unclassified_Sordariales	Sordariales_sp	k__Fungi,p__Ascomycota,c__Sordariomycetes,o__Sordariales,f__unclassified_Sordariales,g__unclassified_Sordariales,s__Sordariales_sp	0	0	0	0	22.1573	46.0014	24.0465	23.3476	0	0	1	1	10	0.948683	0.001	1	11.5509	0	2.35874	0	1	0	11.5509	-6.90619	2.18075	-3.16688	0.00154082	-1	11.5509	-7.03203	2.1795	-3.22643	0.00125343	-1	11.5509	-7.27026	2.18077	-3.33381	0.000856661	-1	11.5509
OTU_3812	Fungi	Glomeromycota	Archaeosporomycetes	?	?	?	?	k__Fungi,p__Glomeromycota,c__Archaeosporomycetes,o__?,f__?,g__?,s__?	0	0	2.50363	3.71584	0.70045	1.56625	31.325	30.5046	0	0	0	1	4	0.851918	0.014	1	8.63226	-3.78646	2.26849	-1.66916	0.0950858	0	8.63226	-2.01663	2.38343	-0.846102	0.397496	0	8.63226	-7.4127	2.24255	-3.30548	0.000948143	-1	8.63226	1.76984	2.23159	0.793084	0.427729	0	8.63226
OTU_905	Fungi	Ascomycota	Saccharomycetes	Saccharomycetales	Saccharomycetales_fam_Incertae_sedis	Candida	Candida_sake	k__Fungi,p__Ascomycota,c__Saccharomycetes,o__Saccharomycetales,f__Saccharomycetales_fam_Incertae_sedis,g__Candida,s__Candida_sake	0.37697	0.84293	0.249332	0.557523	47.8163	54.1341	4.55034	6.34269	0	0	1	0	3	0.849618	0.022	1	13.2482	0.361265	2.53469	0.142528	0.886663	0	13.2482	-6.86888	2.37043	-2.89773	0.00375872	-1	13.2482	-3.48269	2.38914	-1.45772	0.144918	0	13.2482	-7.23015	2.36718	-3.05433	0.00225565	-1	13.2482
OTU_399	Fungi	Glomeromycota	Glomeromycetes	Glomerales	?	?	?	k__Fungi,p__Glomeromycota,c__Glomeromycetes,o__Glomerales,f__?,g__?,s__?	0	0	0	0	0	0	31.2443	32.6629	0	0	0	1	4	1	0.001	1	7.81108	0	2.66378	0	1	0	7.81108	0	2.66378	0	1	0	7.81108	-7.40891	2.50558	-2.95696	0.00310684	-1	7.81108	0	2.66381	0	1	0	7.81108
OTU_806	Fungi	Ascomycota	Dothideomycetes	Pleosporales	Leptosphaeriaceae	Plenodomus	Plenodomus_biglobosus	k__Fungi,p__Ascomycota,c__Dothideomycetes,o__Pleosporales,f__Leptosphaeriaceae,g__Plenodomus,s__Plenodomus_biglobosus	30.8492	28.1451	6.03148	8.44883	6.14675	6.09582	0.193971	0.433732	1	0	0	0	1	0.844836	0.042	1	10.8053	2.34499	1.55577	1.50729	0.131737	0	10.8053	2.31078	1.56586	1.47573	0.140017	0	10.8053	6.71778	1.78829	3.75654	0.00017228	1	10.8053	-0.0342102	1.57898	-0.021666	0.982714	0	10.8053
OTU_689	Fungi	Ascomycota	Dothideomycetes	?	?	?	?	k__Fungi,p__Ascomycota,c__Dothideomycetes,o__?,f__?,g__?,s__?	1.4115	3.1562	32.9042	45.0381	0	0	0	0	0	1	0	0	2	0.875839	0.007	1	8.57893	-4.53016	2.87679	-1.57473	0.115319	0	8.57893	2.64393	3.01633	0.87654	0.380737	0	8.57893	2.8566	3.01633	0.947046	0.343616	0	8.57893	7.17409	2.96852	2.41673	0.0156608	1	8.57893
OTU_315	Fungi	Ascomycota	Leotiomycetes	Helotiales	unclassified_Helotiales	?	?	k__Fungi,p__Ascomycota,c__Leotiomycetes,o__Helotiales,f__unclassified_Helotiales,g__?,s__?	49.1021	57.0563	204.068	220.11	1.75567	2.01203	2.36812	3.30453	1	1	0	0	5	0.94105	0.005	1	64.3235	-2.054	1.46669	-1.40044	0.161383	0	64.3235	4.7413	1.56156	3.03627	0.00239524	1	64.3235	4.3284	1.52829	2.83219	0.00462304	1	64.3235	6.79531	1.55932	4.35785	1.31e-05	1	64.3235
OTU_515	Fungi	Mortierellomycota	?	?	?	?	?	k__Fungi,p__Mortierellomycota,c__?,o__?,f__?,g__?,s__?	0.453586	0.655448	30.1631	20.0577	0	0	0	0	0	1	0	0	2	0.992565	0.002	1	7.65418	-6.20475	2.07453	-2.99092	0.00278138	-1	7.65418	0.84281	2.26386	0.372288	0.709678	0	7.65418	1.05548	2.26386	0.466229	0.641052	0	7.65418	7.04756	2.07454	3.39716	0.000680882	1	7.65418
OTU_184	Fungi	?	?	?	?	?	?	k__Fungi,p__?,c__?,o__?,f__?,g__?,s__?	1.80988	3.05768	54.4528	39.102	3.46192	3.02409	134.72	48.5432	0	1	0	1	9	0.986351	0.002	1	48.6112	-4.86605	1.09777	-4.43265	9.31e-06	-1	48.6112	-0.856604	1.16424	-0.735765	0.461874	0	48.6112	-6.17321	1.09653	-5.62979	1.8e-08	-1	48.6112	4.00945	1.0666	3.75908	0.000170541	1	48.6112
OTU_906	Fungi	Basidiomycota	Agaricomycetes	unclassified_Agaricomycetes	unclassified_Agaricomycetes	unclassified_Agaricomycetes	Agaricomycetes_sp	k__Fungi,p__Basidiomycota,c__Agaricomycetes,o__unclassified_Agaricomycetes,f__unclassified_Agaricomycetes,g__unclassified_Agaricomycetes,s__Agaricomycetes_sp	0.62115	0.854964	0	0	38.9442	48.4983	0	0	0	0	1	0	3	0.992119	0.004	1	9.89134	2.05193	2.34788	0.873947	0.382147	0	9.89134	-6.04038	2.16655	-2.78802	0.00530308	-1	9.89134	1.58921	2.34788	0.676869	0.498489	0	9.89134	-8.09231	2.20179	-3.67533	0.000237538	-1	9.89134
OTU_329	Fungi	Basidiomycota	Agaricomycetes	?	?	?	?	k__Fungi,p__Basidiomycota,c__Agaricomycetes,o__?,f__?,g__?,s__?	59.2597	101.524	192.464	213.832	0	0	0	0	1	1	0	0	5	0.83666	0.016	1	62.9309	-1.69941	2.50795	-0.677609	0.49802	0	62.9309	8.02264	2.66844	3.00649	0.00264282	1	62.9309	8.23531	2.66844	3.08619	0.0020274	1	62.9309	9.72205	2.66745	3.6447	0.000267704	1	62.9309
OTU_1863	Fungi	Ascomycota	Dothideomycetes	Pleosporales	unclassified_Pleosporales	unclassified_Pleosporales	Pleosporales_sp	k__Fungi,p__Ascomycota,c__Dothideomycetes,o__Pleosporales,f__unclassified_Pleosporales,g__unclassified_Pleosporales,s__Pleosporales_sp	0.837823	1.87343	0	0	3.60223	5.29672	6.63828	5.91213	0	0	1	1	10	0.859941	0.014	1	2.76959	2.6108	2.13096	1.22517	0.22051	0	2.76959	-2.08238	1.96317	-1.06072	0.288817	0	2.76959	-2.93571	1.94351	-1.51052	0.13091	0	2.76959	-4.69317	2.05067	-2.2886	0.0221024	-1	2.76959
OTU_280	Fungi	unclassified_Fungi	unclassified_Fungi	unclassified_Fungi	?	?	?	k__Fungi,p__unclassified_Fungi,c__unclassified_Fungi,o__unclassified_Fungi,f__?,g__?,s__?	10.8978	18.3152	66.3669	65.4997	0.760363	1.08544	120.878	106.023	0	1	0	1	9	0.920461	0.013	1	49.7258	-2.60375	1.63217	-1.59526	0.110653	0	49.7258	3.81277	1.8164	2.09908	0.0358101	1	49.7258	-3.46794	1.63179	-2.12523	0.0335673	-1	49.7258	6.41652	1.80711	3.55071	0.0003842	1	49.7258
OTU_376	Fungi	Ascomycota	Eurotiomycetes	Chaetothyriales	unclassified_Chaetothyriales	unclassified_Chaetothyriales	?	k__Fungi,p__Ascomycota,c__Eurotiomycetes,o__Chaetothyriales,f__unclassified_Chaetothyriales,g__unclassified_Chaetothyriales,s__?	1.59767	3.12527	29.3501	17.4971	0	0	0	0	0	1	0	0	2	0.973846	0.002	1	7.73694	-4.26184	2.01047	-2.11982	0.0340213	-1	7.73694	2.74685	2.20525	1.2456	0.212912	0	7.73694	2.95952	2.20525	1.34204	0.179585	0	7.73694	7.00869	2.14456	3.26812	0.00108264	1	7.73694
OTU_1885	Fungi	Ascomycota	?	?	?	?	?	k__Fungi,p__Ascomycota,c__?,o__?,f__?,g__?,s__?	2.84772	2.85528	0	0	5.34434	8.88494	0	0	1	0	1	0	6	0.774597	0.041	1	2.04801	4.31573	2.67077	1.61591	0.106113	0	2.04801	-0.917187	2.53005	-0.362518	0.716965	0	2.04801	3.85301	2.67077	1.44266	0.149116	0	2.04801	-5.23292	2.66176	-1.96596	0.0493035	-1	2.04801
OTU_1004	Fungi	?	?	?	?	?	?	k__Fungi,p__?,c__?,o__?,f__?,g__?,s__?	0	0	0.228901	0.511838	26.2669	45.085	0.193971	0.433732	0	0	1	0	3	0.768436	0.029	1	6.67244	-0.212999	3.05141	-0.0698036	0.94435	0	6.67244	-7.15884	2.91534	-2.45557	0.014066	-1	6.67244	-0.675715	3.05141	-0.221444	0.824747	0	6.67244	-6.94584	2.91538	-2.38248	0.0171963	-1	6.67244
OTU_664	Fungi	Ascomycota	Dothideomycetes	unclassified_Dothideomycetes	unclassified_Dothideomycetes	unclassified_Dothideomycetes	?	k__Fungi,p__Ascomycota,c__Dothideomycetes,o__unclassified_Dothideomycetes,f__unclassified_Dothideomycetes,g__unclassified_Dothideomycetes,s__?	6.38654	13.2061	28.3041	30.0394	0.757136	0.702509	0.503937	0.713348	0	1	0	0	2	0.887288	0.044	1	8.98792	-2.13633	1.51756	-1.40775	0.159207	0	8.98792	3.05722	1.71259	1.78515	0.0742372	0	8.98792	3.48555	1.73611	2.00768	0.0446772	1	8.98792	5.19356	1.6968	3.0608	0.00220744	1	8.98792
OTU_194	Fungi	Glomeromycota	Glomeromycetes	Glomerales	Glomeraceae	Septoglomus	?	k__Fungi,p__Glomeromycota,c__Glomeromycetes,o__Glomerales,f__Glomeraceae,g__Septoglomus,s__?	0.62115	0.854964	0.631155	1.07978	9.15397	9.13708	40.2059	33.3062	0	0	1	1	10	0.936873	0.006	1	12.653	-0.193726	1.75413	-0.11044	0.91206	0	12.653	-3.94722	1.62863	-2.42364	0.0153657	-1	12.653	-6.08964	1.61392	-3.77321	0.000161163	-1	12.653	-3.75349	1.56781	-2.3941	0.0166613	-1	12.653
OTU_975	Fungi	Ascomycota	Sordariomycetes	?	?	?	?	k__Fungi,p__Ascomycota,c__Sordariomycetes,o__?,f__?,g__?,s__?	0	0	0	0	4.97582	7.05516	26.8356	32.7608	0	0	0	1	4	0.821503	0.008	1	7.95287	0	2.8428	0	1	0	7.95287	-4.76247	2.71243	-1.75579	0.079124	0	7.95287	-7.19253	2.69557	-2.66828	0.00762408	-1	7.95287	-5.12655	2.71246	-1.89	0.058758	0	7.95287
OTU_1955	Fungi	Ascomycota	?	?	?	?	?	k__Fungi,p__Ascomycota,c__?,o__?,f__?,g__?,s__?	0	0	0	0	0.673943	0.665426	2.70656	2.41265	0	0	1	1	10	0.83666	0.013	1	0.845126	0	2.42547	0	1	0	0.845126	-1.95975	2.39445	-0.818456	0.413097	0	0.845126	-3.89888	2.28415	-1.70693	0.0878358	0	0.845126	-2.3238	2.39446	-0.970489	0.331803	0	0.845126
OTU_1195	Fungi	Rozellomycota	unclassified_Rozellomycota	unclassified_Rozellomycota	?	?	?	k__Fungi,p__Rozellomycota,c__unclassified_Rozellomycota,o__unclassified_Rozellomycota,f__?,g__?,s__?	0	0	2.62468	3.59427	0	0	26.004	25.6606	0	0	0	1	4	0.738236	0.037	1	7.15718	-3.84647	3.04092	-1.2649	0.205907	0	7.15718	0	3.15486	0	1	0	7.15718	-7.14623	3.02296	-2.36399	0.0180795	-1	7.15718	3.53518	3.04096	1.16252	0.245024	0	7.15718
OTU_197	Fungi	Glomeromycota	Glomeromycetes	Glomerales	Glomeraceae	unclassified_Glomeraceae	Glomeraceae_sp	k__Fungi,p__Glomeromycota,c__Glomeromycetes,o__Glomerales,f__Glomeraceae,g__unclassified_Glomeraceae,s__Glomeraceae_sp	0	0	2.48124	4.93339	9.59603	11.5253	29.3332	47.6122	0	0	1	1	10	0.867217	0.028	1	10.3526	-3.76758	2.16532	-1.73996	0.0818653	0	10.3526	-5.718	2.14736	-2.66281	0.00774913	-1	10.3526	-7.31512	2.13798	-3.4215	0.000622756	-1	10.3526	-1.95042	1.97788	-0.986118	0.324075	0	10.3526
OTU_1982	Fungi	Ascomycota	Sordariomycetes	Microascales	unclassified_Microascales	?	?	k__Fungi,p__Ascomycota,c__Sordariomycetes,o__Microascales,f__unclassified_Microascales,g__?,s__?	0	0	0	0	7.98444	10.4206	3.19475	6.09284	0	0	1	1	10	0.774597	0.038	1	2.7948	0	2.95757	0	1	0	2.7948	-5.43361	2.82539	-1.92313	0.0544631	0	2.7948	-4.12563	2.83862	-1.45339	0.146116	0	2.7948	-5.79769	2.82543	-2.05197	0.0401725	-1	2.7948
OTU_258	Fungi	Basidiomycota	Tremellomycetes	Tremellales	?	?	?	k__Fungi,p__Basidiomycota,c__Tremellomycetes,o__Tremellales,f__?,g__?,s__?	30.0495	34.2528	0	0	0	0	0	0	1	0	0	0	1	0.894427	0.006	1	7.51236	7.71764	3.08672	2.50027	0.01241	1	7.51236	7.04225	3.08672	2.28146	0.022521	1	7.51236	7.25492	3.08672	2.35036	0.0187551	1	7.51236	0	3.2166	0	1	0	7.51236
OTU_165	Fungi	Basidiomycota	Tremellomycetes	Filobasidiales	Filobasidiaceae	Filobasidium	?	k__Fungi,p__Basidiomycota,c__Tremellomycetes,o__Filobasidiales,f__Filobasidiaceae,g__Filobasidium,s__?	211.034	278.124	32.5488	18.4465	3.73574	8.35336	6.11178	6.66306	1	1	0	0	5	0.980379	0.006	1	63.3576	2.69669	1.57396	1.71332	0.0866543	0	63.3576	5.806	1.61531	3.59436	0.00032519	1	63.3576	5.10358	1.59426	3.20122	0.00136846	1	63.3576	3.10932	1.61788	1.92185	0.0546246	0	63.3576
OTU_2	Fungi	Ascomycota	Sordariomycetes	unclassified_Sordariomycetes	unclassified_Sordariomycetes	unclassified_Sordariomycetes	?	k__Fungi,p__Ascomycota,c__Sordariomycetes,o__unclassified_Sordariomycetes,f__unclassified_Sordariomycetes,g__unclassified_Sordariomycetes,s__?	61.2214	27.3445	93.7837	54.2024	182.497	142.584	402.59	200.818	0	0	1	1	10	0.889134	0.012	1	185.023	-0.612623	0.718018	-0.853214	0.39354	0	185.023	-1.57307	0.717595	-2.19214	0.0283692	-1	185.023	-2.71706	0.716321	-3.79307	0.000148794	-1	185.023	-0.960448	0.71527	-1.34278	0.179344	0	185.023
OTU_5324	Fungi	Glomeromycota	Paraglomeromycetes	Paraglomerales	unclassified_Paraglomerales	?	?	k__Fungi,p__Glomeromycota,c__Paraglomeromycetes,o__Paraglomerales,f__unclassified_Paraglomerales,g__?,s__?	0.286021	0.639562	27.4397	23.4298	0	0	0	0	0	1	0	0	2	0.994829	0.002	1	6.93143	-6.64658	2.12177	-3.13256	0.00173289	-1	6.93143	0.265739	2.307	0.115188	0.908296	0	6.93143	0.478408	2.307	0.207373	0.835719	0	6.93143	6.91232	2.12179	3.25778	0.00112287	1	6.93143
OTU_5	Fungi	Ascomycota	Dothideomycetes	Pleosporales	?	?	?	k__Fungi,p__Ascomycota,c__Dothideomycetes,o__Pleosporales,f__?,g__?,s__?	183.778	126.175	54.8402	37.2851	38.3166	26.3935	9.32408	6.88842	1	1	0	0	5	0.913003	0.012	1	71.5648	1.7447	0.831122	2.09921	0.0357982	1	71.5648	2.25355	0.835858	2.69609	0.00701584	1	71.5648	4.27842	0.856028	4.99799	5.79e-07	1	71.5648	0.508847	0.838128	0.607123	0.543769	0	71.5648
OTU_561	Fungi	Glomeromycota	Glomeromycetes	Glomerales	?	?	?	k__Fungi,p__Glomeromycota,c__Glomeromycetes,o__Glomerales,f__?,g__?,s__?	147.091	106.67	70.3254	31.4111	0.99062	1.00278	0.998892	1.34145	1	1	0	0	5	0.995456	0.001	1	54.8515	1.06551	0.869504	1.22542	0.220417	0	54.8515	7.22467	1.1275	6.4077	1.48e-10	1	54.8515	7.37618	1.11854	6.59449	4.27e-11	1	54.8515	6.15917	1.12834	5.45863	4.8e-08	1	54.8515
OTU_2027	Fungi	Ascomycota	Dothideomycetes	Pleosporales	?	?	?	k__Fungi,p__Ascomycota,c__Dothideomycetes,o__Pleosporales,f__?,g__?,s__?	0	0	7.49125	6.33388	4.51444	2.87112	1.079	1.69747	0	1	1	0	8	0.957882	0.001	1	3.27117	-5.35856	1.56102	-3.43274	0.000597518	-1	3.27117	-4.62799	1.58438	-2.92101	0.00348899	-1	3.27117	-2.63425	1.66934	-1.57802	0.114561	0	3.27117	0.730577	1.31227	0.556729	0.577713	0	3.27117
OTU_203	Fungi	Ascomycota	Sordariomycetes	Hypocreales	Hypocreaceae	Trichoderma	?	k__Fungi,p__Ascomycota,c__Sordariomycetes,o__Hypocreales,f__Hypocreaceae,g__Trichoderma,s__?	114.1	91.2268	4.30401	3.84988	39.9746	31.0937	4.8147	5.87683	1	0	1	0	6	0.921798	0.017	1	40.7983	4.74383	1.11938	4.23792	2.26e-05	1	40.7983	1.51011	1.09017	1.38521	0.165989	0	40.7983	4.60806	1.12797	4.08527	4.4e-05	1	40.7983	-3.23372	1.12374	-2.87764	0.00400662	-1	40.7983
OTU_2037	Fungi	Ascomycota	Leotiomycetes	?	?	?	?	k__Fungi,p__Ascomycota,c__Leotiomycetes,o__?,f__?,g__?,s__?	1.57159	1.06579	0.249332	0.557523	0	0	1.45663	2.0121	1	0	0	1	7	0.744551	0.026	1	0.819389	2.30445	2.4816	0.928617	0.353087	0	0.819389	2.78605	2.48472	1.12128	0.262171	0	0.819389	0.136094	2.37914	0.0572028	0.954384	0	0.819389	0.4816	2.59278	0.185746	0.852644	0	0.819389
OTU_655	Fungi	Mortierellomycota	Mortierellomycetes	Mortierellales	Mortierellaceae	Mortierella	Mortierella_sp	k__Fungi,p__Mortierellomycota,c__Mortierellomycetes,o__Mortierellales,f__Mortierellaceae,g__Mortierella,s__Mortierella_sp	0	0	27.2564	41.8369	0	0	0	0	0	1	0	0	2	0.774597	0.026	1	6.81411	-7.21359	3.84393	-1.87662	0.0605704	0	6.81411	0	3.94918	0	1	0	6.81411	0	3.94918	0	1	0	6.81411	6.90231	3.84401	1.7956	0.0725575	0	6.81411
OTU_146	Fungi	Ascomycota	Sordariomycetes	Hypocreales	Nectriaceae	?	?	k__Fungi,p__Ascomycota,c__Sordariomycetes,o__Hypocreales,f__Nectriaceae,g__?,s__?	0.930377	1.63255	53.1231	21.7861	1.5029	3.36059	124.417	71.0917	0	1	0	1	9	0.993217	0.002	1	44.9932	-5.79576	1.36756	-4.23804	2.25e-05	-1	44.9932	-0.840053	1.47352	-0.570099	0.56861	0	44.9932	-7.02446	1.3666	-5.1401	2.75e-07	-1	44.9932	4.95571	1.31959	3.75549	0.000173001	1	44.9932
OTU_841	Fungi	Basidiomycota	Agaricomycetes	Sebacinales	?	?	?	k__Fungi,p__Basidiomycota,c__Agaricomycetes,o__Sebacinales,f__?,g__?,s__?	0	0	25.1762	37	0	0	0	0	0	1	0	0	2	0.894427	0.005	1	6.29404	-7.0997	3.13376	-2.26555	0.0234787	-1	6.29404	0	3.26185	0	1	0	6.29404	0	3.26185	0	1	0	6.29404	6.7884	3.1338	2.16619	0.030297	1	6.29404
OTU_21	Fungi	Basidiomycota	Tremellomycetes	Filobasidiales	Piskurozymaceae	Solicoccozyma	Solicoccozyma_terrea	k__Fungi,p__Basidiomycota,c__Tremellomycetes,o__Filobasidiales,f__Piskurozymaceae,g__Solicoccozyma,s__Solicoccozyma_terrea	415.239	30.9326	190.438	92.207	1308.81	955.24	1505.31	1100.56	0	0	1	1	10	0.907133	0.005	1	854.948	1.12462	0.735497	1.52907	0.126248	0	854.948	-1.65648	0.734582	-2.255	0.0241332	-1	854.948	-1.85815	0.734508	-2.52979	0.0114129	-1	854.948	-2.78111	0.735085	-3.78338	0.000154714	-1	854.948
OTU_7542	Fungi	Glomeromycota	Glomeromycetes	Glomerales	Glomeraceae	?	?	k__Fungi,p__Glomeromycota,c__Glomeromycetes,o__Glomerales,f__Glomeraceae,g__?,s__?	0.398377	0.890799	0	0	2.57743	5.14393	23.4229	30.196	0	0	0	1	4	0.842508	0.014	1	6.59968	1.51821	2.61762	0.579995	0.561918	0	6.59968	-2.64451	2.49597	-1.05951	0.289366	0	6.59968	-5.84087	2.45745	-2.3768	0.0174634	-1	6.59968	-4.16272	2.49599	-1.66776	0.095363	0	6.59968
OTU_216	Fungi	Basidiomycota	Agaricomycetes	Cantharellales	Ceratobasidiaceae	unclassified_Ceratobasidiaceae	?	k__Fungi,p__Basidiomycota,c__Agaricomycetes,o__Cantharellales,f__Ceratobasidiaceae,g__unclassified_Ceratobasidiaceae,s__?	29.1222	61.9456	0	0	0	0	0	0	1	0	0	0	1	0.894427	0.002	1	7.28056	7.67357	3.34166	2.29633	NA	NA	7.28056	6.99819	3.34166	2.09422	NA	NA	7.28056	7.21086	3.34166	2.15787	NA	NA	7.28056	0	3.46193	0	NA	NA	7.28056
OTU_2127	Fungi	Ascomycota	unclassified_Ascomycota	unclassified_Ascomycota	unclassified_Ascomycota	?	?	k__Fungi,p__Ascomycota,c__unclassified_Ascomycota,o__unclassified_Ascomycota,f__unclassified_Ascomycota,g__?,s__?	683.72	423.633	56.3087	87.1354	126.985	26.2133	17.2972	14.9375	1	0	1	0	6	0.957478	0.003	1	221.078	3.60737	0.94463	3.81881	0.000134094	1	221.078	2.42913	0.943726	2.57398	0.0100535	1	221.078	5.31478	0.95552	5.56219	2.66e-08	1	221.078	-1.17823	0.946557	-1.24476	0.213222	0	221.078
OTU_987	Fungi	Ascomycota	Dothideomycetes	Capnodiales	Teratosphaeriaceae	Devriesia	Devriesia_americana	k__Fungi,p__Ascomycota,c__Dothideomycetes,o__Capnodiales,f__Teratosphaeriaceae,g__Devriesia,s__Devriesia_americana	28.8685	46.0133	0.242827	0.332703	0	0	0	0	1	0	0	0	1	0.995821	0.001	1	7.27784	6.5213	2.15583	3.02496	0.00248666	1	7.27784	6.98606	2.15856	3.23645	0.00121028	1	7.27784	7.19873	2.15856	3.33497	0.000853083	1	7.27784	0.464753	2.33785	0.198795	0.842423	0	7.27784
OTU_643	Fungi	Ascomycota	Leotiomycetes	Helotiales	?	?	?	k__Fungi,p__Ascomycota,c__Leotiomycetes,o__Helotiales,f__?,g__?,s__?	10.9554	24.497	24.3767	46.266	0	0	0	0	0	1	0	0	2	0.830621	0.03	1	8.83302	-1.15462	2.87633	-0.40142	0.688111	0	8.83302	5.58739	3.0153	1.85301	0.0638811	0	8.83302	5.80005	3.0153	1.92354	0.0544124	0	8.83302	6.742	3.0112	2.23897	0.0251576	1	8.83302
OTU_566	Fungi	Glomeromycota	Glomeromycetes	Glomerales	Claroideoglomeraceae	?	?	k__Fungi,p__Glomeromycota,c__Glomeromycetes,o__Glomerales,f__Claroideoglomeraceae,g__?,s__?	0	0	22.903	19.6422	2.56832	5.74293	0.653361	1.46096	0	1	0	0	2	0.837463	0.015	1	6.53117	-6.96256	2.74165	-2.53955	0.0110995	-1	6.53117	-3.81406	2.77679	-1.37355	0.169581	0	6.53117	-1.29301	2.88228	-0.448607	0.653715	0	6.53117	3.1485	2.62542	1.19924	0.230435	0	6.53117
OTU_259	Fungi	Glomeromycota	Paraglomeromycetes	Paraglomerales	?	?	?	k__Fungi,p__Glomeromycota,c__Paraglomeromycetes,o__Paraglomerales,f__?,g__?,s__?	24.841	52.386	0	0	0	0	0	0	1	0	0	0	1	0.774597	0.025	1	6.21024	7.44346	3.86308	1.92682	NA	NA	6.21024	6.76808	3.86308	1.75199	NA	NA	6.21024	6.98075	3.86308	1.80704	NA	NA	6.21024	0	3.96729	0	NA	NA	6.21024
OTU_2171	Fungi	Ascomycota	?	?	?	?	?	k__Fungi,p__Ascomycota,c__?,o__?,f__?,g__?,s__?	0	0	0	0	1.76858	2.62045	3.75442	3.16456	0	0	1	1	10	0.774597	0.036	1	1.38075	0	2.68661	0	1	0	1.38075	-3.29665	2.5851	-1.27525	0.20222	0	1.38075	-4.36357	2.5508	-1.71066	0.0871434	0	1.38075	-3.66071	2.58512	-1.41607	0.156755	0	1.38075
OTU_2576	Fungi	Glomeromycota	Glomeromycetes	Glomerales	Glomeraceae	?	?	k__Fungi,p__Glomeromycota,c__Glomeromycetes,o__Glomerales,f__Glomeraceae,g__?,s__?	0	0	0.924547	1.21488	2.86515	5.21569	17.6837	32.2599	0	0	0	1	4	0.907478	0.013	1	5.36834	-2.36588	2.14288	-1.10406	NA	NA	5.36834	-4.01546	2.10313	-1.90927	NA	NA	5.36834	-6.59123	2.06601	-3.19032	NA	NA	5.36834	-1.64958	1.98499	-0.831027	NA	NA	5.36834
OTU_531	Fungi	Ascomycota	Dothideomycetes	Pleosporales	Didymosphaeriaceae	?	?	k__Fungi,p__Ascomycota,c__Dothideomycetes,o__Pleosporales,f__Didymosphaeriaceae,g__?,s__?	6.23008	11.8628	132.441	82.2246	0.380547	0.539919	30.7214	34.3705	0	1	0	1	9	0.93003	0.007	1	42.4432	-4.40315	1.46564	-3.00425	0.00266234	-1	42.4432	3.66683	1.71314	2.14042	0.0323209	1	42.4432	-2.29774	1.46986	-1.56324	0.117997	0	42.4432	8.06998	1.69408	4.76364	1.9e-06	1	42.4432
OTU_337	Fungi	Ascomycota	Sordariomycetes	Sordariales	Lasiosphaeriaceae	?	?	k__Fungi,p__Ascomycota,c__Sordariomycetes,o__Sordariales,f__Lasiosphaeriaceae,g__?,s__?	0.462458	0.662215	124.673	105.284	16.6213	28.3155	25.9804	22.1572	0	1	0	1	9	0.947709	0.004	1	41.9343	-8.25286	1.79091	-4.6082	4.06e-06	-1	41.9343	-5.35435	1.79916	-2.97603	0.00292008	-1	41.9343	-5.99251	1.79508	-3.33829	0.000842949	-1	41.9343	2.89851	1.5515	1.86819	0.0617351	0	41.9343
OTU_3750	Fungi	Glomeromycota	Paraglomeromycetes	Paraglomerales	unclassified_Paraglomerales	unclassified_Paraglomerales	?	k__Fungi,p__Glomeromycota,c__Paraglomeromycetes,o__Paraglomerales,f__unclassified_Paraglomerales,g__unclassified_Paraglomerales,s__?	0.335129	0.749372	22.693	17.5491	0	0	0	0	0	1	0	0	2	0.992697	0.002	1	5.75703	-5.79588	2.23752	-2.59031	0.00958888	-1	5.75703	0.84281	2.41335	0.349228	0.726918	0	5.75703	1.05548	2.41335	0.43735	0.661858	0	5.75703	6.63869	2.23754	2.96696	0.00300758	1	5.75703
OTU_6998	Fungi	Glomeromycota	Glomeromycetes	Glomerales	Glomeraceae	?	?	k__Fungi,p__Glomeromycota,c__Glomeromycetes,o__Glomerales,f__Glomeraceae,g__?,s__?	34.8456	58.8174	168.91	211.346	0	0	12.4139	27.7582	1	1	0	0	5	0.868366	0.021	1	54.0425	-2.27678	2.56496	-0.887647	0.374731	0	54.0425	7.25695	2.72205	2.66598	0.00767632	1	54.0425	1.49721	2.57182	0.582158	0.56046	0	54.0425	9.53373	2.7202	3.50478	0.00045698	1	54.0425
OTU_52	Fungi	?	?	?	?	?	?	k__Fungi,p__?,c__?,o__?,f__?,g__?,s__?	27.7591	19.55	49.689	13.4702	30.5471	24.8036	89.6575	65.2352	0	1	0	1	9	0.839647	0.02	1	49.4132	-0.835825	0.847051	-0.986747	0.323767	0	49.4132	-0.118055	0.853579	-0.138306	0.889999	0	49.4132	-1.68746	0.846098	-1.9944	0.0461083	-1	49.4132	0.71777	0.848618	0.845811	0.397658	0	49.4132
OTU_6939	Fungi	Ascomycota	Dothideomycetes	Pleosporales	Cucurbitariaceae	Pyrenochaetopsis	?	k__Fungi,p__Ascomycota,c__Dothideomycetes,o__Pleosporales,f__Cucurbitariaceae,g__Pyrenochaetopsis,s__?	13.427	5.7202	63.2843	35.9895	33.1385	27.2674	72.7853	23.2764	0	1	0	1	9	0.863154	0.009	1	45.6588	-2.22504	0.789721	-2.8175	0.00483996	-1	45.6588	-1.30218	0.796576	-1.63473	0.102107	0	45.6588	-2.42933	0.79036	-3.07371	0.00211418	-1	45.6588	0.922852	0.780138	1.18293	0.236835	0	45.6588
OTU_1258	Fungi	Ascomycota	Sordariomycetes	Sordariales	Lasiosphaeriaceae	?	?	k__Fungi,p__Ascomycota,c__Sordariomycetes,o__Sordariales,f__Lasiosphaeriaceae,g__?,s__?	0	0	22.3639	29.6022	0	0	0.303119	0.677794	0	1	0	0	2	0.993291	0.002	1	5.66674	-6.92926	2.3388	-2.96275	0.00304909	-1	5.66674	0	2.50749	0	1	0	5.66674	-1.19071	2.50423	-0.475478	0.634446	0	5.66674	6.61793	2.33881	2.82961	0.00466048	1	5.66674
OTU_1071	Fungi	Ascomycota	Dothideomycetes	Pleosporales	?	?	?	k__Fungi,p__Ascomycota,c__Dothideomycetes,o__Pleosporales,f__?,g__?,s__?	24.3483	23.6644	0	0	0.69077	1.54461	0	0	1	0	0	0	1	0.882003	0.004	1	6.25976	7.4147	2.75907	2.68739	0.00720133	1	6.25976	5.04795	2.73021	1.84892	0.0644687	0	6.25976	6.95198	2.75907	2.51968	0.0117461	1	6.25976	-2.36675	2.87564	-0.823033	0.410489	0	6.25976
OTU_23	Fungi	Ascomycota	Dothideomycetes	Pleosporales	unclassified_Pleosporales	unclassified_Pleosporales	Pleosporales_sp	k__Fungi,p__Ascomycota,c__Dothideomycetes,o__Pleosporales,f__unclassified_Pleosporales,g__unclassified_Pleosporales,s__Pleosporales_sp	11.0241	20.2601	459.218	352.395	490.217	601.796	2875.87	1519.49	0	0	1	1	10	0.936709	0.013	1	959.083	-5.39924	1.37758	-3.91936	8.88e-05	-1	959.083	-5.4933	1.37772	-3.98724	6.68e-05	-1	959.083	-8.04611	1.37738	-5.84161	5.17e-09	-1	959.083	-0.0940558	1.36381	-0.0689653	0.945017	0	959.083
OTU_437	Fungi	Ascomycota	Sordariomycetes	Hypocreales	Hypocreales_fam_Incertae_sedis	Stilbella	Stilbella_sp	k__Fungi,p__Ascomycota,c__Sordariomycetes,o__Hypocreales,f__Hypocreales_fam_Incertae_sedis,g__Stilbella,s__Stilbella_sp	0.894234	1.52823	21.7406	11.8458	0	0	0.231744	0.518195	0	1	0	0	2	0.975069	0.002	1	5.71665	-4.5595	1.73773	-2.62382	0.00869496	-1	5.71665	2.01514	1.95878	1.02877	0.303588	0	5.71665	1.65073	1.95878	0.842732	0.399378	0	5.71665	6.57464	1.8432	3.56697	0.000361134	1	5.71665
OTU_223	Fungi	Ascomycota	Dothideomycetes	Capnodiales	Cladosporiaceae	Cladosporium	Cladosporium_delicatulum	k__Fungi,p__Ascomycota,c__Dothideomycetes,o__Capnodiales,f__Cladosporiaceae,g__Cladosporium,s__Cladosporium_delicatulum	135.509	93.9155	67.1021	45.8724	45.7558	25.7276	17.0362	8.00022	1	1	0	0	5	0.873733	0.008	1	66.3509	1.01318	0.745993	1.35816	0.174412	0	66.3509	1.56173	0.750511	2.08089	0.0374437	1	66.3509	2.98558	0.7604	3.92632	8.63e-05	1	66.3509	0.548552	0.75175	0.729701	0.465573	0	66.3509
OTU_993	Fungi	Ascomycota	Saccharomycetes	Saccharomycetales	Saccharomycetales_fam_Incertae_sedis	Candida	?	k__Fungi,p__Ascomycota,c__Saccharomycetes,o__Saccharomycetales,f__Saccharomycetales_fam_Incertae_sedis,g__Candida,s__?	1.62654	2.90438	0	0	26.0171	26.4265	0.326681	0.73048	0	0	1	0	3	0.964452	0.004	1	6.99258	3.52545	2.09946	1.67922	0.0931095	0	6.99258	-3.98815	1.8963	-2.10313	0.0354548	-1	6.99258	2.48565	2.09946	1.18395	0.236433	0	6.99258	-7.51359	2.04259	-3.67847	0.000234636	-1	6.99258
OTU_1533	Fungi	Rozellomycota	Rozellomycota_cls_Incertae_sedis	GS11	?	?	?	k__Fungi,p__Rozellomycota,c__Rozellomycota_cls_Incertae_sedis,o__GS11,f__?,g__?,s__?	20.3644	21.1682	3.44093	7.05221	0	0	0	0	1	0	0	0	1	0.924908	0.003	1	5.95132	2.58336	2.28308	1.13152	0.257836	0	5.95132	6.47967	2.43854	2.65719	0.00787944	1	5.95132	6.69234	2.43854	2.7444	0.00606208	1	5.95132	3.89631	2.45443	1.58746	0.112409	0	5.95132
OTU_1537	Fungi	Glomeromycota	Glomeromycetes	Glomerales	Glomeraceae	unclassified_Glomeraceae	?	k__Fungi,p__Glomeromycota,c__Glomeromycetes,o__Glomerales,f__Glomeraceae,g__unclassified_Glomeraceae,s__?	9.63291	12.237	38.9979	28.5963	16.2841	9.7923	91.1786	63.9951	0	1	0	1	9	0.913217	0.005	1	39.0234	-2.04546	0.993187	-2.05949	0.0394473	-1	39.0234	-0.793381	1.00531	-0.78919	0.430001	0	39.0234	-3.26853	0.991409	-3.29685	0.000977761	-1	39.0234	1.25208	0.987247	1.26825	0.204708	0	39.0234
OTU_779	Fungi	Ascomycota	Sordariomycetes	Myrmecridiales	?	?	?	k__Fungi,p__Ascomycota,c__Sordariomycetes,o__Myrmecridiales,f__?,g__?,s__?	0	0	0	0	0	0	17.0931	19.7421	0	0	0	1	4	0.894427	0.003	1	4.27327	0	3.18236	0	1	0	4.27327	0	3.18236	0	1	0	4.27327	-6.53826	3.05317	-2.14147	0.0322363	-1	4.27327	0	3.1824	0	1	0	4.27327
OTU_1454	Fungi	Basidiomycota	Agaricomycetes	?	?	?	?	k__Fungi,p__Basidiomycota,c__Agaricomycetes,o__?,f__?,g__?,s__?	0	0	0	0	0	0	16.7244	16.8951	0	0	0	1	4	0.894427	0.009	1	4.18109	0	3.18479	0	1	0	4.18109	0	3.18479	0	1	0	4.18109	-6.51019	3.05578	-2.13045	0.0331347	-1	4.18109	0	3.18483	0	1	0	4.18109
OTU_876	Fungi	Basidiomycota	Agaricomycetes	unclassified_Agaricomycetes	unclassified_Agaricomycetes	unclassified_Agaricomycetes	Agaricomycetes_sp	k__Fungi,p__Basidiomycota,c__Agaricomycetes,o__unclassified_Agaricomycetes,f__unclassified_Agaricomycetes,g__unclassified_Agaricomycetes,s__Agaricomycetes_sp	0	0	0	0	0	0	14.3639	30.1999	0	0	0	1	4	0.774597	0.027	1	3.59098	0	3.96097	0	NA	NA	3.59098	0	3.96097	0	NA	NA	3.59098	-6.289	3.8586	-1.62987	NA	NA	3.59098	0	3.96105	0	NA	NA	3.59098
OTU_2476	Fungi	Ascomycota	Dothideomycetes	Pleosporales	unclassified_Pleosporales	unclassified_Pleosporales	?	k__Fungi,p__Ascomycota,c__Dothideomycetes,o__Pleosporales,f__unclassified_Pleosporales,g__unclassified_Pleosporales,s__?	25.4575	25.9928	1.58989	3.5551	9.5293	7.51579	0.151559	0.338897	1	0	1	0	6	0.976005	0.002	1	9.18207	3.96661	1.6211	2.44686	0.0144105	1	9.18207	1.4137	1.5751	0.897534	0.369434	0	9.18207	6.44026	1.80473	3.56854	0.000358975	1	9.18207	-2.55291	1.63333	-1.56301	0.118051	0	9.18207
OTU_249	Fungi	Ascomycota	Leotiomycetes	Leotiomycetes_ord_Incertae_sedis	Pseudeurotiaceae	Pseudogymnoascus	?	k__Fungi,p__Ascomycota,c__Leotiomycetes,o__Leotiomycetes_ord_Incertae_sedis,f__Pseudeurotiaceae,g__Pseudogymnoascus,s__?	4.72719	2.13132	3.75582	3.1398	60.5276	27.2243	46.7761	31.5042	0	0	1	1	10	0.962671	0.001	1	28.9467	0.385854	0.832724	0.463364	0.643104	0	28.9467	-3.67612	0.782022	-4.70079	2.59e-06	-1	28.9467	-3.31172	0.782556	-4.23193	2.32e-05	-1	28.9467	-4.06197	0.783394	-5.18509	2.16e-07	-1	28.9467
OTU_76	Fungi	Glomeromycota	Glomeromycetes	Glomerales	Glomeraceae	?	?	k__Fungi,p__Glomeromycota,c__Glomeromycetes,o__Glomerales,f__Glomeraceae,g__?,s__?	28.2955	60.5797	168.495	175.757	0.230257	0.51487	9.47374	21.1839	1	1	0	0	5	0.926124	0.013	1	51.6236	-2.57351	2.23366	-1.15215	0.249259	0	51.6236	6.37961	2.41242	2.64448	0.00818154	1	51.6236	1.59247	2.24414	0.709611	0.477946	0	51.6236	8.95312	2.40974	3.71538	0.000202898	1	51.6236
OTU_377	Fungi	Ascomycota	Sordariomycetes	?	?	?	?	k__Fungi,p__Ascomycota,c__Sordariomycetes,o__?,f__?,g__?,s__?	0.199189	0.4454	1.63199	2.28097	0.233483	0.522085	14.2505	10.5396	0	0	0	1	4	0.934586	0.002	1	4.07879	-2.5711	1.94006	-1.32527	0.185082	0	4.07879	-0.311335	2.09583	-0.14855	0.881909	0	4.07879	-5.70316	1.89529	-3.00912	0.00262006	-1	4.07879	2.25976	1.94007	1.16479	0.244106	0	4.07879
OTU_1033	Fungi	Basidiomycota	Agaricomycetes	Corticiales	Corticiaceae	Hyphodontia	?	k__Fungi,p__Basidiomycota,c__Agaricomycetes,o__Corticiales,f__Corticiaceae,g__Hyphodontia,s__?	0	0	21.3809	22.6482	1.29193	1.77613	4.17139	9.3275	0	1	0	0	2	0.798238	0.045	1	6.71106	-6.86464	2.64724	-2.59313	0.00951064	-1	6.71106	-2.85723	2.71933	-1.05071	0.293392	0	6.71106	-4.50287	2.66503	-1.68961	0.0911021	0	6.71106	4.00741	2.56477	1.56249	0.118174	0	6.71106
OTU_3832	Fungi	Glomeromycota	Paraglomeromycetes	Paraglomerales	?	?	?	k__Fungi,p__Glomeromycota,c__Paraglomeromycetes,o__Paraglomerales,f__?,g__?,s__?	1.38737	1.98664	20.6265	26.4681	0	0	0	0	0	1	0	0	2	0.967976	0.002	1	5.50347	-3.92977	2.06026	-1.90741	0.0564674	0	5.50347	2.56736	2.24965	1.14122	0.253776	0	5.50347	2.78003	2.24965	1.23576	0.216548	0	5.50347	6.49713	2.183	2.97624	0.00291802	1	5.50347
OTU_147	Fungi	Ascomycota	Sordariomycetes	Sordariales	Lasiosphaeriaceae	Podospora	?	k__Fungi,p__Ascomycota,c__Sordariomycetes,o__Sordariales,f__Lasiosphaeriaceae,g__Podospora,s__?	0	0	19.6452	22.3173	3.95309	6.14927	0.401636	0.898085	0	1	0	0	2	0.809223	0.033	1	5.99998	-6.7385	2.5265	-2.66713	0.00765026	-1	5.99998	-4.43482	2.54988	-1.73923	0.0819949	0	5.99998	-1.29119	2.67801	-0.482146	0.629702	0	5.99998	2.30368	2.38465	0.966045	0.334022	0	5.99998
OTU_2564	Fungi	Ascomycota	Sordariomycetes	Hypocreales	Cordycipitaceae	Cordyceps	Cordyceps_bassiana	k__Fungi,p__Ascomycota,c__Sordariomycetes,o__Hypocreales,f__Cordycipitaceae,g__Cordyceps,s__Cordyceps_bassiana	0	0	0	0	3.27788	4.93961	2.00819	2.26488	0	0	1	1	10	0.83666	0.018	1	1.32152	0	2.54337	0	1	0	1.32152	-4.15151	2.40856	-1.72365	0.0847716	0	1.32152	-3.45832	2.4213	-1.4283	0.153207	0	1.32152	-4.51557	2.40858	-1.87478	0.0608225	0	1.32152
OTU_2572	Fungi	Glomeromycota	Glomeromycetes	Glomerales	?	?	?	k__Fungi,p__Glomeromycota,c__Glomeromycetes,o__Glomerales,f__?,g__?,s__?	0.529312	1.18358	0	0	21.3229	28.0171	32.4681	20.0915	0	0	1	1	10	0.94405	0.002	1	13.5801	1.99524	1.98605	1.00463	0.315076	0	13.5801	-5.22916	1.77121	-2.95231	0.00315403	-1	13.5801	-5.83547	1.76805	-3.30052	0.000965052	-1	13.5801	-7.2244	1.80854	-3.99459	6.48e-05	-1	13.5801
OTU_356	Fungi	Glomeromycota	Glomeromycetes	Glomerales	Glomeraceae	?	?	k__Fungi,p__Glomeromycota,c__Glomeromycetes,o__Glomerales,f__Glomeraceae,g__?,s__?	0	0	0	0	3.15203	7.04815	14.2074	12.9183	0	0	0	1	4	0.80916	0.01	1	4.33985	0	3.14894	0	1	0	4.33985	-4.07103	3.04272	-1.33796	0.18091	0	4.33985	-6.27332	3.01922	-2.0778	0.0377282	-1	4.33985	-4.43512	3.04276	-1.4576	0.144951	0	4.33985
OTU_1055	Fungi	Ascomycota	Dothideomycetes	Pleosporales	Dictyosporiaceae	Dictyosporium	Dictyosporium_digitatum	k__Fungi,p__Ascomycota,c__Dothideomycetes,o__Pleosporales,f__Dictyosporiaceae,g__Dictyosporium,s__Dictyosporium_digitatum	19.1736	30.065	0	0	0	0	0.151559	0.338897	1	0	0	0	1	0.996071	0.001	1	4.83129	7.07154	2.41818	2.92432	0.00345205	1	4.83129	6.39615	2.41818	2.64503	0.00816839	1	4.83129	6.03174	2.41818	2.49433	0.0126194	1	4.83129	0	2.58034	0	1	0	4.83129
OTU_2580	Fungi	Ascomycota	Sordariomycetes	Hypocreales	Nectriaceae	?	?	k__Fungi,p__Ascomycota,c__Sordariomycetes,o__Hypocreales,f__Nectriaceae,g__?,s__?	0	0	0	0	1.7413	2.0011	3.46121	4.10365	0	0	1	1	10	0.774597	0.045	1	1.30063	0	2.7682	0	1	0	1.30063	-3.24838	2.67171	-1.21584	0.224044	0	1.30063	-4.24289	2.63861	-1.608	0.107834	0	1.30063	-3.61245	2.67173	-1.3521	0.176344	0	1.30063
OTU_1348	Fungi	Ascomycota	Leotiomycetes	Helotiales	unclassified_Helotiales	unclassified_Helotiales	Helotiales_sp	k__Fungi,p__Ascomycota,c__Leotiomycetes,o__Helotiales,f__unclassified_Helotiales,g__unclassified_Helotiales,s__Helotiales_sp	18.5108	22.7626	0.228901	0.511838	0	0	0	0	1	0	0	0	1	0.888948	0.002	1	4.68492	6.44334	2.72849	2.36151	0.0182008	1	4.68492	6.34503	2.72849	2.32548	0.0200465	1	4.68492	6.5577	2.72849	2.40342	0.0162425	1	4.68492	-0.0983088	2.87305	-0.0342175	0.972704	0	4.68492
OTU_5120	Fungi	Olpidiomycota	Olpidiomycetes	Olpidiales	unclassified_Olpidiales	?	?	k__Fungi,p__Olpidiomycota,c__Olpidiomycetes,o__Olpidiales,f__unclassified_Olpidiales,g__?,s__?	0	0	19.6189	31.8682	0	0	0	0	0	1	0	0	2	0.894427	0.005	1	4.90474	-6.73999	3.21164	-2.09861	0.0358513	-1	4.90474	0	3.33618	0	1	0	4.90474	0	3.33618	0	1	0	4.90474	6.42868	3.21169	2.00165	0.0453221	1	4.90474
OTU_186	Fungi	Glomeromycota	Glomeromycetes	Glomerales	?	?	?	k__Fungi,p__Glomeromycota,c__Glomeromycetes,o__Glomerales,f__?,g__?,s__?	123.527	73.716	63.6948	34.9229	19.5334	24.2255	15.5313	10.5198	1	1	0	0	5	0.917744	0.002	1	55.5716	0.954942	1.05207	0.907678	0.364049	0	55.5716	2.67284	1.06275	2.51504	0.011902	1	55.5716	2.99673	1.06358	2.81759	0.0048385	1	55.5716	1.7179	1.06361	1.61517	0.106275	0	55.5716
OTU_5595	Fungi	Glomeromycota	Glomeromycetes	Glomerales	?	?	?	k__Fungi,p__Glomeromycota,c__Glomeromycetes,o__Glomerales,f__?,g__?,s__?	2.12589	1.99801	29.5446	21.0203	6.34808	7.25498	76.6931	61.0049	0	1	0	1	9	0.962356	0.002	1	28.6779	-3.83392	1.1858	-3.23319	0.00122418	-1	28.6779	-1.65615	1.21519	-1.36287	0.172923	0	28.6779	-5.20987	1.18355	-4.4019	1.07e-05	-1	28.6779	2.17776	1.13401	1.92041	0.0548057	0	28.6779
OTU_1252	Fungi	Ascomycota	Eurotiomycetes	Eurotiales	Trichocomaceae	?	?	k__Fungi,p__Ascomycota,c__Eurotiomycetes,o__Eurotiales,f__Trichocomaceae,g__?,s__?	17.2762	16.7145	0.249332	0.557523	0	0	0	0	1	0	0	0	1	0.992861	0.001	1	4.38138	5.76313	2.35312	2.44914	0.0143198	1	4.38138	6.24468	2.35642	2.65007	0.00804739	1	4.38138	6.45735	2.35642	2.74033	0.00613783	1	4.38138	0.481553	2.51899	0.191169	0.848393	0	4.38138
OTU_261	Fungi	Basidiomycota	Tremellomycetes	Tremellales	?	?	?	k__Fungi,p__Basidiomycota,c__Tremellomycetes,o__Tremellales,f__?,g__?,s__?	6.69559	7.87582	0	0	16.099	16.4414	0.326681	0.73048	1	0	1	0	6	0.830728	0.011	1	5.78032	5.55408	2.22681	2.49419	0.0126246	1	5.78032	-1.26899	2.03951	-0.622201	0.53381	0	5.78032	4.51428	2.22681	2.02724	0.0426374	1	5.78032	-6.82306	2.22016	-3.07324	0.00211751	-1	5.78032
OTU_1416	Fungi	Ascomycota	Dothideomycetes	Pleosporales	?	?	?	k__Fungi,p__Ascomycota,c__Dothideomycetes,o__Pleosporales,f__?,g__?,s__?	0	0	0	0	0.60116	1.34423	10.8262	14.3219	0	0	0	1	4	0.870583	0.006	1	2.85685	0	2.95349	0	1	0	2.85685	-1.91606	2.93047	-0.653839	0.513215	0	2.85685	-5.88407	2.81655	-2.08911	0.036698	-1	2.85685	-2.28013	2.9305	-0.778067	0.43653	0	2.85685
OTU_275	Fungi	Ascomycota	Dothideomycetes	Pleosporales	Didymellaceae	Epicoccum	Epicoccum_nigrum	k__Fungi,p__Ascomycota,c__Dothideomycetes,o__Pleosporales,f__Didymellaceae,g__Epicoccum,s__Epicoccum_nigrum	83.3802	108.267	101.93	157.719	4.45862	3.95699	3.72221	2.62122	1	1	0	0	5	0.978632	0.001	1	48.3727	-0.290355	1.18456	-0.245117	0.806366	0	48.3727	4.19124	1.23161	3.40304	0.000666399	1	48.3727	4.48315	1.23365	3.63404	0.000279016	1	48.3727	4.48159	1.23089	3.64094	0.000271647	1	48.3727
OTU_1228	Fungi	Ascomycota	?	?	?	?	?	k__Fungi,p__Ascomycota,c__?,o__?,f__?,g__?,s__?	0	0	0	0	24.4936	15.5966	0	0	0	0	1	0	3	1	0.004	1	6.12339	0	2.56475	0	1	0	6.12339	-7.06072	2.40156	-2.94006	0.00328153	-1	6.12339	0	2.56475	0	1	0	6.12339	-7.42478	2.40158	-3.09162	0.00199066	-1	6.12339
OTU_271	Fungi	Ascomycota	?	?	?	?	?	k__Fungi,p__Ascomycota,c__?,o__?,f__?,g__?,s__?	12.1194	11.1683	0	0	143.036	317.78	0	0	1	0	1	0	6	0.894427	0.012	1	38.7888	21.4968	2.55255	8.42166	NA	NA	38.7888	-3.56058	2.3847	-1.4931	NA	NA	38.7888	20.6319	2.55255	8.08282	NA	NA	38.7888	-25.0573	2.54647	-9.84004	NA	NA	38.7888
OTU_4088	Fungi	Ascomycota	Dothideomycetes	Pleosporales	unclassified_Pleosporales	?	?	k__Fungi,p__Ascomycota,c__Dothideomycetes,o__Pleosporales,f__unclassified_Pleosporales,g__?,s__?	3.01145	3.32018	19.5685	17.7771	0	0	0	0	0	1	0	0	2	0.930931	0.004	1	5.64499	-2.70549	1.80327	-1.50032	0.133531	0	5.64499	3.72041	2.01674	1.84477	0.0650716	0	5.64499	3.93307	2.01674	1.95022	0.0511502	0	5.64499	6.4259	1.98591	3.23575	0.00121324	1	5.64499
OTU_2954	Fungi	Glomeromycota	Paraglomeromycetes	Paraglomerales	Paraglomeraceae	?	?	k__Fungi,p__Glomeromycota,c__Paraglomeromycetes,o__Paraglomerales,f__Paraglomeraceae,g__?,s__?	0	0	18.391	10.9689	0	0	0	0	0	1	0	0	2	1	0.002	1	4.59774	-6.64697	2.47171	-2.68922	0.00716186	-1	4.59774	0	2.63128	0	1	0	4.59774	0	2.63128	0	1	0	4.59774	6.33564	2.47173	2.56324	0.0103699	1	4.59774
OTU_4937	Fungi	Ascomycota	Sordariomycetes	Sordariales	Lasiosphaeriaceae	?	?	k__Fungi,p__Ascomycota,c__Sordariomycetes,o__Sordariales,f__Lasiosphaeriaceae,g__?,s__?	16.4591	26.114	0.699915	1.09314	0	0	0	0	1	0	0	0	1	0.875996	0.01	1	4.28976	4.54015	2.56667	1.76889	0.0769127	0	4.28976	6.17566	2.63661	2.34228	0.0191665	1	4.28976	6.38833	2.63661	2.42294	0.0153956	1	4.28976	1.63551	2.71932	0.601442	0.547546	0	4.28976
OTU_2737	Fungi	Ascomycota	Sordariomycetes	Sordariales	Lasiosphaeriaceae	?	?	k__Fungi,p__Ascomycota,c__Sordariomycetes,o__Sordariales,f__Lasiosphaeriaceae,g__?,s__?	2.96677	2.75337	0.361392	0.523382	7.84094	11.2569	0	0	1	0	1	0	6	0.933209	0.008	1	2.79228	3.20473	1.83544	1.74602	0.0808068	0	2.79228	-1.40872	1.61995	-0.869605	0.384516	0	2.79228	3.91669	1.84077	2.12774	0.0333586	1	2.79228	-4.61345	1.81528	-2.54146	0.0110391	-1	2.79228
OTU_250	Fungi	Glomeromycota	Glomeromycetes	Glomerales	Glomeraceae	Glomus	?	k__Fungi,p__Glomeromycota,c__Glomeromycetes,o__Glomerales,f__Glomeraceae,g__Glomus,s__?	117.029	73.8486	57.3744	22.0971	0.233483	0.522085	0.200818	0.449042	1	1	0	0	5	0.998757	0.001	1	43.7095	1.02783	0.906494	1.13385	0.256856	0	43.7095	8.42791	1.28392	6.56422	5.23e-11	1	43.7095	8.64058	1.28392	6.72986	1.7e-11	1	43.7095	7.40008	1.28478	5.7598	8.42e-09	1	43.7095
OTU_3988	Fungi	unclassified_Fungi	unclassified_Fungi	unclassified_Fungi	unclassified_Fungi	unclassified_Fungi	?	k__Fungi,p__unclassified_Fungi,c__unclassified_Fungi,o__unclassified_Fungi,f__unclassified_Fungi,g__unclassified_Fungi,s__?	2.73632	5.35508	0.250652	0.344153	0	0	10.7842	11.7973	0	0	0	1	4	0.884929	0.01	1	3.4428	3.11973	2.08099	1.49916	0.133833	0	3.4428	3.58852	2.08403	1.72191	0.0850858	0	3.4428	-1.97632	1.885	-1.04845	0.294433	0	3.4428	0.468789	2.23811	0.209458	0.834091	0	3.4428
OTU_1455	Fungi	Basidiomycota	Agaricomycetes	Agaricales	?	?	?	k__Fungi,p__Basidiomycota,c__Agaricomycetes,o__Agaricales,f__?,g__?,s__?	0	0	0	0	0	0	10.654	17.8369	0	0	0	1	4	0.774597	0.033	1	2.6635	0	3.87506	0	1	0	2.6635	0	3.87506	0	1	0	2.6635	-5.8591	3.77183	-1.55338	0.120332	0	2.6635	0	3.87514	0	1	0	2.6635
OTU_570	Fungi	Ascomycota	Leotiomycetes	Helotiales	Helotiales_fam_Incertae_sedis	Cadophora	?	k__Fungi,p__Ascomycota,c__Leotiomycetes,o__Helotiales,f__Helotiales_fam_Incertae_sedis,g__Cadophora,s__?	51.6216	37.6028	118.881	22.5267	5.51857	10.8771	7.75672	8.18592	1	1	0	0	5	0.963205	0.001	1	45.9445	-1.20622	1.08013	-1.11674	0.264108	0	45.9445	3.24385	1.12342	2.88748	0.00388337	1	45.9445	2.75624	1.10624	2.49154	0.0127191	1	45.9445	4.45007	1.12101	3.96968	7.2e-05	1	45.9445
OTU_28	Fungi	Mortierellomycota	Mortierellomycetes	Mortierellales	Mortierellaceae	Mortierella	?	k__Fungi,p__Mortierellomycota,c__Mortierellomycetes,o__Mortierellales,f__Mortierellaceae,g__Mortierella,s__?	31.5326	39.7573	8.60287	11.7945	151.418	79.141	1873.5	4017.93	0	0	1	1	10	0.990235	0.005	1	516.262	1.87003	1.49178	1.25355	NA	NA	516.262	-2.26355	1.47994	-1.52948	NA	NA	516.262	-5.8927	1.47882	-3.98474	NA	NA	516.262	-4.13358	1.48848	-2.77704	NA	NA	516.262
OTU_4521	Fungi	Glomeromycota	Glomeromycetes	Glomerales	?	?	?	k__Fungi,p__Glomeromycota,c__Glomeromycetes,o__Glomerales,f__?,g__?,s__?	6.23476	10.9336	32.5664	18.7883	2.77207	3.76895	63.2551	31.4733	0	1	0	1	9	0.956075	0.003	1	26.2071	-2.43654	1.11897	-2.17747	0.0294454	-1	26.2071	1.09322	1.19543	0.914492	0.360458	0	26.2071	-3.39032	1.11764	-3.03347	0.00241758	-1	26.2071	3.52975	1.17021	3.01634	0.00255849	1	26.2071
OTU_504	Fungi	?	?	?	?	?	?	k__Fungi,p__?,c__?,o__?,f__?,g__?,s__?	100.583	137.326	57.5051	35.8718	0.380547	0.539919	0.200818	0.449042	1	1	0	0	5	0.998166	0.001	1	39.6675	0.807914	1.29611	0.623338	0.533063	0	39.6675	7.67122	1.56927	4.8884	1.02e-06	1	39.6675	8.42225	1.58323	5.31967	1.04e-07	1	39.6675	6.8633	1.56979	4.37212	1.23e-05	1	39.6675
OTU_283	Fungi	Ascomycota	Eurotiomycetes	Onygenales	unclassified_Onygenales	unclassified_Onygenales	?	k__Fungi,p__Ascomycota,c__Eurotiomycetes,o__Onygenales,f__unclassified_Onygenales,g__unclassified_Onygenales,s__?	166.398	136.017	52.2766	28.7435	12.2128	10.5299	95.5941	97.0487	1	0	0	1	7	0.895808	0.018	1	81.6204	1.67115	1.00134	1.66891	0.0951353	0	81.6204	3.78471	1.02019	3.70982	0.000207405	1	81.6204	0.798921	1.00054	0.798488	0.424587	0	81.6204	2.11356	1.02208	2.0679	0.0386494	1	81.6204
OTU_4085	Fungi	Glomeromycota	Glomeromycetes	Glomerales	Glomeraceae	?	?	k__Fungi,p__Glomeromycota,c__Glomeromycetes,o__Glomerales,f__Glomeraceae,g__?,s__?	61.5979	82.5881	83.6907	75.7894	0	0	0	0	1	1	0	0	5	0.894427	0.004	1	36.3221	-0.441929	2.1064	-0.209804	0.833821	0	36.3221	8.07887	2.29465	3.52074	0.000430348	1	36.3221	8.29154	2.29465	3.61342	0.000302187	1	36.3221	8.5208	2.29404	3.71432	0.00020375	1	36.3221
OTU_1166	Fungi	Ascomycota	?	?	?	?	?	k__Fungi,p__Ascomycota,c__?,o__?,f__?,g__?,s__?	0	0	0	0	0	0	10.4542	19.2539	0	0	0	1	4	0.774597	0.036	1	2.61356	0	3.95309	0	1	0	2.61356	0	3.95309	0	1	0	2.61356	-5.83179	3.85206	-1.51394	0.130041	0	2.61356	0	3.95317	0	1	0	2.61356
OTU_1027	Fungi	Rozellomycota	unclassified_Rozellomycota	unclassified_Rozellomycota	?	?	?	k__Fungi,p__Rozellomycota,c__unclassified_Rozellomycota,o__unclassified_Rozellomycota,f__?,g__?,s__?	16.1027	32.4873	0.118161	0.264216	0	0	0	0	1	0	0	0	1	0.77177	0.033	1	4.05521	6.24183	3.38174	1.84575	0.064929	0	4.05521	6.14352	3.38174	1.81668	0.0692667	0	4.05521	6.35619	3.38174	1.87956	0.0601676	0	4.05521	-0.0983086	3.49896	-0.0280966	0.977585	0	4.05521
OTU_1574	Fungi	Ascomycota	Leotiomycetes	?	?	?	?	k__Fungi,p__Ascomycota,c__Leotiomycetes,o__?,f__?,g__?,s__?	0	0	0	0	0	0	9.67946	10.6259	0	0	0	1	4	0.774597	0.033	1	2.41986	0	3.83578	0	1	0	2.41986	0	3.83578	0	1	0	2.41986	-5.72164	3.73204	-1.53311	0.125248	0	2.41986	0	3.83585	0	1	0	2.41986
OTU_2913	Fungi	Ascomycota	Eurotiomycetes	Chaetothyriales	?	?	?	k__Fungi,p__Ascomycota,c__Eurotiomycetes,o__Chaetothyriales,f__?,g__?,s__?	6.58997	7.27041	0.498664	1.11505	0.987393	0.992722	0	0	1	0	1	0	6	0.810418	0.037	1	2.01901	3.63631	2.07724	1.75055	0.0800234	0	2.01901	2.73614	2.05941	1.32861	0.183977	0	2.01901	5.07127	2.13064	2.38016	0.0173049	1	2.01901	-0.90017	2.18748	-0.411511	0.680698	0	2.01901
OTU_396	Fungi	Ascomycota	Sordariomycetes	Hypocreales	unclassified_Hypocreales	unclassified_Hypocreales	Hypocreales_sp	k__Fungi,p__Ascomycota,c__Sordariomycetes,o__Hypocreales,f__unclassified_Hypocreales,g__unclassified_Hypocreales,s__Hypocreales_sp	44.2956	10.5528	94.2094	48.6265	22.9928	21.1802	17.3685	13.1359	1	1	0	0	5	0.879971	0.002	1	44.7166	-1.08916	0.793795	-1.3721	0.170033	0	44.7166	0.927418	0.806022	1.15061	0.249893	0	44.7166	1.33896	0.807892	1.65735	0.0974487	0	44.7166	2.01658	0.802292	2.51353	0.0119531	1	44.7166
OTU_536	Fungi	Ascomycota	Sordariomycetes	Hypocreales	?	?	?	k__Fungi,p__Ascomycota,c__Sordariomycetes,o__Hypocreales,f__?,g__?,s__?	0.188485	0.421465	17.5073	11.4578	0	0	1.78435	1.12579	0	1	0	0	2	0.948011	0.002	1	4.87002	-5.99493	1.54113	-3.88996	0.000100259	-1	4.87002	0.265736	1.78563	0.148819	0.881696	0	4.87002	-2.71604	1.61464	-1.68213	0.0925427	0	4.87002	6.26066	1.54113	4.06238	4.86e-05	1	4.87002
OTU_683	Fungi	Glomeromycota	Glomeromycetes	Glomerales	Claroideoglomeraceae	Claroideoglomus	?	k__Fungi,p__Glomeromycota,c__Glomeromycetes,o__Glomerales,f__Claroideoglomeraceae,g__Claroideoglomus,s__?	0.572042	1.27912	16.3738	16.0343	0	0	0.200818	0.449042	0	1	0	0	2	0.756939	0.037	1	4.28667	-5.32429	2.91178	-1.82854	0.0674688	0	4.28667	0.842818	3.04803	0.276512	0.782155	0	4.28667	0.478411	3.04803	0.156957	0.875278	0	4.28667	6.16711	2.91181	2.11796	0.034178	1	4.28667
OTU_6214	Fungi	Ascomycota	Dothideomycetes	Pleosporales	unclassified_Pleosporales	?	?	k__Fungi,p__Ascomycota,c__Dothideomycetes,o__Pleosporales,f__unclassified_Pleosporales,g__?,s__?	0.352874	0.789051	15.2879	13.9497	0	0	0	0	0	1	0	0	2	0.988655	0.004	1	3.9102	-5.22635	2.30424	-2.26815	0.0233203	-1	3.9102	0.842809	2.47389	0.340681	0.733344	0	3.9102	1.05548	2.47389	0.426646	0.669637	0	3.9102	6.06916	2.30426	2.63389	0.00844129	1	3.9102
OTU_3827	Fungi	Glomeromycota	Paraglomeromycetes	Paraglomerales	?	?	?	k__Fungi,p__Glomeromycota,c__Paraglomeromycetes,o__Paraglomerales,f__?,g__?,s__?	0.572042	1.27912	14.4737	15.422	0	0	0	0	0	1	0	0	2	0.980806	0.002	1	3.76144	-5.14356	2.30434	-2.23211	0.0256074	-1	3.76144	0.842809	2.47373	0.340704	0.733327	0	3.76144	1.05548	2.47373	0.426675	0.669616	0	3.76144	5.98637	2.30436	2.59784	0.00938118	1	3.76144
OTU_3	Fungi	Ascomycota	Sordariomycetes	Hypocreales	Nectriaceae	?	?	k__Fungi,p__Ascomycota,c__Sordariomycetes,o__Hypocreales,f__Nectriaceae,g__?,s__?	470.644	177.644	179.899	85.9302	352.393	69.8779	323.921	111.649	1	0	1	0	6	0.787585	0.028	1	331.714	1.38909	0.524114	2.65035	0.00804088	1	331.714	0.417654	0.523801	0.797352	0.425247	0	331.714	0.538336	0.523689	1.02797	0.303964	0	331.714	-0.971431	0.524721	-1.85133	0.064122	0	331.714
OTU_6291	Fungi	Glomeromycota	Glomeromycetes	Glomerales	Glomeraceae	?	?	k__Fungi,p__Glomeromycota,c__Glomeromycetes,o__Glomerales,f__Glomeraceae,g__?,s__?	10.6008	11.3254	31.333	15.7878	16.2955	11.8756	56.0205	18.4858	0	1	0	1	9	0.874404	0.005	1	28.5625	-1.58508	0.963003	-1.64598	0.0997688	0	28.5625	-0.644361	0.974479	-0.661237	0.50846	0	28.5625	-2.42115	0.961723	-2.51752	0.0118186	-1	28.5625	0.940718	0.959135	0.980798	0.326692	0	28.5625
OTU_300	Fungi	Olpidiomycota	Olpidiomycetes	Olpidiales	Olpidiaceae	Olpidium	?	k__Fungi,p__Olpidiomycota,c__Olpidiomycetes,o__Olpidiales,f__Olpidiaceae,g__Olpidium,s__?	13.9347	29.2152	1.62207	2.22184	73.4297	107.663	240.105	262.11	0	0	1	1	10	0.976078	0.001	1	82.2729	3.06562	1.68844	1.81566	0.0694231	0	82.2729	-2.39257	1.63077	-1.46714	0.142337	0	82.2729	-4.10289	1.62909	-2.51851	0.0117852	-1	82.2729	-5.45819	1.68165	-3.24574	0.00117145	-1	82.2729
OTU_1371	Fungi	Ascomycota	Leotiomycetes	Helotiales	Hyaloscyphaceae	?	?	k__Fungi,p__Ascomycota,c__Leotiomycetes,o__Helotiales,f__Hyaloscyphaceae,g__?,s__?	0	0	13.6802	16.9664	0	0	0	0	0	1	0	0	2	1	0.002	1	3.42004	-6.2174	2.73889	-2.27004	0.023205	-1	3.42004	0	2.88263	0	1	0	3.42004	0	2.88263	0	1	0	3.42004	5.90608	2.73892	2.15635	0.0310561	1	3.42004
OTU_309	Fungi	?	?	?	?	?	?	k__Fungi,p__?,c__?,o__?,f__?,g__?,s__?	74.4562	70.6534	0.960115	1.08799	13.6753	13.9772	42.6447	22.9473	1	0	0	1	7	0.942817	0.003	1	32.9341	6.30362	1.379	4.57114	4.85e-06	1	32.9341	2.43479	1.26241	1.92869	0.053769	0	32.9341	0.802196	1.25111	0.641187	0.521401	0	32.9341	-3.86883	1.39109	-2.78116	0.00541655	-1	32.9341
OTU_270	Fungi	Basidiomycota	Microbotryomycetes	?	?	?	?	k__Fungi,p__Basidiomycota,c__Microbotryomycetes,o__?,f__?,g__?,s__?	0.398377	0.890799	0	0	21.8217	6.62775	9.24606	17.02	0	0	1	0	3	0.832765	0.011	1	7.86654	1.51821	2.38818	0.635718	0.524961	0	7.86654	-5.73844	2.21262	-2.59351	0.00950021	-1	7.86654	-4.48595	2.21833	-2.02221	0.0431542	-1	7.86654	-7.25665	2.21263	-3.27964	0.00103938	-1	7.86654
OTU_1249	Fungi	Ascomycota	Leotiomycetes	?	?	?	?	k__Fungi,p__Ascomycota,c__Leotiomycetes,o__?,f__?,g__?,s__?	0	0	0	0	20.7647	18.3317	2.59253	3.71625	0	0	1	0	3	0.843329	0.009	1	5.83931	0	2.44713	0	1	0	5.83931	-6.81867	2.2764	-2.99537	0.00274112	-1	5.83931	-3.82834	2.30895	-1.65804	0.0973089	0	5.83931	-7.18274	2.27642	-3.15528	0.00160347	-1	5.83931
OTU_761	Fungi	Glomeromycota	Glomeromycetes	Glomerales	Glomeraceae	unclassified_Glomeraceae	Glomeraceae_sp	k__Fungi,p__Glomeromycota,c__Glomeromycetes,o__Glomerales,f__Glomeraceae,g__unclassified_Glomeraceae,s__Glomeraceae_sp	32.9216	49.5409	102.158	109.713	0.230257	0.51487	0.980042	2.19144	1	1	0	0	5	0.890447	0.007	1	34.0724	-1.63263	1.94987	-0.837306	0.402421	0	34.0724	6.59888	2.15203	3.06635	0.00216689	1	34.0724	5.21738	2.07613	2.51303	0.01197	1	34.0724	8.23151	2.14981	3.82894	0.000128696	1	34.0724
OTU_313	Fungi	Ascomycota	Pezizomycetes	?	?	?	?	k__Fungi,p__Ascomycota,c__Pezizomycetes,o__?,f__?,g__?,s__?	0	0	0	0	48.1113	65.8992	4.95563	5.58423	0	0	1	1	10	0.774597	0.04	1	13.2667	0	2.97586	0	1	0	13.2667	-21.6466	2.83452	-7.6368	2.23e-14	-1	13.2667	-18.3738	2.84875	-6.44979	1.12e-10	-1	13.2667	-25.676	2.83455	-9.05824	1.33e-19	-1	13.2667
OTU_53	Fungi	Ascomycota	Leotiomycetes	?	?	?	?	k__Fungi,p__Ascomycota,c__Leotiomycetes,o__?,f__?,g__?,s__?	50.999	87.7129	65.1601	59.9513	0.233483	0.522085	0.231744	0.518195	1	1	0	0	5	0.892641	0.009	1	29.1561	-0.352656	1.82539	-0.193194	0.846807	0	29.1561	7.22942	2.03947	3.54475	0.000392987	1	29.1561	7.44209	2.03947	3.64903	0.000263237	1	29.1561	7.58208	2.03871	3.71906	0.000199965	1	29.1561
OTU_316	Fungi	Glomeromycota	Glomeromycetes	Glomerales	?	?	?	k__Fungi,p__Glomeromycota,c__Glomeromycetes,o__Glomerales,f__?,g__?,s__?	0	0	0	0	44.5527	41.5052	27.0342	19.445	0	0	1	1	10	0.894427	0.004	1	17.8967	0	2.31952	0	1	0	17.8967	-7.92081	2.13537	-3.70934	0.0002078	-1	17.8967	-7.20239	2.1365	-3.37112	0.000748636	-1	17.8967	-8.28488	2.13538	-3.87981	0.000104538	-1	17.8967
OTU_95	Fungi	Basidiomycota	Agaricomycetes	Agaricales	?	?	?	k__Fungi,p__Basidiomycota,c__Agaricomycetes,o__Agaricales,f__?,g__?,s__?	0	0	12.444	16.9901	0	0	2.90956	6.50598	0	1	0	0	2	0.900276	0.002	1	3.8384	-6.08449	2.6998	-2.25369	0.0242159	-1	3.8384	0	2.84509	0	1	0	3.8384	-3.99373	2.72373	-1.46628	0.142573	0	3.8384	5.77319	2.69982	2.13836	0.0324877	1	3.8384
OTU_1750	Fungi	Ascomycota	Leotiomycetes	Helotiales	Helotiales_fam_Incertae_sedis	?	?	k__Fungi,p__Ascomycota,c__Leotiomycetes,o__Helotiales,f__Helotiales_fam_Incertae_sedis,g__?,s__?	15.0246	17.8496	0	0	2.19367	3.32926	0	0	1	0	0	0	1	0.83551	0.007	1	4.30457	6.71534	2.54544	2.63818	0.00833513	1	4.30457	2.73608	2.42603	1.1278	0.259405	0	4.30457	6.25262	2.54544	2.4564	0.0140336	1	4.30457	-3.97926	2.58651	-1.53847	0.123934	0	4.30457
OTU_605	Fungi	Glomeromycota	Glomeromycetes	Glomerales	Glomeraceae	Rhizophagus	?	k__Fungi,p__Glomeromycota,c__Glomeromycetes,o__Glomerales,f__Glomeraceae,g__Rhizophagus,s__?	10.7522	14.331	51.1691	51.7938	17.7722	7.61736	31.428	23.4745	0	1	0	1	9	0.862151	0.037	1	27.7804	-2.27851	1.00248	-2.27288	0.0230335	-1	27.7804	-0.754832	1.01422	-0.744248	0.456727	0	27.7804	-1.57509	1.00648	-1.56494	0.117596	0	27.7804	1.52368	0.997604	1.52734	0.126677	0	27.7804
OTU_324	Fungi	Glomeromycota	?	?	?	?	?	k__Fungi,p__Glomeromycota,c__?,o__?,f__?,g__?,s__?	46.8751	62.5285	0	0	0	0	7.50283	9.96863	1	0	0	1	7	0.83666	0.031	1	13.5945	8.35994	2.52839	3.30642	0.000944951	1	13.5945	7.68455	2.52839	3.0393	0.00237126	1	13.5945	2.63902	2.37092	1.11308	0.265675	0	13.5945	0	2.68633	0	1	0	13.5945
OTU_1172	Fungi	Basidiomycota	Agaricomycetes	Cantharellales	Ceratobasidiaceae	?	?	k__Fungi,p__Basidiomycota,c__Agaricomycetes,o__Cantharellales,f__Ceratobasidiaceae,g__?,s__?	0	0	12.3446	26.2097	0	0	0	0	0	1	0	0	2	0.774597	0.04	1	3.08614	-6.0719	3.89482	-1.55897	NA	NA	3.08614	0	3.99687	0	NA	NA	3.08614	0	3.99687	0	NA	NA	3.08614	5.76061	3.8949	1.47902	NA	NA	3.08614
OTU_4091	Fungi	Ascomycota	Dothideomycetes	Pleosporales	?	?	?	k__Fungi,p__Ascomycota,c__Dothideomycetes,o__Pleosporales,f__?,g__?,s__?	0.352874	0.789051	12.1738	10.3497	0	0	0.193971	0.433732	0	1	0	0	2	0.874991	0.006	1	3.18015	-4.8964	2.45816	-1.99189	0.0463828	-1	3.18015	0.842811	2.61679	0.322079	0.747393	0	3.18015	0.478404	2.61679	0.182821	0.854938	0	3.18015	5.73921	2.45819	2.33473	0.0195573	1	3.18015
OTU_328	Fungi	Ascomycota	Sordariomycetes	Hypocreales	Nectriaceae	Ilyonectria	Ilyonectria_macrodidyma	k__Fungi,p__Ascomycota,c__Sordariomycetes,o__Hypocreales,f__Nectriaceae,g__Ilyonectria,s__Ilyonectria_macrodidyma	19.1921	24.1131	4.05561	3.40598	37.0294	21.5301	44.8334	36.4298	0	0	1	1	10	0.882511	0.033	1	26.2776	2.23305	1.19559	1.86775	0.0617976	0	26.2776	-0.942498	1.16739	-0.807354	0.419463	0	26.2776	-1.22385	1.16551	-1.05006	0.293691	0	26.2776	-3.17555	1.1925	-2.66293	0.00774642	-1	26.2776
OTU_5883	Fungi	Glomeromycota	Paraglomeromycetes	Paraglomerales	?	?	?	k__Fungi,p__Glomeromycota,c__Paraglomeromycetes,o__Paraglomerales,f__?,g__?,s__?	0	0	11.6935	16.9066	0	0	0	0	0	1	0	0	2	0.894427	0.005	1	2.92337	-5.99361	3.17663	-1.88678	0.0591893	0	2.92337	0	3.30073	0	1	0	2.92337	0	3.30073	0	1	0	2.92337	5.68231	3.17667	1.78876	0.0736534	0	2.92337
OTU_1303	Fungi	Glomeromycota	Glomeromycetes	Glomerales	?	?	?	k__Fungi,p__Glomeromycota,c__Glomeromycetes,o__Glomerales,f__?,g__?,s__?	79.9146	107.874	28.8466	27.5369	0.230257	0.51487	0.151559	0.338897	1	1	0	0	5	0.835195	0.032	1	27.2858	1.46926	2.11448	0.694858	0.487144	0	27.2858	7.87708	2.30042	3.42419	0.000616632	1	27.2858	8.08974	2.30042	3.51664	0.000437047	1	27.2858	6.40781	2.3018	2.78382	0.00537221	1	27.2858
OTU_781	Fungi	?	?	?	?	?	?	k__Fungi,p__?,c__?,o__?,f__?,g__?,s__?	52.2346	79.7126	49.2731	24.77	0.981706	1.6297	0.918166	1.25735	1	1	0	0	5	0.939928	0.004	1	25.8519	0.0857155	1.49882	0.0571887	0.954395	0	25.8519	5.58049	1.64959	3.38297	0.000717076	1	25.8519	5.77747	1.64693	3.50802	0.000451463	1	25.8519	5.49478	1.6492	3.33179	0.000862896	1	25.8519
OTU_294	Fungi	Glomeromycota	Paraglomeromycetes	Paraglomerales	unclassified_Paraglomerales	?	?	k__Fungi,p__Glomeromycota,c__Paraglomeromycetes,o__Paraglomerales,f__unclassified_Paraglomerales,g__?,s__?	0.176437	0.394526	10.6993	9.85595	0	0	0.200818	0.449042	0	1	0	0	2	0.982823	0.002	1	2.76914	-5.28648	2.10495	-2.51145	0.0120236	-1	2.76914	0.265737	2.28737	0.116176	0.907513	0	2.76914	-0.0986705	2.28737	-0.0431372	0.965592	0	2.76914	5.55222	2.10497	2.63768	0.0083476	1	2.76914
OTU_716	Fungi	Ascomycota	Sordariomycetes	Hypocreales	?	?	?	k__Fungi,p__Ascomycota,c__Sordariomycetes,o__Hypocreales,f__?,g__?,s__?	0	0	0	0	0.30058	0.672117	7.89405	11.5621	0	0	0	1	4	0.87787	0.003	1	2.04866	0	2.9743	0	1	0	2.04866	-1.33259	2.96889	-0.448852	0.653539	0	2.04866	-5.42839	2.84113	-1.91064	0.0560504	0	2.04866	-1.69666	2.96892	-0.571472	0.567679	0	2.04866
OTU_963	Fungi	unclassified_Fungi	unclassified_Fungi	unclassified_Fungi	?	?	?	k__Fungi,p__unclassified_Fungi,c__unclassified_Fungi,o__unclassified_Fungi,f__?,g__?,s__?	0	0	0.257157	0.352398	0	0	7.71549	3.47805	0	0	0	1	4	0.98374	0.001	1	1.99316	-0.800407	2.19785	-0.364177	0.715726	0	1.99316	0	2.20177	0	1	0	1.99316	-5.39772	2.01854	-2.67408	0.00749356	-1	1.99316	0.489071	2.19786	0.222521	0.823908	0	1.99316
OTU_733	Fungi	Ascomycota	Dothideomycetes	Pleosporales	?	?	?	k__Fungi,p__Ascomycota,c__Dothideomycetes,o__Pleosporales,f__?,g__?,s__?	0.565455	1.26439	6.71604	4.81676	0.91461	0.947081	68.5619	64.8055	0	1	0	1	9	0.939492	0.009	1	19.1895	-3.49657	1.60667	-2.17628	0.0295342	-1	19.1895	-0.764921	1.74707	-0.43783	0.661509	0	19.1895	-6.85995	1.59312	-4.30599	1.66e-05	-1	19.1895	2.73165	1.55713	1.75428	0.0793822	0	19.1895
OTU_2417	Fungi	Ascomycota	Dothideomycetes	unclassified_Dothideomycetes	unclassified_Dothideomycetes	unclassified_Dothideomycetes	?	k__Fungi,p__Ascomycota,c__Dothideomycetes,o__unclassified_Dothideomycetes,f__unclassified_Dothideomycetes,g__unclassified_Dothideomycetes,s__?	0.529312	1.18358	1.6863	3.16986	0	0	6.59924	4.84678	0	0	0	1	4	0.773899	0.033	1	2.20371	-1.59005	2.47503	-0.642437	0.520589	0	2.20371	1.30696	2.60036	0.502609	0.615239	0	2.20371	-3.55068	2.44924	-1.4497	0.147141	0	2.20371	2.89701	2.50067	1.15849	0.246662	0	2.20371
OTU_507	Fungi	Ascomycota	Sordariomycetes	Sordariales	Lasiosphaeriaceae	unclassified_Lasiosphaeriaceae	Lasiosphaeriaceae_sp	k__Fungi,p__Ascomycota,c__Sordariomycetes,o__Sordariales,f__Lasiosphaeriaceae,g__unclassified_Lasiosphaeriaceae,s__Lasiosphaeriaceae_sp	5.83631	12.0341	5.17309	5.3127	4.49118	6.06438	66.7289	26.3146	0	1	0	1	9	0.935097	0.014	1	20.5574	0.183609	1.41971	0.129329	0.897098	0	20.5574	0.417011	1.43969	0.289654	0.772081	0	20.5574	-3.50216	1.39933	-2.50273	0.0123238	-1	20.5574	0.233402	1.43713	0.162409	0.870984	0	20.5574
OTU_4000	Fungi	Ascomycota	Sordariomycetes	?	?	?	?	k__Fungi,p__Ascomycota,c__Sordariomycetes,o__?,f__?,g__?,s__?	51.3468	26.0958	45.1132	14.7081	1.82845	2.26383	1.81689	1.43133	1	1	0	0	5	0.981624	0.001	1	25.0263	0.186257	0.750676	0.248119	0.804043	0	25.0263	4.76341	0.910545	5.23138	1.68e-07	1	25.0263	4.72729	0.88671	5.33127	9.75e-08	1	25.0263	4.57715	0.910092	5.02933	4.92e-07	1	25.0263
OTU_704	Fungi	Ascomycota	Leotiomycetes	Helotiales	?	?	?	k__Fungi,p__Ascomycota,c__Leotiomycetes,o__Helotiales,f__?,g__?,s__?	43.6118	54.3828	39.9715	23.5167	1.84205	4.11896	0	0	1	1	0	0	5	0.98916	0.001	1	21.3564	0.126154	1.5745	0.0801235	0.936139	0	21.3564	4.53904	1.65955	2.7351	0.00623618	1	21.3564	7.79367	1.81747	4.28819	1.8e-05	1	21.3564	4.41288	1.65916	2.65971	0.00782076	1	21.3564
OTU_6053	Fungi	Ascomycota	Dothideomycetes	Pleosporales	?	?	?	k__Fungi,p__Ascomycota,c__Dothideomycetes,o__Pleosporales,f__?,g__?,s__?	1.4115	3.1562	10.6569	9.43431	0	0	0	0	0	1	0	0	2	0.939703	0.004	1	3.01709	-2.90044	2.42841	-1.19438	0.232331	0	3.01709	2.64885	2.58811	1.02347	0.306086	0	3.01709	2.86152	2.58811	1.10564	0.268882	0	3.01709	5.54929	2.53666	2.18764	0.0286958	1	3.01709
OTU_1681	Fungi	Ascomycota	Leotiomycetes	Helotiales	Dermateaceae	Oculimacula	Oculimacula_yallundae	k__Fungi,p__Ascomycota,c__Leotiomycetes,o__Helotiales,f__Dermateaceae,g__Oculimacula,s__Oculimacula_yallundae	0	0	9.49351	8.85369	0	0	0	0	0	1	0	0	2	1	0.002	1	2.37338	-5.69013	2.60052	-2.18808	0.0286641	-1	2.37338	0	2.74953	0	1	0	2.37338	0	2.74953	0	1	0	2.37338	5.3788	2.60054	2.06834	0.0386082	1	2.37338
OTU_1097	Fungi	Ascomycota	Sordariomycetes	Hypocreales	Stachybotryaceae	Stachybotrys	?	k__Fungi,p__Ascomycota,c__Sordariomycetes,o__Hypocreales,f__Stachybotryaceae,g__Stachybotrys,s__?	39.5193	24.7363	38.9656	38.0137	2.31547	3.26784	5.27575	6.57117	1	1	0	0	5	0.954886	0.001	1	21.519	0.0242486	1.24939	0.0194083	0.984515	0	21.519	4.06455	1.33289	3.04942	0.00229281	1	21.519	2.87582	1.2795	2.24761	0.0246012	1	21.519	4.0403	1.33211	3.03301	0.00242127	1	21.519
OTU_3530	Fungi	Basidiomycota	Agaricomycetes	Sebacinales	Serendipitaceae	unclassified_Serendipitaceae	?	k__Fungi,p__Basidiomycota,c__Agaricomycetes,o__Sebacinales,f__Serendipitaceae,g__unclassified_Serendipitaceae,s__?	0	0	0.687309	0.443807	0.761093	1.07984	0	0	0	1	1	0	8	0.774597	0.045	1	0.3621	-1.88012	2.92888	-0.641924	0.520922	0	0.3621	-2.14599	2.95171	-0.727033	0.467205	0	0.3621	0	2.98656	0	1	0	0.3621	-0.26587	2.89337	-0.0918895	0.926786	0	0.3621
OTU_1432	Fungi	Glomeromycota	unclassified_Glomeromycota	?	?	?	?	k__Fungi,p__Glomeromycota,c__unclassified_Glomeromycota,o__?,f__?,g__?,s__?	2.51347	5.62029	9.33809	9.09837	0	0	0	0	0	1	0	0	2	0.793937	0.012	1	2.96289	-1.88503	2.94839	-0.639344	0.522599	0	2.96289	3.47287	3.08053	1.12736	0.259589	0	2.96289	3.68554	3.08053	1.1964	0.231541	0	2.96289	5.3579	3.05918	1.75142	0.0798734	0	2.96289
OTU_2062	Fungi	?	?	?	?	?	?	k__Fungi,p__?,c__?,o__?,f__?,g__?,s__?	0.541359	0.796213	28.2312	47.4325	4.85949	2.74605	41.3926	24.4993	0	1	0	1	9	0.963334	0.003	1	18.7562	-5.61137	1.45792	-3.8489	0.000118651	-1	18.7562	-3.06751	1.49126	-2.057	0.0396862	-1	18.7562	-6.16179	1.45766	-4.22718	2.37e-05	-1	18.7562	2.54385	1.24402	2.04486	0.0408691	1	18.7562
OTU_1726	Fungi	Ascomycota	Dothideomycetes	Pleosporales	?	?	?	k__Fungi,p__Ascomycota,c__Dothideomycetes,o__Pleosporales,f__?,g__?,s__?	0	0	0.347062	0.513975	0	0	6.55617	7.20811	0	0	0	1	4	0.871653	0.01	1	1.72581	-0.778888	2.63553	-0.295533	0.767586	0	1.72581	0	2.63788	0	1	0	1.72581	-5.16358	2.4891	-2.07448	0.038035	-1	1.72581	0.467561	2.63556	0.177405	0.85919	0	1.72581
OTU_1670	Fungi	Ascomycota	Dothideomycetes	Pleosporales	Sporormiaceae	Preussia	?	k__Fungi,p__Ascomycota,c__Dothideomycetes,o__Pleosporales,f__Sporormiaceae,g__Preussia,s__?	15.9021	3.6082	22.7478	15.8796	1.15132	1.63708	46.4375	36.9595	0	1	0	1	9	0.895686	0.016	1	21.5597	-0.525266	0.867279	-0.605648	0.544749	0	21.5597	3.62054	1.06594	3.39656	0.000682391	1	21.5597	-1.55234	0.864523	-1.7956	0.072558	0	21.5597	4.1458	1.06031	3.90999	9.23e-05	1	21.5597
OTU_3580	Fungi	Basidiomycota	Tremellomycetes	Cystofilobasidiales	Cystofilobasidiaceae	?	?	k__Fungi,p__Basidiomycota,c__Tremellomycetes,o__Cystofilobasidiales,f__Cystofilobasidiaceae,g__?,s__?	2.57419	5.75606	0	0	9.53669	8.87054	12.0979	20.6228	0	0	1	1	10	0.790928	0.034	1	6.05219	4.13948	2.54734	1.62502	0.104159	0	6.05219	-1.92186	2.39022	-0.804049	0.421368	0	6.05219	-2.27116	2.38627	-0.951763	0.341217	0	6.05219	-6.06133	2.52542	-2.40013	0.0163893	-1	6.05219
OTU_113	Fungi	Ascomycota	?	?	?	?	?	k__Fungi,p__Ascomycota,c__?,o__?,f__?,g__?,s__?	0.199189	0.4454	0	0	0	0	6.14522	5.99343	0	0	0	1	4	0.984177	0.001	1	1.5861	0.94112	2.49936	0.376545	0.706512	0	1.5861	0.265735	2.49936	0.106321	0.915327	0	1.5861	-4.47827	2.34295	-1.91138	0.0559553	0	1.5861	0	2.49938	0	1	0	1.5861
OTU_36	Fungi	Mortierellomycota	Mortierellomycetes	Mortierellales	Mortierellaceae	?	?	k__Fungi,p__Mortierellomycota,c__Mortierellomycetes,o__Mortierellales,f__Mortierellaceae,g__?,s__?	0	0	0	0	23.5095	40.7509	50.552	62.048	0	0	1	1	10	0.83666	0.022	1	18.5154	0	2.77546	0	1	0	18.5154	-6.99928	2.62558	-2.6658	0.00768059	-1	18.5154	-8.10489	2.62293	-3.09002	0.00200143	-1	18.5154	-7.36337	2.62561	-2.80444	0.00504038	-1	18.5154
OTU_518	Fungi	?	?	?	?	?	?	k__Fungi,p__?,c__?,o__?,f__?,g__?,s__?	55.4162	100.795	21.6839	19.5137	2.38261	3.00505	4.00321	2.95486	1	1	0	0	5	0.960994	0.001	1	20.8715	1.35107	1.15998	1.16473	NA	NA	20.8715	4.4728	1.24174	3.60205	NA	NA	20.8715	3.79256	1.2016	3.15625	NA	NA	20.8715	3.12173	1.24486	2.5077	NA	NA	20.8715
OTU_363	Fungi	Glomeromycota	Glomeromycetes	Glomerales	?	?	?	k__Fungi,p__Glomeromycota,c__Glomeromycetes,o__Glomerales,f__?,g__?,s__?	0	0	0	0	45.91	42.797	25.6879	21.7521	0	0	1	1	10	0.948683	0.002	1	17.8995	0	2.16952	0	1	0	17.8995	-7.96409	1.97132	-4.03999	5.35e-05	-1	17.8995	-7.1295	1.97286	-3.6138	0.000301746	-1	17.8995	-8.32816	1.97133	-4.22464	2.39e-05	-1	17.8995
OTU_4214	Fungi	Ascomycota	Sordariomycetes	Hypocreales	Nectriaceae	unclassified_Nectriaceae	?	k__Fungi,p__Ascomycota,c__Sordariomycetes,o__Hypocreales,f__Nectriaceae,g__unclassified_Nectriaceae,s__?	44.8721	59.5143	24.2604	29.7388	5.4012	6.9087	2.11095	2.41095	1	1	0	0	5	0.94973	0.012	1	19.1612	0.89339	1.34488	0.664292	0.506503	0	19.1612	3.01959	1.37542	2.19539	0.0281356	1	19.1612	4.36089	1.41514	3.0816	0.00205894	1	19.1612	2.1262	1.37703	1.54404	0.122578	0	19.1612
OTU_623	Fungi	Ascomycota	Sordariomycetes	Sordariales	Lasiosphaeriaceae	unclassified_Lasiosphaeriaceae	?	k__Fungi,p__Ascomycota,c__Sordariomycetes,o__Sordariales,f__Lasiosphaeriaceae,g__unclassified_Lasiosphaeriaceae,s__?	64.5694	95.35	3.10153	2.03282	8.41624	18.8193	0	0	1	1	0	0	5	0.943073	0.004	1	19.0218	4.37307	1.82157	2.40071	0.0163631	1	19.0218	2.91667	1.80947	1.6119	0.106984	0	19.0218	8.35928	2.01087	4.15705	3.22e-05	1	19.0218	-1.45639	1.83703	-0.792796	0.427897	0	19.0218
OTU_1599	Fungi	Ascomycota	Sordariomycetes	Hypocreales	Hypocreaceae	unclassified_Hypocreaceae	Hypocreaceae_sp	k__Fungi,p__Ascomycota,c__Sordariomycetes,o__Hypocreales,f__Hypocreaceae,g__unclassified_Hypocreaceae,s__Hypocreaceae_sp	11.8334	9.71112	2.77505	3.07295	0	0	0.454678	1.01669	1	0	0	0	1	0.886334	0.001	1	3.76579	2.08925	1.72976	1.20783	0.227113	0	3.76579	5.70042	1.92482	2.96154	0.00306105	1	3.76579	4.44985	1.90283	2.33855	0.019359	1	3.76579	3.61117	1.94651	1.8552	0.0635673	0	3.76579
OTU_27	Fungi	Mortierellomycota	Mortierellomycetes	Mortierellales	Mortierellaceae	Mortierella	?	k__Fungi,p__Mortierellomycota,c__Mortierellomycetes,o__Mortierellales,f__Mortierellaceae,g__Mortierella,s__?	39.1584	39.6225	27.4771	41.7968	0	0	2.40981	5.38851	1	1	0	0	5	0.982394	0.001	1	17.2613	0.514548	1.785	0.288263	0.773146	0	17.2613	7.42548	2.00163	3.70971	0.000207494	1	17.2613	4.00997	1.8335	2.18706	0.0287383	1	17.2613	6.91093	2.00199	3.45203	0.000556388	1	17.2613
OTU_3691	Fungi	Basidiomycota	Agaricomycetes	?	?	?	?	k__Fungi,p__Basidiomycota,c__Agaricomycetes,o__?,f__?,g__?,s__?	0.932695	1.3588	0.118161	0.264216	2.34888	3.41079	4.77615	4.28011	0	0	1	1	10	0.83497	0.036	1	2.04397	2.15976	1.86075	1.1607	0.245764	0	2.04397	-1.31954	1.68947	-0.781042	0.434778	0	2.04397	-2.32445	1.65101	-1.4079	0.159161	0	2.04397	-3.47931	1.80187	-1.93094	0.0534902	0	2.04397
OTU_37	Fungi	Mortierellomycota	Mortierellomycetes	Mortierellales	Mortierellaceae	?	?	k__Fungi,p__Mortierellomycota,c__Mortierellomycetes,o__Mortierellales,f__Mortierellaceae,g__?,s__?	14.121	30.5327	1.91582	2.2517	194.85	276.266	137.851	133.179	0	0	1	1	10	0.926614	0.019	1	87.1846	2.92313	1.76827	1.6531	0.0983098	0	87.1846	-3.78501	1.71786	-2.20332	0.0275719	-1	87.1846	-3.28646	1.71803	-1.91293	0.0557571	0	87.1846	-6.70814	1.76057	-3.81021	0.00013885	-1	87.1846
OTU_465	Fungi	Glomeromycota	unclassified_Glomeromycota	?	?	?	?	k__Fungi,p__Glomeromycota,c__unclassified_Glomeromycota,o__?,f__?,g__?,s__?	18.6723	17.9079	46.7761	47.0074	0	0	0.425715	0.586746	1	1	0	0	5	0.891532	0.003	1	16.4685	-1.32416	1.76663	-0.749543	0.45353	0	16.4685	6.35779	1.98654	3.20043	0.00137223	1	16.4685	5.38472	1.97983	2.71979	0.0065324	1	16.4685	7.68195	1.98265	3.87459	0.000106802	1	16.4685
OTU_5722	Fungi	Glomeromycota	Glomeromycetes	Glomerales	?	?	?	k__Fungi,p__Glomeromycota,c__Glomeromycetes,o__Glomerales,f__?,g__?,s__?	0	0	0	0	0.75145	1.68029	5.94747	6.67796	0	0	0	1	4	0.842769	0.012	1	1.67473	0	2.99603	0	1	0	1.67473	-2.16578	2.96021	-0.731631	0.464394	0	1.67473	-5.01577	2.86722	-1.74935	0.0802307	0	1.67473	-2.52985	2.96025	-0.854609	0.392768	0	1.67473
OTU_2834	Fungi	Ascomycota	?	?	?	?	?	k__Fungi,p__Ascomycota,c__?,o__?,f__?,g__?,s__?	29.4003	12.9456	33.6279	18.0298	18.4969	27.2983	1.84514	3.01994	1	1	0	0	5	0.869485	0.018	1	20.8426	-0.194705	1.33206	-0.146169	0.883788	0	20.8426	0.670037	1.33928	0.500298	0.616865	0	20.8426	3.98268	1.41712	2.81041	0.00494787	1	20.8426	0.864742	1.33762	0.646479	0.517969	0	20.8426
OTU_355	Fungi	Glomeromycota	Paraglomeromycetes	Paraglomerales	Paraglomeraceae	Paraglomus	?	k__Fungi,p__Glomeromycota,c__Paraglomeromycetes,o__Paraglomerales,f__Paraglomeraceae,g__Paraglomus,s__?	0.335129	0.749372	9.07452	8.32063	0	0	0.231744	0.518195	0	1	0	0	2	0.970157	0.002	1	2.41035	-4.47702	2.05672	-2.17678	0.0294974	-1	2.41035	0.842807	2.24184	0.375943	0.706959	0	2.41035	0.478399	2.24184	0.213395	0.831019	0	2.41035	5.31983	2.05674	2.58654	0.0096945	1	2.41035
OTU_3666	Fungi	Glomeromycota	Glomeromycetes	Glomerales	?	?	?	k__Fungi,p__Glomeromycota,c__Glomeromycetes,o__Glomerales,f__?,g__?,s__?	27.8189	21.4933	32.6972	28.6715	0.586792	1.31211	0	0	1	1	0	0	5	0.995187	0.001	1	15.2757	-0.232626	1.33424	-0.174351	0.86159	0	15.2757	5.72886	1.59663	3.58811	0.000333087	1	15.2757	7.14589	1.61322	4.42957	9.44e-06	1	15.2757	5.96149	1.59507	3.73744	0.000185905	1	15.2757
OTU_1450	Fungi	Ascomycota	Eurotiomycetes	?	?	?	?	k__Fungi,p__Ascomycota,c__Eurotiomycetes,o__?,f__?,g__?,s__?	0	0	8.39753	10.0724	0.90174	2.01635	0.657458	1.01856	0	1	0	0	2	0.918369	0.003	1	2.48918	-5.51943	2.10731	-2.61918	0.00881402	-1	2.48918	-2.4383	2.22109	-1.09779	0.272296	0	2.48918	-1.8699	2.24588	-0.832588	0.405077	0	2.48918	3.08113	2.03483	1.5142	0.129975	0	2.48918
OTU_1883	Fungi	Ascomycota	Dothideomycetes	Pleosporales	Phaeosphaeriaceae	Chaetosphaeronema	Chaetosphaeronema_sp	k__Fungi,p__Ascomycota,c__Dothideomycetes,o__Pleosporales,f__Phaeosphaeriaceae,g__Chaetosphaeronema,s__Chaetosphaeronema_sp	0.942424	2.10732	7.57398	9.5019	0	0	0	0	0	1	0	0	2	0.843488	0.008	1	2.1291	-2.99391	2.87663	-1.04077	0.297982	0	2.1291	2.05842	3.01052	0.683743	0.494138	0	2.1291	2.27109	3.01052	0.754384	0.450618	0	2.1291	5.05233	2.94336	1.71652	0.0860673	0	2.1291
OTU_1946	Fungi	Ascomycota	Dothideomycetes	Pleosporales	unclassified_Pleosporales	?	?	k__Fungi,p__Ascomycota,c__Dothideomycetes,o__Pleosporales,f__unclassified_Pleosporales,g__?,s__?	0	0	0.437573	0.602371	0	0	5.82443	6.24672	0	0	0	1	4	0.747043	0.033	1	1.5655	-1.28596	3.00043	-0.42859	0.668222	0	1.5655	0	3.02601	0	1	0	1.5655	-4.99006	2.89877	-1.72144	0.0851717	0	1.5655	0.97464	3.00047	0.324829	0.74531	0	1.5655
OTU_108	Fungi	Ascomycota	Pezizomycetes	Pezizales	Ascobolaceae	Ascobolus	Ascobolus_sp	k__Fungi,p__Ascomycota,c__Pezizomycetes,o__Pezizales,f__Ascobolaceae,g__Ascobolus,s__Ascobolus_sp	34.3425	22.1693	25.0372	32.5588	2.08903	1.6902	2.88085	4.96386	1	1	0	0	5	0.911313	0.034	1	16.0874	0.452506	1.2833	0.352612	0.724379	0	16.0874	4.02838	1.37296	2.93408	0.00334534	1	16.0874	3.54806	1.3373	2.65315	0.00797446	1	16.0874	3.57587	1.37333	2.60379	0.00921984	1	16.0874
OTU_2194	Fungi	Glomeromycota	Glomeromycetes	Glomerales	Glomeraceae	Rhizophagus	?	k__Fungi,p__Glomeromycota,c__Glomeromycetes,o__Glomerales,f__Glomeraceae,g__Rhizophagus,s__?	2.36614	3.43771	10.57	14.4888	2.08203	2.90674	54.4516	56.4788	0	1	0	1	9	0.967455	0.003	1	17.3674	-2.17314	1.41856	-1.53193	0.125539	0	17.3674	0.12719	1.49228	0.085232	0.932077	0	17.3674	-4.53354	1.41041	-3.21435	0.0013074	-1	17.3674	2.30033	1.44214	1.59508	0.110694	0	17.3674
OTU_1720	Fungi	Glomeromycota	Glomeromycetes	Glomerales	Claroideoglomeraceae	unclassified_Claroideoglomeraceae	Claroideoglomeraceae_sp	k__Fungi,p__Glomeromycota,c__Glomeromycetes,o__Glomerales,f__Claroideoglomeraceae,g__unclassified_Claroideoglomeraceae,s__Claroideoglomeraceae_sp	0	0	7.36621	7.7025	0.466967	1.04417	0	0	0	1	0	0	2	0.867357	0.014	1	1.95829	-5.32592	2.81158	-1.89428	0.058188	0	1.95829	-1.55151	2.93927	-0.527856	0.597599	0	1.95829	0	2.94823	0	1	0	1.95829	3.77441	2.80222	1.34694	0.178001	0	1.95829
OTU_3809	Fungi	Ascomycota	Sordariomycetes	Sordariales	Lasiosphaeriaceae	Podospora	?	k__Fungi,p__Ascomycota,c__Sordariomycetes,o__Sordariales,f__Lasiosphaeriaceae,g__Podospora,s__?	0.529312	1.18358	133.811	124.058	34.9301	57.9809	15.5732	13.4547	0	1	1	0	8	0.90642	0.04	1	46.2109	-7.87489	1.65264	-4.76504	1.89e-06	-1	46.2109	-5.93873	1.65656	-3.58498	0.000337101	-1	46.2109	-4.77512	1.66076	-2.87527	0.0040368	-1	46.2109	1.93616	1.43158	1.35247	0.176226	0	46.2109
OTU_1211	Fungi	Glomeromycota	Glomeromycetes	?	?	?	?	k__Fungi,p__Glomeromycota,c__Glomeromycetes,o__?,f__?,g__?,s__?	0.729844	1.00029	7.35134	6.64932	0	0	0.401636	0.898085	0	1	0	0	2	0.832642	0.018	1	2.1207	-3.30205	2.21498	-1.49078	0.136018	0	2.1207	1.70803	2.38601	0.715853	0.474082	0	2.1207	0.730918	2.38039	0.307058	0.758799	0	2.1207	5.01008	2.27479	2.20244	0.0276346	1	2.1207
OTU_2430	Fungi	Ascomycota	Dothideomycetes	Pleosporales	unclassified_Pleosporales	unclassified_Pleosporales	Pleosporales_sp	k__Fungi,p__Ascomycota,c__Dothideomycetes,o__Pleosporales,f__unclassified_Pleosporales,g__unclassified_Pleosporales,s__Pleosporales_sp	0.176437	0.394526	0	0	1.5029	3.36059	5.36934	6.1386	0	0	0	1	4	0.872784	0.003	1	1.76217	0.941128	2.48943	0.378049	0.705394	0	1.76217	-2.53533	2.3878	-1.06178	0.288334	0	1.76217	-4.27971	2.33473	-1.83307	0.0667926	0	1.76217	-3.47645	2.38782	-1.45591	0.145417	0	1.76217
OTU_5007	Fungi	Glomeromycota	Paraglomeromycetes	Paraglomerales	?	?	?	k__Fungi,p__Glomeromycota,c__Paraglomeromycetes,o__Paraglomerales,f__?,g__?,s__?	0	0	6.99255	5.55712	0	0	0	0	0	1	0	0	2	1	0.002	1	1.74814	-5.25278	2.6453	-1.98571	0.0470661	-1	1.74814	0	2.78967	0	1	0	1.74814	0	2.78967	0	1	0	1.74814	4.94145	2.64532	1.868	0.0617626	0	1.74814
OTU_894	Fungi	Basidiomycota	Agaricomycetes	Agaricales	?	?	?	k__Fungi,p__Basidiomycota,c__Agaricomycetes,o__Agaricales,f__?,g__?,s__?	0	0	6.9185	7.57298	0	0	2.52162	5.63852	0	1	0	0	2	0.765706	0.014	1	2.36003	-5.23265	3.06896	-1.70502	0.0881902	0	2.36003	0	3.19414	0	1	0	2.36003	-3.78629	3.09047	-1.22515	0.220519	0	2.36003	4.92135	3.069	1.60357	0.108809	0	2.36003
OTU_1127	Fungi	Ascomycota	Sordariomycetes	Sordariomycetes_ord_Incertae_sedis	?	?	?	k__Fungi,p__Ascomycota,c__Sordariomycetes,o__Sordariomycetes_ord_Incertae_sedis,f__?,g__?,s__?	0.691179	1.09739	6.74977	8.75216	0	0	0	0	0	1	0	0	2	0.851874	0.009	1	1.86024	-3.25325	2.5151	-1.29349	0.195842	0	1.86024	1.6384	2.66623	0.6145	0.538885	0	1.86024	1.85106	2.66623	0.694264	0.487517	0	1.86024	4.89165	2.56257	1.90889	0.0562766	0	1.86024
OTU_384	Fungi	Ascomycota	Dothideomycetes	Pleosporales	Pleosporaceae	Drechslera	Drechslera_sp	k__Fungi,p__Ascomycota,c__Dothideomycetes,o__Pleosporales,f__Pleosporaceae,g__Drechslera,s__Drechslera_sp	49.9889	78.315	0.201251	0.450011	141.98	134.731	0	0	1	0	1	0	6	0.836222	0.024	1	48.0425	7.87534	2.41081	3.26667	0.00108819	1	48.0425	-1.50659	2.23233	-0.674893	0.499744	0	48.0425	7.9897	2.41081	3.31411	0.000919354	1	48.0425	-9.38193	2.40986	-3.89314	9.9e-05	-1	48.0425
OTU_385	Fungi	Ascomycota	Sordariomycetes	Sordariomycetes_ord_Incertae_sedis	Sordariomycetes_fam_Incertae_sedis	?	?	k__Fungi,p__Ascomycota,c__Sordariomycetes,o__Sordariomycetes_ord_Incertae_sedis,f__Sordariomycetes_fam_Incertae_sedis,g__?,s__?	9.65369	4.36727	0.201251	0.450011	16.6192	16.649	0.326681	0.73048	1	0	1	0	6	0.885574	0.003	1	6.7002	5.49999	1.80071	3.05434	0.00225554	1	6.7002	-0.782841	1.56289	-0.500894	0.616446	0	6.7002	5.03727	1.80071	2.79738	0.00515191	1	6.7002	-6.28283	1.79757	-3.49517	0.000473758	-1	6.7002
OTU_1174	Fungi	Basidiomycota	Cystobasidiomycetes	Cystobasidiales	Cystobasidiales_fam_Incertae_sedis	Occultifur	?	k__Fungi,p__Basidiomycota,c__Cystobasidiomycetes,o__Cystobasidiales,f__Cystobasidiales_fam_Incertae_sedis,g__Occultifur,s__?	2.59398	3.45173	0.555734	0.807745	19.3822	16.2841	2.08042	1.93905	0	0	1	0	3	0.887412	0.016	1	6.15308	2.21089	1.56587	1.41192	0.157974	0	6.15308	-2.87651	1.38283	-2.08016	0.0375105	-1	6.15308	0.338822	1.44938	0.23377	0.815164	0	6.15308	-5.08739	1.5235	-3.33927	0.000839977	-1	6.15308
OTU_522	Fungi	Ascomycota	Dothideomycetes	Dothideales	?	?	?	k__Fungi,p__Ascomycota,c__Dothideomycetes,o__Dothideales,f__?,g__?,s__?	14.3246	15.1628	46.3774	30.1389	1.61502	3.00157	17.2378	14.913	0	1	0	1	9	0.894226	0.021	1	19.8887	-1.69341	1.17717	-1.43855	0.150278	0	19.8887	3.11168	1.30184	2.39021	0.0168388	1	19.8887	-0.267985	1.18534	-0.226082	0.821137	0	19.8887	4.80509	1.29327	3.71545	0.000202844	1	19.8887
OTU_1594	Fungi	Ascomycota	?	?	?	?	?	k__Fungi,p__Ascomycota,c__?,o__?,f__?,g__?,s__?	0	0	0	0	0	0	5.18032	7.58817	0	0	0	1	4	0.894427	0.009	1	1.29508	0	3.41579	0	1	0	1.29508	0	3.41579	0	1	0	1.29508	-4.81768	3.30512	-1.45764	0.144939	0	1.29508	0	3.41584	0	1	0	1.29508
OTU_5758	Fungi	Glomeromycota	Glomeromycetes	Glomerales	Glomeraceae	?	?	k__Fungi,p__Glomeromycota,c__Glomeromycetes,o__Glomerales,f__Glomeraceae,g__?,s__?	0.188485	0.421465	0.361392	0.523382	0	0	5.04525	6.57045	0	0	0	1	4	0.84934	0.007	1	1.39878	-0.240001	2.44573	-0.0981305	0.921829	0	1.39878	0.265737	2.45	0.108464	0.913628	0	1.39878	-4.21083	2.29355	-1.83595	0.0663657	0	1.39878	0.505738	2.44575	0.206782	0.83618	0	1.39878
OTU_1548	Fungi	Basidiomycota	Tremellomycetes	Holtermanniales	Holtermanniales_fam_Incertae_sedis	Holtermanniella	?	k__Fungi,p__Basidiomycota,c__Tremellomycetes,o__Holtermanniales,f__Holtermanniales_fam_Incertae_sedis,g__Holtermanniella,s__?	49.7853	54.8024	6.31307	5.47814	1.40384	2.54481	2.16827	3.42173	1	1	0	0	5	0.969606	0.001	1	14.9176	2.99064	1.29493	2.3095	0.0209158	1	14.9176	5.20358	1.41845	3.6685	0.000243977	1	14.9176	4.61903	1.3591	3.3986	0.000677322	1	14.9176	2.21294	1.43414	1.54304	0.12282	0	14.9176
OTU_1762	Fungi	Ascomycota	?	?	?	?	?	k__Fungi,p__Ascomycota,c__?,o__?,f__?,g__?,s__?	0	0	0	0	0	0	4.89141	8.42151	0	0	0	1	4	0.774597	0.027	1	1.22285	0	4.05967	0	1	0	1.22285	0	4.05967	0	1	0	1.22285	-4.73538	3.96767	-1.19349	0.232677	0	1.22285	0	4.05976	0	1	0	1.22285
OTU_286	Fungi	Basidiomycota	Agaricomycetes	Agaricales	Psathyrellaceae	Coprinellus	?	k__Fungi,p__Basidiomycota,c__Agaricomycetes,o__Agaricales,f__Psathyrellaceae,g__Coprinellus,s__?	0	0	0	0	0	0	4.25325	4.89566	0	0	0	1	4	0.774597	0.046	1	1.06331	0	4.04262	0	1	0	1.06331	0	4.04262	0	1	0	1.06331	-4.53046	3.95203	-1.14636	0.251645	0	1.06331	0	4.04271	0	1	0	1.06331
OTU_4	Fungi	Mortierellomycota	Mortierellomycetes	Mortierellales	Mortierellaceae	Mortierella	?	k__Fungi,p__Mortierellomycota,c__Mortierellomycetes,o__Mortierellales,f__Mortierellaceae,g__Mortierella,s__?	17.9216	12.7587	4.07674	3.50267	210.82	148.177	420.234	426.756	0	0	1	1	10	0.983013	0.001	1	163.263	2.14658	0.956194	2.24492	0.0247734	1	163.263	-3.56535	0.913555	-3.90272	9.51e-05	-1	163.263	-4.56077	0.912747	-4.99675	5.83e-07	-1	163.263	-5.71193	0.945061	-6.04398	1.5e-09	-1	163.263
OTU_2307	Fungi	Ascomycota	Dothideomycetes	Capnodiales	Mycosphaerellaceae	?	?	k__Fungi,p__Ascomycota,c__Dothideomycetes,o__Capnodiales,f__Mycosphaerellaceae,g__?,s__?	53.3716	73.5598	1.97193	0.41362	0	0	0.394789	0.540722	1	1	0	0	5	0.996452	0.001	1	13.9346	4.76295	1.3234	3.59903	0.000319404	1	13.9346	7.87182	1.55425	5.06469	4.09e-07	1	13.9346	6.90794	1.54581	4.4688	7.87e-06	1	13.9346	3.10887	1.60499	1.937	0.052745	0	13.9346
OTU_235	Fungi	Glomeromycota	Paraglomeromycetes	Paraglomerales	?	?	?	k__Fungi,p__Glomeromycota,c__Paraglomeromycetes,o__Paraglomerales,f__?,g__?,s__?	0	0	47.8943	38.1185	0.233483	0.522085	14.9946	27.5404	0	1	0	1	9	0.835111	0.016	1	15.7806	-8.02678	2.3062	-3.48052	0.000500442	-1	15.7806	-0.888379	2.47873	-0.358401	0.720043	0	15.7806	-6.35319	2.31131	-2.74873	0.00598259	-1	15.7806	7.1384	2.30622	3.09528	0.00196626	1	15.7806
OTU_4010	Fungi	Basidiomycota	Agaricomycetes	Agaricales	?	?	?	k__Fungi,p__Basidiomycota,c__Agaricomycetes,o__Agaricales,f__?,g__?,s__?	1.69683	0.984038	0.264982	0.592517	1.35111	1.0521	0.200818	0.449042	1	0	1	0	6	0.883567	0.005	1	0.878435	2.41274	1.69318	1.42498	0.154164	0	0.878435	0.313297	1.56056	0.200759	0.840887	0	0.878435	2.54443	1.69876	1.49782	0.134181	0	0.878435	-2.09944	1.73311	-1.21137	0.225752	0	0.878435
OTU_369	Fungi	Glomeromycota	Paraglomeromycetes	Paraglomerales	?	?	?	k__Fungi,p__Glomeromycota,c__Paraglomeromycetes,o__Paraglomerales,f__?,g__?,s__?	42.2134	29.6573	8.31711	10.0639	0	0	0	0	1	1	0	0	5	0.948683	0.001	1	12.6326	2.34196	1.68316	1.39141	0.164102	0	12.6326	7.53205	1.90403	3.95584	7.63e-05	1	12.6326	7.74472	1.90403	4.06754	4.75e-05	1	12.6326	5.1901	1.91195	2.71456	0.00663635	1	12.6326
OTU_1373	Fungi	Ascomycota	Dothideomycetes	Pleosporales	?	?	?	k__Fungi,p__Ascomycota,c__Dothideomycetes,o__Pleosporales,f__?,g__?,s__?	0	0	6.29132	9.31717	0	0	0	0	0	1	0	0	2	0.774597	0.04	1	1.57283	-5.10011	3.87233	-1.31706	0.187817	0	1.57283	0	3.97168	0	1	0	1.57283	0	3.97168	0	1	0	1.57283	4.78881	3.87241	1.23665	0.216217	0	1.57283
OTU_5903	Fungi	Glomeromycota	Paraglomeromycetes	Paraglomerales	unclassified_Paraglomerales	?	?	k__Fungi,p__Glomeromycota,c__Paraglomeromycetes,o__Paraglomerales,f__unclassified_Paraglomerales,g__?,s__?	0	0	6.16534	10.0379	0	0	0	0	0	1	0	0	2	0.774597	0.024	1	1.54133	-5.07037	3.89917	-1.30037	0.193474	0	1.54133	0	3.99772	0	1	0	1.54133	0	3.99772	0	1	0	1.54133	4.75908	3.89925	1.22051	0.222271	0	1.54133
OTU_41	Fungi	Ascomycota	Leotiomycetes	Helotiales	Helotiales_fam_Incertae_sedis	Roesleria	?	k__Fungi,p__Ascomycota,c__Leotiomycetes,o__Helotiales,f__Helotiales_fam_Incertae_sedis,g__Roesleria,s__?	0.387674	0.531181	3.29794	7.04879	1141.9	2414.24	18.4334	21.5616	0	0	1	1	10	0.998416	0.002	1	291.005	-3.0274	2.03565	-1.48719	NA	NA	291.005	-11.448	2.01102	-5.69266	NA	NA	291.005	-5.48934	2.01711	-2.72139	NA	NA	291.005	-8.42063	1.81985	-4.6271	NA	NA	291.005
OTU_126	Fungi	Ascomycota	Sordariomycetes	?	?	?	?	k__Fungi,p__Ascomycota,c__Sordariomycetes,o__?,f__?,g__?,s__?	10.9919	12.9657	1.35759	1.91119	0.15029	0.336059	0	0	1	0	0	0	1	0.937746	0.001	1	3.12494	3.0175	1.80648	1.67038	0.0948451	0	3.12494	5.01729	1.96265	2.55638	0.0105767	1	3.12494	5.80704	1.96265	2.95877	0.00308871	1	3.12494	1.99979	2.01432	0.992785	0.320815	0	3.12494
OTU_6182	Fungi	Ascomycota	Sordariomycetes	Sordariomycetes_ord_Incertae_sedis	?	?	?	k__Fungi,p__Ascomycota,c__Sordariomycetes,o__Sordariomycetes_ord_Incertae_sedis,f__?,g__?,s__?	27.46	58.9455	15.2657	13.1074	0	0	0	0	1	1	0	0	5	0.83666	0.025	1	10.6814	0.849379	2.49286	0.340725	0.733311	0	10.6814	6.91327	2.65045	2.60834	0.0090983	1	10.6814	7.12594	2.65045	2.68858	0.00717573	1	10.6814	6.0639	2.65171	2.28679	0.0222082	1	10.6814
OTU_661	Fungi	Rozellomycota	unclassified_Rozellomycota	unclassified_Rozellomycota	?	?	?	k__Fungi,p__Rozellomycota,c__unclassified_Rozellomycota,o__unclassified_Rozellomycota,f__?,g__?,s__?	5.30873	5.24181	36.7861	41.2151	0	0	0	0	1	1	0	0	5	0.894427	0.009	1	10.5237	-2.79653	1.92049	-1.45616	0.145349	0	10.5237	4.53974	2.12408	2.13727	0.0325757	1	10.5237	4.75241	2.12408	2.2374	0.0252604	1	10.5237	7.33627	2.10739	3.48122	0.000499136	1	10.5237
OTU_645	Fungi	Ascomycota	Eurotiomycetes	Chaetothyriales	Cyphellophoraceae	Cyphellophora	?	k__Fungi,p__Ascomycota,c__Eurotiomycetes,o__Chaetothyriales,f__Cyphellophoraceae,g__Cyphellophora,s__?	11.3317	7.57854	28.0695	4.24494	8.92776	9.51927	30.4718	17.9246	0	1	0	1	9	0.861918	0.003	1	19.7002	-1.30052	0.929395	-1.39932	0.161717	0	19.7002	0.32221	0.954253	0.337656	0.735622	0	19.7002	-1.41988	0.931076	-1.52498	0.127263	0	19.7002	1.62273	0.94099	1.72449	0.0846192	0	19.7002
OTU_429	Fungi	Ascomycota	unclassified_Ascomycota	unclassified_Ascomycota	unclassified_Ascomycota	unclassified_Ascomycota	Ascomycota_sp	k__Fungi,p__Ascomycota,c__unclassified_Ascomycota,o__unclassified_Ascomycota,f__unclassified_Ascomycota,g__unclassified_Ascomycota,s__Ascomycota_sp	1.22936	1.46555	1.46783	1.59096	33.4427	27.4093	19.9799	13.9362	0	0	1	1	10	0.975673	0.001	1	14.0299	-0.239066	1.25071	-0.191145	0.848412	0	14.0299	-4.68831	1.16849	-4.01228	6.01e-05	-1	14.0299	-3.95798	1.17132	-3.37907	0.000727309	-1	14.0299	-4.44925	1.12132	-3.96788	7.25e-05	-1	14.0299
OTU_697	Fungi	Ascomycota	Sordariomycetes	Hypocreales	unclassified_Hypocreales	unclassified_Hypocreales	Hypocreales_sp	k__Fungi,p__Ascomycota,c__Sordariomycetes,o__Hypocreales,f__unclassified_Hypocreales,g__unclassified_Hypocreales,s__Hypocreales_sp	0	0	5.98694	11.8447	0	0	0.193971	0.433732	0	1	0	0	2	0.880281	0.008	1	1.54523	-5.02942	3.03825	-1.65536	NA	NA	1.54523	0	3.16349	0	NA	NA	1.54523	-0.675721	3.16349	-0.2136	NA	NA	1.54523	4.7181	3.03829	1.55288	NA	NA	1.54523
OTU_2764	Fungi	Ascomycota	?	?	?	?	?	k__Fungi,p__Ascomycota,c__?,o__?,f__?,g__?,s__?	0	0	0	0	0	0	3.92492	3.72044	0	0	0	1	4	0.894427	0.002	1	0.981229	0	3.40743	0	1	0	0.981229	0	3.40743	0	1	0	0.981229	-4.42098	3.30072	-1.3394	0.180441	0	0.981229	0	3.40748	0	1	0	0.981229
OTU_4460	Fungi	Mortierellomycota	Mortierellomycetes	Mortierellales	Mortierellaceae	?	?	k__Fungi,p__Mortierellomycota,c__Mortierellomycetes,o__Mortierellales,f__Mortierellaceae,g__?,s__?	1.31671	1.26546	0.264982	0.592517	1.76253	1.4621	7.60678	10.558	0	0	1	1	10	0.877502	0.038	1	2.73775	2.05985	1.68752	1.22064	0.222224	0	2.73775	-0.352722	1.53058	-0.23045	0.817742	0	2.73775	-2.51476	1.447	-1.73791	0.0822259	0	2.73775	-2.41257	1.68632	-1.43068	0.152523	0	2.73775
OTU_4474	Fungi	Basidiomycota	Tremellomycetes	Cystofilobasidiales	?	?	?	k__Fungi,p__Basidiomycota,c__Tremellomycetes,o__Cystofilobasidiales,f__?,g__?,s__?	4.45643	8.89331	0.201251	0.450011	0	0	4.71664	3.70918	1	0	0	1	7	0.82763	0.027	1	2.34358	4.39541	2.25566	1.94861	0.0513419	0	2.34358	4.2971	2.25566	1.90503	0.0567764	0	2.34358	-0.0795545	2.08622	-0.0381332	0.969581	0	2.34358	-0.0983089	2.41376	-0.0407286	0.967512	0	2.34358
OTU_520	Fungi	Glomeromycota	Glomeromycetes	Glomerales	Glomeraceae	Rhizophagus	?	k__Fungi,p__Glomeromycota,c__Glomeromycetes,o__Glomerales,f__Glomeraceae,g__Rhizophagus,s__?	5.06929	6.79755	34.8965	21.7423	5.87457	6.94263	19.563	16.4126	0	1	0	1	9	0.865681	0.037	1	16.3509	-2.81057	1.34763	-2.08556	0.0370182	-1	16.3509	-0.241571	1.37755	-0.175362	0.860795	0	16.3509	-1.96995	1.35279	-1.45621	0.145334	0	16.3509	2.569	1.35001	1.90294	0.0570482	0	16.3509
OTU_222	Fungi	Glomeromycota	Paraglomeromycetes	Paraglomerales	unclassified_Paraglomerales	unclassified_Paraglomerales	?	k__Fungi,p__Glomeromycota,c__Paraglomeromycetes,o__Paraglomerales,f__unclassified_Paraglomerales,g__unclassified_Paraglomerales,s__?	0	0	43.6855	38.4942	0	0	7.19364	6.90518	0	1	0	1	9	0.894427	0.006	1	12.7198	-7.89428	2.09317	-3.77144	0.000162306	-1	12.7198	0	2.28172	0	1	0	12.7198	-5.29674	2.10648	-2.5145	0.0119201	-1	12.7198	7.58296	2.09319	3.62269	0.000291556	1	12.7198
OTU_3388	Fungi	Basidiomycota	Agaricomycetes	unclassified_Agaricomycetes	?	?	?	k__Fungi,p__Basidiomycota,c__Agaricomycetes,o__unclassified_Agaricomycetes,f__?,g__?,s__?	0	0	0	0	0	0	3.56437	2.92237	0	0	0	1	4	0.894427	0.002	1	0.891092	0	3.40458	0	1	0	0.891092	0	3.40458	0	1	0	0.891092	-4.28144	3.29957	-1.29757	0.194434	0	0.891092	0	3.40462	0	1	0	0.891092
OTU_5315	Fungi	Glomeromycota	Glomeromycetes	?	?	?	?	k__Fungi,p__Glomeromycota,c__Glomeromycetes,o__?,f__?,g__?,s__?	1.37601	1.88522	5.65498	3.01067	0	0	1.37284	2.0384	0	1	0	0	2	0.820308	0.016	1	2.10096	-2.00153	1.83897	-1.0884	0.276419	0	2.10096	2.62985	2.03842	1.29014	0.197002	0	2.10096	-0.00887036	1.9086	-0.00464758	0.996292	0	2.10096	4.63137	1.97892	2.34036	0.0192654	1	2.10096
OTU_448	Fungi	Basidiomycota	Tremellomycetes	Tremellales	Tremellaceae	Cryptococcus	Cryptococcus_sp	k__Fungi,p__Basidiomycota,c__Tremellomycetes,o__Tremellales,f__Tremellaceae,g__Cryptococcus,s__Cryptococcus_sp	1.31939	2.95025	17.0609	21.9959	3.38635	6.94642	10.2931	6.07635	0	1	0	1	9	0.826181	0.039	1	8.01493	-3.67975	1.98982	-1.84929	0.0644162	0	8.01493	-1.39079	2.02326	-0.687397	0.491833	0	8.01493	-2.94843	1.99609	-1.4771	0.139649	0	8.01493	2.28896	1.9487	1.17461	0.24015	0	8.01493
OTU_6778	Fungi	Glomeromycota	Glomeromycetes	Glomerales	?	?	?	k__Fungi,p__Glomeromycota,c__Glomeromycetes,o__Glomerales,f__?,g__?,s__?	0.188485	0.421465	5.45514	7.47943	0	0	0.326681	0.73048	0	1	0	0	2	0.740424	0.038	1	1.49258	-4.31744	2.94779	-1.46463	0.143021	0	1.49258	0.265747	3.07583	0.0863985	0.93115	0	1.49258	-0.0986601	3.07583	-0.032076	0.974411	0	1.49258	4.58319	2.94783	1.55477	0.120002	0	1.49258
OTU_847	Fungi	Ascomycota	Dothideomycetes	Pleosporales	?	?	?	k__Fungi,p__Ascomycota,c__Dothideomycetes,o__Pleosporales,f__?,g__?,s__?	37.6618	37.7289	4.30346	1.83903	2.27859	1.50846	3.33688	3.64735	1	1	0	0	5	0.939138	0.014	1	11.8952	3.14696	0.987163	3.18788	0.00143319	1	11.8952	4.01606	1.05898	3.79239	0.000149206	1	11.8952	3.44073	1.01339	3.39527	0.000685597	1	11.8952	0.869095	1.08995	0.797372	0.425235	0	11.8952
OTU_468	Fungi	Ascomycota	Ascomycota_cls_Incertae_sedis	Ascomycota_ord_Incertae_sedis	Ascomycota_fam_Incertae_sedis	?	?	k__Fungi,p__Ascomycota,c__Ascomycota_cls_Incertae_sedis,o__Ascomycota_ord_Incertae_sedis,f__Ascomycota_fam_Incertae_sedis,g__?,s__?	37.1119	29.8698	1.6452	2.00219	131.003	97.0306	12.9691	9.84823	1	0	1	0	6	0.959178	0.002	1	45.6823	4.42561	1.1128	3.97699	6.98e-05	1	45.6823	-1.81834	1.02595	-1.77235	0.0763365	0	45.6823	1.51026	1.04093	1.45087	0.146816	0	45.6823	-6.24395	1.10954	-5.62752	1.83e-08	-1	45.6823
OTU_47	Fungi	Ascomycota	Sordariomycetes	Hypocreales	Hypocreaceae	Trichoderma	?	k__Fungi,p__Ascomycota,c__Sordariomycetes,o__Hypocreales,f__Hypocreaceae,g__Trichoderma,s__?	45.4188	20.5448	1.60631	1.94131	61.3625	51.9424	6.15879	2.55749	1	0	1	0	6	0.96551	0.002	1	28.6366	4.85892	1.00275	4.8456	1.26e-06	1	28.6366	-0.437472	0.897742	-0.487303	0.626044	0	28.6366	2.87106	0.932931	3.07746	0.00208772	1	28.6366	-5.29639	1.00249	-5.28325	1.27e-07	-1	28.6366
OTU_273	Fungi	Basidiomycota	Geminibasidiomycetes	Geminibasidiales	Geminibasidiaceae	Geminibasidium	?	k__Fungi,p__Basidiomycota,c__Geminibasidiomycetes,o__Geminibasidiales,f__Geminibasidiaceae,g__Geminibasidium,s__?	9.93215	11.3239	0.997328	2.23009	0	0	0	0	1	0	0	0	1	0.953283	0.001	1	2.73237	3.28273	2.52473	1.30023	0.193523	0	2.73237	5.44396	2.62305	2.07543	0.0379464	1	2.73237	5.65663	2.62305	2.15651	0.0310439	1	2.73237	2.16124	2.67661	0.807454	0.419405	0	2.73237
OTU_4702	Fungi	Ascomycota	Eurotiomycetes	Chaetothyriales	Herpotrichiellaceae	Exophiala	?	k__Fungi,p__Ascomycota,c__Eurotiomycetes,o__Chaetothyriales,f__Herpotrichiellaceae,g__Exophiala,s__?	5.26202	3.63777	0.590899	0.593857	4.98979	3.41036	0	0	1	0	1	0	6	0.922471	0.004	1	2.71068	3.1509	1.4295	2.20419	0.0275108	1	2.71068	0.103656	1.26874	0.0816994	0.934886	0	2.71068	4.75663	1.52779	3.1134	0.00184942	1	2.71068	-3.04724	1.43953	-2.11683	0.0342741	-1	2.71068
OTU_1801	Fungi	Basidiomycota	Microbotryomycetes	Sporidiobolales	Sporidiobolaceae	Sporobolomyces	Sporobolomyces_roseus	k__Fungi,p__Basidiomycota,c__Microbotryomycetes,o__Sporidiobolales,f__Sporidiobolaceae,g__Sporobolomyces,s__Sporobolomyces_roseus	9.03944	9.79697	0.891355	1.44122	0	0	0.653361	1.46096	1	0	0	0	1	0.826585	0.024	1	2.64604	3.33948	2.33178	1.43216	0.152098	0	2.64604	5.31138	2.42867	2.18695	0.028746	1	2.64604	4.33252	2.42313	1.78799	0.073778	0	2.64604	1.9719	2.4946	0.790469	0.429254	0	2.64604
OTU_2771	Fungi	Ascomycota	Eurotiomycetes	Eurotiales	Aspergillaceae	Penicillium	?	k__Fungi,p__Ascomycota,c__Eurotiomycetes,o__Eurotiales,f__Aspergillaceae,g__Penicillium,s__?	0	0	0.236322	0.528432	0	0	3.27274	2.65794	0	0	0	1	4	0.863784	0.002	1	0.877265	-0.756243	3.01891	-0.250502	0.802199	0	0.877265	0	3.02024	0	1	0	0.877265	-4.15844	2.9033	-1.43231	0.152054	0	0.877265	0.44492	3.01895	0.147376	0.882835	0	0.877265
OTU_1254	Fungi	Ascomycota	Sordariomycetes	Sordariales	Chaetomiaceae	?	?	k__Fungi,p__Ascomycota,c__Sordariomycetes,o__Sordariales,f__Chaetomiaceae,g__?,s__?	8.55245	7.53759	0	0	0	0	0	0	1	0	0	0	1	0.894427	0.001	1	2.13811	5.90524	3.11449	1.89605	0.057953	0	2.13811	5.22986	3.11449	1.6792	0.0931128	0	2.13811	5.44253	3.11449	1.74748	0.0805533	0	2.13811	0	3.23779	0	1	0	2.13811
OTU_1791	Fungi	Ascomycota	Sordariomycetes	Hypocreales	Clavicipitaceae	Pochonia	Pochonia_sp	k__Fungi,p__Ascomycota,c__Sordariomycetes,o__Hypocreales,f__Clavicipitaceae,g__Pochonia,s__Pochonia_sp	0.520439	0.784327	0.201251	0.450011	0	0	2.99159	3.91915	0	0	0	1	4	0.802818	0.014	1	0.928321	1.39109	2.46061	0.565343	0.57184	0	0.928321	1.29278	2.46061	0.52539	0.599312	0	0.928321	-2.44257	2.31796	-1.05376	0.291993	0	0.928321	-0.0983089	2.48535	-0.0395554	0.968448	0	0.928321
OTU_693	Fungi	Basidiomycota	Tremellomycetes	Tremellales	Trimorphomycetaceae	?	?	k__Fungi,p__Basidiomycota,c__Tremellomycetes,o__Tremellales,f__Trimorphomycetaceae,g__?,s__?	24.6243	23.2898	16.6082	18.4816	0	0	0.387942	0.867464	1	1	0	0	5	0.995329	0.001	1	10.4051	0.570404	1.40174	0.406926	0.684062	0	10.4051	6.75692	1.66651	4.05454	5.02e-05	1	10.4051	5.79024	1.6586	3.49105	0.000481127	1	10.4051	6.18652	1.66741	3.71026	0.000207049	1	10.4051
OTU_234	Fungi	Mucoromycota	Mucoromycotina_cls_Incertae_sedis	Mucoromycotina_ord_Incertae_sedis	Mucoromycotina_fam_Incertae_sedis	Bifiguratus	Bifiguratus_sp	k__Fungi,p__Mucoromycota,c__Mucoromycotina_cls_Incertae_sedis,o__Mucoromycotina_ord_Incertae_sedis,f__Mucoromycotina_fam_Incertae_sedis,g__Bifiguratus,s__Bifiguratus_sp	8.47634	8.52674	1.75315	3.56141	0	0	0	0	1	0	0	0	1	0.910285	0.003	1	2.55737	2.25024	2.23415	1.0072	0.313838	0	2.55737	5.21694	2.3742	2.19735	0.0279958	1	2.55737	5.42961	2.3742	2.28692	0.0222005	1	2.55737	2.9667	2.40293	1.23461	0.216974	0	2.55737
OTU_1549	Fungi	Ascomycota	Leotiomycetes	Helotiales	Helotiales_fam_Incertae_sedis	Chalara	?	k__Fungi,p__Ascomycota,c__Leotiomycetes,o__Helotiales,f__Helotiales_fam_Incertae_sedis,g__Chalara,s__?	5.80621	4.26951	0	0	0	0	0	0	1	0	0	0	1	1	0.001	1	1.45155	5.34966	2.67784	1.99775	0.0457436	1	1.45155	4.67427	2.67784	1.74554	0.0808911	0	1.45155	4.88694	2.67784	1.82496	0.0680076	0	1.45155	0	2.81616	0	1	0	1.45155
OTU_3751	Fungi	Glomeromycota	unclassified_Glomeromycota	unclassified_Glomeromycota	?	?	?	k__Fungi,p__Glomeromycota,c__unclassified_Glomeromycota,o__unclassified_Glomeromycota,f__?,g__?,s__?	32.6833	67.7083	8.4086	17.0606	0	0	0	0	1	1	0	0	5	0.83666	0.046	1	10.273	1.96508	2.63904	0.744621	0.456501	0	10.273	7.16438	2.78515	2.57235	0.010101	1	10.273	7.37705	2.78515	2.64871	0.00807991	1	10.273	5.1993	2.79002	1.86353	0.0623872	0	10.273
OTU_179	Fungi	Mortierellomycota	Mortierellomycetes	Mortierellales	Mortierellaceae	Mortierella	?	k__Fungi,p__Mortierellomycota,c__Mortierellomycetes,o__Mortierellales,f__Mortierellaceae,g__Mortierella,s__?	0.37697	0.84293	0	0	10.3583	11.6069	0	0	0	0	1	0	3	0.760875	0.039	1	2.68381	1.5182	3.37259	0.450157	0.652597	0	2.68381	-4.66221	3.25487	-1.43238	0.152035	0	2.68381	1.05548	3.37259	0.312958	0.754312	0	2.68381	-6.18041	3.25491	-1.89879	0.0575916	0	2.68381
OTU_2296	Fungi	Ascomycota	Sordariomycetes	Sordariales	Lasiosphaeriaceae	Podospora	?	k__Fungi,p__Ascomycota,c__Sordariomycetes,o__Sordariales,f__Lasiosphaeriaceae,g__Podospora,s__?	4.78129	3.20777	0	0	0.90174	2.01635	0	0	1	0	0	0	1	0.917239	0.001	1	1.42076	5.06284	2.4689	2.05064	0.0403017	1	1.42076	2.29278	2.41008	0.951328	0.341438	0	1.42076	4.60012	2.4689	1.86323	0.0624306	0	1.42076	-2.77006	2.55977	-1.08215	0.279186	0	1.42076
OTU_4942	Fungi	Ascomycota	Sordariomycetes	Hypocreales	?	?	?	k__Fungi,p__Ascomycota,c__Sordariomycetes,o__Hypocreales,f__?,g__?,s__?	3.82222	6.32818	0	0	0.230257	0.51487	0	0	1	0	0	0	1	0.868645	0.016	1	1.01312	4.74517	2.99303	1.58541	0.112873	0	1.01312	3.49271	2.99303	1.16695	0.24323	0	1.01312	4.28246	2.99303	1.43081	0.152484	0	1.01312	-1.25246	3.11133	-0.402548	0.68728	0	1.01312
OTU_2148	Fungi	Ascomycota	Sordariomycetes	Diaporthales	Diaporthaceae	Stenocarpella	Stenocarpella_maydis	k__Fungi,p__Ascomycota,c__Sordariomycetes,o__Diaporthales,f__Diaporthaceae,g__Stenocarpella,s__Stenocarpella_maydis	3.66382	4.05003	0	0	1.07132	2.00208	0	0	1	0	0	0	1	0.786766	0.023	1	1.18379	4.68364	2.61344	1.79214	0.0731109	0	1.18379	1.74442	2.54671	0.68497	0.493363	0	1.18379	4.22092	2.61344	1.61509	0.106292	0	1.18379	-2.93922	2.68384	-1.09515	0.27345	0	1.18379
OTU_988	Fungi	Basidiomycota	Tremellomycetes	Tremellales	Bulleribasidiaceae	Vishniacozyma	?	k__Fungi,p__Basidiomycota,c__Tremellomycetes,o__Tremellales,f__Bulleribasidiaceae,g__Vishniacozyma,s__?	26.2295	30.4527	14.1386	8.82379	0.76432	0.711705	2.50386	1.95316	1	1	0	0	5	0.961823	0.002	1	10.9091	0.888101	1.05039	0.845498	0.397833	0	10.9091	4.92208	1.28832	3.82053	0.000133163	1	10.9091	3.37158	1.1216	3.00603	0.00264683	1	10.9091	4.03398	1.29121	3.12419	0.00178298	1	10.9091
OTU_50	Fungi	Ascomycota	Sordariomycetes	Sordariales	unclassified_Sordariales	unclassified_Sordariales	?	k__Fungi,p__Ascomycota,c__Sordariomycetes,o__Sordariales,f__unclassified_Sordariales,g__unclassified_Sordariales,s__?	97.9627	181.638	599.941	529.302	1960.32	2707.63	78.1405	102.194	0	1	1	0	8	0.967287	0.016	1	684.092	-2.61437	1.79098	-1.45974	0.144361	0	684.092	-4.32259	1.7909	-2.41363	0.0157944	-1	684.092	0.326936	1.79247	0.182394	0.855274	0	684.092	-1.70821	1.78986	-0.954382	0.33989	0	684.092
OTU_2269	Fungi	Ascomycota	?	?	?	?	?	k__Fungi,p__Ascomycota,c__?,o__?,f__?,g__?,s__?	0	0	5.41518	2.02384	0	0	0	0	0	1	0	0	2	1	0.002	1	1.35379	-4.88108	2.59053	-1.88421	0.0595371	0	1.35379	0	2.73523	0	1	0	1.35379	0	2.73523	0	1	0	1.35379	4.56976	2.59055	1.76401	0.0777304	0	1.35379
OTU_2549	Fungi	?	?	?	?	?	?	k__Fungi,p__?,c__?,o__?,f__?,g__?,s__?	0.352874	0.789051	5.03446	4.65301	0.46374	0.635028	0.231744	0.518195	0	1	0	0	2	0.909754	0.004	1	1.5207	-3.612	1.82304	-1.9813	0.0475577	-1	1.5207	-0.371373	2.00898	-0.184856	0.853342	0	1.5207	0.478398	2.02218	0.236575	0.812986	0	1.5207	3.24063	1.80841	1.79198	0.0731364	0	1.5207
OTU_1546	Fungi	Ascomycota	Sordariomycetes	Hypocreales	Hypocreaceae	Trichoderma	?	k__Fungi,p__Ascomycota,c__Sordariomycetes,o__Hypocreales,f__Hypocreaceae,g__Trichoderma,s__?	25.1727	12.7244	12.8468	6.42073	7.62715	4.92181	1.67527	2.34856	1	1	0	0	5	0.896338	0.004	1	11.8305	0.964864	0.924669	1.04347	0.296731	0	11.8305	1.70608	0.947894	1.79986	0.0718822	0	11.8305	4.08979	1.06407	3.84353	0.000121276	1	11.8305	0.741215	0.952685	0.778028	0.436553	0	11.8305
OTU_569	Fungi	Glomeromycota	Glomeromycetes	Glomerales	Glomeraceae	?	?	k__Fungi,p__Glomeromycota,c__Glomeromycetes,o__Glomerales,f__Glomeraceae,g__?,s__?	8.43971	10.3803	28.7761	18.1317	0.697224	1.04239	3.4139	7.63372	1	1	0	0	5	0.900261	0.007	1	10.3317	-1.78069	1.69231	-1.05222	0.292698	0	10.3317	3.5013	1.87554	1.86682	0.0619269	0	10.3317	1.28555	1.72777	0.744052	0.456845	0	10.3317	5.28199	1.86517	2.8319	0.00462718	1	10.3317
OTU_627	Fungi	Ascomycota	Dothideomycetes	unclassified_Dothideomycetes	?	?	?	k__Fungi,p__Ascomycota,c__Dothideomycetes,o__unclassified_Dothideomycetes,f__?,g__?,s__?	1.2362	1.86248	10.2543	4.63664	0.90174	2.01635	14.9899	10.434	0	1	0	1	9	0.960168	0.002	1	6.84554	-2.99523	1.36011	-2.2022	0.0276511	-1	6.84554	0.259547	1.51788	0.170993	0.864229	0	6.84554	-3.55209	1.3593	-2.61317	0.00897055	-1	6.84554	3.25477	1.41786	2.29555	0.0217016	1	6.84554
OTU_5196	Fungi	Glomeromycota	Paraglomeromycetes	Paraglomerales	?	?	?	k__Fungi,p__Glomeromycota,c__Paraglomeromycetes,o__Paraglomerales,f__?,g__?,s__?	0	0	5.03292	8.16101	0	0	0	0	0	1	0	0	2	0.894427	0.005	1	1.25823	-4.77119	3.35079	-1.4239	0.154476	0	1.25823	0	3.46317	0	1	0	1.25823	0	3.46317	0	1	0	1.25823	4.45988	3.35084	1.33097	0.183198	0	1.25823
OTU_1020	Fungi	Ascomycota	unclassified_Ascomycota	unclassified_Ascomycota	unclassified_Ascomycota	unclassified_Ascomycota	?	k__Fungi,p__Ascomycota,c__unclassified_Ascomycota,o__unclassified_Ascomycota,f__unclassified_Ascomycota,g__unclassified_Ascomycota,s__?	1.71613	3.83737	4.92707	3.97827	0	0	0	0	0	1	0	0	2	0.770284	0.019	1	1.6608	-1.55573	2.95636	-0.526233	0.598726	0	1.6608	2.87983	3.08296	0.934111	0.350247	0	1.6608	3.0925	3.08296	1.00309	0.315816	0	1.6608	4.43556	3.053	1.45285	0.146265	0	1.6608
OTU_1809	Fungi	Ascomycota	Dothideomycetes	unclassified_Dothideomycetes	unclassified_Dothideomycetes	unclassified_Dothideomycetes	Dothideomycetes_sp	k__Fungi,p__Ascomycota,c__Dothideomycetes,o__unclassified_Dothideomycetes,f__unclassified_Dothideomycetes,g__unclassified_Dothideomycetes,s__Dothideomycetes_sp	0	0	4.88431	7.44802	0	0	0	0	0	1	0	0	2	0.774597	0.026	1	1.22108	-4.73558	3.98393	-1.18867	0.23457	0	1.22108	0	4.07869	0	1	0	1.22108	0	4.07869	0	1	0	1.22108	4.42429	3.98402	1.11051	0.26678	0	1.22108
OTU_1729	Fungi	Ascomycota	Sordariomycetes	Hypocreales	Clavicipitaceae	Metarhizium	Metarhizium_marquandii	k__Fungi,p__Ascomycota,c__Sordariomycetes,o__Hypocreales,f__Clavicipitaceae,g__Metarhizium,s__Metarhizium_marquandii	0.717796	1.15285	4.7719	4.59078	0	0	1.11678	1.21133	0	1	0	0	2	0.849886	0.028	1	1.65162	-2.67173	1.74561	-1.53055	0.125882	0	1.65162	1.70486	1.95171	0.873525	0.382377	0	1.65162	-0.634192	1.83543	-0.345528	0.729697	0	1.65162	4.37659	1.82123	2.4031	0.0162566	1	1.65162
OTU_6287	Fungi	?	?	?	?	?	?	k__Fungi,p__?,c__?,o__?,f__?,g__?,s__?	15.4622	27.9144	18.4404	36.3035	0.92748	1.27006	0.454678	1.01669	1	1	0	0	5	0.876734	0.042	1	8.82118	-0.255424	1.92053	-0.132997	NA	NA	8.82118	4.0251	2.05484	1.95884	NA	NA	8.82118	4.84871	2.10313	2.30547	NA	NA	8.82118	4.28053	2.0526	2.08542	NA	NA	8.82118
OTU_2717	Fungi	Ascomycota	Dothideomycetes	?	?	?	?	k__Fungi,p__Ascomycota,c__Dothideomycetes,o__?,f__?,g__?,s__?	0	0	4.68334	5.58051	0	0	0	0	0	1	0	0	2	0.894427	0.005	1	1.17084	-4.66666	3.36975	-1.38487	0.166093	0	1.17084	0	3.48079	0	1	0	1.17084	0	3.48079	0	1	0	1.17084	4.35535	3.3698	1.29246	0.196196	0	1.17084
OTU_1605	Fungi	Basidiomycota	Tremellomycetes	Tremellales	Bulleribasidiaceae	Dioszegia	Dioszegia_sp	k__Fungi,p__Basidiomycota,c__Tremellomycetes,o__Tremellales,f__Bulleribasidiaceae,g__Dioszegia,s__Dioszegia_sp	1.61203	2.67833	14.0932	3.9262	0	0	9.20796	8.47091	0	1	0	1	9	0.865006	0.005	1	6.2283	-3.10256	1.70163	-1.82329	0.0682592	0	6.2283	2.84951	1.92467	1.48052	0.138734	0	6.2283	-2.48467	1.7093	-1.45362	0.146051	0	6.2283	5.95208	1.86332	3.19434	0.00140152	1	6.2283
OTU_1611	Fungi	Glomeromycota	Glomeromycetes	Diversisporales	Diversisporaceae	Diversispora	?	k__Fungi,p__Glomeromycota,c__Glomeromycetes,o__Diversisporales,f__Diversisporaceae,g__Diversispora,s__?	3.2018	5.62208	12.3543	8.90085	0	0	10.8069	7.03749	0	1	0	1	9	0.88921	0.011	1	6.59074	-1.92978	1.42388	-1.3553	0.175322	0	6.59074	3.83383	1.68314	2.27779	0.0227391	1	6.59074	-1.73851	1.42923	-1.2164	0.223833	0	6.59074	5.76361	1.65236	3.48811	0.000486448	1	6.59074
OTU_1472	Fungi	Basidiomycota	Agaricomycetes	Agaricales	Marasmiaceae	Marasmius	Marasmius_curreyi	k__Fungi,p__Basidiomycota,c__Agaricomycetes,o__Agaricales,f__Marasmiaceae,g__Marasmius,s__Marasmius_curreyi	14.0326	27.397	16.0799	14.235	0	0	0	0	1	1	0	0	5	0.83666	0.016	1	7.52811	-0.201052	2.36239	-0.0851054	0.932178	0	7.52811	5.93876	2.52835	2.34887	0.0188305	1	7.52811	6.15143	2.52835	2.43298	0.014975	1	7.52811	6.13981	2.5265	2.43017	0.0150919	1	7.52811
OTU_3787	Fungi	Rozellomycota	unclassified_Rozellomycota	unclassified_Rozellomycota	?	?	?	k__Fungi,p__Rozellomycota,c__unclassified_Rozellomycota,o__unclassified_Rozellomycota,f__?,g__?,s__?	1.50808	3.37217	6.86674	6.06635	0.921027	2.05948	11.1289	8.48646	0	1	0	1	9	0.890485	0.003	1	5.1062	-2.15272	1.805	-1.19264	0.233011	0	5.1062	0.70772	1.93924	0.364948	0.71515	0	5.1062	-2.84662	1.80296	-1.57886	0.114369	0	5.1062	2.86044	1.88085	1.52082	0.128306	0	5.1062
OTU_2115	Fungi	Ascomycota	Sordariomycetes	Chaetosphaeriales	?	?	?	k__Fungi,p__Ascomycota,c__Sordariomycetes,o__Chaetosphaeriales,f__?,g__?,s__?	3.59212	4.53182	0	0	0	0	0	0	1	0	0	0	1	0.774597	0.04	1	0.89803	4.65615	4.05226	1.14902	0.250546	0	0.89803	3.98077	4.05226	0.982357	0.325924	0	0.89803	4.19343	4.05226	1.03484	0.300744	0	0.89803	0	4.1396	0	1	0	0.89803
OTU_463	Fungi	Ascomycota	Leotiomycetes	?	?	?	?	k__Fungi,p__Ascomycota,c__Leotiomycetes,o__?,f__?,g__?,s__?	0	0	4.66405	4.29496	0	0	0	0	0	1	0	0	2	0.894427	0.006	1	1.16601	-4.66471	3.30119	-1.41304	0.157644	0	1.16601	0	3.41445	0	1	0	1.16601	0	3.41445	0	1	0	1.16601	4.3534	3.30124	1.31872	0.187264	0	1.16601
OTU_525	Fungi	Glomeromycota	Glomeromycetes	Glomerales	?	?	?	k__Fungi,p__Glomeromycota,c__Glomeromycetes,o__Glomerales,f__?,g__?,s__?	0	0	0	0	39.8373	41.9764	6.78193	7.58637	0	0	1	1	10	0.83666	0.017	1	11.6548	0	2.64743	0	1	0	11.6548	-7.76007	2.48796	-3.11904	0.0018144	-1	11.6548	-5.20859	2.49879	-2.08444	0.03712	-1	11.6548	-8.12415	2.48799	-3.26535	0.00109329	-1	11.6548
OTU_478	Fungi	Ascomycota	Sordariomycetes	Sordariales	Lasiosphaeriaceae	Podospora	Podospora_sp	k__Fungi,p__Ascomycota,c__Sordariomycetes,o__Sordariales,f__Lasiosphaeriaceae,g__Podospora,s__Podospora_sp	23.1267	9.10816	5.256	3.94136	0.15029	0.336059	0.463487	1.03639	1	1	0	0	5	0.98936	0.001	1	7.24911	2.13119	1.05719	2.01589	0.0438112	1	7.24911	6.08769	1.37376	4.43142	9.36e-06	1	7.24911	5.70649	1.36431	4.18269	2.88e-05	1	7.24911	3.95651	1.38993	2.84655	0.0044196	1	7.24911
OTU_424	Fungi	Glomeromycota	Glomeromycetes	?	?	?	?	k__Fungi,p__Glomeromycota,c__Glomeromycetes,o__?,f__?,g__?,s__?	1.70252	1.64379	14.9213	10.9407	0.230257	0.51487	2.97203	2.99654	0	1	0	1	9	0.901256	0.01	1	4.95654	-3.11782	1.2255	-2.54411	0.0109556	-1	4.95654	2.33977	1.52053	1.53878	0.123858	0	4.95654	-0.800629	1.27704	-0.626943	0.530696	0	4.95654	5.45759	1.44607	3.77409	0.000160593	1	4.95654
OTU_919	Fungi	Glomeromycota	Glomeromycetes	?	?	?	?	k__Fungi,p__Glomeromycota,c__Glomeromycetes,o__?,f__?,g__?,s__?	0.502694	1.12406	4.5058	2.98597	0	0	0	0	0	1	0	0	2	0.848354	0.005	1	1.25212	-3.05617	2.82503	-1.08182	0.279332	0	1.25212	1.24996	2.95619	0.422828	0.672421	0	1.25212	1.46263	2.95619	0.494768	0.620764	0	1.25212	4.30613	2.8436	1.51433	0.129943	0	1.25212
OTU_532	Fungi	Basidiomycota	Agaricomycetes	Agaricales	unclassified_Agaricales	unclassified_Agaricales	?	k__Fungi,p__Basidiomycota,c__Agaricomycetes,o__Agaricales,f__unclassified_Agaricales,g__unclassified_Agaricales,s__?	0	0	0.945289	2.11373	23.8557	34.4188	24.6932	24.9288	0	0	1	1	10	0.828632	0.032	1	12.3736	-2.40638	2.5662	-0.937724	0.348386	0	12.3736	-7.02152	2.50334	-2.80486	0.00503381	-1	12.3736	-7.0728	2.50252	-2.82627	0.00470932	-1	12.3736	-4.61513	2.40325	-1.92037	0.0548114	0	12.3736
OTU_5075	Fungi	Ascomycota	Dothideomycetes	Pleosporales	unclassified_Pleosporales	?	?	k__Fungi,p__Ascomycota,c__Dothideomycetes,o__Pleosporales,f__unclassified_Pleosporales,g__?,s__?	0.529312	1.18358	4.44178	6.22649	0	0	0	0	0	1	0	0	2	0.845469	0.014	1	1.24277	-2.98756	2.93186	-1.019	0.308204	0	1.24277	1.30208	3.0583	0.425752	0.670288	0	1.24277	1.51475	3.0583	0.49529	0.620395	0	1.24277	4.28964	2.95317	1.45255	0.146347	0	1.24277
OTU_1620	Fungi	Mortierellomycota	Mortierellomycetes	Mortierellales	Mortierellaceae	Mortierella	Mortierella_horticola	k__Fungi,p__Mortierellomycota,c__Mortierellomycetes,o__Mortierellales,f__Mortierellaceae,g__Mortierella,s__Mortierella_horticola	0	0	4.35227	6.6712	0	0	0.193971	0.433732	0	1	0	0	2	0.978434	0.002	1	1.13656	-4.57096	2.58034	-1.77145	0.0764855	0	1.13656	0	2.72287	0	1	0	1.13656	-0.675735	2.72287	-0.24817	0.804003	0	1.13656	4.25963	2.58037	1.65078	0.0987829	0	1.13656
OTU_981	Fungi	Basidiomycota	Tremellomycetes	Tremellales	?	?	?	k__Fungi,p__Basidiomycota,c__Tremellomycetes,o__Tremellales,f__?,g__?,s__?	1.21162	1.40466	0	0	9.39902	5.83467	0	0	0	0	1	0	3	0.841813	0.01	1	2.65266	3.11782	2.22001	1.40442	0.160195	0	2.65266	-2.92581	2.03797	-1.43565	0.151102	0	2.65266	2.6551	2.22001	1.19599	0.231702	0	2.65266	-6.04363	2.15549	-2.80384	0.00504982	-1	2.65266
OTU_5368	Fungi	Glomeromycota	Glomeromycetes	?	?	?	?	k__Fungi,p__Glomeromycota,c__Glomeromycetes,o__?,f__?,g__?,s__?	0.529312	1.18358	0.264982	0.592517	9.35169	15.3791	3.43189	2.36091	0	0	1	1	10	0.811819	0.045	1	3.39447	0.808954	2.25956	0.358014	0.720333	0	3.39447	-4.05326	2.08591	-1.94316	0.0519969	0	3.39447	-2.59971	2.10403	-1.23559	0.216612	0	3.39447	-4.86222	2.11206	-2.30212	0.0213286	-1	3.39447
OTU_1642	Fungi	Glomeromycota	Glomeromycetes	?	?	?	?	k__Fungi,p__Glomeromycota,c__Glomeromycetes,o__?,f__?,g__?,s__?	0.199189	0.4454	4.34788	4.98084	0	0	0	0	0	1	0	0	2	0.874617	0.005	1	1.13677	-3.98854	2.92488	-1.36366	0.172675	0	1.13677	0.265742	3.0513	0.0870913	0.930599	0	1.13677	0.478411	3.0513	0.156789	0.875411	0	1.13677	4.25428	2.92491	1.4545	0.145809	0	1.13677
OTU_3288	Fungi	Glomeromycota	unclassified_Glomeromycota	unclassified_Glomeromycota	unclassified_Glomeromycota	?	?	k__Fungi,p__Glomeromycota,c__unclassified_Glomeromycota,o__unclassified_Glomeromycota,f__unclassified_Glomeromycota,g__?,s__?	18.2728	39.8368	9.59304	17.2078	0	0	0	0	1	1	0	0	5	0.774597	0.049	1	6.96646	0.934608	2.90979	0.321194	NA	NA	6.96646	6.32573	3.04374	2.07827	NA	NA	6.96646	6.53839	3.04374	2.14814	NA	NA	6.96646	5.39112	3.04572	1.77006	NA	NA	6.96646
OTU_541	Fungi	Basidiomycota	Tremellomycetes	Tremellales	Tremellaceae	Cryptococcus	?	k__Fungi,p__Basidiomycota,c__Tremellomycetes,o__Tremellales,f__Tremellaceae,g__Cryptococcus,s__?	0.352874	0.789051	6.35865	5.90777	4.23115	5.4045	0	0	0	1	1	0	8	0.823059	0.012	1	2.73567	-3.96116	2.14884	-1.8434	0.0652706	0	2.73567	-3.3894	2.16579	-1.56497	0.11759	0	2.73567	1.05548	2.32325	0.454315	0.649602	0	2.73567	0.571769	1.97756	0.289129	0.772483	0	2.73567
OTU_374	Fungi	Glomeromycota	Glomeromycetes	Glomerales	Glomeraceae	?	?	k__Fungi,p__Glomeromycota,c__Glomeromycetes,o__Glomerales,f__Glomeraceae,g__?,s__?	0	0	0	0	1.35261	3.02453	2.92721	2.7687	0	0	0	1	4	0.739706	0.013	1	1.06995	0	3.14595	0	1	0	1.06995	-2.93295	3.07369	-0.954211	0.339977	0	1.06995	-3.99657	3.0366	-1.31613	0.18813	0	1.06995	-3.29702	3.07373	-1.07265	0.28343	0	1.06995
OTU_1888	Fungi	Ascomycota	?	?	?	?	?	k__Fungi,p__Ascomycota,c__?,o__?,f__?,g__?,s__?	1.34052	2.99749	0.794945	1.77755	9.27876	8.13421	0	0	0	0	1	0	3	0.80643	0.023	1	2.85355	0.74823	2.74664	0.272416	0.785302	0	2.85355	-2.77435	2.68171	-1.03454	0.300882	0	2.85355	2.79012	2.82241	0.98856	0.322878	0	2.85355	-3.52258	2.70037	-1.30448	0.192069	0	2.85355
OTU_3890	Fungi	Basidiomycota	Microbotryomycetes	unclassified_Microbotryomycetes	unclassified_Microbotryomycetes	unclassified_Microbotryomycetes	Microbotryomycetes_sp	k__Fungi,p__Basidiomycota,c__Microbotryomycetes,o__unclassified_Microbotryomycetes,f__unclassified_Microbotryomycetes,g__unclassified_Microbotryomycetes,s__Microbotryomycetes_sp	0	0	0	0	7.71173	10.3316	0	0	0	0	1	0	3	0.774597	0.039	1	1.92793	0	3.90662	0	1	0	1.92793	-5.38822	3.80782	-1.41504	0.157057	0	1.92793	0	3.90662	0	1	0	1.92793	-5.7523	3.8079	-1.51062	0.130884	0	1.92793
OTU_5457	Fungi	Ascomycota	Leotiomycetes	Leotiomycetes_ord_Incertae_sedis	Pseudeurotiaceae	?	?	k__Fungi,p__Ascomycota,c__Leotiomycetes,o__Leotiomycetes_ord_Incertae_sedis,f__Pseudeurotiaceae,g__?,s__?	0.630023	0.620636	0.249332	0.557523	2.62042	2.91502	2.9605	1.56782	0	0	1	1	10	0.831328	0.029	1	1.61507	0.907552	1.77958	0.509981	0.610065	0	1.61507	-2.13018	1.59794	-1.33308	0.182505	0	1.61507	-2.31847	1.58201	-1.46552	0.142779	0	1.61507	-3.03773	1.64259	-1.84936	0.0644061	0	1.61507
OTU_2319	Fungi	Ascomycota	Dothideomycetes	?	?	?	?	k__Fungi,p__Ascomycota,c__Dothideomycetes,o__?,f__?,g__?,s__?	0.199189	0.4454	0	0	6.27124	6.10165	0	0	0	0	1	0	3	0.984487	0.004	1	1.61761	0.94112	2.58693	0.363799	0.716008	0	1.61761	-4.51051	2.43847	-1.84973	0.0643522	0	1.61761	0.478404	2.58693	0.184931	0.853283	0	1.61761	-5.45163	2.43849	-2.23566	0.0253741	-1	1.61761
OTU_3927	Fungi	Ascomycota	Sordariomycetes	Diaporthales	?	?	?	k__Fungi,p__Ascomycota,c__Sordariomycetes,o__Diaporthales,f__?,g__?,s__?	0	0	0	0	0	0	2.873	2.78863	0	0	0	1	4	0.774597	0.037	1	0.718249	0	4.19647	0	1	0	0.718249	0	4.19647	0	1	0	0.718249	-3.9671	4.11555	-0.963929	0.335081	0	0.718249	0	4.19657	0	1	0	0.718249
OTU_1498	Fungi	Ascomycota	Sordariomycetes	Hypocreales	unclassified_Hypocreales	unclassified_Hypocreales	?	k__Fungi,p__Ascomycota,c__Sordariomycetes,o__Hypocreales,f__unclassified_Hypocreales,g__unclassified_Hypocreales,s__?	0	0	2.17358	1.02221	0.921027	2.05948	14.6811	7.28512	0	1	0	1	9	0.973749	0.001	1	4.44393	-3.53509	1.54812	-2.28348	0.0224022	-1	4.44393	-2.37877	1.66781	-1.42629	0.153786	0	4.44393	-6.31447	1.50756	-4.18853	2.81e-05	-1	4.44393	1.15632	1.45064	0.797108	0.425388	0	4.44393
OTU_1346	Fungi	Rozellomycota	Rozellomycota_cls_Incertae_sedis	GS11	unclassified_GS11	?	?	k__Fungi,p__Rozellomycota,c__Rozellomycota_cls_Incertae_sedis,o__GS11,f__unclassified_GS11,g__?,s__?	18.5552	19.8337	9.19746	12.0566	0	0	0	0	1	1	0	0	5	0.948683	0.001	1	6.93818	1.01892	1.89715	0.537082	0.591211	0	6.93818	6.34915	2.09647	3.0285	0.00245772	1	6.93818	6.56182	2.09647	3.12994	0.00174842	1	6.93818	5.33023	2.09975	2.53851	0.0111326	1	6.93818
OTU_544	Fungi	Ascomycota	Saccharomycetes	Saccharomycetales	Debaryomycetaceae	Meyerozyma	?	k__Fungi,p__Ascomycota,c__Saccharomycetes,o__Saccharomycetales,f__Debaryomycetaceae,g__Meyerozyma,s__?	0.712099	0.977883	0	0	6.24209	7.08267	0	0	0	0	1	0	3	0.847397	0.009	1	1.73855	2.34948	2.59028	0.907036	0.364388	0	1.73855	-3.09168	2.44216	-1.26596	0.205528	0	1.73855	1.88676	2.59028	0.728401	0.466368	0	1.73855	-5.44116	2.49372	-2.18194	0.0291138	-1	1.73855
OTU_4578	Fungi	Glomeromycota	Glomeromycetes	Glomerales	Glomeraceae	?	?	k__Fungi,p__Glomeromycota,c__Glomeromycetes,o__Glomerales,f__Glomeraceae,g__?,s__?	0.167565	0.374686	4.30464	5.80941	0	0	0	0	0	1	0	0	2	0.759947	0.033	1	1.11805	-3.97572	3.41067	-1.16567	0.243748	0	1.11805	0.265749	3.51958	0.0755059	0.939812	0	1.11805	0.478418	3.51958	0.13593	0.891876	0	1.11805	4.24146	3.41072	1.24357	0.213658	0	1.11805
OTU_568	Fungi	Ascomycota	Dothideomycetes	Pleosporales	?	?	?	k__Fungi,p__Ascomycota,c__Dothideomycetes,o__Pleosporales,f__?,g__?,s__?	0	0	1.3323	1.83059	167.705	126.848	44.2819	70.3473	0	0	1	1	10	0.996872	0.001	1	53.3297	-2.92615	1.74623	-1.67569	0.0937984	0	53.3297	-9.83502	1.67808	-5.86087	4.6e-09	-1	53.3297	-7.91475	1.68021	-4.71058	2.47e-06	-1	53.3297	-6.90887	1.48998	-4.63688	3.54e-06	-1	53.3297
OTU_854	Fungi	Basidiomycota	Tremellomycetes	Tremellales	unclassified_Tremellales	unclassified_Tremellales	Tremellales_sp	k__Fungi,p__Basidiomycota,c__Tremellomycetes,o__Tremellales,f__unclassified_Tremellales,g__unclassified_Tremellales,s__Tremellales_sp	18.8141	21.4037	7.91951	4.81947	0	0	0	0	1	1	0	0	5	0.948683	0.002	1	6.6834	1.24452	1.69112	0.735913	0.461784	0	6.6834	6.36376	1.91055	3.33085	0.000865805	1	6.6834	6.57643	1.91055	3.44217	0.000577078	1	6.6834	5.11924	1.9157	2.67226	0.00753428	1	6.6834
OTU_57	Fungi	Ascomycota	Sordariomycetes	Hypocreales	Nectriaceae	unclassified_Nectriaceae	Nectriaceae_sp	k__Fungi,p__Ascomycota,c__Sordariomycetes,o__Hypocreales,f__Nectriaceae,g__unclassified_Nectriaceae,s__Nectriaceae_sp	4.28702	6.75837	20.2972	17.5099	29.116	19.4976	221.454	215.217	0	0	1	1	10	0.954281	0.009	1	68.7886	-2.23643	1.18915	-1.8807	0.0600125	0	68.7886	-2.76419	1.18998	-2.32289	0.0201849	-1	68.7886	-5.686	1.18306	-4.80617	1.54e-06	-1	68.7886	-0.527762	1.15527	-0.456829	0.647794	0	68.7886
OTU_2005	Fungi	Glomeromycota	Glomeromycetes	Glomerales	?	?	?	k__Fungi,p__Glomeromycota,c__Glomeromycetes,o__Glomerales,f__?,g__?,s__?	12.1353	17.8746	12.8153	9.14013	0.230257	0.51487	0	0	1	1	0	0	5	0.890328	0.007	1	6.2952	-0.0760879	1.8696	-0.0406973	0.967537	0	6.2952	5.1607	2.07409	2.48818	0.0128398	1	6.2952	5.95045	2.07409	2.86895	0.00411837	1	6.2952	5.23679	2.072	2.52741	0.0114908	1	6.2952
OTU_1966	Fungi	Basidiomycota	Agaricomycetes	Agaricales	Entolomataceae	?	?	k__Fungi,p__Basidiomycota,c__Agaricomycetes,o__Agaricales,f__Entolomataceae,g__?,s__?	0.167565	0.374686	0.264982	0.592517	0	0	2.83569	2.77192	0	0	0	1	4	0.72152	0.047	1	0.817059	-0.24605	3.14151	-0.0783221	0.937572	0	0.817059	0.265744	3.14502	0.0844966	0.932662	0	0.817059	-3.37521	3.03645	-1.11157	0.266325	0	0.817059	0.511794	3.14155	0.162911	0.870588	0	0.817059
OTU_5730	Fungi	Basidiomycota	Agaricomycetes	Boletales	Suillaceae	Suillus	Suillus_cavipes	k__Fungi,p__Basidiomycota,c__Agaricomycetes,o__Boletales,f__Suillaceae,g__Suillus,s__Suillus_cavipes	0	0	0.604219	0.406487	0.383773	0.545694	0	0	0	1	1	0	8	0.774597	0.032	1	0.246998	-1.7147	3.08617	-0.555609	0.578478	0	0.246998	-1.41405	3.12506	-0.452487	0.650918	0	0.246998	0	3.13144	0	1	0	0.246998	0.300655	3.07973	0.097624	0.922231	0	0.246998
OTU_5737	Fungi	Ascomycota	Sordariomycetes	Hypocreales	Hypocreaceae	Trichoderma	?	k__Fungi,p__Ascomycota,c__Sordariomycetes,o__Hypocreales,f__Hypocreaceae,g__Trichoderma,s__?	0.176437	0.394526	0.118161	0.264216	1.45568	1.38046	1.71407	1.94291	0	0	1	1	10	0.800296	0.033	1	0.866087	0.364043	2.16893	0.167845	0.866705	0	0.866087	-2.43244	2.05701	-1.18251	0.237002	0	0.866087	-2.64126	2.0342	-1.29842	0.194142	0	0.866087	-2.79648	2.05702	-1.35948	0.173994	0	0.866087
OTU_1583	Fungi	Ascomycota	Sordariomycetes	Hypocreales	unclassified_Hypocreales	unclassified_Hypocreales	?	k__Fungi,p__Ascomycota,c__Sordariomycetes,o__Hypocreales,f__unclassified_Hypocreales,g__unclassified_Hypocreales,s__?	3.12246	3.43047	0.590805	1.32108	0	0	0	0	1	0	0	0	1	0.820192	0.012	1	0.928318	2.35854	3.01373	0.782598	0.433863	0	0.928318	3.77666	3.06096	1.23382	0.217271	0	0.928318	3.98933	3.06096	1.3033	0.192474	0	0.928318	1.41813	3.12727	0.453471	0.65021	0	0.928318
OTU_4552	Fungi	Glomeromycota	Glomeromycetes	Glomerales	Glomeraceae	?	?	k__Fungi,p__Glomeromycota,c__Glomeromycetes,o__Glomerales,f__Glomeraceae,g__?,s__?	0	0	0.132491	0.296258	0	0	2.72965	4.69961	0	0	0	1	4	0.756456	0.036	1	0.715535	-0.213001	3.7012	-0.0575491	0.954108	0	0.715535	0	3.7012	0	1	0	0.715535	-3.89457	3.61032	-1.07873	0.280707	0	0.715535	-0.0983086	3.70126	-0.0265608	0.97881	0	0.715535
OTU_58	Fungi	Ascomycota	Pezizomycetes	Pezizales	Pyronemataceae	Pseudaleuria	Pseudaleuria_sp	k__Fungi,p__Ascomycota,c__Pezizomycetes,o__Pezizales,f__Pyronemataceae,g__Pseudaleuria,s__Pseudaleuria_sp	0	0	0	0	101.313	221.043	381.473	460.545	0	0	1	1	10	0.894427	0.007	1	120.697	0	2.76528	0	1	0	120.697	-9.10861	2.61143	-3.48798	0.000486689	-1	120.697	-11.0203	2.61064	-4.22131	2.43e-05	-1	120.697	-9.47273	2.61146	-3.62737	0.000286321	-1	120.697
OTU_594	Fungi	Ascomycota	Eurotiomycetes	Chaetothyriales	Cyphellophoraceae	?	?	k__Fungi,p__Ascomycota,c__Eurotiomycetes,o__Chaetothyriales,f__Cyphellophoraceae,g__?,s__?	0.398377	0.890799	5.63469	5.20675	0.60116	1.34423	7.38018	9.41969	0	1	0	1	9	0.861941	0.018	1	3.5036	-3.79205	1.97273	-1.92223	0.0545764	0	3.5036	-0.819073	2.12363	-0.385694	0.699723	0	3.5036	-4.16169	1.97365	-2.10862	0.0349773	-1	3.5036	2.97297	1.93297	1.53804	0.12404	0	3.5036
OTU_1197	Fungi	Ascomycota	?	?	?	?	?	k__Fungi,p__Ascomycota,c__?,o__?,f__?,g__?,s__?	2.36194	3.83597	7.38269	10.3905	0.233483	0.522085	3.74106	2.79558	0	1	0	1	9	0.854246	0.037	1	3.42979	-1.61291	1.63446	-0.986814	0.323734	0	3.42979	2.81483	1.85965	1.51363	0.13012	0	3.42979	-0.654865	1.65744	-0.395106	0.692765	0	3.42979	4.42774	1.82425	2.42716	0.0152177	1	3.42979
OTU_1391	Fungi	Ascomycota	Sordariomycetes	Sordariales	Sordariales_fam_Incertae_sedis	Ramophialophora	Ramophialophora_humicola	k__Fungi,p__Ascomycota,c__Sordariomycetes,o__Sordariales,f__Sordariales_fam_Incertae_sedis,g__Ramophialophora,s__Ramophialophora_humicola	0	0	0.124666	0.278762	5.06452	3.19497	0.922287	0.920372	0	0	1	0	3	0.910324	0.005	1	1.52787	-0.213029	2.02973	-0.104954	0.916412	0	1.52787	-4.77547	1.84232	-2.5921	0.00953927	-1	1.52787	-2.28489	1.94705	-1.17352	0.240588	0	1.52787	-4.56245	1.84233	-2.47645	0.0132695	-1	1.52787
OTU_2547	Fungi	Ascomycota	Sordariomycetes	Hypocreales	?	?	?	k__Fungi,p__Ascomycota,c__Sordariomycetes,o__Hypocreales,f__?,g__?,s__?	0	0	3.97863	5.84166	0	0	0	0	0	1	0	0	2	0.774597	0.026	1	0.994658	-4.43527	4.01228	-1.10542	0.268975	0	0.994658	0	4.10445	0	1	0	0.994658	0	4.10445	0	1	0	0.994658	4.12398	4.01236	1.02782	0.304036	0	0.994658
OTU_2874	Fungi	Ascomycota	Leotiomycetes	Helotiales	?	?	?	k__Fungi,p__Ascomycota,c__Leotiomycetes,o__Helotiales,f__?,g__?,s__?	0	0	0.124666	0.278762	0	0	2.70723	2.17816	0	0	0	1	4	0.874518	0.009	1	0.707973	-0.213016	3.08939	-0.0689506	0.945029	0	0.707973	0	3.08939	0	1	0	0.707973	-3.87518	2.98026	-1.30028	0.193505	0	0.707973	-0.0983088	3.08943	-0.031821	0.974615	0	0.707973
OTU_2225	Fungi	Ascomycota	Dothideomycetes	?	?	?	?	k__Fungi,p__Ascomycota,c__Dothideomycetes,o__?,f__?,g__?,s__?	0	0	3.62062	3.44177	0	0	0	0	0	1	0	0	2	1	0.002	1	0.905156	-4.29751	2.87398	-1.49532	0.134831	0	0.905156	0	2.99993	0	1	0	0.905156	0	2.99993	0	1	0	0.905156	3.98619	2.87401	1.38698	0.165449	0	0.905156
OTU_5891	Fungi	Mortierellomycota	Mortierellomycetes	Mortierellales	Mortierellaceae	Mortierella	?	k__Fungi,p__Mortierellomycota,c__Mortierellomycetes,o__Mortierellales,f__Mortierellaceae,g__Mortierella,s__?	124.982	103.893	34.0013	20.2389	12.4242	26.5391	204.51	389.164	1	0	0	1	7	0.936216	0.031	1	93.9794	1.87676	1.4296	1.31279	0.189254	0	93.9794	3.32325	1.44122	2.30586	0.0211187	1	93.9794	-0.710761	1.42694	-0.498102	0.618412	0	93.9794	1.44649	1.44346	1.0021	0.316297	0	93.9794
OTU_2000	Fungi	Glomeromycota	Glomeromycetes	?	?	?	?	k__Fungi,p__Glomeromycota,c__Glomeromycetes,o__?,f__?,g__?,s__?	0.176437	0.394526	3.59212	3.64379	0	0	1.29266	2.29817	0	1	0	0	2	0.842457	0.016	1	1.2653	-3.71631	2.16869	-1.71362	0.0865991	0	1.2653	0.265739	2.33302	0.113903	0.909314	0	1.2653	-2.29281	2.22473	-1.0306	0.302728	0	1.2653	3.98205	2.16871	1.83614	0.0663372	0	1.2653
OTU_1530	Fungi	Ascomycota	Dothideomycetes	Pleosporales	unclassified_Pleosporales	unclassified_Pleosporales	Pleosporales_sp	k__Fungi,p__Ascomycota,c__Dothideomycetes,o__Pleosporales,f__unclassified_Pleosporales,g__unclassified_Pleosporales,s__Pleosporales_sp	0.176437	0.394526	5.88155	5.37209	0	0	4.90123	5.47858	0	1	0	1	9	0.941016	0.002	1	2.7398	-4.43638	1.77863	-2.49427	0.0126216	-1	2.7398	0.265739	1.98488	0.133882	0.893496	0	2.7398	-4.15602	1.78909	-2.32297	0.0201805	-1	2.7398	4.70212	1.77864	2.64366	0.00820142	1	2.7398
OTU_3099	Fungi	Rozellomycota	Rozellomycota_cls_Incertae_sedis	?	?	?	?	k__Fungi,p__Rozellomycota,c__Rozellomycota_cls_Incertae_sedis,o__?,f__?,g__?,s__?	0	0	0	0	3.27538	4.33806	0	0	0	0	1	0	3	0.774597	0.039	1	0.818845	0	4.13541	0	1	0	0.818845	-4.15625	4.05392	-1.02524	0.305248	0	0.818845	0	4.13541	0	1	0	0.818845	-4.52033	4.054	-1.11503	0.264838	0	0.818845
OTU_884	Fungi	?	?	?	?	?	?	k__Fungi,p__?,c__?,o__?,f__?,g__?,s__?	0	0	3.47606	4.34275	0	0	5.1964	7.20509	0	1	0	1	9	0.774597	0.049	1	2.16811	-4.24708	2.72687	-1.55749	0.119353	0	2.16811	0	2.85874	0	1	0	2.16811	-4.82908	2.7254	-1.77188	0.0764147	0	2.16811	3.93577	2.7269	1.44331	0.148932	0	2.16811
OTU_3561	Fungi	Ascomycota	Eurotiomycetes	Chaetothyriales	Cyphellophoraceae	?	?	k__Fungi,p__Ascomycota,c__Eurotiomycetes,o__Chaetothyriales,f__Cyphellophoraceae,g__?,s__?	0	0	3.13969	3.96096	0.15029	0.336059	4.75344	6.78687	0	1	0	1	9	0.828807	0.018	1	2.01085	-4.09283	2.27422	-1.79966	0.0719145	0	2.01085	-0.888398	2.42859	-0.365809	0.714508	0	2.01085	-4.67779	2.27223	-2.05868	0.0395251	-1	2.01085	3.20443	2.27424	1.40901	0.158832	0	2.01085
OTU_2159	Fungi	Ascomycota	?	?	?	?	?	k__Fungi,p__Ascomycota,c__?,o__?,f__?,g__?,s__?	0.167565	0.374686	3.53735	4.34416	0	0	0	0	0	1	0	0	2	0.756877	0.04	1	0.926228	-3.6965	3.42024	-1.08077	0.279799	0	0.926228	0.265748	3.52651	0.0753572	0.939931	0	0.926228	0.478416	3.52651	0.135663	0.892088	0	0.926228	3.96224	3.42029	1.15845	0.24668	0	0.926228
OTU_5227	Fungi	Ascomycota	Sordariomycetes	Branch06	unclassified_Branch06	?	?	k__Fungi,p__Ascomycota,c__Sordariomycetes,o__Branch06,f__unclassified_Branch06,g__?,s__?	0	0	3.32571	1.07114	1.16742	2.61042	0	0	0	1	0	0	2	0.860335	0.005	1	1.12328	-4.17532	2.53324	-1.64821	0.0993096	0	1.12328	-2.68687	2.60162	-1.03277	0.301712	0	1.12328	0	2.67378	0	1	0	1.12328	1.48845	2.45699	0.605802	0.544646	0	1.12328
OTU_603	Fungi	?	?	?	?	?	?	k__Fungi,p__?,c__?,o__?,f__?,g__?,s__?	0.597566	1.3362	0.264982	0.592517	13.3455	5.49475	13.8592	14.7992	0	0	1	1	10	0.880576	0.005	1	7.01681	0.920411	2.03237	0.452877	0.650637	0	7.01681	-4.45253	1.83254	-2.4297	0.0151113	-1	7.01681	-4.51192	1.83051	-2.46485	0.0137072	-1	7.01681	-5.37294	1.8733	-2.86817	0.00412859	-1	7.01681
OTU_2725	Fungi	Glomeromycota	Glomeromycetes	Glomerales	Glomeraceae	Glomus	?	k__Fungi,p__Glomeromycota,c__Glomeromycetes,o__Glomerales,f__Glomeraceae,g__Glomus,s__?	0.167565	0.374686	3.25385	1.7677	0.70045	1.56625	0.657458	1.01856	0	1	0	0	2	0.825117	0.018	1	1.19483	-3.5769	1.90994	-1.87279	0.0610979	0	1.19483	-1.43813	2.05173	-0.700933	0.483345	0	1.19483	-1.28692	2.04685	-0.628729	0.529526	0	1.19483	2.13878	1.86524	1.14665	0.251526	0	1.19483
OTU_3552	Fungi	Ascomycota	Eurotiomycetes	Chaetothyriales	Cyphellophoraceae	Cyphellophora	?	k__Fungi,p__Ascomycota,c__Eurotiomycetes,o__Chaetothyriales,f__Cyphellophoraceae,g__Cyphellophora,s__?	0.7285	1.1557	1.22972	1.12827	0.30058	0.672117	6.42983	4.32139	0	1	0	1	9	0.839791	0.037	1	2.17216	-0.703413	1.6772	-0.419397	0.674926	0	2.17216	0.674602	1.82756	0.369128	0.712032	0	2.17216	-3.10086	1.61706	-1.91759	0.0551625	0	2.17216	1.37802	1.74769	0.788478	0.430417	0	2.17216
OTU_772	Fungi	Basidiomycota	Agaricomycetes	?	?	?	?	k__Fungi,p__Basidiomycota,c__Agaricomycetes,o__?,f__?,g__?,s__?	0	0	3.23973	3.86128	0	0	0	0	0	1	0	0	2	0.774597	0.024	1	0.809934	-4.14268	4.08096	-1.01513	0.310046	0	0.809934	0	4.16935	0	1	0	0.809934	0	4.16935	0	1	0	0.809934	3.83139	4.08104	0.938825	0.34782	0	0.809934
OTU_6921	Fungi	Glomeromycota	Glomeromycetes	Glomerales	?	?	?	k__Fungi,p__Glomeromycota,c__Glomeromycetes,o__Glomerales,f__?,g__?,s__?	0	0	0	0	1.97464	2.00119	0.352377	0.490307	0	0	1	0	3	0.713542	0.041	1	0.581755	0	3.23007	0	1	0	0.581755	-3.41582	3.14256	-1.08695	0.277057	0	0.581755	-1.22527	3.22699	-0.379693	0.704173	0	0.581755	-3.77988	3.1426	-1.20279	0.229059	0	0.581755
OTU_1718	Fungi	Glomeromycota	Glomeromycetes	Glomerales	Glomeraceae	?	?	k__Fungi,p__Glomeromycota,c__Glomeromycetes,o__Glomerales,f__Glomeraceae,g__?,s__?	0	0	2.87232	3.54168	0	0	0	0	0	1	0	0	2	0.774597	0.026	1	0.718079	-3.96618	4.14962	-0.955794	0.339176	0	0.718079	0	4.23499	0	1	0	0.718079	0	4.23499	0	1	0	0.718079	3.65488	4.14971	0.880756	0.37845	0	0.718079
OTU_5999	Fungi	Glomeromycota	Paraglomeromycetes	Paraglomerales	?	?	?	k__Fungi,p__Glomeromycota,c__Paraglomeromycetes,o__Paraglomerales,f__?,g__?,s__?	0	0	2.76057	3.14322	0	0	0	0	0	1	0	0	2	0.774597	0.033	1	0.690142	-3.90961	4.15234	-0.941543	0.346427	0	0.690142	0	4.23711	0	1	0	0.690142	0	4.23711	0	1	0	0.690142	3.59831	4.15243	0.866555	0.386186	0	0.690142
OTU_5438	Fungi	Ascomycota	Sordariomycetes	Hypocreales	unclassified_Hypocreales	unclassified_Hypocreales	Hypocreales_sp	k__Fungi,p__Ascomycota,c__Sordariomycetes,o__Hypocreales,f__unclassified_Hypocreales,g__unclassified_Hypocreales,s__Hypocreales_sp	0	0	0.124666	0.278762	1.91282	1.56059	0.193971	0.433732	0	0	1	0	3	0.82811	0.007	1	0.557864	-0.213022	2.80653	-0.0759023	0.939497	0	0.557864	-3.3711	2.70682	-1.24541	0.212982	0	0.557864	-0.675738	2.80653	-0.240773	0.809731	0	0.557864	-3.15807	2.70685	-1.1667	0.243333	0	0.557864
OTU_613	Fungi	Ascomycota	Leotiomycetes	Helotiales	unclassified_Helotiales	unclassified_Helotiales	Helotiales_sp	k__Fungi,p__Ascomycota,c__Leotiomycetes,o__Helotiales,f__unclassified_Helotiales,g__unclassified_Helotiales,s__Helotiales_sp	65.4734	30.6369	0	0	86.2099	45.2925	0.303119	0.677794	1	0	1	0	6	0.999002	0.002	1	37.9966	8.84173	1.42074	6.22331	4.87e-10	1	37.9966	-0.397619	1.0919	-0.364153	0.715744	0	37.9966	7.26683	1.41402	5.13914	2.76e-07	1	37.9966	-9.23935	1.42068	-6.50348	7.85e-11	-1	37.9966
OTU_2932	Fungi	Glomeromycota	unclassified_Glomeromycota	unclassified_Glomeromycota	unclassified_Glomeromycota	unclassified_Glomeromycota	?	k__Fungi,p__Glomeromycota,c__unclassified_Glomeromycota,o__unclassified_Glomeromycota,f__unclassified_Glomeromycota,g__unclassified_Glomeromycota,s__?	0	0	2.59728	2.40502	0	0	0	0	0	1	0	0	2	0.774597	0.026	1	0.649319	-3.8233	4.17425	-0.915924	0.359707	0	0.649319	0	4.25771	0	1	0	0.649319	0	4.25771	0	1	0	0.649319	3.512	4.17435	0.84133	0.400163	0	0.649319
OTU_4005	Fungi	Ascomycota	Dothideomycetes	Pleosporales	Cucurbitariaceae	Pyrenochaetopsis	?	k__Fungi,p__Ascomycota,c__Dothideomycetes,o__Pleosporales,f__Cucurbitariaceae,g__Pyrenochaetopsis,s__?	0.375626	0.515917	2.88885	2.37399	1.86758	2.43197	4.02938	3.11885	0	1	0	1	9	0.868992	0.025	1	2.29036	-2.7879	1.47388	-1.89155	0.0585515	0	2.29036	-2.16146	1.53043	-1.41232	0.157857	0	2.29036	-3.32146	1.47186	-2.25664	0.0240303	-1	2.29036	0.626448	1.27554	0.491124	0.623339	0	2.29036
OTU_2599	Fungi	Ascomycota	unclassified_Ascomycota	unclassified_Ascomycota	unclassified_Ascomycota	unclassified_Ascomycota	Ascomycota_sp	k__Fungi,p__Ascomycota,c__unclassified_Ascomycota,o__unclassified_Ascomycota,f__unclassified_Ascomycota,g__unclassified_Ascomycota,s__Ascomycota_sp	0.858063	1.91869	2.42383	0.536302	0	0	0	0	0	1	0	0	2	0.859387	0.003	1	0.820473	-1.58512	2.55011	-0.621588	0.534213	0	0.820473	1.82496	2.68285	0.680232	0.496358	0	0.820473	2.03763	2.68285	0.759502	0.447553	0	0.820473	3.41008	2.61044	1.30632	0.191443	0	0.820473
OTU_1271	Fungi	Ascomycota	Sordariomycetes	Hypocreales	unclassified_Hypocreales	unclassified_Hypocreales	Hypocreales_sp	k__Fungi,p__Ascomycota,c__Sordariomycetes,o__Hypocreales,f__unclassified_Hypocreales,g__unclassified_Hypocreales,s__Hypocreales_sp	15.4433	21.3675	9.04659	7.22606	0	0	0	0	1	1	0	0	5	1	0.001	1	6.12247	0.779887	1.53357	0.508542	0.611073	0	6.12247	6.08359	1.77404	3.42922	0.000605313	1	6.12247	6.29626	1.77404	3.5491	0.000386549	1	6.12247	5.3037	1.7768	2.98497	0.00283604	1	6.12247
OTU_1684	Fungi	Ascomycota	Sordariomycetes	unclassified_Sordariomycetes	unclassified_Sordariomycetes	unclassified_Sordariomycetes	Sordariomycetes_sp	k__Fungi,p__Ascomycota,c__Sordariomycetes,o__unclassified_Sordariomycetes,f__unclassified_Sordariomycetes,g__unclassified_Sordariomycetes,s__Sordariomycetes_sp	9.12213	10.2099	14.987	10.1673	0	0	0	0	1	1	0	0	5	0.948683	0.001	1	6.02728	-0.720583	1.61597	-0.445913	0.65566	0	6.02728	5.31453	1.84973	2.87314	0.00406412	1	6.02728	5.5272	1.84973	2.98811	0.00280704	1	6.02728	6.03511	1.84317	3.27431	0.0010592	1	6.02728
OTU_2533	Fungi	?	?	?	?	?	?	k__Fungi,p__?,c__?,o__?,f__?,g__?,s__?	0	0	2.37452	3.18064	0	0	0.231744	0.518195	0	1	0	0	2	0.853736	0.015	1	0.651567	-3.69699	3.08288	-1.1992	0.23045	0	0.651567	0	3.19316	0	1	0	0.651567	-0.675727	3.19316	-0.211617	0.832406	0	0.651567	3.38567	3.08292	1.0982	0.272117	0	0.651567
OTU_6121	Fungi	Ascomycota	Dothideomycetes	Pleosporales	?	?	?	k__Fungi,p__Ascomycota,c__Dothideomycetes,o__Pleosporales,f__?,g__?,s__?	0	0	2.34354	1.83045	0	0	0	0	0	1	0	0	2	0.894427	0.005	1	0.585884	-3.67688	3.50954	-1.04768	0.294786	0	0.585884	0	3.60651	0	1	0	0.585884	0	3.60651	0	1	0	0.585884	3.36557	3.5096	0.95896	0.337579	0	0.585884
OTU_1287	Fungi	Rozellomycota	unclassified_Rozellomycota	unclassified_Rozellomycota	unclassified_Rozellomycota	?	?	k__Fungi,p__Rozellomycota,c__unclassified_Rozellomycota,o__unclassified_Rozellomycota,f__unclassified_Rozellomycota,g__?,s__?	13.0969	16.0645	9.53079	9.41639	0	0	0	0	1	1	0	0	5	1	0.001	1	5.65693	0.466374	1.62235	0.287469	0.773753	0	5.65693	5.84785	1.85184	3.15785	0.00158936	1	5.65693	6.06052	1.85184	3.27269	0.00106528	1	5.65693	5.38147	1.85265	2.90474	0.00367561	1	5.65693
OTU_624	Fungi	Ascomycota	Sordariomycetes	Chaetosphaeriales	Chaetosphaeriaceae	Chaetosphaeria	?	k__Fungi,p__Ascomycota,c__Sordariomycetes,o__Chaetosphaeriales,f__Chaetosphaeriaceae,g__Chaetosphaeria,s__?	88.6646	63.0495	36.3769	17.892	59.644	36.251	27.8852	7.94626	1	0	1	0	6	0.835279	0.034	1	53.1427	1.28949	0.686128	1.87937	0.0601937	0	53.1427	0.567164	0.685985	0.826787	0.408358	0	53.1427	1.66844	0.691345	2.41333	0.0158076	1	53.1427	-0.722326	0.689212	-1.04805	0.294618	0	53.1427
OTU_5823	Fungi	?	?	?	?	?	?	k__Fungi,p__?,c__?,o__?,f__?,g__?,s__?	0	0	1.8746	0.747397	0.610803	1.00014	4.25102	3.25448	0	1	0	1	9	0.904652	0.007	1	1.68411	-3.34113	1.64896	-2.0262	0.0427446	-1	1.68411	-1.90847	1.79769	-1.06162	0.288407	0	1.68411	-4.53104	1.62752	-2.78402	0.00536898	-1	1.68411	1.43266	1.60528	0.892464	0.372144	0	1.68411
OTU_748	Fungi	Glomeromycota	unclassified_Glomeromycota	unclassified_Glomeromycota	?	?	?	k__Fungi,p__Glomeromycota,c__unclassified_Glomeromycota,o__unclassified_Glomeromycota,f__?,g__?,s__?	5.01962	7.96953	15.5306	20.4583	0	0	0	0	1	1	0	0	5	0.774597	0.041	1	5.13755	-1.63158	2.66466	-0.612303	0.540337	0	5.13755	4.45951	2.81271	1.58549	0.112856	0	5.13755	4.67218	2.81271	1.6611	0.0966943	0	5.13755	6.09109	2.80154	2.17419	0.0296908	1	5.13755
OTU_1341	Fungi	?	?	?	?	?	?	k__Fungi,p__?,c__?,o__?,f__?,g__?,s__?	0	0	3.49627	3.99515	0	0	2.59081	2.61316	0	1	0	1	9	0.774597	0.045	1	1.52177	-4.24526	2.63951	-1.60835	0.107759	0	1.52177	0	2.77552	0	1	0	1.52177	-3.8344	2.6544	-1.44454	0.148586	0	1.52177	3.93394	2.63954	1.49039	0.136121	0	1.52177
OTU_637	Fungi	Ascomycota	Leotiomycetes	Helotiales	unclassified_Helotiales	unclassified_Helotiales	?	k__Fungi,p__Ascomycota,c__Leotiomycetes,o__Helotiales,f__unclassified_Helotiales,g__unclassified_Helotiales,s__?	0	0	0	0	3.8363	5.97393	4.43861	6.98835	0	0	1	1	10	0.774597	0.034	1	2.06873	0	2.87971	0	1	0	2.06873	-4.39888	2.75671	-1.5957	0.110556	0	2.06873	-4.6016	2.75011	-1.67324	0.0942795	0	2.06873	-4.76295	2.75674	-1.72775	0.0840336	0	2.06873
OTU_873	Fungi	Basidiomycota	Microbotryomycetes	Microbotryomycetes_ord_Incertae_sedis	Chrysozymaceae	Sampaiozyma	Sampaiozyma_vanillica	k__Fungi,p__Basidiomycota,c__Microbotryomycetes,o__Microbotryomycetes_ord_Incertae_sedis,f__Chrysozymaceae,g__Sampaiozyma,s__Sampaiozyma_vanillica	2.71015	3.6282	0	0	0	0	0	0	1	0	0	0	1	0.774597	0.037	1	0.677537	4.24697	4.19843	1.01156	0.311748	0	0.677537	3.57159	4.19843	0.850695	0.394939	0	0.677537	3.78425	4.19843	0.901349	0.367403	0	0.677537	0	4.2783	0	1	0	0.677537
OTU_64	Fungi	Mortierellomycota	Mortierellomycetes	Mortierellales	Mortierellaceae	Mortierella	Mortierella_sp	k__Fungi,p__Mortierellomycota,c__Mortierellomycetes,o__Mortierellales,f__Mortierellaceae,g__Mortierella,s__Mortierella_sp	0.188485	0.421465	0.124666	0.278762	166.473	154.46	115.362	105.564	0	0	1	1	10	0.948157	0.002	1	70.537	0.364066	1.97514	0.184325	0.853759	0	70.537	-9.24639	1.75268	-5.27558	1.32e-07	-1	70.537	-8.71862	1.75289	-4.97387	6.56e-07	-1	70.537	-9.61046	1.75269	-5.48327	4.18e-08	-1	70.537
OTU_2942	Fungi	Glomeromycota	Paraglomeromycetes	Paraglomerales	unclassified_Paraglomerales	?	?	k__Fungi,p__Glomeromycota,c__Paraglomeromycetes,o__Paraglomerales,f__unclassified_Paraglomerales,g__?,s__?	0	0	2.24363	2.72407	0	0	0	0	0	1	0	0	2	0.894427	0.005	1	0.560908	-3.61245	3.62036	-0.997814	0.31837	0	0.560908	0	3.71356	0	1	0	0.560908	0	3.71356	0	1	0	0.560908	3.30114	3.62043	0.911809	0.361869	0	0.560908
OTU_644	Fungi	Ascomycota	Eurotiomycetes	Chaetothyriales	Herpotrichiellaceae	Exophiala	?	k__Fungi,p__Ascomycota,c__Eurotiomycetes,o__Chaetothyriales,f__Herpotrichiellaceae,g__Exophiala,s__?	0	0	0.118161	0.264216	51.9649	36.488	35.4134	29.0021	0	0	1	1	10	0.999325	0.001	1	21.8741	-0.213021	1.73305	-0.122917	0.902173	0	21.8741	-8.14594	1.47693	-5.51544	3.48e-08	-1	21.8741	-7.5936	1.4778	-5.13846	2.77e-07	-1	21.8741	-7.93292	1.47694	-5.37118	7.82e-08	-1	21.8741
OTU_3891	Fungi	Ascomycota	Leotiomycetes	Helotiales	?	?	?	k__Fungi,p__Ascomycota,c__Leotiomycetes,o__Helotiales,f__?,g__?,s__?	0	0	1.41843	1.11115	1.14164	1.61976	3.27404	1.51551	0	1	0	1	9	0.850814	0.013	1	1.45853	-2.96629	1.68375	-1.76172	0.078117	0	1.45853	-2.74351	1.74123	-1.57561	0.115115	0	1.45853	-4.17141	1.65614	-2.51875	0.0117772	-1	1.45853	0.222776	1.55861	0.142932	0.886344	0	1.45853
OTU_3282	Fungi	Basidiomycota	Tremellomycetes	Tremellales	Bulleraceae	?	?	k__Fungi,p__Basidiomycota,c__Tremellomycetes,o__Tremellales,f__Bulleraceae,g__?,s__?	0	0	2.2087	2.45401	0	0	0	0	0	1	0	0	2	0.894427	0.005	1	0.552175	-3.58894	3.61535	-0.992695	0.320859	0	0.552175	0	3.70835	0	1	0	0.552175	0	3.70835	0	1	0	0.552175	3.27763	3.61542	0.906571	0.364634	0	0.552175
OTU_7112	Fungi	Ascomycota	?	?	?	?	?	k__Fungi,p__Ascomycota,c__?,o__?,f__?,g__?,s__?	0	0	2.16765	2.51514	0	0	0.34553	0.47904	0	1	0	0	2	0.830669	0.006	1	0.628296	-3.57306	2.67324	-1.3366	0.181352	0	0.628296	0	2.79748	0	1	0	0.628296	-1.22655	2.79388	-0.439012	0.660653	0	0.628296	3.26173	2.67326	1.22013	0.222415	0	0.628296
OTU_5220	Fungi	Glomeromycota	Glomeromycetes	Glomerales	?	?	?	k__Fungi,p__Glomeromycota,c__Glomeromycetes,o__Glomerales,f__?,g__?,s__?	2.31434	2.99674	0.514313	0.704796	0	0	0	0	1	0	0	0	1	0.809038	0.017	1	0.707163	2.11244	2.66859	0.791594	0.428598	0	0.707163	3.34656	2.7104	1.23471	0.216937	0	0.707163	3.55923	2.7104	1.31318	0.189123	0	0.707163	1.23413	2.78778	0.442693	0.657988	0	0.707163
OTU_1086	Fungi	Basidiomycota	Agaricomycetes	Agaricales	Marasmiaceae	?	?	k__Fungi,p__Basidiomycota,c__Agaricomycetes,o__Agaricales,f__Marasmiaceae,g__?,s__?	6.71219	13.1255	11.7434	21.9964	0	0	0	0	1	1	0	0	5	0.774597	0.047	1	4.6139	-0.816896	2.77203	-0.294692	NA	NA	4.6139	4.87208	2.91345	1.67227	NA	NA	4.6139	5.08475	2.91345	1.74527	NA	NA	4.6139	5.68898	2.90748	1.95667	NA	NA	4.6139
OTU_663	Fungi	?	?	?	?	?	?	k__Fungi,p__?,c__?,o__?,f__?,g__?,s__?	0	0	0	0	17.6162	15.6662	85.7734	95.8372	0	0	1	1	10	0.948683	0.004	1	25.8474	0	2.11564	0	1	0	25.8474	-6.58065	1.91681	-3.43312	0.00059668	-1	25.8474	-8.86791	1.91018	-4.64245	3.44e-06	-1	25.8474	-6.94471	1.91682	-3.62303	0.00029117	-1	25.8474
OTU_1655	Fungi	Ascomycota	Dothideomycetes	Botryosphaeriales	Botryosphaeriaceae	Macrophomina	?	k__Fungi,p__Ascomycota,c__Dothideomycetes,o__Botryosphaeriales,f__Botryosphaeriaceae,g__Macrophomina,s__?	0.352874	0.789051	2.15137	2.54589	0	0	0	0	0	1	0	0	2	0.829018	0.015	1	0.62606	-2.38372	3.14502	-0.757934	0.448491	0	0.62606	0.842802	3.25068	0.25927	0.795427	0	0.62606	1.05547	3.25068	0.324692	0.745414	0	0.62606	3.22652	3.14507	1.0259	0.304939	0	0.62606
OTU_666	Fungi	Ascomycota	unclassified_Ascomycota	unclassified_Ascomycota	unclassified_Ascomycota	unclassified_Ascomycota	Ascomycota_sp	k__Fungi,p__Ascomycota,c__unclassified_Ascomycota,o__unclassified_Ascomycota,f__unclassified_Ascomycota,g__unclassified_Ascomycota,s__Ascomycota_sp	76.2566	46.4369	0	0	35.544	21.058	5.39299	4.55196	1	0	1	0	6	0.97672	0.002	1	29.2984	9.06219	1.37911	6.57102	5e-11	1	29.2984	1.09696	1.04142	1.05333	0.292192	0	29.2984	3.79724	1.07352	3.53718	0.000404419	1	29.2984	-7.96523	1.38259	-5.76109	8.36e-09	-1	29.2984
OTU_6687	Fungi	Mortierellomycota	Mortierellomycetes	Mortierellales	Mortierellaceae	?	?	k__Fungi,p__Mortierellomycota,c__Mortierellomycetes,o__Mortierellales,f__Mortierellaceae,g__?,s__?	1.97082	1.60284	0	0	8.97794	4.41374	11.1858	13.3299	0	0	1	1	10	0.85368	0.049	1	5.53365	3.78932	1.67569	2.26134	0.0237379	1	5.53365	-2.18353	1.4267	-1.53047	0.125899	0	5.53365	-2.51179	1.41991	-1.76898	0.0768976	0	5.53365	-5.97285	1.62943	-3.66559	0.000246764	-1	5.53365
OTU_5361	Fungi	Kickxellomycota	Kickxellomycetes	?	?	?	?	k__Fungi,p__Kickxellomycota,c__Kickxellomycetes,o__?,f__?,g__?,s__?	0	0	0	0	1.8109	2.03487	0.200818	0.449042	0	0	1	0	3	0.734919	0.037	1	0.502928	0	3.75761	0	1	0	0.502928	-3.30088	3.6858	-0.895568	0.370483	0	0.502928	-0.67572	3.75761	-0.179827	0.857288	0	0.502928	-3.66495	3.68586	-0.994327	0.320064	0	0.502928
OTU_3430	Fungi	Ascomycota	Sordariomycetes	Myrmecridiales	?	?	?	k__Fungi,p__Ascomycota,c__Sordariomycetes,o__Myrmecridiales,f__?,g__?,s__?	0	0	2.07987	2.03175	0	0	0	0	0	1	0	0	2	0.774597	0.024	1	0.519969	-3.50361	4.20037	-0.834119	0.404214	0	0.519969	0	4.27959	0	1	0	0.519969	0	4.27959	0	1	0	0.519969	3.19231	4.20047	0.75999	0.447261	0	0.519969
OTU_2609	Fungi	Mucoromycota	Mucoromycotina_cls_Incertae_sedis	Mucoromycotina_ord_Incertae_sedis	Mucoromycotina_fam_Incertae_sedis	?	?	k__Fungi,p__Mucoromycota,c__Mucoromycotina_cls_Incertae_sedis,o__Mucoromycotina_ord_Incertae_sedis,f__Mucoromycotina_fam_Incertae_sedis,g__?,s__?	2.25209	2.73383	0.132491	0.296258	0	0	0	0	1	0	0	0	1	0.75277	0.04	1	0.596145	3.40637	3.59551	0.947394	0.343438	0	0.596145	3.30806	3.59551	0.920052	0.357545	0	0.596145	3.52073	3.59551	0.979201	0.327481	0	0.596145	-0.0983086	3.68418	-0.026684	0.978712	0	0.596145
OTU_3277	Fungi	Ascomycota	Taphrinomycetes	Taphrinales	Taphrinaceae	Taphrina	Taphrina_tormentillae	k__Fungi,p__Ascomycota,c__Taphrinomycetes,o__Taphrinales,f__Taphrinaceae,g__Taphrina,s__Taphrina_tormentillae	0	0	1.98539	1.94457	0	0	0	0	0	1	0	0	2	0.894427	0.005	1	0.496347	-3.43399	3.62683	-0.946829	0.343726	0	0.496347	0	3.71724	0	1	0	0.496347	0	3.71724	0	1	0	0.496347	3.12267	3.62689	0.860978	0.38925	0	0.496347
OTU_1440	Fungi	Ascomycota	Sordariomycetes	Hypocreales	Clavicipitaceae	Metarhizium	?	k__Fungi,p__Ascomycota,c__Sordariomycetes,o__Hypocreales,f__Clavicipitaceae,g__Metarhizium,s__?	0.37697	0.84293	0	0	0	0	2.62834	2.60366	0	0	0	1	4	0.836452	0.002	1	0.751327	1.51819	3.09392	0.4907	0.623639	0	0.751327	0.842801	3.09392	0.272406	0.78531	0	0.751327	-2.69298	2.98551	-0.902014	0.36705	0	0.751327	0	3.09396	0	1	0	0.751327
OTU_787	Fungi	Ascomycota	Sordariomycetes	Sordariales	Chaetomiaceae	unclassified_Chaetomiaceae	?	k__Fungi,p__Ascomycota,c__Sordariomycetes,o__Sordariales,f__Chaetomiaceae,g__unclassified_Chaetomiaceae,s__?	7.54783	8.92758	6.9729	4.95009	0	0	0.454678	1.01669	1	1	0	0	5	0.93417	0.003	1	3.74385	0.104034	1.57232	0.0661655	0.947246	0	3.74385	5.03771	1.80465	2.79152	0.00524605	1	3.74385	3.77702	1.78016	2.12172	0.0338609	1	3.74385	4.93368	1.8023	2.73744	0.00619199	1	3.74385
OTU_6183	Fungi	Basidiomycota	Agaricomycetes	Phallales	Phallaceae	Phallus	?	k__Fungi,p__Basidiomycota,c__Agaricomycetes,o__Phallales,f__Phallaceae,g__Phallus,s__?	0	0	1.8985	2.70074	0	0	0	0	0	1	0	0	2	0.774597	0.04	1	0.474624	-3.3755	4.20214	-0.80328	0.421813	0	0.474624	0	4.27959	0	1	0	0.474624	0	4.27959	0	1	0	0.474624	3.0642	4.20224	0.729182	0.46589	0	0.474624
OTU_588	Fungi	Ascomycota	?	?	?	?	?	k__Fungi,p__Ascomycota,c__?,o__?,f__?,g__?,s__?	0	0	0	0	0	0	2.52739	2.74128	0	0	0	1	4	0.774597	0.027	1	0.631848	0	4.2551	0	1	0	0.631848	0	4.2551	0	1	0	0.631848	-3.78724	4.17785	-0.906504	0.364669	0	0.631848	0	4.25519	0	1	0	0.631848
OTU_5469	Fungi	Glomeromycota	Glomeromycetes	Glomerales	?	?	?	k__Fungi,p__Glomeromycota,c__Glomeromycetes,o__Glomerales,f__?,g__?,s__?	0	0	0	0	1.78522	1.74218	0.193971	0.433732	0	0	1	0	3	0.735661	0.049	1	0.494799	0	3.76543	0	1	0	0.494799	-3.27903	3.69439	-0.887571	0.374772	0	0.494799	-0.67572	3.76543	-0.179453	0.857582	0	0.494799	-3.6431	3.69446	-0.9861	0.324084	0	0.494799
OTU_1421	Fungi	?	?	?	?	?	?	k__Fungi,p__?,c__?,o__?,f__?,g__?,s__?	11.6637	13.3914	2.45854	2.26506	0.788007	1.76204	0	0	1	1	0	0	5	0.814251	0.027	1	3.72755	2.25048	2.04846	1.09862	0.271934	0	3.72755	4.45104	2.19995	2.02325	0.0430473	1	3.72755	5.89183	2.21196	2.66363	0.00773035	1	3.72755	2.20057	2.2225	0.99013	0.322111	0	3.72755
OTU_79	Fungi	Ascomycota	Sordariomycetes	Xylariales	Apiosporaceae	?	?	k__Fungi,p__Ascomycota,c__Sordariomycetes,o__Xylariales,f__Apiosporaceae,g__?,s__?	0	0	0.73539	0.797121	0	0	3.93239	2.96204	0	1	0	1	9	0.83666	0.015	1	1.16694	-2.00589	2.35451	-0.851934	0.394251	0	1.16694	0	2.43472	0	1	0	1.16694	-4.41187	2.28309	-1.93241	0.0533093	0	1.16694	1.69456	2.35453	0.719701	0.471709	0	1.16694
OTU_6044	Fungi	Glomeromycota	Paraglomeromycetes	Paraglomerales	?	?	?	k__Fungi,p__Glomeromycota,c__Paraglomeromycetes,o__Paraglomerales,f__?,g__?,s__?	0	0	1.63016	2.36699	0	0	0	0	0	1	0	0	2	0.774597	0.037	1	0.40754	-3.14217	4.2058	-0.747104	0.455001	0	0.40754	0	4.27959	0	1	0	0.40754	0	4.27959	0	1	0	0.40754	2.83087	4.2059	0.673071	0.500902	0	0.40754
OTU_3249	Fungi	Ascomycota	?	?	?	?	?	k__Fungi,p__Ascomycota,c__?,o__?,f__?,g__?,s__?	0	0	1.60041	1.71441	0	0	0.193971	0.433732	0	1	0	0	2	0.944405	0.002	1	0.448596	-3.1274	2.78479	-1.12303	0.261425	0	0.448596	0	2.89476	0	1	0	0.448596	-0.675737	2.89476	-0.233435	0.815424	0	0.448596	2.81607	2.78482	1.01122	0.31191	0	0.448596
OTU_1991	Fungi	Ascomycota	Eurotiomycetes	Onygenales	unclassified_Onygenales	unclassified_Onygenales	Onygenales_sp	k__Fungi,p__Ascomycota,c__Eurotiomycetes,o__Onygenales,f__unclassified_Onygenales,g__unclassified_Onygenales,s__Onygenales_sp	10.2676	4.93058	2.77297	1.30923	0	0	0.953213	0.595057	1	1	0	0	5	0.965341	0.002	1	3.49844	1.85675	0.994936	1.8662	0.062013	0	3.49844	5.49101	1.30612	4.20406	2.62e-05	1	3.49844	3.53289	1.17229	3.01365	0.00258121	1	3.49844	3.63426	1.33464	2.72302	0.00646876	1	3.49844
OTU_1412	Fungi	Glomeromycota	Glomeromycetes	Glomerales	?	?	?	k__Fungi,p__Glomeromycota,c__Glomeromycetes,o__Glomerales,f__?,g__?,s__?	7.46232	9.24102	4.88759	9.85567	0	0	0	0	1	1	0	0	5	0.774597	0.041	1	3.08748	0.599382	2.68444	0.22328	0.823318	0	3.08748	5.02916	2.82322	1.78135	0.0748548	0	3.08748	5.24183	2.82322	1.85668	0.0633565	0	3.08748	4.42978	2.82525	1.56793	0.116898	0	3.08748
OTU_3767	Fungi	Ascomycota	Sordariomycetes	Branch06	?	?	?	k__Fungi,p__Ascomycota,c__Sordariomycetes,o__Branch06,f__?,g__?,s__?	0	0	1.59636	1.36495	0.230257	0.51487	0	0	0	1	0	0	2	0.836155	0.009	1	0.456655	-3.12839	3.14534	-0.99461	0.319926	0	0.456655	-0.888397	3.2431	-0.273935	0.784135	0	0.456655	0	3.2431	0	1	0	0.456655	2.23999	3.14539	0.712152	0.47637	0	0.456655
OTU_5148	Fungi	Glomeromycota	Paraglomeromycetes	Paraglomerales	Paraglomeraceae	Paraglomus	?	k__Fungi,p__Glomeromycota,c__Paraglomeromycetes,o__Paraglomerales,f__Paraglomeraceae,g__Paraglomus,s__?	0	0	1.53536	1.0114	0	0	0	0	0	1	0	0	2	0.894427	0.005	1	0.383841	-3.06294	3.78627	-0.808958	0.418539	0	0.383841	0	3.86658	0	1	0	0.383841	0	3.86658	0	1	0	0.383841	2.75163	3.78635	0.726723	0.467395	0	0.383841
OTU_312	Fungi	Mortierellomycota	Mortierellomycetes	Mortierellales	Mortierellaceae	Mortierella	?	k__Fungi,p__Mortierellomycota,c__Mortierellomycetes,o__Mortierellales,f__Mortierellaceae,g__Mortierella,s__?	7.95606	5.09839	4.34159	3.95816	0	0	2.32254	3.18029	1	1	0	0	5	0.820313	0.029	1	3.65505	0.88364	1.72684	0.511709	0.608855	0	3.65505	5.12317	1.93312	2.65021	0.00804411	1	3.65505	1.76869	1.7607	1.00454	0.315118	0	3.65505	4.23953	1.9394	2.186	0.0288158	1	3.65505
OTU_6471	Fungi	Glomeromycota	Paraglomeromycetes	Paraglomerales	unclassified_Paraglomerales	unclassified_Paraglomerales	?	k__Fungi,p__Glomeromycota,c__Paraglomeromycetes,o__Paraglomerales,f__unclassified_Paraglomerales,g__unclassified_Paraglomerales,s__?	0	0	1.44389	1.49744	0	0	0	0	0	1	0	0	2	0.774597	0.033	1	0.360973	-2.97656	4.20878	-0.707227	0.479426	0	0.360973	0	4.27959	0	1	0	0.360973	0	4.27959	0	1	0	0.360973	2.66526	4.20888	0.633247	0.526572	0	0.360973
OTU_7052	Fungi	Basidiomycota	Tremellomycetes	Tremellales	Bulleribasidiaceae	Vishniacozyma	Vishniacozyma_victoriae	k__Fungi,p__Basidiomycota,c__Tremellomycetes,o__Tremellales,f__Bulleribasidiaceae,g__Vishniacozyma,s__Vishniacozyma_victoriae	18.9974	25.8882	2.98806	2.3626	0.30058	0.672117	9.78268	7.78515	1	0	0	1	7	0.898724	0.017	1	8.01718	2.64376	1.36063	1.94304	0.0520118	0	8.01718	5.32975	1.59292	3.34589	0.000820176	1	8.01718	0.97198	1.33768	0.726615	0.467462	0	8.01718	2.686	1.61998	1.65804	0.0973089	0	8.01718
OTU_71	Fungi	Basidiomycota	Tremellomycetes	Cystofilobasidiales	Mrakiaceae	Mrakia	?	k__Fungi,p__Basidiomycota,c__Tremellomycetes,o__Cystofilobasidiales,f__Mrakiaceae,g__Mrakia,s__?	21.5393	13.638	2.11269	2.20861	408.654	359.75	99.3673	147.657	0	0	1	1	10	0.977504	0.001	1	132.918	3.35156	1.16473	2.87754	0.00400792	1	132.918	-4.24397	1.09627	-3.87129	0.00010826	-1	132.918	-2.20506	1.09777	-2.00867	0.0445722	-1	132.918	-7.59553	1.15685	-6.56568	5.18e-11	-1	132.918
OTU_3161	Fungi	Ascomycota	?	?	?	?	?	k__Fungi,p__Ascomycota,c__?,o__?,f__?,g__?,s__?	0	0	1.40247	0.946549	0	0	0	0	0	1	0	0	2	0.894427	0.005	1	0.350617	-2.93714	3.81494	-0.769905	0.441356	0	0.350617	0	3.89211	0	1	0	0.350617	0	3.89211	0	1	0	0.350617	2.62583	3.81501	0.688288	0.491271	0	0.350617
OTU_548	Fungi	Ascomycota	Dothideomycetes	Pleosporales	Periconiaceae	Periconia	Periconia_pseudodigitata	k__Fungi,p__Ascomycota,c__Dothideomycetes,o__Pleosporales,f__Periconiaceae,g__Periconia,s__Periconia_pseudodigitata	0	0	0	0	0	0	2.08199	2.38368	0	0	0	1	4	0.774597	0.027	1	0.520498	0	4.27959	0	1	0	0.520498	0	4.27959	0	1	0	0.520498	-3.5075	4.20739	-0.833651	0.404478	0	0.520498	0	4.27969	0	1	0	0.520498
OTU_2466	Fungi	Ascomycota	Dothideomycetes	Pleosporales	?	?	?	k__Fungi,p__Ascomycota,c__Dothideomycetes,o__Pleosporales,f__?,g__?,s__?	0	0	0	0	0	0	1.91111	2.90179	0	0	0	1	4	0.774597	0.025	1	0.477778	0	4.27959	0	1	0	0.477778	0	4.27959	0	1	0	0.477778	-3.37501	4.2099	-0.801684	0.422736	0	0.477778	0	4.27969	0	1	0	0.477778
OTU_72	Fungi	Ascomycota	Sordariomycetes	Sordariales	Chaetomiaceae	Humicola	?	k__Fungi,p__Ascomycota,c__Sordariomycetes,o__Sordariales,f__Chaetomiaceae,g__Humicola,s__?	50.2925	19.6345	13.9797	6.54755	221.257	251.374	112.332	56.6744	0	0	1	1	10	0.915672	0.001	1	99.4654	1.85042	0.751062	2.46373	0.0137499	1	99.4654	-2.13987	0.736649	-2.90486	0.00367412	-1	99.4654	-1.16065	0.737764	-1.57319	0.115674	0	99.4654	-3.99028	0.747078	-5.34118	9.23e-08	-1	99.4654
OTU_6373	Fungi	Glomeromycota	Glomeromycetes	Glomerales	?	?	?	k__Fungi,p__Glomeromycota,c__Glomeromycetes,o__Glomerales,f__?,g__?,s__?	1.96061	0.912678	0.708967	1.5853	0	0	0.383303	0.543663	1	0	0	0	1	0.801384	0.032	1	0.763219	1.39832	2.12702	0.657406	0.51092	0	0.763219	3.10632	2.21651	1.40144	0.161081	0	0.763219	2.18892	2.21188	0.989619	0.322361	0	0.763219	1.708	2.26757	0.753231	0.451311	0	0.763219
OTU_723	Fungi	Ascomycota	Leotiomycetes	Helotiales	Helotiales_fam_Incertae_sedis	Chalara	?	k__Fungi,p__Ascomycota,c__Leotiomycetes,o__Helotiales,f__Helotiales_fam_Incertae_sedis,g__Chalara,s__?	8.19664	10.809	0.118161	0.264216	12.9955	21.7846	0.581913	1.3012	1	0	1	0	6	0.88001	0.023	1	5.47306	5.27115	2.03834	2.586	0.00970978	1	5.47306	-0.663817	1.83407	-0.361937	0.717399	0	5.47306	3.72416	2.001	1.86115	0.062723	0	5.47306	-5.93497	2.03591	-2.91515	0.00355519	-1	5.47306
OTU_3682	Fungi	Ascomycota	Eurotiomycetes	Eurotiales	Trichocomaceae	Talaromyces	?	k__Fungi,p__Ascomycota,c__Eurotiomycetes,o__Eurotiales,f__Trichocomaceae,g__Talaromyces,s__?	1.82306	2.10295	0	0	0	0	0	0	1	0	0	0	1	0.774597	0.04	1	0.455766	3.67905	4.20879	0.874134	0.382045	0	0.455766	3.00367	4.20879	0.713665	0.475434	0	0.455766	3.21634	4.20879	0.764194	0.444751	0	0.455766	0	4.27969	0	1	0	0.455766
OTU_728	Fungi	Ascomycota	?	?	?	?	?	k__Fungi,p__Ascomycota,c__?,o__?,f__?,g__?,s__?	0.638895	0.88279	0	0	3.09986	3.38253	3.93005	3.33495	0	0	1	1	10	0.801051	0.021	1	1.9172	2.08748	2.10464	0.991846	0.321272	0	1.9172	-2.32356	1.94257	-1.19612	0.231648	0	1.9172	-2.71331	1.92666	-1.4083	0.159043	0	1.9172	-4.41104	1.98522	-2.22194	0.0262871	-1	1.9172
OTU_820	Fungi	Glomeromycota	unclassified_Glomeromycota	unclassified_Glomeromycota	?	?	?	k__Fungi,p__Glomeromycota,c__unclassified_Glomeromycota,o__unclassified_Glomeromycota,f__?,g__?,s__?	4.33508	3.94991	7.08513	8.94551	0	0	0	0	1	1	0	0	5	0.948683	0.003	1	2.85505	-0.713183	1.86121	-0.383183	0.701584	0	2.85505	4.24637	2.06142	2.05993	0.0394053	1	2.85505	4.45904	2.06142	2.1631	0.0305338	1	2.85505	4.95956	2.04913	2.42032	0.0155069	1	2.85505
OTU_5819	Fungi	Ascomycota	Dothideomycetes	Pleosporales	Cucurbitariaceae	Pyrenochaetopsis	?	k__Fungi,p__Ascomycota,c__Dothideomycetes,o__Pleosporales,f__Cucurbitariaceae,g__Pyrenochaetopsis,s__?	0.176437	0.394526	1.8187	0.924058	0.593976	0.813434	2.66832	1.78446	0	1	0	1	9	0.876422	0.005	1	1.31436	-2.69986	1.54146	-1.7515	0.0798597	0	1.31436	-1.27818	1.70134	-0.751276	0.452486	0	1.31436	-3.31388	1.53537	-2.15835	0.0309003	-1	1.31436	1.42169	1.49909	0.948367	0.342943	0	1.31436
OTU_7176	Fungi	?	?	?	?	?	?	k__Fungi,p__?,c__?,o__?,f__?,g__?,s__?	0	0	0.228901	0.511838	0	0	1.87457	2.25703	0	0	0	1	4	0.731237	0.027	1	0.525868	-0.213004	3.73714	-0.0569964	0.954548	0	0.525868	0	3.73714	0	1	0	0.525868	-3.36292	3.65738	-0.919488	0.35784	0	0.525868	-0.0983085	3.73721	-0.0263054	0.979014	0	0.525868
OTU_4895	Fungi	Basidiomycota	Tremellomycetes	Cystofilobasidiales	Cystofilobasidiaceae	Cystofilobasidium	?	k__Fungi,p__Basidiomycota,c__Tremellomycetes,o__Cystofilobasidiales,f__Cystofilobasidiaceae,g__Cystofilobasidium,s__?	1.54935	2.06918	0	0	0	0	0	0	1	0	0	0	1	0.774597	0.03	1	0.387338	3.44264	4.21368	0.817016	0.413919	0	0.387338	2.76726	4.21368	0.656733	0.511352	0	0.387338	2.97993	4.21368	0.707204	0.47944	0	0.387338	0	4.27969	0	1	0	0.387338
OTU_3358	Fungi	Ascomycota	?	?	?	?	?	k__Fungi,p__Ascomycota,c__?,o__?,f__?,g__?,s__?	0	0	0	0	0	0	1.69626	1.48611	0	0	0	1	4	0.894427	0.002	1	0.424064	0	3.79362	0	1	0	0.424064	0	3.79362	0	1	0	0.424064	-3.21405	3.71862	-0.864312	0.387416	0	0.424064	0	3.79369	0	1	0	0.424064
OTU_6122	Fungi	Ascomycota	Sordariomycetes	Sordariales	unclassified_Sordariales	?	?	k__Fungi,p__Ascomycota,c__Sordariomycetes,o__Sordariales,f__unclassified_Sordariales,g__?,s__?	0	0	0	0	1.61183	1.554	0	0	0	0	1	0	3	0.774597	0.048	1	0.402958	0	4.27959	0	1	0	0.402958	-3.14438	4.22075	-0.74498	0.456284	0	0.402958	0	4.27959	0	1	0	0.402958	-3.50845	4.22085	-0.831219	0.40585	0	0.402958
OTU_3624	Fungi	Ascomycota	Dothideomycetes	unclassified_Dothideomycetes	unclassified_Dothideomycetes	unclassified_Dothideomycetes	?	k__Fungi,p__Ascomycota,c__Dothideomycetes,o__unclassified_Dothideomycetes,f__unclassified_Dothideomycetes,g__unclassified_Dothideomycetes,s__?	8.24242	7.55419	1.80645	1.48051	0.911383	1.24808	0.581913	1.3012	1	1	0	0	5	0.885189	0.016	1	2.88554	2.16055	1.45885	1.48099	0.138608	0	2.88554	3.03568	1.57186	1.93126	0.0534507	0	2.88554	3.71777	1.62039	2.29437	0.0217695	1	2.88554	0.875131	1.61234	0.542771	0.587288	0	2.88554
OTU_751	Fungi	Ascomycota	Leotiomycetes	Thelebolales	Thelebolaceae	Thelebolus	Thelebolus_globosus	k__Fungi,p__Ascomycota,c__Leotiomycetes,o__Thelebolales,f__Thelebolaceae,g__Thelebolus,s__Thelebolus_globosus	18.6612	17.584	1.58222	2.1439	2.55493	5.713	12.5299	15.9349	1	0	0	1	7	0.840426	0.042	1	8.83207	3.60482	1.86636	1.93147	0.0534247	0	8.83207	2.80095	1.86196	1.5043	0.132504	0	8.83207	0.568742	1.81747	0.312931	0.754333	0	8.83207	-0.803876	1.91333	-0.420145	0.674379	0	8.83207
OTU_1770	Fungi	Ascomycota	Eurotiomycetes	Chaetothyriales	Herpotrichiellaceae	?	?	k__Fungi,p__Ascomycota,c__Eurotiomycetes,o__Chaetothyriales,f__Herpotrichiellaceae,g__?,s__?	0	0	0	0	0	0	1.52258	1.9277	0	0	0	1	4	0.774597	0.044	1	0.380645	0	4.27959	0	1	0	0.380645	0	4.27959	0	1	0	0.380645	-3.05181	4.21706	-0.723681	0.469261	0	0.380645	0	4.27969	0	1	0	0.380645
OTU_4719	Fungi	Ascomycota	Dothideomycetes	Capnodiales	Mycosphaerellaceae	?	?	k__Fungi,p__Ascomycota,c__Dothideomycetes,o__Capnodiales,f__Mycosphaerellaceae,g__?,s__?	1.53719	1.84985	0	0	0	0	0	0	1	0	0	0	1	0.774597	0.037	1	0.384298	3.42215	4.21414	0.812064	0.416755	0	0.384298	2.74677	4.21414	0.651798	0.514531	0	0.384298	2.95944	4.21414	0.702264	0.482515	0	0.384298	0	4.27969	0	1	0	0.384298
OTU_1534	Fungi	Ascomycota	Leotiomycetes	Helotiales	?	?	?	k__Fungi,p__Ascomycota,c__Leotiomycetes,o__Helotiales,f__?,g__?,s__?	6.77287	13.5363	2.94958	4.19021	0	0	0	0	1	1	0	0	5	0.774597	0.048	1	2.43061	1.21514	2.70519	0.449189	0.653296	0	2.43061	4.89635	2.83481	1.72723	0.0841272	0	2.43061	5.10902	2.83481	1.80225	0.0715068	0	2.43061	3.68122	2.844	1.29438	0.195534	0	2.43061
OTU_720	Fungi	Basidiomycota	Tremellomycetes	Tremellales	?	?	?	k__Fungi,p__Basidiomycota,c__Tremellomycetes,o__Tremellales,f__?,g__?,s__?	1.37944	1.30986	0.132491	0.296258	0	0	0	0	1	0	0	0	1	0.85434	0.001	1	0.377984	2.69572	3.29603	0.817869	0.413432	0	0.377984	2.59742	3.29603	0.788043	0.430672	0	0.377984	2.81008	3.29603	0.852565	0.3939	0	0.377984	-0.0983087	3.37495	-0.0291289	0.976762	0	0.377984
OTU_908	Fungi	Mortierellomycota	Mortierellomycetes	Mortierellales	Mortierellaceae	Mortierella	?	k__Fungi,p__Mortierellomycota,c__Mortierellomycetes,o__Mortierellales,f__Mortierellaceae,g__Mortierella,s__?	5.38877	5.40735	3.78216	3.66266	0	0	0	0	1	1	0	0	5	0.83666	0.01	1	2.29273	0.515734	2.16052	0.238709	0.811332	0	2.29273	4.56902	2.32637	1.96401	0.0495288	1	2.29273	4.78169	2.32637	2.05543	0.0398377	1	2.29273	4.05329	2.32857	1.74068	0.0817399	0	2.29273
OTU_770	Fungi	Ascomycota	Leotiomycetes	Helotiales	Hyaloscyphaceae	Cistella	Cistella_sp	k__Fungi,p__Ascomycota,c__Leotiomycetes,o__Helotiales,f__Hyaloscyphaceae,g__Cistella,s__Cistella_sp	1.97054	3.17278	3.70598	7.22728	6.54646	3.50141	15.3757	9.19532	0	0	1	1	10	0.891246	0.014	1	6.89966	-0.919422	1.45911	-0.630126	0.528612	0	6.89966	-1.70019	1.45728	-1.16669	0.243336	0	6.89966	-2.93898	1.43909	-2.04225	0.0411269	-1	6.89966	-0.780771	1.41484	-0.551844	0.581055	0	6.89966
OTU_2079	Fungi	Glomeromycota	Paraglomeromycetes	Paraglomerales	Paraglomeraceae	?	?	k__Fungi,p__Glomeromycota,c__Paraglomeromycetes,o__Paraglomerales,f__Paraglomeraceae,g__?,s__?	0	0	1.39728	1.02605	0	0	0	0	0	1	0	0	2	0.894427	0.005	1	0.349321	-2.93185	3.83686	-0.764126	0.444792	0	0.349321	0	3.91349	0	1	0	0.349321	0	3.91349	0	1	0	0.349321	2.62053	3.83694	0.682975	0.494622	0	0.349321
OTU_7338	Fungi	Ascomycota	Sordariomycetes	unclassified_Sordariomycetes	unclassified_Sordariomycetes	unclassified_Sordariomycetes	?	k__Fungi,p__Ascomycota,c__Sordariomycetes,o__unclassified_Sordariomycetes,f__unclassified_Sordariomycetes,g__unclassified_Sordariomycetes,s__?	0.199189	0.4454	0	0	0	0	1.51156	1.43819	0	0	0	1	4	0.840746	0.002	1	0.427688	0.941119	3.27398	0.287454	0.773765	0	0.427688	0.265735	3.27398	0.0811656	0.93531	0	0.427688	-2.47539	3.1917	-0.77557	0.438003	0	0.427688	0	3.27403	0	1	0	0.427688
OTU_78	Fungi	Glomeromycota	Glomeromycetes	Glomerales	Glomeraceae	?	?	k__Fungi,p__Glomeromycota,c__Glomeromycetes,o__Glomerales,f__Glomeraceae,g__?,s__?	0	0	0.529963	1.18503	21.0269	25.25	69.0905	37.1854	0	0	1	1	10	0.997073	0.001	1	22.6618	-1.6237	1.7364	-0.935094	0.34974	0	22.6618	-6.84083	1.57108	-4.35421	1.34e-05	-1	22.6618	-8.55566	1.56502	-5.46679	4.58e-08	-1	22.6618	-5.21713	1.48601	-3.51083	0.000446707	-1	22.6618
OTU_5032	Fungi	Ascomycota	Dothideomycetes	Pleosporales	?	?	?	k__Fungi,p__Ascomycota,c__Dothideomycetes,o__Pleosporales,f__?,g__?,s__?	2.2268	2.44615	6.58324	5.41079	0	0	0	0	1	1	0	0	5	0.83666	0.012	1	2.20251	-1.58589	2.11682	-0.749186	0.453745	0	2.20251	3.27047	2.29407	1.42562	0.153978	0	2.20251	3.48314	2.29407	1.51832	0.128933	0	2.20251	4.85636	2.26309	2.1459	0.0318807	1	2.20251
OTU_989	Fungi	Ascomycota	unclassified_Ascomycota	unclassified_Ascomycota	?	?	?	k__Fungi,p__Ascomycota,c__unclassified_Ascomycota,o__unclassified_Ascomycota,f__?,g__?,s__?	3.3461	4.691	4.60541	3.89399	0	0	0.303119	0.677794	1	1	0	0	5	0.931102	0.003	1	2.06366	-0.485534	1.6563	-0.293145	0.769412	0	2.06366	3.84516	1.87164	2.05443	0.0399338	1	2.06366	2.95826	1.867	1.5845	0.11308	0	2.06366	4.3307	1.85662	2.33257	0.0196707	1	2.06366
OTU_4618	Fungi	Glomeromycota	Glomeromycetes	Glomerales	Glomeraceae	?	?	k__Fungi,p__Glomeromycota,c__Glomeromycetes,o__Glomerales,f__Glomeraceae,g__?,s__?	0.167565	0.374686	1.11436	1.65462	0	0	2.77808	2.38174	0	1	0	1	9	0.819213	0.023	1	1.015	-2.04471	2.20346	-0.927953	0.353432	0	1.015	0.265738	2.32256	0.114416	0.908908	0	1.015	-3.32441	2.17448	-1.52883	0.126306	0	1.015	2.31044	2.20347	1.04855	0.294387	0	1.015
OTU_4701	Fungi	Ascomycota	Sordariomycetes	unclassified_Sordariomycetes	unclassified_Sordariomycetes	unclassified_Sordariomycetes	?	k__Fungi,p__Ascomycota,c__Sordariomycetes,o__unclassified_Sordariomycetes,f__unclassified_Sordariomycetes,g__unclassified_Sordariomycetes,s__?	1.05476	1.10226	0	0	0	0	0	0	1	0	0	0	1	0.774597	0.036	1	0.263689	2.8945	4.22858	0.684508	0.493654	0	0.263689	2.21911	4.22858	0.52479	0.599729	0	0.263689	2.43178	4.22858	0.575083	0.565235	0	0.263689	0	4.27969	0	1	0	0.263689
OTU_811	Fungi	Ascomycota	Sordariomycetes	Chaetosphaeriales	Chaetosphaeriaceae	Chloridium	Chloridium_sp	k__Fungi,p__Ascomycota,c__Sordariomycetes,o__Chaetosphaeriales,f__Chaetosphaeriaceae,g__Chloridium,s__Chloridium_sp	89.7599	59.2658	22.0589	21.2688	46.8745	15.5029	33.4934	23.824	1	0	1	0	6	0.843176	0.022	1	48.0467	2.01593	0.875227	2.30332	0.0212606	1	48.0467	0.934824	0.873194	1.07058	0.284358	0	48.0467	1.41714	0.87442	1.62067	0.105089	0	48.0467	-1.08111	0.879095	-1.2298	0.218773	0	48.0467
OTU_2809	Fungi	Olpidiomycota	Olpidiomycetes	Olpidiales	?	?	?	k__Fungi,p__Olpidiomycota,c__Olpidiomycetes,o__Olpidiales,f__?,g__?,s__?	1.1314	1.25127	6.80487	11.0911	0	0	0	0	1	1	0	0	5	0.83666	0.034	1	1.98407	-2.57953	2.33695	-1.1038	0.269678	0	1.98407	2.32391	2.49895	0.929953	0.352395	0	1.98407	2.53658	2.49895	1.01506	0.310079	0	1.98407	4.90344	2.43407	2.01451	0.0439565	1	1.98407
OTU_2921	Fungi	Ascomycota	Dothideomycetes	?	?	?	?	k__Fungi,p__Ascomycota,c__Dothideomycetes,o__?,f__?,g__?,s__?	4.09851	3.53615	3.79767	3.1801	0	0	0	0	1	1	0	0	5	1	0.001	1	1.97405	0.123323	1.42635	0.0864606	0.9311	0	1.97405	4.171	1.66693	2.50221	0.012342	1	1.97405	4.38367	1.66693	2.62979	0.00854367	1	1.97405	4.04768	1.66261	2.43454	0.0149108	1	1.97405
OTU_824	Fungi	Ascomycota	Dothideomycetes	?	?	?	?	k__Fungi,p__Ascomycota,c__Dothideomycetes,o__?,f__?,g__?,s__?	2.6233	4.98227	0	0	14.1747	18.4997	9.58132	3.72075	0	0	1	1	10	0.900277	0.003	1	6.59484	4.14781	1.91187	2.16951	0.0300443	1	6.59484	-2.48783	1.69138	-1.47089	0.141322	0	6.59484	-1.92571	1.69424	-1.13662	0.255696	0	6.59484	-6.63564	1.87794	-3.53347	0.000410145	-1	6.59484
OTU_3415	Fungi	Ascomycota	Sordariomycetes	Hypocreales	Hypocreaceae	Trichoderma	Trichoderma_floccosum	k__Fungi,p__Ascomycota,c__Sordariomycetes,o__Hypocreales,f__Hypocreaceae,g__Trichoderma,s__Trichoderma_floccosum	4.48342	4.27832	2.69415	1.9277	0.380547	0.539919	1.14991	1.63099	1	1	0	0	5	0.861291	0.033	1	2.17701	0.731498	1.4037	0.521121	0.602282	0	2.17701	3.16777	1.6232	1.95156	0.0509906	0	2.17701	1.90936	1.4925	1.2793	0.200792	0	2.17701	2.43628	1.63217	1.49266	0.135526	0	2.17701
OTU_84	Fungi	Ascomycota	Eurotiomycetes	Chaetothyriales	Herpotrichiellaceae	Exophiala	Exophiala_sp	k__Fungi,p__Ascomycota,c__Eurotiomycetes,o__Chaetothyriales,f__Herpotrichiellaceae,g__Exophiala,s__Exophiala_sp	1184.51	743.76	25.6321	25.3381	577.13	355.145	15.5182	19.915	1	0	1	0	6	0.988521	0.002	1	450.699	5.53197	1.0964	5.04559	4.52e-07	1	450.699	1.03697	1.09085	0.950608	0.341803	0	450.699	6.27098	1.10404	5.68005	1.35e-08	1	450.699	-4.495	1.09666	-4.0988	4.15e-05	-1	450.699
OTU_3824	Fungi	Ascomycota	?	?	?	?	?	k__Fungi,p__Ascomycota,c__?,o__?,f__?,g__?,s__?	0	0	1.38184	1.88274	0	0	0.193971	0.433732	0	1	0	0	2	0.725358	0.029	1	0.393952	-2.89778	3.87994	-0.746863	0.455146	0	0.393952	0	3.95501	0	1	0	0.393952	-0.675712	3.95501	-0.17085	0.864342	0	0.393952	2.58648	3.88002	0.666615	0.505018	0	0.393952
OTU_842	Fungi	Ascomycota	Sordariomycetes	Xylariales	Apiosporaceae	Arthrinium	?	k__Fungi,p__Ascomycota,c__Sordariomycetes,o__Xylariales,f__Apiosporaceae,g__Arthrinium,s__?	0	0	2.47596	1.93184	0	0	0.880393	0.945529	0	1	0	1	9	0.83666	0.008	1	0.839089	-3.75085	2.3143	-1.62073	0.105076	0	0.839089	0	2.46039	0	1	0	0.839089	-2.30744	2.39173	-0.964758	0.334666	0	0.839089	3.43952	2.31431	1.48619	0.137228	0	0.839089
OTU_846	Fungi	Ascomycota	Leotiomycetes	Helotiales	unclassified_Helotiales	unclassified_Helotiales	Helotiales_sp	k__Fungi,p__Ascomycota,c__Leotiomycetes,o__Helotiales,f__unclassified_Helotiales,g__unclassified_Helotiales,s__Helotiales_sp	15.5878	15.5527	0.264982	0.592517	31.2266	45.3803	0	0	1	0	1	0	6	0.834302	0.022	1	11.7698	5.58951	2.38448	2.34412	0.0190718	1	11.7698	-1.00412	2.2117	-0.454004	0.649826	0	11.7698	6.30908	2.3889	2.64099	0.00826631	1	11.7698	-6.59363	2.38242	-2.76761	0.00564685	-1	11.7698
OTU_3745	Fungi	Glomeromycota	Glomeromycetes	Glomerales	Glomeraceae	?	?	k__Fungi,p__Glomeromycota,c__Glomeromycetes,o__Glomerales,f__Glomeraceae,g__?,s__?	2.50486	3.78746	3.47609	2.79329	0.233483	0.522085	0.752395	0.728141	1	1	0	0	5	0.879	0.019	1	1.74171	-0.464081	1.4009	-0.331274	0.740438	0	1.74171	2.90348	1.64324	1.76692	0.0772416	0	1.74171	1.90023	1.58094	1.20196	0.22938	0	1.74171	3.36756	1.62163	2.07666	0.0378333	1	1.74171
OTU_2785	Fungi	Ascomycota	?	?	?	?	?	k__Fungi,p__Ascomycota,c__?,o__?,f__?,g__?,s__?	2.02514	2.97767	2.15071	1.59729	0	0	0	0	1	1	0	0	5	0.83666	0.015	1	1.04396	-0.0744584	2.26376	-0.0328915	0.973761	0	1.04396	3.16221	2.40869	1.31283	0.189239	0	1.04396	3.37488	2.40869	1.40112	0.161177	0	1.04396	3.23667	2.39797	1.34975	0.177095	0	1.04396
OTU_853	Fungi	Ascomycota	?	?	?	?	?	k__Fungi,p__Ascomycota,c__?,o__?,f__?,g__?,s__?	25.6837	37.0742	1.06496	1.52894	26.3906	30.284	0	0	1	0	1	0	6	0.939129	0.002	1	13.2848	4.59036	1.75198	2.6201	0.00879045	1	13.2848	-0.0434575	1.66736	-0.0260637	0.979207	0	13.2848	7.03008	1.89531	3.7092	0.000207917	1	13.2848	-4.63382	1.75311	-2.64319	0.0082128	-1	13.2848
OTU_4225	Fungi	Ascomycota	Sordariomycetes	Hypocreales	Nectriaceae	unclassified_Nectriaceae	?	k__Fungi,p__Ascomycota,c__Sordariomycetes,o__Hypocreales,f__Nectriaceae,g__unclassified_Nectriaceae,s__?	2.06845	2.6206	1.64402	2.05826	0	0	0	0	1	1	0	0	5	0.774597	0.045	1	0.928117	0.36292	2.67343	0.135751	0.892018	0	0.928117	3.18789	2.78802	1.14343	0.252862	0	0.928117	3.40056	2.78802	1.21971	0.222576	0	0.928117	2.82497	2.78861	1.01304	0.311042	0	0.928117
OTU_3775	Fungi	unclassified_Fungi	unclassified_Fungi	unclassified_Fungi	unclassified_Fungi	?	?	k__Fungi,p__unclassified_Fungi,c__unclassified_Fungi,o__unclassified_Fungi,f__unclassified_Fungi,g__?,s__?	0.850132	0.521991	2.72851	1.95035	0	0	0	0	1	1	0	0	5	0.948683	0.003	1	0.89466	-1.72222	1.79239	-0.96085	0.336627	0	0.89466	1.86504	1.98081	0.941557	0.34642	0	0.89466	2.07771	1.98081	1.04892	0.294214	0	0.89466	3.58726	1.8817	1.90639	0.0565993	0	0.89466
OTU_7342	Fungi	Glomeromycota	Glomeromycetes	Glomerales	Glomeraceae	?	?	k__Fungi,p__Glomeromycota,c__Glomeromycetes,o__Glomerales,f__Glomeraceae,g__?,s__?	0.987904	1.05769	0.132491	0.296258	0	0	0	0	1	0	0	0	1	0.727357	0.033	1	0.280099	2.21263	4.09255	0.540648	0.58875	0	0.280099	2.11432	4.09255	0.516627	0.605417	0	0.280099	2.32699	4.09255	0.568591	0.569634	0	0.280099	-0.0983084	4.14171	-0.0237362	0.981063	0	0.280099
OTU_3364	Fungi	Ascomycota	Sordariomycetes	Hypocreales	Hypocreales_fam_Incertae_sedis	Acremonium	Acremonium_sp	k__Fungi,p__Ascomycota,c__Sordariomycetes,o__Hypocreales,f__Hypocreales_fam_Incertae_sedis,g__Acremonium,s__Acremonium_sp	0	0	0	0	0	0	1.40266	1.53013	0	0	0	1	4	0.774597	0.039	1	0.350666	0	4.27959	0	1	0	0.350666	0	4.27959	0	1	0	0.350666	-2.9434	4.21984	-0.697515	0.48548	0	0.350666	0	4.27969	0	1	0	0.350666
OTU_5962	Fungi	Ascomycota	Dothideomycetes	Pleosporales	Sporormiaceae	Preussia	?	k__Fungi,p__Ascomycota,c__Dothideomycetes,o__Pleosporales,f__Sporormiaceae,g__Preussia,s__?	0.199189	0.4454	1.61744	0.672759	0	0	1.53895	2.06172	0	1	0	1	9	0.867474	0.008	1	0.838896	-2.54639	1.94514	-1.30911	0.190499	0	0.838896	0.265734	2.0997	0.126558	0.89929	0	0.838896	-2.51661	1.96622	-1.27993	0.200571	0	0.838896	2.81212	1.94515	1.44571	0.148258	0	0.838896
OTU_2306	Fungi	Basidiomycota	Agaricomycetes	Cantharellales	Ceratobasidiaceae	unclassified_Ceratobasidiaceae	Ceratobasidiaceae_sp	k__Fungi,p__Basidiomycota,c__Agaricomycetes,o__Cantharellales,f__Ceratobasidiaceae,g__unclassified_Ceratobasidiaceae,s__Ceratobasidiaceae_sp	0	0	1.31922	1.54321	0	0	0	0	0	1	0	0	2	0.774597	0.033	1	0.329806	-2.84571	4.21138	-0.67572	0.499219	0	0.329806	0	4.27959	0	1	0	0.329806	0	4.27959	0	1	0	0.329806	2.53441	4.21148	0.601786	0.547317	0	0.329806
OTU_5003	Fungi	Ascomycota	Dothideomycetes	Pleosporales	unclassified_Pleosporales	?	?	k__Fungi,p__Ascomycota,c__Dothideomycetes,o__Pleosporales,f__unclassified_Pleosporales,g__?,s__?	0	0	1.24553	1.62853	0	0	0.193971	0.433732	0	1	0	0	2	0.720521	0.026	1	0.359875	-2.76779	3.9105	-0.707785	0.479079	0	0.359875	0	3.98211	0	1	0	0.359875	-0.675713	3.98211	-0.169687	0.865256	0	0.359875	2.45649	3.91058	0.628165	0.529896	0	0.359875
OTU_890	Fungi	Ascomycota	Sordariomycetes	Magnaporthales	Magnaporthaceae	Gaeumannomyces	Gaeumannomyces_radicicola	k__Fungi,p__Ascomycota,c__Sordariomycetes,o__Magnaporthales,f__Magnaporthaceae,g__Gaeumannomyces,s__Gaeumannomyces_radicicola	14.381	7.84956	0.498664	1.11505	18.1549	14.852	0.401636	0.898085	1	0	1	0	6	0.986445	0.002	1	8.35905	4.71704	1.50789	3.12824	0.00175854	1	8.35905	-0.337716	1.30956	-0.257885	0.796496	0	8.35905	5.01433	1.57847	3.17671	0.00148956	1	8.35905	-5.05475	1.50799	-3.35199	0.00080234	-1	8.35905
OTU_4930	Fungi	Ascomycota	Dothideomycetes	?	?	?	?	k__Fungi,p__Ascomycota,c__Dothideomycetes,o__?,f__?,g__?,s__?	0.720972	0.780041	0	0	0	0	0	0	1	0	0	0	1	0.774597	0.033	1	0.180243	2.34735	4.25019	0.552293	0.580748	0	0.180243	1.67197	4.25019	0.393387	0.694034	0	0.180243	1.88464	4.25019	0.443424	0.657459	0	0.180243	0	4.27969	0	1	0	0.180243
OTU_3056	Fungi	Ascomycota	unclassified_Ascomycota	?	?	?	?	k__Fungi,p__Ascomycota,c__unclassified_Ascomycota,o__?,f__?,g__?,s__?	0	0	1.18801	1.40391	0	0	0	0	0	1	0	0	2	0.774597	0.024	1	0.297002	-2.68634	4.21489	-0.637345	0.5239	0	0.297002	0	4.27959	0	1	0	0.297002	0	4.27959	0	1	0	0.297002	2.37503	4.21498	0.563474	0.573112	0	0.297002
OTU_6743	Fungi	Ascomycota	Sordariomycetes	Sordariales	unclassified_Sordariales	?	?	k__Fungi,p__Ascomycota,c__Sordariomycetes,o__Sordariales,f__unclassified_Sordariales,g__?,s__?	0	0	0	0	1.59574	1.8882	0	0	0	0	1	0	3	0.774597	0.048	1	0.398934	0	4.27959	0	1	0	0.398934	-3.13512	4.221	-0.742743	0.457637	0	0.398934	0	4.27959	0	1	0	0.398934	-3.4992	4.2211	-0.828977	0.407117	0	0.398934
OTU_7450	Fungi	Basidiomycota	Tremellomycetes	Tremellales	Tremellaceae	Cryptococcus	Cryptococcus_neoformans	k__Fungi,p__Basidiomycota,c__Tremellomycetes,o__Tremellales,f__Tremellaceae,g__Cryptococcus,s__Cryptococcus_neoformans	0.188485	0.421465	0	0	1.15114	0.723827	0.352377	0.490307	0	0	1	0	3	0.737749	0.03	1	0.423	0.941116	2.61781	0.359505	0.719218	0	0.423	-2.03324	2.54878	-0.79773	0.425027	0	0.423	-0.650227	2.61394	-0.248753	0.803552	0	0.423	-2.97436	2.5488	-1.16696	0.243226	0	0.423
OTU_618	Fungi	Glomeromycota	Glomeromycotina_cls_Incertae_sedis	?	?	?	?	k__Fungi,p__Glomeromycota,c__Glomeromycotina_cls_Incertae_sedis,o__?,f__?,g__?,s__?	1.0966	0.765977	2.39848	3.61346	0.70045	1.56625	0	0	1	1	0	0	5	0.816357	0.03	1	1.04888	-1.12008	1.97034	-0.568472	0.569715	0	1.04888	0.586539	2.09996	0.279309	0.780008	0	1.04888	2.50397	2.13946	1.17038	0.24185	0	1.04888	1.70662	2.04218	0.835683	0.403333	0	1.04888
OTU_2019	Fungi	Ascomycota	Sordariomycetes	Hypocreales	Nectriaceae	unclassified_Nectriaceae	Nectriaceae_sp	k__Fungi,p__Ascomycota,c__Sordariomycetes,o__Hypocreales,f__Nectriaceae,g__unclassified_Nectriaceae,s__Nectriaceae_sp	1.39238	1.76868	1.52993	1.71084	0.15029	0.336059	0	0	1	1	0	0	5	0.755415	0.043	1	0.76815	-0.191091	2.34788	-0.0813889	0.935133	0	0.76815	2.00219	2.47603	0.808628	0.418729	0	0.76815	2.79193	2.47603	1.12758	0.259496	0	0.76815	2.19328	2.45674	0.892762	0.371985	0	0.76815
OTU_617	Fungi	Basidiomycota	Agaricomycetes	?	?	?	?	k__Fungi,p__Basidiomycota,c__Agaricomycetes,o__?,f__?,g__?,s__?	0	0	1.09729	1.28858	0	0	0	0	0	1	0	0	2	0.774597	0.04	1	0.274324	-2.59102	4.21717	-0.614398	0.538952	0	0.274324	0	4.27959	0	1	0	0.274324	0	4.27959	0	1	0	0.274324	2.27972	4.21727	0.540567	0.588806	0	0.274324
OTU_3791	Fungi	Ascomycota	?	?	?	?	?	k__Fungi,p__Ascomycota,c__?,o__?,f__?,g__?,s__?	0	0	1.05572	0.868572	0	0	0	0	0	1	0	0	2	0.894427	0.005	1	0.26393	-2.53143	4.07314	-0.621493	0.534275	0	0.26393	0	4.13621	0	1	0	0.26393	0	4.13621	0	1	0	0.26393	2.22012	4.07323	0.545052	0.585718	0	0.26393
OTU_3113	Fungi	Chytridiomycota	Rhizophlyctidomycetes	?	?	?	?	k__Fungi,p__Chytridiomycota,c__Rhizophlyctidomycetes,o__?,f__?,g__?,s__?	0	0	0	0	1.13768	0.852903	0	0	0	0	1	0	3	0.894427	0.008	1	0.284421	0	4.06192	0	1	0	0.284421	-2.63855	4.01717	-0.656818	0.511298	0	0.284421	0	4.06192	0	1	0	0.284421	-3.00262	4.01726	-0.74743	0.454804	0	0.284421
OTU_7006	Fungi	Glomeromycota	Glomeromycetes	Glomerales	?	?	?	k__Fungi,p__Glomeromycota,c__Glomeromycetes,o__Glomerales,f__?,g__?,s__?	0	0	0.84658	1.2517	0	0	0	0	0	1	0	0	2	0.774597	0.033	1	0.211645	-2.19751	4.22835	-0.519707	0.603268	0	0.211645	0	4.27959	0	1	0	0.211645	0	4.27959	0	1	0	0.211645	1.8862	4.22845	0.446073	0.655545	0	0.211645
OTU_990	Fungi	Ascomycota	Dothideomycetes	Pleosporales	?	?	?	k__Fungi,p__Ascomycota,c__Dothideomycetes,o__Pleosporales,f__?,g__?,s__?	0	0	0.612044	0.620753	0	0	0	0	0	1	0	0	2	0.774597	0.024	1	0.153011	-1.73411	4.246	-0.408411	0.682972	0	0.153011	0	4.27959	0	1	0	0.153011	0	4.27959	0	1	0	0.153011	1.4228	4.24609	0.335084	0.737562	0	0.153011
OTU_961	Fungi	Ascomycota	Sordariomycetes	Hypocreales	?	?	?	k__Fungi,p__Ascomycota,c__Sordariomycetes,o__Hypocreales,f__?,g__?,s__?	1.13091	2.52879	1.05348	1.27346	8.30882	9.25447	2.77695	1.38045	0	0	1	1	10	0.867094	0.022	1	3.31754	0.127647	1.67836	0.0760547	0.939376	0	3.31754	-2.85288	1.60272	-1.78002	0.075072	0	3.31754	-1.28198	1.63305	-0.785025	0.432439	0	3.31754	-2.98053	1.58656	-1.87861	0.0602975	0	3.31754
OTU_6918	Fungi	Glomeromycota	Glomeromycetes	Glomerales	?	?	?	k__Fungi,p__Glomeromycota,c__Glomeromycetes,o__Glomerales,f__?,g__?,s__?	0	0	0	0	0.788007	1.76204	1.34336	0.951635	0	0	0	1	4	0.710088	0.023	1	0.532843	0	3.27337	0	1	0	0.532843	-1.55578	3.26532	-0.476455	0.633751	0	0.532843	-2.86357	3.19762	-0.895531	0.370503	0	0.532843	-1.91984	3.26536	-0.58794	0.556572	0	0.532843
OTU_6877	Fungi	Glomeromycota	Glomeromycetes	Glomerales	Glomeraceae	?	?	k__Fungi,p__Glomeromycota,c__Glomeromycetes,o__Glomerales,f__Glomeraceae,g__?,s__?	0.916044	1.1689	1.56739	1.96409	0	0	0	0	1	1	0	0	5	0.83666	0.015	1	0.620859	-0.836065	2.39548	-0.349018	0.727076	0	0.620859	1.96418	2.52208	0.778792	0.436102	0	0.620859	2.17685	2.52208	0.863115	0.388074	0	0.620859	2.80024	2.46935	1.134	0.256795	0	0.620859
OTU_3585	Fungi	Glomeromycota	Glomeromycetes	Glomerales	Glomeraceae	?	?	k__Fungi,p__Glomeromycota,c__Glomeromycetes,o__Glomerales,f__Glomeraceae,g__?,s__?	0	0	0	0	0	0	1.23962	1.31151	0	0	0	1	4	0.774597	0.033	1	0.309904	0	4.27959	0	1	0	0.309904	0	4.27959	0	1	0	0.309904	-2.76535	4.22487	-0.65454	0.512764	0	0.309904	0	4.27969	0	1	0	0.309904
OTU_4392	Fungi	Ascomycota	Dothideomycetes	Pleosporales	Melanommataceae	Herpotrichia	?	k__Fungi,p__Ascomycota,c__Dothideomycetes,o__Pleosporales,f__Melanommataceae,g__Herpotrichia,s__?	0.199189	0.4454	0	0	0	0	1.11678	1.21133	0	0	0	1	4	0.71357	0.027	1	0.328991	0.941121	3.9899	0.235876	0.813529	0	0.328991	0.265739	3.9899	0.0666028	0.946898	0	0.328991	-2.03787	3.93625	-0.51772	0.604654	0	0.328991	0	3.98998	0	1	0	0.328991
OTU_5610	Fungi	Glomeromycota	Glomeromycetes	Glomerales	Glomeraceae	?	?	k__Fungi,p__Glomeromycota,c__Glomeromycetes,o__Glomerales,f__Glomeraceae,g__?,s__?	0	0	0	0	0.76432	0.711705	0.151559	0.338897	0	0	1	0	3	0.70761	0.048	1	0.22897	0	4.25373	0	1	0	0.22897	-2.13416	4.23013	-0.504513	0.613901	0	0.22897	-0.675717	4.25373	-0.158853	0.873785	0	0.22897	-2.49823	4.23023	-0.590565	0.554812	0	0.22897
OTU_7258	Fungi	Ascomycota	Leotiomycetes	Helotiales	Helotiaceae	?	?	k__Fungi,p__Ascomycota,c__Leotiomycetes,o__Helotiales,f__Helotiaceae,g__?,s__?	0.532487	0.487507	0	0	0	0	0.151559	0.338897	1	0	0	0	1	0.683419	0.033	1	0.171012	1.97783	4.26499	0.463736	0.642837	0	0.171012	1.30245	4.26499	0.305381	0.760076	0	0.171012	0.938044	4.26499	0.21994	0.825918	0	0.171012	0	4.27969	0	1	0	0.171012
OTU_3639	Fungi	Basidiomycota	Agaricomycetes	Auriculariales	Exidiaceae	Exidia	?	k__Fungi,p__Basidiomycota,c__Agaricomycetes,o__Auriculariales,f__Exidiaceae,g__Exidia,s__?	1.34395	1.23748	0.598723	0.890198	0	0	0	0	1	1	0	0	5	0.774597	0.047	1	0.485669	1.16264	2.8059	0.414355	0.678614	0	0.485669	2.56198	2.85547	0.897216	0.369603	0	0.485669	2.77464	2.85547	0.971694	0.331203	0	0.485669	1.39934	2.8969	0.483047	0.629063	0	0.485669
OTU_5212	Fungi	Ascomycota	?	?	?	?	?	k__Fungi,p__Ascomycota,c__?,o__?,f__?,g__?,s__?	0.752596	0.789115	1.07727	1.0409	0	0	0	0	1	1	0	0	5	0.774597	0.035	1	0.457466	-0.498151	2.78023	-0.179176	0.8578	0	0.457466	1.73738	2.8726	0.604811	0.545304	0	0.457466	1.95005	2.8726	0.678845	0.497236	0	0.457466	2.23553	2.82987	0.789978	0.429541	0	0.457466
OTU_5986	Fungi	Ascomycota	Dothideomycetes	Pleosporales	Sporormiaceae	Preussia	?	k__Fungi,p__Ascomycota,c__Dothideomycetes,o__Pleosporales,f__Sporormiaceae,g__Preussia,s__?	0	0	0.96429	1.06372	0	0	0.728833	0.693592	0	1	0	1	9	0.774597	0.043	1	0.423281	-2.38132	2.86788	-0.83034	0.406346	0	0.423281	0	2.95116	0	1	0	0.423281	-2.03681	2.91009	-0.699914	0.483981	0	0.423281	2.06999	2.86792	0.721776	0.470432	0	0.423281
OTU_6944	Fungi	Glomeromycota	Glomeromycetes	Glomerales	?	?	?	k__Fungi,p__Glomeromycota,c__Glomeromycetes,o__Glomerales,f__?,g__?,s__?	0	0	0.548313	0.540429	0	0	0	0	0	1	0	0	2	0.774597	0.041	1	0.137078	-1.53772	4.25396	-0.36148	0.717741	0	0.137078	0	4.27959	0	1	0	0.137078	0	4.27959	0	1	0	0.137078	1.2264	4.25406	0.288291	0.773124	0	0.137078
OTU_5835	Fungi	Ascomycota	Dothideomycetes	Pleosporales	Pleosporaceae	Curvularia	?	k__Fungi,p__Ascomycota,c__Dothideomycetes,o__Pleosporales,f__Pleosporaceae,g__Curvularia,s__?	0	0	0.118161	0.264216	0.61403	0.584771	0	0	0	0	1	0	3	0.709346	0.048	1	0.183048	-0.213005	4.27959	-0.0497723	0.960304	0	0.183048	-1.88516	4.26498	-0.442009	0.658483	0	0.183048	0	4.27959	0	1	0	0.183048	-1.67215	4.26508	-0.392057	0.695016	0	0.183048
[truncated: 11 more columns]

## Sheet: MICH_corn
Supplementary File 3: Indicator Species for Total Fungi
OTU.ID	Kingdom	Phylum	Class	Order	Family	Genus	Species	taxonomy	MI_Corn_Mean	MI_Corn_stdev	MI_Switchgrass_Mean	MI_Switchgrass_stdev	WI_Corn_Mean	WI_Corn_stdev	WI_Switchgrass_Mean	WI_Switchgrass_stdev	s.Michigan_Corn	s.Michigan_Switchgrass	s.Wisconsin_Corn	s.Wisconsin_Switchgrass	index	sum	sample_abun	%_relat_abun	pooled sd	stat	p.value	Flag	dw.baseMean_Michigan_Corn_vs_Michigan_Switchgrass	dw.logFC_Michigan_Corn_vs_Michigan_Switchgrass	dw.lfcSE_Michigan_Corn_vs_Michigan_Switchgrass	dw.stat_Michigan_Corn_vs_Michigan_Switchgrass	dw.padj_Michigan_Corn_vs_Michigan_Switchgrass	dw.Flag_Michigan_Corn_vs_Michigan_Switchgrass	dw.baseMean_Michigan_Corn_vs_Wisconsin_Corn	dw.logFC_Michigan_Corn_vs_Wisconsin_Corn	dw.lfcSE_Michigan_Corn_vs_Wisconsin_Corn	dw.stat_Michigan_Corn_vs_Wisconsin_Corn	dw.padj_Michigan_Corn_vs_Wisconsin_Corn	dw.Flag_Michigan_Corn_vs_Wisconsin_Corn	dw.baseMean_Michigan_Corn_vs_Wisconsin_Switchgrass	dw.logFC_Michigan_Corn_vs_Wisconsin_Switchgrass	dw.lfcSE_Michigan_Corn_vs_Wisconsin_Switchgrass	dw.stat_Michigan_Corn_vs_Wisconsin_Switchgrass	dw.padj_Michigan_Corn_vs_Wisconsin_Switchgrass	dw.Flag_Michigan_Corn_vs_Wisconsin_Switchgrass	dw.baseMean_Michigan_Switchgrass_vs_Wisconsin_Corn	dw.logFC_Michigan_Switchgrass_vs_Wisconsin_Corn	dw.lfcSE_Michigan_Switchgrass_vs_Wisconsin_Corn
OTU_66	Fungi	Basidiomycota	Tremellomycetes	Holtermanniales	Holtermanniales_fam_Incertae_sedis	Holtermanniella	?	k__Fungi,p__Basidiomycota,c__Tremellomycetes,o__Holtermanniales,f__Holtermanniales_fam_Incertae_sedis,g__Holtermanniella,s__?	869.262	1168	4.8957	5.46261	0	0	1.86993	2.52885	1	0	0	0	1	869.262	38166.9	2.27753	3.06024	0.996131	0.002	1	219.007	7.46025	1.68147	4.43674	9.13e-06	1	219.007	11.8972	1.89531	6.27719	3.45e-10	1	219.007	8.81786	1.7309	5.09439	3.5e-07	1	219.007	4.43697	1.91296
OTU_287	Fungi	Ascomycota	Dothideomycetes	Capnodiales	Mycosphaerellaceae	?	?	k__Fungi,p__Ascomycota,c__Dothideomycetes,o__Capnodiales,f__Mycosphaerellaceae,g__?,s__?	311.468	104.553	1.63766	3.06248	0	0	0	0	1	0	0	0	1	311.468	38166.9	0.816069	0.273936	0.997381	0.001	1	78.2764	7.61196	1.98055	3.84336	0.000121362	1	78.2764	10.4165	2.13218	4.88537	1.03e-06	1	78.2764	10.6291	2.13218	4.98511	6.19e-07	1	78.2764	2.80451	2.18032
OTU_139	Fungi	Basidiomycota	Tremellomycetes	Cystofilobasidiales	Cystofilobasidiaceae	Cystofilobasidium	Cystofilobasidium_macerans	k__Fungi,p__Basidiomycota,c__Tremellomycetes,o__Cystofilobasidiales,f__Cystofilobasidiaceae,g__Cystofilobasidium,s__Cystofilobasidium_macerans	189.995	392.29	0.998648	1.56436	3.94003	8.81018	3.04319	6.17746	1	0	0	0	1	189.995	38166.9	0.497801	1.02783	0.979634	0.011	1	49.4942	7.53323	2.2407	3.36201	NA	NA	49.4942	5.63356	2.19947	2.56132	NA	NA	49.4942	5.95753	2.20152	2.7061	NA	NA	49.4942	-1.89967	2.27142
OTU_317	Fungi	Ascomycota	?	?	?	?	?	k__Fungi,p__Ascomycota,c__?,o__?,f__?,g__?,s__?	160.5	205.146	13.8896	19.8755	5.60631	8.06485	0.503937	0.713348	1	0	0	0	1	160.5	38166.9	0.420522	0.537498	0.942973	0.025	1	45.125	3.52685	1.70721	2.06586	0.0388419	1	45.125	4.81988	1.72779	2.78962	0.00527706	1	45.125	8.13638	1.90189	4.27806	1.89e-05	1	45.125	1.29303	1.73398
OTU_476	Fungi	?	?	?	?	?	?	k__Fungi,p__?,c__?,o__?,f__?,g__?,s__?	150.222	207.554	13.117	25.4508	0.233483	0.522085	0	0	1	0	0	0	1	150.222	38166.9	0.393593	0.543807	0.958322	0.002	1	40.8932	3.52391	2.02782	1.73778	0.0822494	0	40.8932	8.78746	2.21787	3.96212	7.43e-05	1	40.8932	9.5772	2.21787	4.3182	1.57e-05	1	40.8932	5.26355	2.22302
OTU_891	Fungi	Glomeromycota	unclassified_Glomeromycota	unclassified_Glomeromycota	unclassified_Glomeromycota	unclassified_Glomeromycota	Glomeromycota_sp	k__Fungi,p__Glomeromycota,c__unclassified_Glomeromycota,o__unclassified_Glomeromycota,f__unclassified_Glomeromycota,g__unclassified_Glomeromycota,s__Glomeromycota_sp	116.701	162.384	0.228901	0.511838	0	0	16.144	15.305	1	0	0	0	1	116.701	38166.9	0.305764	0.425458	0.936463	0.005	1	33.2684	9.09869	2.11645	4.29904	1.72e-05	1	33.2684	9.00038	2.11645	4.25259	2.11e-05	1	33.2684	2.85521	1.91711	1.48934	0.136399	0	33.2684	-0.098309	2.30397
OTU_420	Fungi	Glomeromycota	Glomeromycetes	Glomerales	Glomeraceae	unclassified_Glomeraceae	?	k__Fungi,p__Glomeromycota,c__Glomeromycetes,o__Glomerales,f__Glomeraceae,g__unclassified_Glomeraceae,s__?	110.983	136.338	0.457802	1.02368	0	0	15.7061	18.1006	1	0	0	0	1	110.983	38166.9	0.290784	0.357216	0.934276	0.007	1	31.7867	8.42348	2.15189	3.91446	9.06e-05	1	31.7867	8.92785	2.15667	4.13964	3.48e-05	1	31.7867	2.8191	1.96161	1.43714	0.15068	0	31.7867	0.504375	2.33653
OTU_681	Fungi	Ascomycota	Dothideomycetes	Pleosporales	?	?	?	k__Fungi,p__Ascomycota,c__Dothideomycetes,o__Pleosporales,f__?,g__?,s__?	84.6046	46.3099	4.50028	7.61316	0	0	0.151559	0.338897	1	0	0	0	1	84.6046	38166.9	0.22167	0.121335	0.973593	0.001	1	22.3141	4.22642	1.68203	2.51268	0.0119818	1	22.3141	8.53665	1.89418	4.50678	6.58e-06	1	22.3141	8.17224	1.89418	4.3144	1.6e-05	1	22.3141	4.31023	1.91227
OTU_575	Fungi	Basidiomycota	Tremellomycetes	Tremellales	Tremellaceae	Cryptococcus	Cryptococcus_sp	k__Fungi,p__Basidiomycota,c__Tremellomycetes,o__Tremellales,f__Tremellaceae,g__Cryptococcus,s__Cryptococcus_sp	57.5954	76.3456	1.02847	0.758543	0.60116	1.34423	0.432562	0.594827	1	0	0	0	1	57.5954	38166.9	0.150904	0.200031	0.982564	0.003	1	14.9144	5.79737	1.58263	3.66312	0.000249165	1	14.9144	6.29035	1.68908	3.72412	0.000195997	1	14.9144	7.0136	1.72999	4.05412	5.03e-05	1	14.9144	0.492981	1.77867
OTU_481	Fungi	unclassified_Fungi	unclassified_Fungi	unclassified_Fungi	unclassified_Fungi	unclassified_Fungi	?	k__Fungi,p__unclassified_Fungi,c__unclassified_Fungi,o__unclassified_Fungi,f__unclassified_Fungi,g__unclassified_Fungi,s__?	40.6646	84.8805	0	0	0	0	0	0	1	0	0	0	1	40.6646	38166.9	0.106544	0.222393	0.774597	0.033	1	10.1662	8.15466	3.89275	2.09483	0.036186	1	10.1662	7.47928	3.89275	1.92133	0.0546896	0	10.1662	7.69195	3.89275	1.97597	0.0481587	1	10.1662	0	3.99702
OTU_759	Fungi	Rozellomycota	unclassified_Rozellomycota	unclassified_Rozellomycota	?	?	?	k__Fungi,p__Rozellomycota,c__unclassified_Rozellomycota,o__unclassified_Rozellomycota,f__?,g__?,s__?	37.4666	55.8215	1.74775	2.24183	0	0	0	0	1	0	0	0	1	37.4666	38166.9	0.0981652	0.146256	0.874268	0.01	1	9.80359	4.42685	2.31199	1.91474	0.0555259	0	9.80359	7.36131	2.44671	3.00865	0.00262409	1	9.80359	7.57398	2.44671	3.09557	0.00196433	1	9.80359	2.93446	2.48326
OTU_1026	Fungi	Basidiomycota	Tremellomycetes	Tremellales	unclassified_Tremellales	unclassified_Tremellales	Tremellales_sp	k__Fungi,p__Basidiomycota,c__Tremellomycetes,o__Tremellales,f__unclassified_Tremellales,g__unclassified_Tremellales,s__Tremellales_sp	35.9228	39.9373	0.479149	0.771699	0.15029	0.336059	1.11678	1.21133	1	0	0	0	1	35.9228	38166.9	0.0941203	0.104639	0.976547	0.001	1	9.41724	6.08717	1.65007	3.68903	0.000225109	1	9.41724	6.72429	1.71735	3.91551	9.02e-05	1	9.41724	4.95788	1.58337	3.13122	0.00174081	1	9.41724	0.637115	1.88242
OTU_760	Fungi	Ascomycota	unclassified_Ascomycota	?	?	?	?	k__Fungi,p__Ascomycota,c__unclassified_Ascomycota,o__?,f__?,g__?,s__?	35.3798	68.8046	0.228901	0.511838	6.56966	10.4869	3.54353	5.26623	1	0	0	0	1	35.3798	38166.9	0.0926978	0.180273	0.879662	0.042	1	11.4305	7.37729	2.14793	3.43461	NA	NA	11.4305	2.41308	1.96526	1.22787	NA	NA	11.4305	3.31733	1.97737	1.67765	NA	NA	11.4305	-4.96421	2.16399
OTU_1988	Fungi	Glomeromycota	?	?	?	?	?	k__Fungi,p__Glomeromycota,c__?,o__?,f__?,g__?,s__?	30.9934	40.4194	3.30725	4.5628	0	0	0	0	1	0	0	0	1	30.9934	38166.9	0.0812049	0.105902	0.850214	0.012	1	8.57516	3.23005	2.57865	1.25261	0.210346	0	8.57516	7.08777	2.71675	2.60892	0.00908284	1	8.57516	7.30044	2.71675	2.6872	0.00720536	1	8.57516	3.85772	2.73284
OTU_806	Fungi	Ascomycota	Dothideomycetes	Pleosporales	Leptosphaeriaceae	Plenodomus	Plenodomus_biglobosus	k__Fungi,p__Ascomycota,c__Dothideomycetes,o__Pleosporales,f__Leptosphaeriaceae,g__Plenodomus,s__Plenodomus_biglobosus	30.8492	28.1451	6.03148	8.44883	6.14675	6.09582	0.193971	0.433732	1	0	0	0	1	30.8492	38166.9	0.0808271	0.0737423	0.844836	0.042	1	10.8053	2.34499	1.55577	1.50729	0.131737	0	10.8053	2.31078	1.56586	1.47573	0.140017	0	10.8053	6.71778	1.78829	3.75654	0.00017228	1	10.8053	-0.0342102	1.57898
OTU_258	Fungi	Basidiomycota	Tremellomycetes	Tremellales	?	?	?	k__Fungi,p__Basidiomycota,c__Tremellomycetes,o__Tremellales,f__?,g__?,s__?	30.0495	34.2528	0	0	0	0	0	0	1	0	0	0	1	30.0495	38166.9	0.0787318	0.0897447	0.894427	0.006	1	7.51236	7.71764	3.08672	2.50027	0.01241	1	7.51236	7.04225	3.08672	2.28146	0.022521	1	7.51236	7.25492	3.08672	2.35036	0.0187551	1	7.51236	0	3.2166
OTU_216	Fungi	Basidiomycota	Agaricomycetes	Cantharellales	Ceratobasidiaceae	unclassified_Ceratobasidiaceae	?	k__Fungi,p__Basidiomycota,c__Agaricomycetes,o__Cantharellales,f__Ceratobasidiaceae,g__unclassified_Ceratobasidiaceae,s__?	29.1222	61.9456	0	0	0	0	0	0	1	0	0	0	1	29.1222	38166.9	0.0763024	0.162302	0.894427	0.002	1	7.28056	7.67357	3.34166	2.29633	NA	NA	7.28056	6.99819	3.34166	2.09422	NA	NA	7.28056	7.21086	3.34166	2.15787	NA	NA	7.28056	0	3.46193
OTU_987	Fungi	Ascomycota	Dothideomycetes	Capnodiales	Teratosphaeriaceae	Devriesia	Devriesia_americana	k__Fungi,p__Ascomycota,c__Dothideomycetes,o__Capnodiales,f__Teratosphaeriaceae,g__Devriesia,s__Devriesia_americana	28.8685	46.0133	0.242827	0.332703	0	0	0	0	1	0	0	0	1	28.8685	38166.9	0.0756377	0.120558	0.995821	0.001	1	7.27784	6.5213	2.15583	3.02496	0.00248666	1	7.27784	6.98606	2.15856	3.23645	0.00121028	1	7.27784	7.19873	2.15856	3.33497	0.000853083	1	7.27784	0.464753	2.33785
OTU_259	Fungi	Glomeromycota	Paraglomeromycetes	Paraglomerales	?	?	?	k__Fungi,p__Glomeromycota,c__Paraglomeromycetes,o__Paraglomerales,f__?,g__?,s__?	24.841	52.386	0	0	0	0	0	0	1	0	0	0	1	24.841	38166.9	0.0650851	0.137255	0.774597	0.025	1	6.21024	7.44346	3.86308	1.92682	NA	NA	6.21024	6.76808	3.86308	1.75199	NA	NA	6.21024	6.98075	3.86308	1.80704	NA	NA	6.21024	0	3.96729
OTU_1071	Fungi	Ascomycota	Dothideomycetes	Pleosporales	?	?	?	k__Fungi,p__Ascomycota,c__Dothideomycetes,o__Pleosporales,f__?,g__?,s__?	24.3483	23.6644	0	0	0.69077	1.54461	0	0	1	0	0	0	1	24.3483	38166.9	0.0637942	0.0620024	0.882003	0.004	1	6.25976	7.4147	2.75907	2.68739	0.00720133	1	6.25976	5.04795	2.73021	1.84892	0.0644687	0	6.25976	6.95198	2.75907	2.51968	0.0117461	1	6.25976	-2.36675	2.87564
OTU_1533	Fungi	Rozellomycota	Rozellomycota_cls_Incertae_sedis	GS11	?	?	?	k__Fungi,p__Rozellomycota,c__Rozellomycota_cls_Incertae_sedis,o__GS11,f__?,g__?,s__?	20.3644	21.1682	3.44093	7.05221	0	0	0	0	1	0	0	0	1	20.3644	38166.9	0.0533561	0.0554623	0.924908	0.003	1	5.95132	2.58336	2.28308	1.13152	0.257836	0	5.95132	6.47967	2.43854	2.65719	0.00787944	1	5.95132	6.69234	2.43854	2.7444	0.00606208	1	5.95132	3.89631	2.45443
OTU_1055	Fungi	Ascomycota	Dothideomycetes	Pleosporales	Dictyosporiaceae	Dictyosporium	Dictyosporium_digitatum	k__Fungi,p__Ascomycota,c__Dothideomycetes,o__Pleosporales,f__Dictyosporiaceae,g__Dictyosporium,s__Dictyosporium_digitatum	19.1736	30.065	0	0	0	0	0.151559	0.338897	1	0	0	0	1	19.1736	38166.9	0.0502362	0.0787726	0.996071	0.001	1	4.83129	7.07154	2.41818	2.92432	0.00345205	1	4.83129	6.39615	2.41818	2.64503	0.00816839	1	4.83129	6.03174	2.41818	2.49433	0.0126194	1	4.83129	0	2.58034
OTU_1348	Fungi	Ascomycota	Leotiomycetes	Helotiales	unclassified_Helotiales	unclassified_Helotiales	Helotiales_sp	k__Fungi,p__Ascomycota,c__Leotiomycetes,o__Helotiales,f__unclassified_Helotiales,g__unclassified_Helotiales,s__Helotiales_sp	18.5108	22.7626	0.228901	0.511838	0	0	0	0	1	0	0	0	1	18.5108	38166.9	0.0484996	0.0596396	0.888948	0.002	1	4.68492	6.44334	2.72849	2.36151	0.0182008	1	4.68492	6.34503	2.72849	2.32548	0.0200465	1	4.68492	6.5577	2.72849	2.40342	0.0162425	1	4.68492	-0.0983088	2.87305
OTU_1252	Fungi	Ascomycota	Eurotiomycetes	Eurotiales	Trichocomaceae	?	?	k__Fungi,p__Ascomycota,c__Eurotiomycetes,o__Eurotiales,f__Trichocomaceae,g__?,s__?	17.2762	16.7145	0.249332	0.557523	0	0	0	0	1	0	0	0	1	17.2762	38166.9	0.0452648	0.0437933	0.992861	0.001	1	4.38138	5.76313	2.35312	2.44914	0.0143198	1	4.38138	6.24468	2.35642	2.65007	0.00804739	1	4.38138	6.45735	2.35642	2.74033	0.00613783	1	4.38138	0.481553	2.51899
OTU_4937	Fungi	Ascomycota	Sordariomycetes	Sordariales	Lasiosphaeriaceae	?	?	k__Fungi,p__Ascomycota,c__Sordariomycetes,o__Sordariales,f__Lasiosphaeriaceae,g__?,s__?	16.4591	26.114	0.699915	1.09314	0	0	0	0	1	0	0	0	1	16.4591	38166.9	0.0431241	0.0684206	0.875996	0.01	1	4.28976	4.54015	2.56667	1.76889	0.0769127	0	4.28976	6.17566	2.63661	2.34228	0.0191665	1	4.28976	6.38833	2.63661	2.42294	0.0153956	1	4.28976	1.63551	2.71932
OTU_1027	Fungi	Rozellomycota	unclassified_Rozellomycota	unclassified_Rozellomycota	?	?	?	k__Fungi,p__Rozellomycota,c__unclassified_Rozellomycota,o__unclassified_Rozellomycota,f__?,g__?,s__?	16.1027	32.4873	0.118161	0.264216	0	0	0	0	1	0	0	0	1	16.1027	38166.9	0.0421902	0.0851192	0.77177	0.033	1	4.05521	6.24183	3.38174	1.84575	0.064929	0	4.05521	6.14352	3.38174	1.81668	0.0692667	0	4.05521	6.35619	3.38174	1.87956	0.0601676	0	4.05521	-0.0983086	3.49896
OTU_1750	Fungi	Ascomycota	Leotiomycetes	Helotiales	Helotiales_fam_Incertae_sedis	?	?	k__Fungi,p__Ascomycota,c__Leotiomycetes,o__Helotiales,f__Helotiales_fam_Incertae_sedis,g__?,s__?	15.0246	17.8496	0	0	2.19367	3.32926	0	0	1	0	0	0	1	15.0246	38166.9	0.0393655	0.0467674	0.83551	0.007	1	4.30457	6.71534	2.54544	2.63818	0.00833513	1	4.30457	2.73608	2.42603	1.1278	0.259405	0	4.30457	6.25262	2.54544	2.4564	0.0140336	1	4.30457	-3.97926	2.58651
OTU_1599	Fungi	Ascomycota	Sordariomycetes	Hypocreales	Hypocreaceae	unclassified_Hypocreaceae	Hypocreaceae_sp	k__Fungi,p__Ascomycota,c__Sordariomycetes,o__Hypocreales,f__Hypocreaceae,g__unclassified_Hypocreaceae,s__Hypocreaceae_sp	11.8334	9.71112	2.77505	3.07295	0	0	0.454678	1.01669	1	0	0	0	1	11.8334	38166.9	0.0310044	0.0254438	0.886334	0.001	1	3.76579	2.08925	1.72976	1.20783	0.227113	0	3.76579	5.70042	1.92482	2.96154	0.00306105	1	3.76579	4.44985	1.90283	2.33855	0.019359	1	3.76579	3.61117	1.94651
OTU_126	Fungi	Ascomycota	Sordariomycetes	?	?	?	?	k__Fungi,p__Ascomycota,c__Sordariomycetes,o__?,f__?,g__?,s__?	10.9919	12.9657	1.35759	1.91119	0.15029	0.336059	0	0	1	0	0	0	1	10.9919	38166.9	0.0287995	0.033971	0.937746	0.001	1	3.12494	3.0175	1.80648	1.67038	0.0948451	0	3.12494	5.01729	1.96265	2.55638	0.0105767	1	3.12494	5.80704	1.96265	2.95877	0.00308871	1	3.12494	1.99979	2.01432
OTU_273	Fungi	Basidiomycota	Geminibasidiomycetes	Geminibasidiales	Geminibasidiaceae	Geminibasidium	?	k__Fungi,p__Basidiomycota,c__Geminibasidiomycetes,o__Geminibasidiales,f__Geminibasidiaceae,g__Geminibasidium,s__?	9.93215	11.3239	0.997328	2.23009	0	0	0	0	1	0	0	0	1	9.93215	38166.9	0.026023	0.0296696	0.953283	0.001	1	2.73237	3.28273	2.52473	1.30023	0.193523	0	2.73237	5.44396	2.62305	2.07543	0.0379464	1	2.73237	5.65663	2.62305	2.15651	0.0310439	1	2.73237	2.16124	2.67661
OTU_1801	Fungi	Basidiomycota	Microbotryomycetes	Sporidiobolales	Sporidiobolaceae	Sporobolomyces	Sporobolomyces_roseus	k__Fungi,p__Basidiomycota,c__Microbotryomycetes,o__Sporidiobolales,f__Sporidiobolaceae,g__Sporobolomyces,s__Sporobolomyces_roseus	9.03944	9.79697	0.891355	1.44122	0	0	0.653361	1.46096	1	0	0	0	1	9.03944	38166.9	0.023684	0.0256688	0.826585	0.024	1	2.64604	3.33948	2.33178	1.43216	0.152098	0	2.64604	5.31138	2.42867	2.18695	0.028746	1	2.64604	4.33252	2.42313	1.78799	0.073778	0	2.64604	1.9719	2.4946
OTU_1254	Fungi	Ascomycota	Sordariomycetes	Sordariales	Chaetomiaceae	?	?	k__Fungi,p__Ascomycota,c__Sordariomycetes,o__Sordariales,f__Chaetomiaceae,g__?,s__?	8.55245	7.53759	0	0	0	0	0	0	1	0	0	0	1	8.55245	38166.9	0.022408	0.019749	0.894427	0.001	1	2.13811	5.90524	3.11449	1.89605	0.057953	0	2.13811	5.22986	3.11449	1.6792	0.0931128	0	2.13811	5.44253	3.11449	1.74748	0.0805533	0	2.13811	0	3.23779
OTU_234	Fungi	Mucoromycota	Mucoromycotina_cls_Incertae_sedis	Mucoromycotina_ord_Incertae_sedis	Mucoromycotina_fam_Incertae_sedis	Bifiguratus	Bifiguratus_sp	k__Fungi,p__Mucoromycota,c__Mucoromycotina_cls_Incertae_sedis,o__Mucoromycotina_ord_Incertae_sedis,f__Mucoromycotina_fam_Incertae_sedis,g__Bifiguratus,s__Bifiguratus_sp	8.47634	8.52674	1.75315	3.56141	0	0	0	0	1	0	0	0	1	8.47634	38166.9	0.0222086	0.0223407	0.910285	0.003	1	2.55737	2.25024	2.23415	1.0072	0.313838	0	2.55737	5.21694	2.3742	2.19735	0.0279958	1	2.55737	5.42961	2.3742	2.28692	0.0222005	1	2.55737	2.9667	2.40293
OTU_1549	Fungi	Ascomycota	Leotiomycetes	Helotiales	Helotiales_fam_Incertae_sedis	Chalara	?	k__Fungi,p__Ascomycota,c__Leotiomycetes,o__Helotiales,f__Helotiales_fam_Incertae_sedis,g__Chalara,s__?	5.80621	4.26951	0	0	0	0	0	0	1	0	0	0	1	5.80621	38166.9	0.0152127	0.0111864	1	0.001	1	1.45155	5.34966	2.67784	1.99775	0.0457436	1	1.45155	4.67427	2.67784	1.74554	0.0808911	0	1.45155	4.88694	2.67784	1.82496	0.0680076	0	1.45155	0	2.81616
OTU_2296	Fungi	Ascomycota	Sordariomycetes	Sordariales	Lasiosphaeriaceae	Podospora	?	k__Fungi,p__Ascomycota,c__Sordariomycetes,o__Sordariales,f__Lasiosphaeriaceae,g__Podospora,s__?	4.78129	3.20777	0	0	0.90174	2.01635	0	0	1	0	0	0	1	4.78129	38166.9	0.0125273	0.0084046	0.917239	0.001	1	1.42076	5.06284	2.4689	2.05064	0.0403017	1	1.42076	2.29278	2.41008	0.951328	0.341438	0	1.42076	4.60012	2.4689	1.86323	0.0624306	0	1.42076	-2.77006	2.55977
OTU_4942	Fungi	Ascomycota	Sordariomycetes	Hypocreales	?	?	?	k__Fungi,p__Ascomycota,c__Sordariomycetes,o__Hypocreales,f__?,g__?,s__?	3.82222	6.32818	0	0	0.230257	0.51487	0	0	1	0	0	0	1	3.82222	38166.9	0.0100145	0.0165803	0.868645	0.016	1	1.01312	4.74517	2.99303	1.58541	0.112873	0	1.01312	3.49271	2.99303	1.16695	0.24323	0	1.01312	4.28246	2.99303	1.43081	0.152484	0	1.01312	-1.25246	3.11133
OTU_2148	Fungi	Ascomycota	Sordariomycetes	Diaporthales	Diaporthaceae	Stenocarpella	Stenocarpella_maydis	k__Fungi,p__Ascomycota,c__Sordariomycetes,o__Diaporthales,f__Diaporthaceae,g__Stenocarpella,s__Stenocarpella_maydis	3.66382	4.05003	0	0	1.07132	2.00208	0	0	1	0	0	0	1	3.66382	38166.9	0.00959949	0.0106114	0.786766	0.023	1	1.18379	4.68364	2.61344	1.79214	0.0731109	0	1.18379	1.74442	2.54671	0.68497	0.493363	0	1.18379	4.22092	2.61344	1.61509	0.106292	0	1.18379	-2.93922	2.68384
OTU_2115	Fungi	Ascomycota	Sordariomycetes	Chaetosphaeriales	?	?	?	k__Fungi,p__Ascomycota,c__Sordariomycetes,o__Chaetosphaeriales,f__?,g__?,s__?	3.59212	4.53182	0	0	0	0	0	0	1	0	0	0	1	3.59212	38166.9	0.00941162	0.0118737	0.774597	0.04	1	0.89803	4.65615	4.05226	1.14902	0.250546	0	0.89803	3.98077	4.05226	0.982357	0.325924	0	0.89803	4.19343	4.05226	1.03484	0.300744	0	0.89803	0	4.1396
OTU_1583	Fungi	Ascomycota	Sordariomycetes	Hypocreales	unclassified_Hypocreales	unclassified_Hypocreales	?	k__Fungi,p__Ascomycota,c__Sordariomycetes,o__Hypocreales,f__unclassified_Hypocreales,g__unclassified_Hypocreales,s__?	3.12246	3.43047	0.590805	1.32108	0	0	0	0	1	0	0	0	1	3.12246	38166.9	0.00818109	0.00898807	0.820192	0.012	1	0.928318	2.35854	3.01373	0.782598	0.433863	0	0.928318	3.77666	3.06096	1.23382	0.217271	0	0.928318	3.98933	3.06096	1.3033	0.192474	0	0.928318	1.41813	3.12727
OTU_873	Fungi	Basidiomycota	Microbotryomycetes	Microbotryomycetes_ord_Incertae_sedis	Chrysozymaceae	Sampaiozyma	Sampaiozyma_vanillica	k__Fungi,p__Basidiomycota,c__Microbotryomycetes,o__Microbotryomycetes_ord_Incertae_sedis,f__Chrysozymaceae,g__Sampaiozyma,s__Sampaiozyma_vanillica	2.71015	3.6282	0	0	0	0	0	0	1	0	0	0	1	2.71015	38166.9	0.00710078	0.00950615	0.774597	0.037	1	0.677537	4.24697	4.19843	1.01156	0.311748	0	0.677537	3.57159	4.19843	0.850695	0.394939	0	0.677537	3.78425	4.19843	0.901349	0.367403	0	0.677537	0	4.2783
OTU_5220	Fungi	Glomeromycota	Glomeromycetes	Glomerales	?	?	?	k__Fungi,p__Glomeromycota,c__Glomeromycetes,o__Glomerales,f__?,g__?,s__?	2.31434	2.99674	0.514313	0.704796	0	0	0	0	1	0	0	0	1	2.31434	38166.9	0.00606374	0.00785168	0.809038	0.017	1	0.707163	2.11244	2.66859	0.791594	0.428598	0	0.707163	3.34656	2.7104	1.23471	0.216937	0	0.707163	3.55923	2.7104	1.31318	0.189123	0	0.707163	1.23413	2.78778
OTU_2609	Fungi	Mucoromycota	Mucoromycotina_cls_Incertae_sedis	Mucoromycotina_ord_Incertae_sedis	Mucoromycotina_fam_Incertae_sedis	?	?	k__Fungi,p__Mucoromycota,c__Mucoromycotina_cls_Incertae_sedis,o__Mucoromycotina_ord_Incertae_sedis,f__Mucoromycotina_fam_Incertae_sedis,g__?,s__?	2.25209	2.73383	0.132491	0.296258	0	0	0	0	1	0	0	0	1	2.25209	38166.9	0.00590064	0.00716285	0.75277	0.04	1	0.596145	3.40637	3.59551	0.947394	0.343438	0	0.596145	3.30806	3.59551	0.920052	0.357545	0	0.596145	3.52073	3.59551	0.979201	0.327481	0	0.596145	-0.0983086	3.68418
OTU_6373	Fungi	Glomeromycota	Glomeromycetes	Glomerales	?	?	?	k__Fungi,p__Glomeromycota,c__Glomeromycetes,o__Glomerales,f__?,g__?,s__?	1.96061	0.912678	0.708967	1.5853	0	0	0.383303	0.543663	1	0	0	0	1	1.96061	38166.9	0.00513694	0.00239128	0.801384	0.032	1	0.763219	1.39832	2.12702	0.657406	0.51092	0	0.763219	3.10632	2.21651	1.40144	0.161081	0	0.763219	2.18892	2.21188	0.989619	0.322361	0	0.763219	1.708	2.26757
OTU_3682	Fungi	Ascomycota	Eurotiomycetes	Eurotiales	Trichocomaceae	Talaromyces	?	k__Fungi,p__Ascomycota,c__Eurotiomycetes,o__Eurotiales,f__Trichocomaceae,g__Talaromyces,s__?	1.82306	2.10295	0	0	0	0	0	0	1	0	0	0	1	1.82306	38166.9	0.00477656	0.00550987	0.774597	0.04	1	0.455766	3.67905	4.20879	0.874134	0.382045	0	0.455766	3.00367	4.20879	0.713665	0.475434	0	0.455766	3.21634	4.20879	0.764194	0.444751	0	0.455766	0	4.27969
OTU_4895	Fungi	Basidiomycota	Tremellomycetes	Cystofilobasidiales	Cystofilobasidiaceae	Cystofilobasidium	?	k__Fungi,p__Basidiomycota,c__Tremellomycetes,o__Cystofilobasidiales,f__Cystofilobasidiaceae,g__Cystofilobasidium,s__?	1.54935	2.06918	0	0	0	0	0	0	1	0	0	0	1	1.54935	38166.9	0.00405941	0.00542141	0.774597	0.03	1	0.387338	3.44264	4.21368	0.817016	0.413919	0	0.387338	2.76726	4.21368	0.656733	0.511352	0	0.387338	2.97993	4.21368	0.707204	0.47944	0	0.387338	0	4.27969
OTU_4719	Fungi	Ascomycota	Dothideomycetes	Capnodiales	Mycosphaerellaceae	?	?	k__Fungi,p__Ascomycota,c__Dothideomycetes,o__Capnodiales,f__Mycosphaerellaceae,g__?,s__?	1.53719	1.84985	0	0	0	0	0	0	1	0	0	0	1	1.53719	38166.9	0.00402756	0.00484674	0.774597	0.037	1	0.384298	3.42215	4.21414	0.812064	0.416755	0	0.384298	2.74677	4.21414	0.651798	0.514531	0	0.384298	2.95944	4.21414	0.702264	0.482515	0	0.384298	0	4.27969
OTU_720	Fungi	Basidiomycota	Tremellomycetes	Tremellales	?	?	?	k__Fungi,p__Basidiomycota,c__Tremellomycetes,o__Tremellales,f__?,g__?,s__?	1.37944	1.30986	0.132491	0.296258	0	0	0	0	1	0	0	0	1	1.37944	38166.9	0.00361424	0.00343194	0.85434	0.001	1	0.377984	2.69572	3.29603	0.817869	0.413432	0	0.377984	2.59742	3.29603	0.788043	0.430672	0	0.377984	2.81008	3.29603	0.852565	0.3939	0	0.377984	-0.0983087	3.37495
OTU_4701	Fungi	Ascomycota	Sordariomycetes	unclassified_Sordariomycetes	unclassified_Sordariomycetes	unclassified_Sordariomycetes	?	k__Fungi,p__Ascomycota,c__Sordariomycetes,o__unclassified_Sordariomycetes,f__unclassified_Sordariomycetes,g__unclassified_Sordariomycetes,s__?	1.05476	1.10226	0	0	0	0	0	0	1	0	0	0	1	1.05476	38166.9	0.00276354	0.00288799	0.774597	0.036	1	0.263689	2.8945	4.22858	0.684508	0.493654	0	0.263689	2.21911	4.22858	0.52479	0.599729	0	0.263689	2.43178	4.22858	0.575083	0.565235	0	0.263689	0	4.27969
OTU_7342	Fungi	Glomeromycota	Glomeromycetes	Glomerales	Glomeraceae	?	?	k__Fungi,p__Glomeromycota,c__Glomeromycetes,o__Glomerales,f__Glomeraceae,g__?,s__?	0.987904	1.05769	0.132491	0.296258	0	0	0	0	1	0	0	0	1	0.987904	38166.9	0.00258838	0.00277124	0.727357	0.033	1	0.280099	2.21263	4.09255	0.540648	0.58875	0	0.280099	2.11432	4.09255	0.516627	0.605417	0	0.280099	2.32699	4.09255	0.568591	0.569634	0	0.280099	-0.0983084	4.14171
OTU_4930	Fungi	Ascomycota	Dothideomycetes	?	?	?	?	k__Fungi,p__Ascomycota,c__Dothideomycetes,o__?,f__?,g__?,s__?	0.720972	0.780041	0	0	0	0	0	0	1	0	0	0	1	0.720972	38166.9	0.001889	0.00204376	0.774597	0.033	1	0.180243	2.34735	4.25019	0.552293	0.580748	0	0.180243	1.67197	4.25019	0.393387	0.694034	0	0.180243	1.88464	4.25019	0.443424	0.657459	0	0.180243	0	4.27969
OTU_7258	Fungi	Ascomycota	Leotiomycetes	Helotiales	Helotiaceae	?	?	k__Fungi,p__Ascomycota,c__Leotiomycetes,o__Helotiales,f__Helotiaceae,g__?,s__?	0.532487	0.487507	0	0	0	0	0.151559	0.338897	1	0	0	0	1	0.532487	38166.9	0.00139515	0.0012773	0.683419	0.033	1	0.171012	1.97783	4.26499	0.463736	0.642837	0	0.171012	1.30245	4.26499	0.305381	0.760076	0	0.171012	0.938044	4.26499	0.21994	0.825918	0	0.171012	0	4.27969
[truncated: 15 more columns]

## Sheet: MICH_switch
Supplementary File 3: Indicator Species for Total Fungi
OTU.ID	Kingdom	Phylum	Class	Order	Family	Genus	Species	taxonomy	MI_Corn_Mean	MI_Corn_stdev	MI_Switchgrass_Mean	MI_Switchgrass_stdev	WI_Corn_Mean	WI_Corn_stdev	WI_Switchgrass_Mean	WI_Switchgrass_stdev	s.Michigan_Corn	s.Michigan_Switchgrass	s.Wisconsin_Corn	s.Wisconsin_Switchgrass	index	sum	sample_abun	%_relat_abun	pooled sd	stat	p.value	Flag	dw.baseMean_Michigan_Corn_vs_Michigan_Switchgrass	dw.logFC_Michigan_Corn_vs_Michigan_Switchgrass	dw.lfcSE_Michigan_Corn_vs_Michigan_Switchgrass	dw.stat_Michigan_Corn_vs_Michigan_Switchgrass	dw.padj_Michigan_Corn_vs_Michigan_Switchgrass	dw.Flag_Michigan_Corn_vs_Michigan_Switchgrass	dw.baseMean_Michigan_Corn_vs_Wisconsin_Corn	dw.logFC_Michigan_Corn_vs_Wisconsin_Corn	dw.lfcSE_Michigan_Corn_vs_Wisconsin_Corn	dw.stat_Michigan_Corn_vs_Wisconsin_Corn	dw.padj_Michigan_Corn_vs_Wisconsin_Corn	dw.Flag_Michigan_Corn_vs_Wisconsin_Corn	dw.baseMean_Michigan_Corn_vs_Wisconsin_Switchgrass	dw.logFC_Michigan_Corn_vs_Wisconsin_Switchgrass	dw.lfcSE_Michigan_Corn_vs_Wisconsin_Switchgrass	dw.stat_Michigan_Corn_vs_Wisconsin_Switchgrass	dw.padj_Michigan_Corn_vs_Wisconsin_Switchgrass	dw.Flag_Michigan_Corn_vs_Wisconsin_Switchgrass	dw.baseMean_Michigan_Switchgrass_vs_Wisconsin_Corn	dw.logFC_Michigan_Switchgrass_vs_Wisconsin_Corn	dw.lfcSE_Michigan_Switchgrass_vs_Wisconsin_Corn
OTU_17	Fungi	Basidiomycota	Agaricomycetes	Phallales	Phallaceae	?	?	k__Fungi,p__Basidiomycota,c__Agaricomycetes,o__Phallales,f__Phallaceae,g__?,s__?	12.0426	10.4075	1760.69	2998.04	8.3464	11.4526	4.09296	7.84436	0	1	0	0	2	1760.69	39304.7	4.47959	0.0264789	0.993119	0.015	1	446.293	-7.1907	1.71584	-4.19078	2.78e-05	-1	446.293	0.510835	1.73427	0.294553	0.768335	0	446.293	1.55286	1.74794	0.888395	0.374328	0	446.293	7.70153	1.72418
OTU_135	Fungi	?	?	?	?	?	?	k__Fungi,p__?,c__?,o__?,f__?,g__?,s__?	3.09768	1.95713	505.039	422.975	0.82746	0.766511	2.63963	2.76755	0	1	0	0	2	505.039	39304.7	1.28493	0.00497938	0.993563	0.011	1	127.901	-7.34572	1.24905	-5.88107	4.08e-09	-1	127.901	1.81025	1.46036	1.23959	0.215126	0	127.901	0.256014	1.31679	0.194422	0.845845	0	127.901	9.15597	1.41343
OTU_92	Fungi	unclassified_Fungi	unclassified_Fungi	unclassified_Fungi	unclassified_Fungi	?	?	k__Fungi,p__unclassified_Fungi,c__unclassified_Fungi,o__unclassified_Fungi,f__unclassified_Fungi,g__?,s__?	0	0	356.699	464.531	0	0	0.200818	0.449042	0	1	0	0	2	356.699	39304.7	0.907521	0	0.894176	0.005	1	89.2249	-10.9234	2.81336	-3.88268	0.00010331	-1	89.2249	0	2.95747	0	1	0	89.2249	-0.675701	2.95747	-0.228473	0.819278	0	89.2249	10.6121	2.8134
OTU_215	Fungi	Basidiomycota	Agaricomycetes	Cantharellales	Ceratobasidiaceae	unclassified_Ceratobasidiaceae	Ceratobasidiaceae_sp	k__Fungi,p__Basidiomycota,c__Agaricomycetes,o__Cantharellales,f__Ceratobasidiaceae,g__unclassified_Ceratobasidiaceae,s__Ceratobasidiaceae_sp	0.37697	0.84293	284.529	257.546	0.383773	0.545694	0	0	0	1	0	0	2	284.529	39304.7	0.723906	0.0021446	0.998666	0.003	1	71.3225	-9.44327	2.1474	-4.39753	1.09e-05	-1	71.3225	-0.264871	2.32404	-0.11397	0.909262	0	71.3225	1.05549	2.33296	0.452426	0.650962	0	71.3225	9.1784	2.13773
OTU_333	Fungi	Ascomycota	Sordariomycetes	Branch06	unclassified_Branch06	unclassified_Branch06	Branch06_sp	k__Fungi,p__Ascomycota,c__Sordariomycetes,o__Branch06,f__unclassified_Branch06,g__unclassified_Branch06,s__Branch06_sp	3.78064	5.10589	247.035	307.292	0	0	1.83422	3.56674	0	1	0	0	2	247.035	39304.7	0.628513	0.0129905	0.988826	0.003	1	63.1625	-6.02059	1.96663	-3.06137	0.00220329	-1	63.1625	4.06132	2.16768	1.87358	0.0609885	0	63.1625	1.12549	2.03169	0.553966	0.579602	0	63.1625	10.0819	2.14223
OTU_183	Fungi	Ascomycota	Sordariomycetes	unclassified_Sordariomycetes	unclassified_Sordariomycetes	?	?	k__Fungi,p__Ascomycota,c__Sordariomycetes,o__unclassified_Sordariomycetes,f__unclassified_Sordariomycetes,g__?,s__?	0	0	226.955	307.462	0	0	0.401636	0.898085	0	1	0	0	2	226.955	39304.7	0.577425	0	0.999116	0.003	1	56.8392	-10.2711	2.68992	-3.81837	0.000134338	-1	56.8392	0	2.84019	0	1	0	56.8392	-1.29263	2.83544	-0.455883	0.648474	0	56.8392	9.95979	2.68995
OTU_193	Fungi	Glomeromycota	Paraglomeromycetes	Paraglomerales	?	?	?	k__Fungi,p__Glomeromycota,c__Paraglomeromycetes,o__Paraglomerales,f__?,g__?,s__?	5.46266	7.26852	169.135	81.0753	0.230257	0.51487	0.34553	0.47904	0	1	0	0	2	169.135	39304.7	0.430317	0.0184927	0.982613	0.003	1	43.7934	-4.97103	1.43819	-3.45646	0.00054733	-1	43.7934	3.98732	1.70263	2.34186	0.0191877	1	43.7934	3.64296	1.69637	2.14751	0.0317529	1	43.7934	8.95835	1.68006
OTU_169	Fungi	Ascomycota	Sordariomycetes	Branch06	?	?	?	k__Fungi,p__Ascomycota,c__Sordariomycetes,o__Branch06,f__?,g__?,s__?	0	0	153.556	308.326	0	0	0	0	0	1	0	0	2	153.556	39304.7	0.390681	0	0.894427	0.005	1	38.3891	-9.70725	3.32242	-2.92174	0.00348084	-1	38.3891	0	3.44512	0	1	0	38.3891	0	3.44512	0	1	0	38.3891	9.39597	3.32247
OTU_121	Fungi	Glomeromycota	Paraglomeromycetes	Paraglomerales	?	?	?	k__Fungi,p__Glomeromycota,c__Paraglomeromycetes,o__Paraglomerales,f__?,g__?,s__?	2.57487	3.62618	151.671	107.88	0.52688	0.729192	0.193971	0.433732	0	1	0	0	2	151.671	39304.7	0.385884	0.00922581	0.989309	0.002	1	38.7416	-5.92724	1.43105	-4.14189	3.44e-05	-1	38.7416	2.24497	1.68076	1.33569	0.181651	0	38.7416	3.087	1.69653	1.81959	0.0688213	0	38.7416	8.17221	1.63044
OTU_5869	Fungi	Ascomycota	Dothideomycetes	Pleosporales	?	?	?	k__Fungi,p__Ascomycota,c__Dothideomycetes,o__Pleosporales,f__?,g__?,s__?	2.38232	2.51954	138.801	141.511	0	0	0	0	0	1	0	0	2	138.801	39304.7	0.353141	0.00641028	0.991527	0.002	1	35.2958	-5.88548	1.68542	-3.492	0.000479421	-1	35.2958	3.3648	1.91592	1.75623	0.0790491	0	35.2958	3.57747	1.91592	1.86723	0.0618693	0	35.2958	9.25028	1.86913
OTU_206	Fungi	Ascomycota	?	?	?	?	?	k__Fungi,p__Ascomycota,c__?,o__?,f__?,g__?,s__?	0	0	116.946	190.819	0	0	0	0	0	1	0	0	2	116.946	39304.7	0.297537	0	1	0.002	1	29.2365	-9.31487	2.62948	-3.54247	0.000396392	-1	29.2365	0	2.78277	0	1	0	29.2365	0	2.78277	0	1	0	29.2365	9.00356	2.62951
OTU_345	Fungi	?	?	?	?	?	?	k__Fungi,p__?,c__?,o__?,f__?,g__?,s__?	3.01141	5.05826	87.3158	103.082	2.21125	3.8114	3.8936	5.08402	0	1	0	0	2	87.3158	39304.7	0.222151	0.0128693	0.951559	0.012	1	24.108	-4.85931	1.52445	-3.18757	0.00143472	-1	24.108	0.450936	1.60058	0.281733	0.778148	0	24.108	-0.360333	1.56152	-0.230758	0.817502	0	24.108	5.31024	1.55745
OTU_381	Fungi	unclassified_Fungi	unclassified_Fungi	unclassified_Fungi	unclassified_Fungi	unclassified_Fungi	?	k__Fungi,p__unclassified_Fungi,c__unclassified_Fungi,o__unclassified_Fungi,f__unclassified_Fungi,g__unclassified_Fungi,s__?	0	0	77.5987	85.3797	0	0	17.772	18.4842	0	1	0	0	2	77.5987	39304.7	0.197428	0	0.902028	0.005	1	23.8427	-8.72302	2.23002	-3.91162	9.17e-05	-1	23.8427	0	2.40857	0	1	0	23.8427	-6.598	2.23484	-2.95234	0.00315378	-1	23.8427	8.41171	2.23004
OTU_6073	Fungi	Glomeromycota	Paraglomeromycetes	Paraglomerales	?	?	?	k__Fungi,p__Glomeromycota,c__Paraglomeromycetes,o__Paraglomerales,f__?,g__?,s__?	0.662991	0.921964	52.8407	42.9126	0	0	0	0	0	1	0	0	2	52.8407	39304.7	0.134438	0.00234568	0.993785	0.002	1	13.3759	-6.3945	1.95413	-3.2723	0.00106678	-1	13.3759	1.46208	2.15518	0.678401	0.497518	0	13.3759	1.67475	2.15518	0.777079	0.437112	0	13.3759	7.85658	2.00091
OTU_705	Fungi	Ascomycota	Dothideomycetes	Pleosporales	Phaeosphaeriaceae	Septoriella	Septoriella_hirta	k__Fungi,p__Ascomycota,c__Dothideomycetes,o__Pleosporales,f__Phaeosphaeriaceae,g__Septoriella,s__Septoriella_hirta	1.67894	2.30394	52.4372	44.4355	0.15029	0.336059	0	0	0	1	0	0	2	52.4372	39304.7	0.133412	0.00586174	0.983001	0.002	1	13.5666	-4.95042	1.84173	-2.68791	0.00719001	-1	13.5666	2.31898	2.05381	1.12911	0.25885	0	13.5666	3.10873	2.05381	1.51364	0.130117	0	13.5666	7.2694	1.99406
OTU_537	Fungi	Ascomycota	Sordariomycetes	Hypocreales	Nectriaceae	?	?	k__Fungi,p__Ascomycota,c__Sordariomycetes,o__Hypocreales,f__Nectriaceae,g__?,s__?	3.73107	6.06244	51.4598	58.618	0.15029	0.336059	3.59349	8.03528	0	1	0	0	2	51.4598	39304.7	0.130925	0.0154242	0.934434	0.005	1	14.7337	-3.7837	2.26868	-1.6678	0.0953564	0	14.7337	3.45816	2.44396	1.41498	0.157074	0	14.7337	0.090294	2.29586	0.039329	0.968628	0	14.7337	7.24186	2.42206
OTU_1259	Fungi	Basidiomycota	Agaricomycetes	?	?	?	?	k__Fungi,p__Basidiomycota,c__Agaricomycetes,o__?,f__?,g__?,s__?	0.37697	0.84293	46.4049	53.0204	0	0	1.16383	2.60239	0	1	0	0	2	46.4049	39304.7	0.118064	0.0021446	0.879938	0.008	1	11.9864	-6.82665	2.72659	-2.50373	0.012289	-1	11.9864	0.84283	2.87395	0.293266	0.769319	0	11.9864	-1.52731	2.79545	-0.546356	0.584821	0	11.9864	7.66948	2.72662
OTU_89	Fungi	Rozellomycota	Rozellomycota_cls_Incertae_sedis	GS02	?	?	?	k__Fungi,p__Rozellomycota,c__Rozellomycota_cls_Incertae_sedis,o__GS02,f__?,g__?,s__?	0	0	46.157	26.3904	0	0	0	0	0	1	0	0	2	46.157	39304.7	0.117434	0	1	0.002	1	11.5392	-7.97314	2.36148	-3.37633	0.000734602	-1	11.5392	0	2.53019	0	1	0	11.5392	0	2.53019	0	1	0	11.5392	7.66181	2.3615
OTU_1056	Fungi	Glomeromycota	Paraglomeromycetes	Paraglomerales	?	?	?	k__Fungi,p__Glomeromycota,c__Paraglomeromycetes,o__Paraglomerales,f__?,g__?,s__?	2.86021	6.39562	42.9645	49.5282	0	0	0	0	0	1	0	0	2	42.9645	39304.7	0.109311	0.0162719	0.968289	0.003	1	11.4562	-3.9349	2.58602	-1.52161	0.128108	0	11.4562	3.62401	2.74084	1.32223	0.186093	0	11.4562	3.83668	2.74084	1.39982	0.161568	0	11.4562	7.55891	2.71471
OTU_886	Fungi	Glomeromycota	Paraglomeromycetes	Paraglomerales	?	?	?	k__Fungi,p__Glomeromycota,c__Paraglomeromycetes,o__Paraglomerales,f__?,g__?,s__?	2.97531	4.64254	38.9432	19.1079	1.05376	1.45838	0.151559	0.338897	0	1	0	0	2	38.9432	39304.7	0.0990801	0.0118117	0.950292	0.003	1	10.781	-3.71266	1.61974	-2.29213	0.021898	-1	10.781	1.51551	1.76694	0.8577	0.391058	0	10.781	3.33918	1.85674	1.79841	0.072112	0	10.781	5.22816	1.72877
OTU_600	Fungi	Basidiomycota	Agaricomycetes	Sebacinales	?	?	?	k__Fungi,p__Basidiomycota,c__Agaricomycetes,o__Sebacinales,f__?,g__?,s__?	0	0	37.7692	54.4117	0	0	0	0	0	1	0	0	2	37.7692	39304.7	0.0960932	0	0.894427	0.005	1	9.4423	-7.68462	3.14796	-2.44114	0.014641	-1	9.4423	0	3.27617	0	1	0	9.4423	0	3.27617	0	1	0	9.4423	7.37332	3.14801
OTU_1212	Fungi	Glomeromycota	Glomeromycetes	Glomerales	?	?	?	k__Fungi,p__Glomeromycota,c__Glomeromycetes,o__Glomerales,f__?,g__?,s__?	0	0	36.9995	81.6847	4.66967	10.4417	6.20707	13.8794	0	1	0	0	2	36.9995	39304.7	0.0941349	0	0.78629	0.036	1	11.969	-7.65325	3.41807	-2.23905	NA	NA	11.969	-4.6712	3.43361	-1.36043	NA	NA	11.969	-5.08109	3.42754	-1.48243	NA	NA	11.969	2.98205	3.31158
OTU_957	Fungi	Ascomycota	Sordariomycetes	Hypocreales	Cordycipitaceae	Lecanicillium	?	k__Fungi,p__Ascomycota,c__Sordariomycetes,o__Hypocreales,f__Cordycipitaceae,g__Lecanicillium,s__?	0.37697	0.84293	33.7321	27.301	4.40094	9.84081	0.989541	1.6434	0	1	0	0	2	33.7321	39304.7	0.0858219	0.0021446	0.924114	0.006	1	9.87488	-6.36718	2.26101	-2.81608	0.00486139	-1	9.87488	-3.41814	2.28595	-1.49528	0.134841	0	9.87488	-1.33211	2.35454	-0.565761	0.571556	0	9.87488	2.94904	2.09834
OTU_6147	Fungi	Glomeromycota	Glomeromycetes	Glomerales	Glomeraceae	Glomus	?	k__Fungi,p__Glomeromycota,c__Glomeromycetes,o__Glomerales,f__Glomeraceae,g__Glomus,s__?	2.24769	3.644	33.2989	22.5141	5.59392	10.6828	1.97908	3.28681	0	1	0	0	2	33.2989	39304.7	0.0847197	0.00927116	0.878775	0.01	1	10.7799	-3.88566	1.89302	-2.05263	0.0401088	-1	10.7799	-1.31872	1.91554	-0.688434	0.491179	0	10.7799	0.149443	1.94881	0.0766843	0.938875	0	10.7799	2.56694	1.86877
OTU_701	Fungi	Glomeromycota	Paraglomeromycetes	Paraglomerales	?	?	?	k__Fungi,p__Glomeromycota,c__Paraglomeromycetes,o__Paraglomerales,f__?,g__?,s__?	2.00215	4.47693	33.137	12.3487	0	0	0.231744	0.518195	0	1	0	0	2	33.137	39304.7	0.0843079	0.0113903	0.967907	0.002	1	8.84272	-4.10469	2.0913	-1.96275	0.0496757	-1	8.84272	3.07957	2.27946	1.35101	0.176693	0	8.84272	2.71517	2.27946	1.19114	0.233598	0	8.84272	7.18426	2.23319
OTU_689	Fungi	Ascomycota	Dothideomycetes	?	?	?	?	k__Fungi,p__Ascomycota,c__Dothideomycetes,o__?,f__?,g__?,s__?	1.4115	3.1562	32.9042	45.0381	0	0	0	0	0	1	0	0	2	32.9042	39304.7	0.0837157	0.00803009	0.875839	0.007	1	8.57893	-4.53016	2.87679	-1.57473	0.115319	0	8.57893	2.64393	3.01633	0.87654	0.380737	0	8.57893	2.8566	3.01633	0.947046	0.343616	0	8.57893	7.17409	2.96852
OTU_515	Fungi	Mortierellomycota	?	?	?	?	?	k__Fungi,p__Mortierellomycota,c__?,o__?,f__?,g__?,s__?	0.453586	0.655448	30.1631	20.0577	0	0	0	0	0	1	0	0	2	30.1631	39304.7	0.0767418	0.00166761	0.992565	0.002	1	7.65418	-6.20475	2.07453	-2.99092	0.00278138	-1	7.65418	0.84281	2.26386	0.372288	0.709678	0	7.65418	1.05548	2.26386	0.466229	0.641052	0	7.65418	7.04756	2.07454
OTU_376	Fungi	Ascomycota	Eurotiomycetes	Chaetothyriales	unclassified_Chaetothyriales	unclassified_Chaetothyriales	?	k__Fungi,p__Ascomycota,c__Eurotiomycetes,o__Chaetothyriales,f__unclassified_Chaetothyriales,g__unclassified_Chaetothyriales,s__?	1.59767	3.12527	29.3501	17.4971	0	0	0	0	0	1	0	0	2	29.3501	39304.7	0.0746732	0.00795138	0.973846	0.002	1	7.73694	-4.26184	2.01047	-2.11982	0.0340213	-1	7.73694	2.74685	2.20525	1.2456	0.212912	0	7.73694	2.95952	2.20525	1.34204	0.179585	0	7.73694	7.00869	2.14456
OTU_664	Fungi	Ascomycota	Dothideomycetes	unclassified_Dothideomycetes	unclassified_Dothideomycetes	unclassified_Dothideomycetes	?	k__Fungi,p__Ascomycota,c__Dothideomycetes,o__unclassified_Dothideomycetes,f__unclassified_Dothideomycetes,g__unclassified_Dothideomycetes,s__?	6.38654	13.2061	28.3041	30.0394	0.757136	0.702509	0.503937	0.713348	0	1	0	0	2	28.3041	39304.7	0.0720118	0.0335992	0.887288	0.044	1	8.98792	-2.13633	1.51756	-1.40775	0.159207	0	8.98792	3.05722	1.71259	1.78515	0.0742372	0	8.98792	3.48555	1.73611	2.00768	0.0446772	1	8.98792	5.19356	1.6968
OTU_5324	Fungi	Glomeromycota	Paraglomeromycetes	Paraglomerales	unclassified_Paraglomerales	?	?	k__Fungi,p__Glomeromycota,c__Paraglomeromycetes,o__Paraglomerales,f__unclassified_Paraglomerales,g__?,s__?	0.286021	0.639562	27.4397	23.4298	0	0	0	0	0	1	0	0	2	27.4397	39304.7	0.0698128	0.00162719	0.994829	0.002	1	6.93143	-6.64658	2.12177	-3.13256	0.00173289	-1	6.93143	0.265739	2.307	0.115188	0.908296	0	6.93143	0.478408	2.307	0.207373	0.835719	0	6.93143	6.91232	2.12179
OTU_655	Fungi	Mortierellomycota	Mortierellomycetes	Mortierellales	Mortierellaceae	Mortierella	Mortierella_sp	k__Fungi,p__Mortierellomycota,c__Mortierellomycetes,o__Mortierellales,f__Mortierellaceae,g__Mortierella,s__Mortierella_sp	0	0	27.2564	41.8369	0	0	0	0	0	1	0	0	2	27.2564	39304.7	0.0693464	0	0.774597	0.026	1	6.81411	-7.21359	3.84393	-1.87662	0.0605704	0	6.81411	0	3.94918	0	1	0	6.81411	0	3.94918	0	1	0	6.81411	6.90231	3.84401
OTU_841	Fungi	Basidiomycota	Agaricomycetes	Sebacinales	?	?	?	k__Fungi,p__Basidiomycota,c__Agaricomycetes,o__Sebacinales,f__?,g__?,s__?	0	0	25.1762	37	0	0	0	0	0	1	0	0	2	25.1762	39304.7	0.0640538	0	0.894427	0.005	1	6.29404	-7.0997	3.13376	-2.26555	0.0234787	-1	6.29404	0	3.26185	0	1	0	6.29404	0	3.26185	0	1	0	6.29404	6.7884	3.1338
OTU_643	Fungi	Ascomycota	Leotiomycetes	Helotiales	?	?	?	k__Fungi,p__Ascomycota,c__Leotiomycetes,o__Helotiales,f__?,g__?,s__?	10.9554	24.497	24.3767	46.266	0	0	0	0	0	1	0	0	2	24.3767	39304.7	0.0620197	0.0623258	0.830621	0.03	1	8.83302	-1.15462	2.87633	-0.40142	0.688111	0	8.83302	5.58739	3.0153	1.85301	0.0638811	0	8.83302	5.80005	3.0153	1.92354	0.0544124	0	8.83302	6.742	3.0112
OTU_566	Fungi	Glomeromycota	Glomeromycetes	Glomerales	Claroideoglomeraceae	?	?	k__Fungi,p__Glomeromycota,c__Glomeromycetes,o__Glomerales,f__Claroideoglomeraceae,g__?,s__?	0	0	22.903	19.6422	2.56832	5.74293	0.653361	1.46096	0	1	0	0	2	22.903	39304.7	0.0582703	0	0.837463	0.015	1	6.53117	-6.96256	2.74165	-2.53955	0.0110995	-1	6.53117	-3.81406	2.77679	-1.37355	0.169581	0	6.53117	-1.29301	2.88228	-0.448607	0.653715	0	6.53117	3.1485	2.62542
OTU_3750	Fungi	Glomeromycota	Paraglomeromycetes	Paraglomerales	unclassified_Paraglomerales	unclassified_Paraglomerales	?	k__Fungi,p__Glomeromycota,c__Paraglomeromycetes,o__Paraglomerales,f__unclassified_Paraglomerales,g__unclassified_Paraglomerales,s__?	0.335129	0.749372	22.693	17.5491	0	0	0	0	0	1	0	0	2	22.693	39304.7	0.057736	0.00190657	0.992697	0.002	1	5.75703	-5.79588	2.23752	-2.59031	0.00958888	-1	5.75703	0.84281	2.41335	0.349228	0.726918	0	5.75703	1.05548	2.41335	0.43735	0.661858	0	5.75703	6.63869	2.23754
OTU_1258	Fungi	Ascomycota	Sordariomycetes	Sordariales	Lasiosphaeriaceae	?	?	k__Fungi,p__Ascomycota,c__Sordariomycetes,o__Sordariales,f__Lasiosphaeriaceae,g__?,s__?	0	0	22.3639	29.6022	0	0	0.303119	0.677794	0	1	0	0	2	22.3639	39304.7	0.0568986	0	0.993291	0.002	1	5.66674	-6.92926	2.3388	-2.96275	0.00304909	-1	5.66674	0	2.50749	0	1	0	5.66674	-1.19071	2.50423	-0.475478	0.634446	0	5.66674	6.61793	2.33881
OTU_437	Fungi	Ascomycota	Sordariomycetes	Hypocreales	Hypocreales_fam_Incertae_sedis	Stilbella	Stilbella_sp	k__Fungi,p__Ascomycota,c__Sordariomycetes,o__Hypocreales,f__Hypocreales_fam_Incertae_sedis,g__Stilbella,s__Stilbella_sp	0.894234	1.52823	21.7406	11.8458	0	0	0.231744	0.518195	0	1	0	0	2	21.7406	39304.7	0.055313	0.00388815	0.975069	0.002	1	5.71665	-4.5595	1.73773	-2.62382	0.00869496	-1	5.71665	2.01514	1.95878	1.02877	0.303588	0	5.71665	1.65073	1.95878	0.842732	0.399378	0	5.71665	6.57464	1.8432
OTU_1033	Fungi	Basidiomycota	Agaricomycetes	Corticiales	Corticiaceae	Hyphodontia	?	k__Fungi,p__Basidiomycota,c__Agaricomycetes,o__Corticiales,f__Corticiaceae,g__Hyphodontia,s__?	0	0	21.3809	22.6482	1.29193	1.77613	4.17139	9.3275	0	1	0	0	2	21.3809	39304.7	0.0543978	0	0.798238	0.045	1	6.71106	-6.86464	2.64724	-2.59313	0.00951064	-1	6.71106	-2.85723	2.71933	-1.05071	0.293392	0	6.71106	-4.50287	2.66503	-1.68961	0.0911021	0	6.71106	4.00741	2.56477
OTU_3832	Fungi	Glomeromycota	Paraglomeromycetes	Paraglomerales	?	?	?	k__Fungi,p__Glomeromycota,c__Paraglomeromycetes,o__Paraglomerales,f__?,g__?,s__?	1.38737	1.98664	20.6265	26.4681	0	0	0	0	0	1	0	0	2	20.6265	39304.7	0.0524785	0.00505447	0.967976	0.002	1	5.50347	-3.92977	2.06026	-1.90741	0.0564674	0	5.50347	2.56736	2.24965	1.14122	0.253776	0	5.50347	2.78003	2.24965	1.23576	0.216548	0	5.50347	6.49713	2.183
OTU_147	Fungi	Ascomycota	Sordariomycetes	Sordariales	Lasiosphaeriaceae	Podospora	?	k__Fungi,p__Ascomycota,c__Sordariomycetes,o__Sordariales,f__Lasiosphaeriaceae,g__Podospora,s__?	0	0	19.6452	22.3173	3.95309	6.14927	0.401636	0.898085	0	1	0	0	2	19.6452	39304.7	0.0499818	0	0.809223	0.033	1	5.99998	-6.7385	2.5265	-2.66713	0.00765026	-1	5.99998	-4.43482	2.54988	-1.73923	0.0819949	0	5.99998	-1.29119	2.67801	-0.482146	0.629702	0	5.99998	2.30368	2.38465
OTU_5120	Fungi	Olpidiomycota	Olpidiomycetes	Olpidiales	unclassified_Olpidiales	?	?	k__Fungi,p__Olpidiomycota,c__Olpidiomycetes,o__Olpidiales,f__unclassified_Olpidiales,g__?,s__?	0	0	19.6189	31.8682	0	0	0	0	0	1	0	0	2	19.6189	39304.7	0.049915	0	0.894427	0.005	1	4.90474	-6.73999	3.21164	-2.09861	0.0358513	-1	4.90474	0	3.33618	0	1	0	4.90474	0	3.33618	0	1	0	4.90474	6.42868	3.21169
OTU_4088	Fungi	Ascomycota	Dothideomycetes	Pleosporales	unclassified_Pleosporales	?	?	k__Fungi,p__Ascomycota,c__Dothideomycetes,o__Pleosporales,f__unclassified_Pleosporales,g__?,s__?	3.01145	3.32018	19.5685	17.7771	0	0	0	0	0	1	0	0	2	19.5685	39304.7	0.0497866	0.00844729	0.930931	0.004	1	5.64499	-2.70549	1.80327	-1.50032	0.133531	0	5.64499	3.72041	2.01674	1.84477	0.0650716	0	5.64499	3.93307	2.01674	1.95022	0.0511502	0	5.64499	6.4259	1.98591
OTU_2954	Fungi	Glomeromycota	Paraglomeromycetes	Paraglomerales	Paraglomeraceae	?	?	k__Fungi,p__Glomeromycota,c__Paraglomeromycetes,o__Paraglomerales,f__Paraglomeraceae,g__?,s__?	0	0	18.391	10.9689	0	0	0	0	0	1	0	0	2	18.391	39304.7	0.0467907	0	1	0.002	1	4.59774	-6.64697	2.47171	-2.68922	0.00716186	-1	4.59774	0	2.63128	0	1	0	4.59774	0	2.63128	0	1	0	4.59774	6.33564	2.47173
OTU_536	Fungi	Ascomycota	Sordariomycetes	Hypocreales	?	?	?	k__Fungi,p__Ascomycota,c__Sordariomycetes,o__Hypocreales,f__?,g__?,s__?	0.188485	0.421465	17.5073	11.4578	0	0	1.78435	1.12579	0	1	0	0	2	17.5073	39304.7	0.0445424	0.0010723	0.948011	0.002	1	4.87002	-5.99493	1.54113	-3.88996	0.000100259	-1	4.87002	0.265736	1.78563	0.148819	0.881696	0	4.87002	-2.71604	1.61464	-1.68213	0.0925427	0	4.87002	6.26066	1.54113
OTU_683	Fungi	Glomeromycota	Glomeromycetes	Glomerales	Claroideoglomeraceae	Claroideoglomus	?	k__Fungi,p__Glomeromycota,c__Glomeromycetes,o__Glomerales,f__Claroideoglomeraceae,g__Claroideoglomus,s__?	0.572042	1.27912	16.3738	16.0343	0	0	0.200818	0.449042	0	1	0	0	2	16.3738	39304.7	0.0416587	0.00325438	0.756939	0.037	1	4.28667	-5.32429	2.91178	-1.82854	0.0674688	0	4.28667	0.842818	3.04803	0.276512	0.782155	0	4.28667	0.478411	3.04803	0.156957	0.875278	0	4.28667	6.16711	2.91181
OTU_6214	Fungi	Ascomycota	Dothideomycetes	Pleosporales	unclassified_Pleosporales	?	?	k__Fungi,p__Ascomycota,c__Dothideomycetes,o__Pleosporales,f__unclassified_Pleosporales,g__?,s__?	0.352874	0.789051	15.2879	13.9497	0	0	0	0	0	1	0	0	2	15.2879	39304.7	0.0388959	0.00200752	0.988655	0.004	1	3.9102	-5.22635	2.30424	-2.26815	0.0233203	-1	3.9102	0.842809	2.47389	0.340681	0.733344	0	3.9102	1.05548	2.47389	0.426646	0.669637	0	3.9102	6.06916	2.30426
OTU_3827	Fungi	Glomeromycota	Paraglomeromycetes	Paraglomerales	?	?	?	k__Fungi,p__Glomeromycota,c__Paraglomeromycetes,o__Paraglomerales,f__?,g__?,s__?	0.572042	1.27912	14.4737	15.422	0	0	0	0	0	1	0	0	2	14.4737	39304.7	0.0368243	0.00325438	0.980806	0.002	1	3.76144	-5.14356	2.30434	-2.23211	0.0256074	-1	3.76144	0.842809	2.47373	0.340704	0.733327	0	3.76144	1.05548	2.47373	0.426675	0.669616	0	3.76144	5.98637	2.30436
OTU_1371	Fungi	Ascomycota	Leotiomycetes	Helotiales	Hyaloscyphaceae	?	?	k__Fungi,p__Ascomycota,c__Leotiomycetes,o__Helotiales,f__Hyaloscyphaceae,g__?,s__?	0	0	13.6802	16.9664	0	0	0	0	0	1	0	0	2	13.6802	39304.7	0.0348054	0	1	0.002	1	3.42004	-6.2174	2.73889	-2.27004	0.023205	-1	3.42004	0	2.88263	0	1	0	3.42004	0	2.88263	0	1	0	3.42004	5.90608	2.73892
OTU_95	Fungi	Basidiomycota	Agaricomycetes	Agaricales	?	?	?	k__Fungi,p__Basidiomycota,c__Agaricomycetes,o__Agaricales,f__?,g__?,s__?	0	0	12.444	16.9901	0	0	2.90956	6.50598	0	1	0	0	2	12.444	39304.7	0.0316604	0	0.900276	0.002	1	3.8384	-6.08449	2.6998	-2.25369	0.0242159	-1	3.8384	0	2.84509	0	1	0	3.8384	-3.99373	2.72373	-1.46628	0.142573	0	3.8384	5.77319	2.69982
OTU_1172	Fungi	Basidiomycota	Agaricomycetes	Cantharellales	Ceratobasidiaceae	?	?	k__Fungi,p__Basidiomycota,c__Agaricomycetes,o__Cantharellales,f__Ceratobasidiaceae,g__?,s__?	0	0	12.3446	26.2097	0	0	0	0	0	1	0	0	2	12.3446	39304.7	0.0314073	0	0.774597	0.04	1	3.08614	-6.0719	3.89482	-1.55897	NA	NA	3.08614	0	3.99687	0	NA	NA	3.08614	0	3.99687	0	NA	NA	3.08614	5.76061	3.8949
OTU_4091	Fungi	Ascomycota	Dothideomycetes	Pleosporales	?	?	?	k__Fungi,p__Ascomycota,c__Dothideomycetes,o__Pleosporales,f__?,g__?,s__?	0.352874	0.789051	12.1738	10.3497	0	0	0.193971	0.433732	0	1	0	0	2	12.1738	39304.7	0.0309727	0.00200752	0.874991	0.006	1	3.18015	-4.8964	2.45816	-1.99189	0.0463828	-1	3.18015	0.842811	2.61679	0.322079	0.747393	0	3.18015	0.478404	2.61679	0.182821	0.854938	0	3.18015	5.73921	2.45819
OTU_5883	Fungi	Glomeromycota	Paraglomeromycetes	Paraglomerales	?	?	?	k__Fungi,p__Glomeromycota,c__Paraglomeromycetes,o__Paraglomerales,f__?,g__?,s__?	0	0	11.6935	16.9066	0	0	0	0	0	1	0	0	2	11.6935	39304.7	0.0297509	0	0.894427	0.005	1	2.92337	-5.99361	3.17663	-1.88678	0.0591893	0	2.92337	0	3.30073	0	1	0	2.92337	0	3.30073	0	1	0	2.92337	5.68231	3.17667
OTU_294	Fungi	Glomeromycota	Paraglomeromycetes	Paraglomerales	unclassified_Paraglomerales	?	?	k__Fungi,p__Glomeromycota,c__Paraglomeromycetes,o__Paraglomerales,f__unclassified_Paraglomerales,g__?,s__?	0.176437	0.394526	10.6993	9.85595	0	0	0.200818	0.449042	0	1	0	0	2	10.6993	39304.7	0.0272214	0.00100376	0.982823	0.002	1	2.76914	-5.28648	2.10495	-2.51145	0.0120236	-1	2.76914	0.265737	2.28737	0.116176	0.907513	0	2.76914	-0.0986705	2.28737	-0.0431372	0.965592	0	2.76914	5.55222	2.10497
OTU_6053	Fungi	Ascomycota	Dothideomycetes	Pleosporales	?	?	?	k__Fungi,p__Ascomycota,c__Dothideomycetes,o__Pleosporales,f__?,g__?,s__?	1.4115	3.1562	10.6569	9.43431	0	0	0	0	0	1	0	0	2	10.6569	39304.7	0.0271135	0.00803009	0.939703	0.004	1	3.01709	-2.90044	2.42841	-1.19438	0.232331	0	3.01709	2.64885	2.58811	1.02347	0.306086	0	3.01709	2.86152	2.58811	1.10564	0.268882	0	3.01709	5.54929	2.53666
OTU_1681	Fungi	Ascomycota	Leotiomycetes	Helotiales	Dermateaceae	Oculimacula	Oculimacula_yallundae	k__Fungi,p__Ascomycota,c__Leotiomycetes,o__Helotiales,f__Dermateaceae,g__Oculimacula,s__Oculimacula_yallundae	0	0	9.49351	8.85369	0	0	0	0	0	1	0	0	2	9.49351	39304.7	0.0241536	0	1	0.002	1	2.37338	-5.69013	2.60052	-2.18808	0.0286641	-1	2.37338	0	2.74953	0	1	0	2.37338	0	2.74953	0	1	0	2.37338	5.3788	2.60054
OTU_1432	Fungi	Glomeromycota	unclassified_Glomeromycota	?	?	?	?	k__Fungi,p__Glomeromycota,c__unclassified_Glomeromycota,o__?,f__?,g__?,s__?	2.51347	5.62029	9.33809	9.09837	0	0	0	0	0	1	0	0	2	9.33809	39304.7	0.0237582	0.0142993	0.793937	0.012	1	2.96289	-1.88503	2.94839	-0.639344	0.522599	0	2.96289	3.47287	3.08053	1.12736	0.259589	0	2.96289	3.68554	3.08053	1.1964	0.231541	0	2.96289	5.3579	3.05918
OTU_355	Fungi	Glomeromycota	Paraglomeromycetes	Paraglomerales	Paraglomeraceae	Paraglomus	?	k__Fungi,p__Glomeromycota,c__Paraglomeromycetes,o__Paraglomerales,f__Paraglomeraceae,g__Paraglomus,s__?	0.335129	0.749372	9.07452	8.32063	0	0	0.231744	0.518195	0	1	0	0	2	9.07452	39304.7	0.0230876	0.00190657	0.970157	0.002	1	2.41035	-4.47702	2.05672	-2.17678	0.0294974	-1	2.41035	0.842807	2.24184	0.375943	0.706959	0	2.41035	0.478399	2.24184	0.213395	0.831019	0	2.41035	5.31983	2.05674
OTU_1450	Fungi	Ascomycota	Eurotiomycetes	?	?	?	?	k__Fungi,p__Ascomycota,c__Eurotiomycetes,o__?,f__?,g__?,s__?	0	0	8.39753	10.0724	0.90174	2.01635	0.657458	1.01856	0	1	0	0	2	8.39753	39304.7	0.0213652	0	0.918369	0.003	1	2.48918	-5.51943	2.10731	-2.61918	0.00881402	-1	2.48918	-2.4383	2.22109	-1.09779	0.272296	0	2.48918	-1.8699	2.24588	-0.832588	0.405077	0	2.48918	3.08113	2.03483
OTU_1883	Fungi	Ascomycota	Dothideomycetes	Pleosporales	Phaeosphaeriaceae	Chaetosphaeronema	Chaetosphaeronema_sp	k__Fungi,p__Ascomycota,c__Dothideomycetes,o__Pleosporales,f__Phaeosphaeriaceae,g__Chaetosphaeronema,s__Chaetosphaeronema_sp	0.942424	2.10732	7.57398	9.5019	0	0	0	0	0	1	0	0	2	7.57398	39304.7	0.0192699	0.0053615	0.843488	0.008	1	2.1291	-2.99391	2.87663	-1.04077	0.297982	0	2.1291	2.05842	3.01052	0.683743	0.494138	0	2.1291	2.27109	3.01052	0.754384	0.450618	0	2.1291	5.05233	2.94336
OTU_1720	Fungi	Glomeromycota	Glomeromycetes	Glomerales	Claroideoglomeraceae	unclassified_Claroideoglomeraceae	Claroideoglomeraceae_sp	k__Fungi,p__Glomeromycota,c__Glomeromycetes,o__Glomerales,f__Claroideoglomeraceae,g__unclassified_Claroideoglomeraceae,s__Claroideoglomeraceae_sp	0	0	7.36621	7.7025	0.466967	1.04417	0	0	0	1	0	0	2	7.36621	39304.7	0.0187413	0	0.867357	0.014	1	1.95829	-5.32592	2.81158	-1.89428	0.058188	0	1.95829	-1.55151	2.93927	-0.527856	0.597599	0	1.95829	0	2.94823	0	1	0	1.95829	3.77441	2.80222
OTU_1211	Fungi	Glomeromycota	Glomeromycetes	?	?	?	?	k__Fungi,p__Glomeromycota,c__Glomeromycetes,o__?,f__?,g__?,s__?	0.729844	1.00029	7.35134	6.64932	0	0	0.401636	0.898085	0	1	0	0	2	7.35134	39304.7	0.0187034	0.00254495	0.832642	0.018	1	2.1207	-3.30205	2.21498	-1.49078	0.136018	0	2.1207	1.70803	2.38601	0.715853	0.474082	0	2.1207	0.730918	2.38039	0.307058	0.758799	0	2.1207	5.01008	2.27479
OTU_5007	Fungi	Glomeromycota	Paraglomeromycetes	Paraglomerales	?	?	?	k__Fungi,p__Glomeromycota,c__Paraglomeromycetes,o__Paraglomerales,f__?,g__?,s__?	0	0	6.99255	5.55712	0	0	0	0	0	1	0	0	2	6.99255	39304.7	0.0177906	0	1	0.002	1	1.74814	-5.25278	2.6453	-1.98571	0.0470661	-1	1.74814	0	2.78967	0	1	0	1.74814	0	2.78967	0	1	0	1.74814	4.94145	2.64532
OTU_894	Fungi	Basidiomycota	Agaricomycetes	Agaricales	?	?	?	k__Fungi,p__Basidiomycota,c__Agaricomycetes,o__Agaricales,f__?,g__?,s__?	0	0	6.9185	7.57298	0	0	2.52162	5.63852	0	1	0	0	2	6.9185	39304.7	0.0176022	0	0.765706	0.014	1	2.36003	-5.23265	3.06896	-1.70502	0.0881902	0	2.36003	0	3.19414	0	1	0	2.36003	-3.78629	3.09047	-1.22515	0.220519	0	2.36003	4.92135	3.069
OTU_1127	Fungi	Ascomycota	Sordariomycetes	Sordariomycetes_ord_Incertae_sedis	?	?	?	k__Fungi,p__Ascomycota,c__Sordariomycetes,o__Sordariomycetes_ord_Incertae_sedis,f__?,g__?,s__?	0.691179	1.09739	6.74977	8.75216	0	0	0	0	0	1	0	0	2	6.74977	39304.7	0.0171729	0.002792	0.851874	0.009	1	1.86024	-3.25325	2.5151	-1.29349	0.195842	0	1.86024	1.6384	2.66623	0.6145	0.538885	0	1.86024	1.85106	2.66623	0.694264	0.487517	0	1.86024	4.89165	2.56257
OTU_1373	Fungi	Ascomycota	Dothideomycetes	Pleosporales	?	?	?	k__Fungi,p__Ascomycota,c__Dothideomycetes,o__Pleosporales,f__?,g__?,s__?	0	0	6.29132	9.31717	0	0	0	0	0	1	0	0	2	6.29132	39304.7	0.0160065	0	0.774597	0.04	1	1.57283	-5.10011	3.87233	-1.31706	0.187817	0	1.57283	0	3.97168	0	1	0	1.57283	0	3.97168	0	1	0	1.57283	4.78881	3.87241
OTU_5903	Fungi	Glomeromycota	Paraglomeromycetes	Paraglomerales	unclassified_Paraglomerales	?	?	k__Fungi,p__Glomeromycota,c__Paraglomeromycetes,o__Paraglomerales,f__unclassified_Paraglomerales,g__?,s__?	0	0	6.16534	10.0379	0	0	0	0	0	1	0	0	2	6.16534	39304.7	0.015686	0	0.774597	0.024	1	1.54133	-5.07037	3.89917	-1.30037	0.193474	0	1.54133	0	3.99772	0	1	0	1.54133	0	3.99772	0	1	0	1.54133	4.75908	3.89925
OTU_697	Fungi	Ascomycota	Sordariomycetes	Hypocreales	unclassified_Hypocreales	unclassified_Hypocreales	Hypocreales_sp	k__Fungi,p__Ascomycota,c__Sordariomycetes,o__Hypocreales,f__unclassified_Hypocreales,g__unclassified_Hypocreales,s__Hypocreales_sp	0	0	5.98694	11.8447	0	0	0.193971	0.433732	0	1	0	0	2	5.98694	39304.7	0.0152321	0	0.880281	0.008	1	1.54523	-5.02942	3.03825	-1.65536	NA	NA	1.54523	0	3.16349	0	NA	NA	1.54523	-0.675721	3.16349	-0.2136	NA	NA	1.54523	4.7181	3.03829
OTU_5315	Fungi	Glomeromycota	Glomeromycetes	?	?	?	?	k__Fungi,p__Glomeromycota,c__Glomeromycetes,o__?,f__?,g__?,s__?	1.37601	1.88522	5.65498	3.01067	0	0	1.37284	2.0384	0	1	0	0	2	5.65498	39304.7	0.0143875	0.00479642	0.820308	0.016	1	2.10096	-2.00153	1.83897	-1.0884	0.276419	0	2.10096	2.62985	2.03842	1.29014	0.197002	0	2.10096	-0.00887036	1.9086	-0.00464758	0.996292	0	2.10096	4.63137	1.97892
OTU_6778	Fungi	Glomeromycota	Glomeromycetes	Glomerales	?	?	?	k__Fungi,p__Glomeromycota,c__Glomeromycetes,o__Glomerales,f__?,g__?,s__?	0.188485	0.421465	5.45514	7.47943	0	0	0.326681	0.73048	0	1	0	0	2	5.45514	39304.7	0.0138791	0.0010723	0.740424	0.038	1	1.49258	-4.31744	2.94779	-1.46463	0.143021	0	1.49258	0.265747	3.07583	0.0863985	0.93115	0	1.49258	-0.0986601	3.07583	-0.032076	0.974411	0	1.49258	4.58319	2.94783
OTU_2269	Fungi	Ascomycota	?	?	?	?	?	k__Fungi,p__Ascomycota,c__?,o__?,f__?,g__?,s__?	0	0	5.41518	2.02384	0	0	0	0	0	1	0	0	2	5.41518	39304.7	0.0137774	0	1	0.002	1	1.35379	-4.88108	2.59053	-1.88421	0.0595371	0	1.35379	0	2.73523	0	1	0	1.35379	0	2.73523	0	1	0	1.35379	4.56976	2.59055
OTU_2549	Fungi	?	?	?	?	?	?	k__Fungi,p__?,c__?,o__?,f__?,g__?,s__?	0.352874	0.789051	5.03446	4.65301	0.46374	0.635028	0.231744	0.518195	0	1	0	0	2	5.03446	39304.7	0.0128088	0.00200752	0.909754	0.004	1	1.5207	-3.612	1.82304	-1.9813	0.0475577	-1	1.5207	-0.371373	2.00898	-0.184856	0.853342	0	1.5207	0.478398	2.02218	0.236575	0.812986	0	1.5207	3.24063	1.80841
OTU_5196	Fungi	Glomeromycota	Paraglomeromycetes	Paraglomerales	?	?	?	k__Fungi,p__Glomeromycota,c__Paraglomeromycetes,o__Paraglomerales,f__?,g__?,s__?	0	0	5.03292	8.16101	0	0	0	0	0	1	0	0	2	5.03292	39304.7	0.0128049	0	0.894427	0.005	1	1.25823	-4.77119	3.35079	-1.4239	0.154476	0	1.25823	0	3.46317	0	1	0	1.25823	0	3.46317	0	1	0	1.25823	4.45988	3.35084
OTU_1020	Fungi	Ascomycota	unclassified_Ascomycota	unclassified_Ascomycota	unclassified_Ascomycota	unclassified_Ascomycota	?	k__Fungi,p__Ascomycota,c__unclassified_Ascomycota,o__unclassified_Ascomycota,f__unclassified_Ascomycota,g__unclassified_Ascomycota,s__?	1.71613	3.83737	4.92707	3.97827	0	0	0	0	0	1	0	0	2	4.92707	39304.7	0.0125356	0.00976313	0.770284	0.019	1	1.6608	-1.55573	2.95636	-0.526233	0.598726	0	1.6608	2.87983	3.08296	0.934111	0.350247	0	1.6608	3.0925	3.08296	1.00309	0.315816	0	1.6608	4.43556	3.053
OTU_1809	Fungi	Ascomycota	Dothideomycetes	unclassified_Dothideomycetes	unclassified_Dothideomycetes	unclassified_Dothideomycetes	Dothideomycetes_sp	k__Fungi,p__Ascomycota,c__Dothideomycetes,o__unclassified_Dothideomycetes,f__unclassified_Dothideomycetes,g__unclassified_Dothideomycetes,s__Dothideomycetes_sp	0	0	4.88431	7.44802	0	0	0	0	0	1	0	0	2	4.88431	39304.7	0.0124268	0	0.774597	0.026	1	1.22108	-4.73558	3.98393	-1.18867	0.23457	0	1.22108	0	4.07869	0	1	0	1.22108	0	4.07869	0	1	0	1.22108	4.42429	3.98402
OTU_1729	Fungi	Ascomycota	Sordariomycetes	Hypocreales	Clavicipitaceae	Metarhizium	Metarhizium_marquandii	k__Fungi,p__Ascomycota,c__Sordariomycetes,o__Hypocreales,f__Clavicipitaceae,g__Metarhizium,s__Metarhizium_marquandii	0.717796	1.15285	4.7719	4.59078	0	0	1.11678	1.21133	0	1	0	0	2	4.7719	39304.7	0.0121408	0.00293311	0.849886	0.028	1	1.65162	-2.67173	1.74561	-1.53055	0.125882	0	1.65162	1.70486	1.95171	0.873525	0.382377	0	1.65162	-0.634192	1.83543	-0.345528	0.729697	0	1.65162	4.37659	1.82123
OTU_2717	Fungi	Ascomycota	Dothideomycetes	?	?	?	?	k__Fungi,p__Ascomycota,c__Dothideomycetes,o__?,f__?,g__?,s__?	0	0	4.68334	5.58051	0	0	0	0	0	1	0	0	2	4.68334	39304.7	0.0119155	0	0.894427	0.005	1	1.17084	-4.66666	3.36975	-1.38487	0.166093	0	1.17084	0	3.48079	0	1	0	1.17084	0	3.48079	0	1	0	1.17084	4.35535	3.3698
OTU_463	Fungi	Ascomycota	Leotiomycetes	?	?	?	?	k__Fungi,p__Ascomycota,c__Leotiomycetes,o__?,f__?,g__?,s__?	0	0	4.66405	4.29496	0	0	0	0	0	1	0	0	2	4.66405	39304.7	0.0118664	0	0.894427	0.006	1	1.16601	-4.66471	3.30119	-1.41304	0.157644	0	1.16601	0	3.41445	0	1	0	1.16601	0	3.41445	0	1	0	1.16601	4.3534	3.30124
OTU_919	Fungi	Glomeromycota	Glomeromycetes	?	?	?	?	k__Fungi,p__Glomeromycota,c__Glomeromycetes,o__?,f__?,g__?,s__?	0.502694	1.12406	4.5058	2.98597	0	0	0	0	0	1	0	0	2	4.5058	39304.7	0.0114638	0.00285985	0.848354	0.005	1	1.25212	-3.05617	2.82503	-1.08182	0.279332	0	1.25212	1.24996	2.95619	0.422828	0.672421	0	1.25212	1.46263	2.95619	0.494768	0.620764	0	1.25212	4.30613	2.8436
OTU_5075	Fungi	Ascomycota	Dothideomycetes	Pleosporales	unclassified_Pleosporales	?	?	k__Fungi,p__Ascomycota,c__Dothideomycetes,o__Pleosporales,f__unclassified_Pleosporales,g__?,s__?	0.529312	1.18358	4.44178	6.22649	0	0	0	0	0	1	0	0	2	4.44178	39304.7	0.0113009	0.00301128	0.845469	0.014	1	1.24277	-2.98756	2.93186	-1.019	0.308204	0	1.24277	1.30208	3.0583	0.425752	0.670288	0	1.24277	1.51475	3.0583	0.49529	0.620395	0	1.24277	4.28964	2.95317
OTU_1620	Fungi	Mortierellomycota	Mortierellomycetes	Mortierellales	Mortierellaceae	Mortierella	Mortierella_horticola	k__Fungi,p__Mortierellomycota,c__Mortierellomycetes,o__Mortierellales,f__Mortierellaceae,g__Mortierella,s__Mortierella_horticola	0	0	4.35227	6.6712	0	0	0.193971	0.433732	0	1	0	0	2	4.35227	39304.7	0.0110731	0	0.978434	0.002	1	1.13656	-4.57096	2.58034	-1.77145	0.0764855	0	1.13656	0	2.72287	0	1	0	1.13656	-0.675735	2.72287	-0.24817	0.804003	0	1.13656	4.25963	2.58037
OTU_1642	Fungi	Glomeromycota	Glomeromycetes	?	?	?	?	k__Fungi,p__Glomeromycota,c__Glomeromycetes,o__?,f__?,g__?,s__?	0.199189	0.4454	4.34788	4.98084	0	0	0	0	0	1	0	0	2	4.34788	39304.7	0.011062	0.0011332	0.874617	0.005	1	1.13677	-3.98854	2.92488	-1.36366	0.172675	0	1.13677	0.265742	3.0513	0.0870913	0.930599	0	1.13677	0.478411	3.0513	0.156789	0.875411	0	1.13677	4.25428	2.92491
OTU_4578	Fungi	Glomeromycota	Glomeromycetes	Glomerales	Glomeraceae	?	?	k__Fungi,p__Glomeromycota,c__Glomeromycetes,o__Glomerales,f__Glomeraceae,g__?,s__?	0.167565	0.374686	4.30464	5.80941	0	0	0	0	0	1	0	0	2	4.30464	39304.7	0.010952	0.000953285	0.759947	0.033	1	1.11805	-3.97572	3.41067	-1.16567	0.243748	0	1.11805	0.265749	3.51958	0.0755059	0.939812	0	1.11805	0.478418	3.51958	0.13593	0.891876	0	1.11805	4.24146	3.41072
OTU_2547	Fungi	Ascomycota	Sordariomycetes	Hypocreales	?	?	?	k__Fungi,p__Ascomycota,c__Sordariomycetes,o__Hypocreales,f__?,g__?,s__?	0	0	3.97863	5.84166	0	0	0	0	0	1	0	0	2	3.97863	39304.7	0.0101225	0	0.774597	0.026	1	0.994658	-4.43527	4.01228	-1.10542	0.268975	0	0.994658	0	4.10445	0	1	0	0.994658	0	4.10445	0	1	0	0.994658	4.12398	4.01236
OTU_2225	Fungi	Ascomycota	Dothideomycetes	?	?	?	?	k__Fungi,p__Ascomycota,c__Dothideomycetes,o__?,f__?,g__?,s__?	0	0	3.62062	3.44177	0	0	0	0	0	1	0	0	2	3.62062	39304.7	0.00921167	0	1	0.002	1	0.905156	-4.29751	2.87398	-1.49532	0.134831	0	0.905156	0	2.99993	0	1	0	0.905156	0	2.99993	0	1	0	0.905156	3.98619	2.87401
OTU_2000	Fungi	Glomeromycota	Glomeromycetes	?	?	?	?	k__Fungi,p__Glomeromycota,c__Glomeromycetes,o__?,f__?,g__?,s__?	0.176437	0.394526	3.59212	3.64379	0	0	1.29266	2.29817	0	1	0	0	2	3.59212	39304.7	0.00913915	0.00100376	0.842457	0.016	1	1.2653	-3.71631	2.16869	-1.71362	0.0865991	0	1.2653	0.265739	2.33302	0.113903	0.909314	0	1.2653	-2.29281	2.22473	-1.0306	0.302728	0	1.2653	3.98205	2.16871
OTU_2159	Fungi	Ascomycota	?	?	?	?	?	k__Fungi,p__Ascomycota,c__?,o__?,f__?,g__?,s__?	0.167565	0.374686	3.53735	4.34416	0	0	0	0	0	1	0	0	2	3.53735	39304.7	0.00899981	0.000953285	0.756877	0.04	1	0.926228	-3.6965	3.42024	-1.08077	0.279799	0	0.926228	0.265748	3.52651	0.0753572	0.939931	0	0.926228	0.478416	3.52651	0.135663	0.892088	0	0.926228	3.96224	3.42029
OTU_5227	Fungi	Ascomycota	Sordariomycetes	Branch06	unclassified_Branch06	?	?	k__Fungi,p__Ascomycota,c__Sordariomycetes,o__Branch06,f__unclassified_Branch06,g__?,s__?	0	0	3.32571	1.07114	1.16742	2.61042	0	0	0	1	0	0	2	3.32571	39304.7	0.00846135	0	0.860335	0.005	1	1.12328	-4.17532	2.53324	-1.64821	0.0993096	0	1.12328	-2.68687	2.60162	-1.03277	0.301712	0	1.12328	0	2.67378	0	1	0	1.12328	1.48845	2.45699
OTU_2725	Fungi	Glomeromycota	Glomeromycetes	Glomerales	Glomeraceae	Glomus	?	k__Fungi,p__Glomeromycota,c__Glomeromycetes,o__Glomerales,f__Glomeraceae,g__Glomus,s__?	0.167565	0.374686	3.25385	1.7677	0.70045	1.56625	0.657458	1.01856	0	1	0	0	2	3.25385	39304.7	0.00827851	0.000953285	0.825117	0.018	1	1.19483	-3.5769	1.90994	-1.87279	0.0610979	0	1.19483	-1.43813	2.05173	-0.700933	0.483345	0	1.19483	-1.28692	2.04685	-0.628729	0.529526	0	1.19483	2.13878	1.86524
OTU_772	Fungi	Basidiomycota	Agaricomycetes	?	?	?	?	k__Fungi,p__Basidiomycota,c__Agaricomycetes,o__?,f__?,g__?,s__?	0	0	3.23973	3.86128	0	0	0	0	0	1	0	0	2	3.23973	39304.7	0.00824261	0	0.774597	0.024	1	0.809934	-4.14268	4.08096	-1.01513	0.310046	0	0.809934	0	4.16935	0	1	0	0.809934	0	4.16935	0	1	0	0.809934	3.83139	4.08104
OTU_1718	Fungi	Glomeromycota	Glomeromycetes	Glomerales	Glomeraceae	?	?	k__Fungi,p__Glomeromycota,c__Glomeromycetes,o__Glomerales,f__Glomeraceae,g__?,s__?	0	0	2.87232	3.54168	0	0	0	0	0	1	0	0	2	2.87232	39304.7	0.00730782	0	0.774597	0.026	1	0.718079	-3.96618	4.14962	-0.955794	0.339176	0	0.718079	0	4.23499	0	1	0	0.718079	0	4.23499	0	1	0	0.718079	3.65488	4.14971
OTU_5999	Fungi	Glomeromycota	Paraglomeromycetes	Paraglomerales	?	?	?	k__Fungi,p__Glomeromycota,c__Paraglomeromycetes,o__Paraglomerales,f__?,g__?,s__?	0	0	2.76057	3.14322	0	0	0	0	0	1	0	0	2	2.76057	39304.7	0.0070235	0	0.774597	0.033	1	0.690142	-3.90961	4.15234	-0.941543	0.346427	0	0.690142	0	4.23711	0	1	0	0.690142	0	4.23711	0	1	0	0.690142	3.59831	4.15243
OTU_2932	Fungi	Glomeromycota	unclassified_Glomeromycota	unclassified_Glomeromycota	unclassified_Glomeromycota	unclassified_Glomeromycota	?	k__Fungi,p__Glomeromycota,c__unclassified_Glomeromycota,o__unclassified_Glomeromycota,f__unclassified_Glomeromycota,g__unclassified_Glomeromycota,s__?	0	0	2.59728	2.40502	0	0	0	0	0	1	0	0	2	2.59728	39304.7	0.00660805	0	0.774597	0.026	1	0.649319	-3.8233	4.17425	-0.915924	0.359707	0	0.649319	0	4.25771	0	1	0	0.649319	0	4.25771	0	1	0	0.649319	3.512	4.17435
OTU_2599	Fungi	Ascomycota	unclassified_Ascomycota	unclassified_Ascomycota	unclassified_Ascomycota	unclassified_Ascomycota	Ascomycota_sp	k__Fungi,p__Ascomycota,c__unclassified_Ascomycota,o__unclassified_Ascomycota,f__unclassified_Ascomycota,g__unclassified_Ascomycota,s__Ascomycota_sp	0.858063	1.91869	2.42383	0.536302	0	0	0	0	0	1	0	0	2	2.42383	39304.7	0.00616677	0.00488157	0.859387	0.003	1	0.820473	-1.58512	2.55011	-0.621588	0.534213	0	0.820473	1.82496	2.68285	0.680232	0.496358	0	0.820473	2.03763	2.68285	0.759502	0.447553	0	0.820473	3.41008	2.61044
OTU_2533	Fungi	?	?	?	?	?	?	k__Fungi,p__?,c__?,o__?,f__?,g__?,s__?	0	0	2.37452	3.18064	0	0	0.231744	0.518195	0	1	0	0	2	2.37452	39304.7	0.00604132	0	0.853736	0.015	1	0.651567	-3.69699	3.08288	-1.1992	0.23045	0	0.651567	0	3.19316	0	1	0	0.651567	-0.675727	3.19316	-0.211617	0.832406	0	0.651567	3.38567	3.08292
OTU_6121	Fungi	Ascomycota	Dothideomycetes	Pleosporales	?	?	?	k__Fungi,p__Ascomycota,c__Dothideomycetes,o__Pleosporales,f__?,g__?,s__?	0	0	2.34354	1.83045	0	0	0	0	0	1	0	0	2	2.34354	39304.7	0.00596248	0	0.894427	0.005	1	0.585884	-3.67688	3.50954	-1.04768	0.294786	0	0.585884	0	3.60651	0	1	0	0.585884	0	3.60651	0	1	0	0.585884	3.36557	3.5096
OTU_2942	Fungi	Glomeromycota	Paraglomeromycetes	Paraglomerales	unclassified_Paraglomerales	?	?	k__Fungi,p__Glomeromycota,c__Paraglomeromycetes,o__Paraglomerales,f__unclassified_Paraglomerales,g__?,s__?	0	0	2.24363	2.72407	0	0	0	0	0	1	0	0	2	2.24363	39304.7	0.0057083	0	0.894427	0.005	1	0.560908	-3.61245	3.62036	-0.997814	0.31837	0	0.560908	0	3.71356	0	1	0	0.560908	0	3.71356	0	1	0	0.560908	3.30114	3.62043
OTU_3282	Fungi	Basidiomycota	Tremellomycetes	Tremellales	Bulleraceae	?	?	k__Fungi,p__Basidiomycota,c__Tremellomycetes,o__Tremellales,f__Bulleraceae,g__?,s__?	0	0	2.2087	2.45401	0	0	0	0	0	1	0	0	2	2.2087	39304.7	0.00561943	0	0.894427	0.005	1	0.552175	-3.58894	3.61535	-0.992695	0.320859	0	0.552175	0	3.70835	0	1	0	0.552175	0	3.70835	0	1	0	0.552175	3.27763	3.61542
OTU_7112	Fungi	Ascomycota	?	?	?	?	?	k__Fungi,p__Ascomycota,c__?,o__?,f__?,g__?,s__?	0	0	2.16765	2.51514	0	0	0.34553	0.47904	0	1	0	0	2	2.16765	39304.7	0.00551499	0	0.830669	0.006	1	0.628296	-3.57306	2.67324	-1.3366	0.181352	0	0.628296	0	2.79748	0	1	0	0.628296	-1.22655	2.79388	-0.439012	0.660653	0	0.628296	3.26173	2.67326
OTU_1655	Fungi	Ascomycota	Dothideomycetes	Botryosphaeriales	Botryosphaeriaceae	Macrophomina	?	k__Fungi,p__Ascomycota,c__Dothideomycetes,o__Botryosphaeriales,f__Botryosphaeriaceae,g__Macrophomina,s__?	0.352874	0.789051	2.15137	2.54589	0	0	0	0	0	1	0	0	2	2.15137	39304.7	0.00547355	0.00200752	0.829018	0.015	1	0.62606	-2.38372	3.14502	-0.757934	0.448491	0	0.62606	0.842802	3.25068	0.25927	0.795427	0	0.62606	1.05547	3.25068	0.324692	0.745414	0	0.62606	3.22652	3.14507
OTU_3430	Fungi	Ascomycota	Sordariomycetes	Myrmecridiales	?	?	?	k__Fungi,p__Ascomycota,c__Sordariomycetes,o__Myrmecridiales,f__?,g__?,s__?	0	0	2.07987	2.03175	0	0	0	0	0	1	0	0	2	2.07987	39304.7	0.00529166	0	0.774597	0.024	1	0.519969	-3.50361	4.20037	-0.834119	0.404214	0	0.519969	0	4.27959	0	1	0	0.519969	0	4.27959	0	1	0	0.519969	3.19231	4.20047
OTU_3277	Fungi	Ascomycota	Taphrinomycetes	Taphrinales	Taphrinaceae	Taphrina	Taphrina_tormentillae	k__Fungi,p__Ascomycota,c__Taphrinomycetes,o__Taphrinales,f__Taphrinaceae,g__Taphrina,s__Taphrina_tormentillae	0	0	1.98539	1.94457	0	0	0	0	0	1	0	0	2	1.98539	39304.7	0.00505127	0	0.894427	0.005	1	0.496347	-3.43399	3.62683	-0.946829	0.343726	0	0.496347	0	3.71724	0	1	0	0.496347	0	3.71724	0	1	0	0.496347	3.12267	3.62689
OTU_6183	Fungi	Basidiomycota	Agaricomycetes	Phallales	Phallaceae	Phallus	?	k__Fungi,p__Basidiomycota,c__Agaricomycetes,o__Phallales,f__Phallaceae,g__Phallus,s__?	0	0	1.8985	2.70074	0	0	0	0	0	1	0	0	2	1.8985	39304.7	0.0048302	0	0.774597	0.04	1	0.474624	-3.3755	4.20214	-0.80328	0.421813	0	0.474624	0	4.27959	0	1	0	0.474624	0	4.27959	0	1	0	0.474624	3.0642	4.20224
OTU_6044	Fungi	Glomeromycota	Paraglomeromycetes	Paraglomerales	?	?	?	k__Fungi,p__Glomeromycota,c__Paraglomeromycetes,o__Paraglomerales,f__?,g__?,s__?	0	0	1.63016	2.36699	0	0	0	0	0	1	0	0	2	1.63016	39304.7	0.00414749	0	0.774597	0.037	1	0.40754	-3.14217	4.2058	-0.747104	0.455001	0	0.40754	0	4.27959	0	1	0	0.40754	0	4.27959	0	1	0	0.40754	2.83087	4.2059
OTU_3249	Fungi	Ascomycota	?	?	?	?	?	k__Fungi,p__Ascomycota,c__?,o__?,f__?,g__?,s__?	0	0	1.60041	1.71441	0	0	0.193971	0.433732	0	1	0	0	2	1.60041	39304.7	0.00407181	0	0.944405	0.002	1	0.448596	-3.1274	2.78479	-1.12303	0.261425	0	0.448596	0	2.89476	0	1	0	0.448596	-0.675737	2.89476	-0.233435	0.815424	0	0.448596	2.81607	2.78482
OTU_3767	Fungi	Ascomycota	Sordariomycetes	Branch06	?	?	?	k__Fungi,p__Ascomycota,c__Sordariomycetes,o__Branch06,f__?,g__?,s__?	0	0	1.59636	1.36495	0.230257	0.51487	0	0	0	1	0	0	2	1.59636	39304.7	0.0040615	0	0.836155	0.009	1	0.456655	-3.12839	3.14534	-0.99461	0.319926	0	0.456655	-0.888397	3.2431	-0.273935	0.784135	0	0.456655	0	3.2431	0	1	0	0.456655	2.23999	3.14539
OTU_5148	Fungi	Glomeromycota	Paraglomeromycetes	Paraglomerales	Paraglomeraceae	Paraglomus	?	k__Fungi,p__Glomeromycota,c__Paraglomeromycetes,o__Paraglomerales,f__Paraglomeraceae,g__Paraglomus,s__?	0	0	1.53536	1.0114	0	0	0	0	0	1	0	0	2	1.53536	39304.7	0.00390631	0	0.894427	0.005	1	0.383841	-3.06294	3.78627	-0.808958	0.418539	0	0.383841	0	3.86658	0	1	0	0.383841	0	3.86658	0	1	0	0.383841	2.75163	3.78635
OTU_6471	Fungi	Glomeromycota	Paraglomeromycetes	Paraglomerales	unclassified_Paraglomerales	unclassified_Paraglomerales	?	k__Fungi,p__Glomeromycota,c__Paraglomeromycetes,o__Paraglomerales,f__unclassified_Paraglomerales,g__unclassified_Paraglomerales,s__?	0	0	1.44389	1.49744	0	0	0	0	0	1	0	0	2	1.44389	39304.7	0.00367358	0	0.774597	0.033	1	0.360973	-2.97656	4.20878	-0.707227	0.479426	0	0.360973	0	4.27959	0	1	0	0.360973	0	4.27959	0	1	0	0.360973	2.66526	4.20888
OTU_3161	Fungi	Ascomycota	?	?	?	?	?	k__Fungi,p__Ascomycota,c__?,o__?,f__?,g__?,s__?	0	0	1.40247	0.946549	0	0	0	0	0	1	0	0	2	1.40247	39304.7	0.0035682	0	0.894427	0.005	1	0.350617	-2.93714	3.81494	-0.769905	0.441356	0	0.350617	0	3.89211	0	1	0	0.350617	0	3.89211	0	1	0	0.350617	2.62583	3.81501
OTU_2079	Fungi	Glomeromycota	Paraglomeromycetes	Paraglomerales	Paraglomeraceae	?	?	k__Fungi,p__Glomeromycota,c__Paraglomeromycetes,o__Paraglomerales,f__Paraglomeraceae,g__?,s__?	0	0	1.39728	1.02605	0	0	0	0	0	1	0	0	2	1.39728	39304.7	0.003555	0	0.894427	0.005	1	0.349321	-2.93185	3.83686	-0.764126	0.444792	0	0.349321	0	3.91349	0	1	0	0.349321	0	3.91349	0	1	0	0.349321	2.62053	3.83694
OTU_3824	Fungi	Ascomycota	?	?	?	?	?	k__Fungi,p__Ascomycota,c__?,o__?,f__?,g__?,s__?	0	0	1.38184	1.88274	0	0	0.193971	0.433732	0	1	0	0	2	1.38184	39304.7	0.0035157	0	0.725358	0.029	1	0.393952	-2.89778	3.87994	-0.746863	0.455146	0	0.393952	0	3.95501	0	1	0	0.393952	-0.675712	3.95501	-0.17085	0.864342	0	0.393952	2.58648	3.88002
OTU_2306	Fungi	Basidiomycota	Agaricomycetes	Cantharellales	Ceratobasidiaceae	unclassified_Ceratobasidiaceae	Ceratobasidiaceae_sp	k__Fungi,p__Basidiomycota,c__Agaricomycetes,o__Cantharellales,f__Ceratobasidiaceae,g__unclassified_Ceratobasidiaceae,s__Ceratobasidiaceae_sp	0	0	1.31922	1.54321	0	0	0	0	0	1	0	0	2	1.31922	39304.7	0.0033564	0	0.774597	0.033	1	0.329806	-2.84571	4.21138	-0.67572	0.499219	0	0.329806	0	4.27959	0	1	0	0.329806	0	4.27959	0	1	0	0.329806	2.53441	4.21148
OTU_5003	Fungi	Ascomycota	Dothideomycetes	Pleosporales	unclassified_Pleosporales	?	?	k__Fungi,p__Ascomycota,c__Dothideomycetes,o__Pleosporales,f__unclassified_Pleosporales,g__?,s__?	0	0	1.24553	1.62853	0	0	0.193971	0.433732	0	1	0	0	2	1.24553	39304.7	0.0031689	0	0.720521	0.026	1	0.359875	-2.76779	3.9105	-0.707785	0.479079	0	0.359875	0	3.98211	0	1	0	0.359875	-0.675713	3.98211	-0.169687	0.865256	0	0.359875	2.45649	3.91058
OTU_3056	Fungi	Ascomycota	unclassified_Ascomycota	?	?	?	?	k__Fungi,p__Ascomycota,c__unclassified_Ascomycota,o__?,f__?,g__?,s__?	0	0	1.18801	1.40391	0	0	0	0	0	1	0	0	2	1.18801	39304.7	0.00302255	0	0.774597	0.024	1	0.297002	-2.68634	4.21489	-0.637345	0.5239	0	0.297002	0	4.27959	0	1	0	0.297002	0	4.27959	0	1	0	0.297002	2.37503	4.21498
OTU_617	Fungi	Basidiomycota	Agaricomycetes	?	?	?	?	k__Fungi,p__Basidiomycota,c__Agaricomycetes,o__?,f__?,g__?,s__?	0	0	1.09729	1.28858	0	0	0	0	0	1	0	0	2	1.09729	39304.7	0.00279176	0	0.774597	0.04	1	0.274324	-2.59102	4.21717	-0.614398	0.538952	0	0.274324	0	4.27959	0	1	0	0.274324	0	4.27959	0	1	0	0.274324	2.27972	4.21727
OTU_3791	Fungi	Ascomycota	?	?	?	?	?	k__Fungi,p__Ascomycota,c__?,o__?,f__?,g__?,s__?	0	0	1.05572	0.868572	0	0	0	0	0	1	0	0	2	1.05572	39304.7	0.00268598	0	0.894427	0.005	1	0.26393	-2.53143	4.07314	-0.621493	0.534275	0	0.26393	0	4.13621	0	1	0	0.26393	0	4.13621	0	1	0	0.26393	2.22012	4.07323
OTU_7006	Fungi	Glomeromycota	Glomeromycetes	Glomerales	?	?	?	k__Fungi,p__Glomeromycota,c__Glomeromycetes,o__Glomerales,f__?,g__?,s__?	0	0	0.84658	1.2517	0	0	0	0	0	1	0	0	2	0.84658	39304.7	0.00215389	0	0.774597	0.033	1	0.211645	-2.19751	4.22835	-0.519707	0.603268	0	0.211645	0	4.27959	0	1	0	0.211645	0	4.27959	0	1	0	0.211645	1.8862	4.22845
OTU_990	Fungi	Ascomycota	Dothideomycetes	Pleosporales	?	?	?	k__Fungi,p__Ascomycota,c__Dothideomycetes,o__Pleosporales,f__?,g__?,s__?	0	0	0.612044	0.620753	0	0	0	0	0	1	0	0	2	0.612044	39304.7	0.00155718	0	0.774597	0.024	1	0.153011	-1.73411	4.246	-0.408411	0.682972	0	0.153011	0	4.27959	0	1	0	0.153011	0	4.27959	0	1	0	0.153011	1.4228	4.24609
OTU_6944	Fungi	Glomeromycota	Glomeromycetes	Glomerales	?	?	?	k__Fungi,p__Glomeromycota,c__Glomeromycetes,o__Glomerales,f__?,g__?,s__?	0	0	0.548313	0.540429	0	0	0	0	0	1	0	0	2	0.548313	39304.7	0.00139503	0	0.774597	0.041	1	0.137078	-1.53772	4.25396	-0.36148	0.717741	0	0.137078	0	4.27959	0	1	0	0.137078	0	4.27959	0	1	0	0.137078	1.2264	4.25406
[truncated: 15 more columns]

## Sheet: WISC_corn
Supplementary File 3: Indicator Species for Total Fungi
OTU.ID	Kingdom	Phylum	Class	Order	Family	Genus	Species	taxonomy	MI_Corn_Mean	MI_Corn_stdev	MI_Switchgrass_Mean	MI_Switchgrass_stdev	WI_Corn_Mean	WI_Corn_stdev	WI_Switchgrass_Mean	WI_Switchgrass_stdev	s.Michigan_Corn	s.Michigan_Switchgrass	s.Wisconsin_Corn	s.Wisconsin_Switchgrass	index	sum	sample_abun	%_relat_abun	pooled sd	stat	p.value	Flag	dw.baseMean_Michigan_Corn_vs_Michigan_Switchgrass	dw.logFC_Michigan_Corn_vs_Michigan_Switchgrass	dw.lfcSE_Michigan_Corn_vs_Michigan_Switchgrass	dw.stat_Michigan_Corn_vs_Michigan_Switchgrass	dw.padj_Michigan_Corn_vs_Michigan_Switchgrass	dw.Flag_Michigan_Corn_vs_Michigan_Switchgrass	dw.baseMean_Michigan_Corn_vs_Wisconsin_Corn	dw.logFC_Michigan_Corn_vs_Wisconsin_Corn	dw.lfcSE_Michigan_Corn_vs_Wisconsin_Corn	dw.stat_Michigan_Corn_vs_Wisconsin_Corn	dw.padj_Michigan_Corn_vs_Wisconsin_Corn	dw.Flag_Michigan_Corn_vs_Wisconsin_Corn	dw.baseMean_Michigan_Corn_vs_Wisconsin_Switchgrass	dw.logFC_Michigan_Corn_vs_Wisconsin_Switchgrass	dw.lfcSE_Michigan_Corn_vs_Wisconsin_Switchgrass	dw.stat_Michigan_Corn_vs_Wisconsin_Switchgrass	dw.padj_Michigan_Corn_vs_Wisconsin_Switchgrass	dw.Flag_Michigan_Corn_vs_Wisconsin_Switchgrass	dw.baseMean_Michigan_Switchgrass_vs_Wisconsin_Corn	dw.logFC_Michigan_Switchgrass_vs_Wisconsin_Corn	dw.lfcSE_Michigan_Switchgrass_vs_Wisconsin_Corn
OTU_1854	Fungi	?	?	?	?	?	?	k__Fungi,p__?,c__?,o__?,f__?,g__?,s__?	0	0	0.124666	0.278762	185.794	263.713	14.7487	27.7094	0	0	1	0	3	185.794	35820.6	0.518679	0.736207	0.962227	0.004	1	50.1668	-0.212987	2.54447	-0.083706	0.93329	0	50.1668	-9.9819	2.37586	-4.20138	2.65e-05	-1	50.1668	-6.31999	2.38183	-2.65342	0.00796808	-1	50.1668	-9.76891	2.37588
OTU_595	Fungi	Basidiomycota	Microbotryomycetes	Sporidiobolales	Sporidiobolaceae	Rhodotorula	Rhodotorula_sp	k__Fungi,p__Basidiomycota,c__Microbotryomycetes,o__Sporidiobolales,f__Sporidiobolaceae,g__Rhodotorula,s__Rhodotorula_sp	0.398377	0.890799	0	0	131.441	81.6377	0	0	0	0	1	0	3	131.441	35820.6	0.366942	0.227907	0.998488	0.004	1	32.9598	1.5182	2.27386	0.667675	0.504341	0	32.9598	-8.32927	2.08375	-3.99724	6.41e-05	-1	32.9598	1.05548	2.27386	0.464181	0.642518	0	32.9598	-9.84747	2.08377
OTU_936	Fungi	Ascomycota	Leotiomycetes	Helotiales	Hyaloscyphaceae	Lachnum	?	k__Fungi,p__Ascomycota,c__Leotiomycetes,o__Helotiales,f__Hyaloscyphaceae,g__Lachnum,s__?	19.5317	37.8484	0	0	102.361	74.43	1.30672	2.92192	0	0	1	0	3	102.361	35820.6	0.285762	0.207786	0.911514	0.004	1	30.8	7.0975	2.46405	2.88042	0.00397144	1	30.8	-2.38878	2.29004	-1.04311	0.296896	0	30.8	3.98806	2.36838	1.68388	0.092205	0	30.8	-9.48627	2.46074
OTU_493	Fungi	Ascomycota	Dothideomycetes	Pleosporales	Didymosphaeriaceae	?	?	k__Fungi,p__Ascomycota,c__Dothideomycetes,o__Pleosporales,f__Didymosphaeriaceae,g__?,s__?	0.398377	0.890799	1.21972	1.82063	84.9709	87.0197	0.653361	1.46096	0	0	1	0	3	84.9709	35820.6	0.237213	0.242932	0.882707	0.023	1	21.8106	-1.59778	2.16243	-0.73888	0.45998	0	21.8106	-7.70049	2.101	-3.66515	0.000247193	-1	21.8106	-0.132089	2.28335	-0.0578488	0.953869	0	21.8106	-6.10272	1.96214
OTU_606	Fungi	Ascomycota	Leotiomycetes	Helotiales	unclassified_Helotiales	unclassified_Helotiales	Helotiales_sp	k__Fungi,p__Ascomycota,c__Leotiomycetes,o__Helotiales,f__unclassified_Helotiales,g__unclassified_Helotiales,s__Helotiales_sp	0	0	0	0	73.0139	112.384	0	0	0	0	1	0	3	73.0139	35820.6	0.203832	0.31374	0.774597	0.025	1	18.2535	0	3.84327	0	1	0	18.2535	-8.63483	3.73439	-2.31225	0.020764	-1	18.2535	0	3.84327	0	1	0	18.2535	-8.99894	3.73446
OTU_905	Fungi	Ascomycota	Saccharomycetes	Saccharomycetales	Saccharomycetales_fam_Incertae_sedis	Candida	Candida_sake	k__Fungi,p__Ascomycota,c__Saccharomycetes,o__Saccharomycetales,f__Saccharomycetales_fam_Incertae_sedis,g__Candida,s__Candida_sake	0.37697	0.84293	0.249332	0.557523	47.8163	54.1341	4.55034	6.34269	0	0	1	0	3	47.8163	35820.6	0.133488	0.151126	0.849618	0.022	1	13.2482	0.361265	2.53469	0.142528	0.886663	0	13.2482	-6.86888	2.37043	-2.89773	0.00375872	-1	13.2482	-3.48269	2.38914	-1.45772	0.144918	0	13.2482	-7.23015	2.36718
OTU_906	Fungi	Basidiomycota	Agaricomycetes	unclassified_Agaricomycetes	unclassified_Agaricomycetes	unclassified_Agaricomycetes	Agaricomycetes_sp	k__Fungi,p__Basidiomycota,c__Agaricomycetes,o__unclassified_Agaricomycetes,f__unclassified_Agaricomycetes,g__unclassified_Agaricomycetes,s__Agaricomycetes_sp	0.62115	0.854964	0	0	38.9442	48.4983	0	0	0	0	1	0	3	38.9442	35820.6	0.10872	0.135392	0.992119	0.004	1	9.89134	2.05193	2.34788	0.873947	0.382147	0	9.89134	-6.04038	2.16655	-2.78802	0.00530308	-1	9.89134	1.58921	2.34788	0.676869	0.498489	0	9.89134	-8.09231	2.20179
OTU_1004	Fungi	?	?	?	?	?	?	k__Fungi,p__?,c__?,o__?,f__?,g__?,s__?	0	0	0.228901	0.511838	26.2669	45.085	0.193971	0.433732	0	0	1	0	3	26.2669	35820.6	0.0733291	0.125864	0.768436	0.029	1	6.67244	-0.212999	3.05141	-0.0698036	0.94435	0	6.67244	-7.15884	2.91534	-2.45557	0.014066	-1	6.67244	-0.675715	3.05141	-0.221444	0.824747	0	6.67244	-6.94584	2.91538
OTU_993	Fungi	Ascomycota	Saccharomycetes	Saccharomycetales	Saccharomycetales_fam_Incertae_sedis	Candida	?	k__Fungi,p__Ascomycota,c__Saccharomycetes,o__Saccharomycetales,f__Saccharomycetales_fam_Incertae_sedis,g__Candida,s__?	1.62654	2.90438	0	0	26.0171	26.4265	0.326681	0.73048	0	0	1	0	3	26.0171	35820.6	0.0726317	0.0737748	0.964452	0.004	1	6.99258	3.52545	2.09946	1.67922	0.0931095	0	6.99258	-3.98815	1.8963	-2.10313	0.0354548	-1	6.99258	2.48565	2.09946	1.18395	0.236433	0	6.99258	-7.51359	2.04259
OTU_1228	Fungi	Ascomycota	?	?	?	?	?	k__Fungi,p__Ascomycota,c__?,o__?,f__?,g__?,s__?	0	0	0	0	24.4936	15.5966	0	0	0	0	1	0	3	24.4936	35820.6	0.0683785	0.043541	1	0.004	1	6.12339	0	2.56475	0	1	0	6.12339	-7.06072	2.40156	-2.94006	0.00328153	-1	6.12339	0	2.56475	0	1	0	6.12339	-7.42478	2.40158
OTU_270	Fungi	Basidiomycota	Microbotryomycetes	?	?	?	?	k__Fungi,p__Basidiomycota,c__Microbotryomycetes,o__?,f__?,g__?,s__?	0.398377	0.890799	0	0	21.8217	6.62775	9.24606	17.02	0	0	1	0	3	21.8217	35820.6	0.0609195	0.0185026	0.832765	0.011	1	7.86654	1.51821	2.38818	0.635718	0.524961	0	7.86654	-5.73844	2.21262	-2.59351	0.00950021	-1	7.86654	-4.48595	2.21833	-2.02221	0.0431542	-1	7.86654	-7.25665	2.21263
OTU_1249	Fungi	Ascomycota	Leotiomycetes	?	?	?	?	k__Fungi,p__Ascomycota,c__Leotiomycetes,o__?,f__?,g__?,s__?	0	0	0	0	20.7647	18.3317	2.59253	3.71625	0	0	1	0	3	20.7647	35820.6	0.0579686	0.0511765	0.843329	0.009	1	5.83931	0	2.44713	0	1	0	5.83931	-6.81867	2.2764	-2.99537	0.00274112	-1	5.83931	-3.82834	2.30895	-1.65804	0.0973089	0	5.83931	-7.18274	2.27642
OTU_1174	Fungi	Basidiomycota	Cystobasidiomycetes	Cystobasidiales	Cystobasidiales_fam_Incertae_sedis	Occultifur	?	k__Fungi,p__Basidiomycota,c__Cystobasidiomycetes,o__Cystobasidiales,f__Cystobasidiales_fam_Incertae_sedis,g__Occultifur,s__?	2.59398	3.45173	0.555734	0.807745	19.3822	16.2841	2.08042	1.93905	0	0	1	0	3	19.3822	35820.6	0.0541091	0.0454602	0.887412	0.016	1	6.15308	2.21089	1.56587	1.41192	0.157974	0	6.15308	-2.87651	1.38283	-2.08016	0.0375105	-1	6.15308	0.338822	1.44938	0.23377	0.815164	0	6.15308	-5.08739	1.5235
OTU_179	Fungi	Mortierellomycota	Mortierellomycetes	Mortierellales	Mortierellaceae	Mortierella	?	k__Fungi,p__Mortierellomycota,c__Mortierellomycetes,o__Mortierellales,f__Mortierellaceae,g__Mortierella,s__?	0.37697	0.84293	0	0	10.3583	11.6069	0	0	0	0	1	0	3	10.3583	35820.6	0.0289172	0.032403	0.760875	0.039	1	2.68381	1.5182	3.37259	0.450157	0.652597	0	2.68381	-4.66221	3.25487	-1.43238	0.152035	0	2.68381	1.05548	3.37259	0.312958	0.754312	0	2.68381	-6.18041	3.25491
OTU_981	Fungi	Basidiomycota	Tremellomycetes	Tremellales	?	?	?	k__Fungi,p__Basidiomycota,c__Tremellomycetes,o__Tremellales,f__?,g__?,s__?	1.21162	1.40466	0	0	9.39902	5.83467	0	0	0	0	1	0	3	9.39902	35820.6	0.0262392	0.0162886	0.841813	0.01	1	2.65266	3.11782	2.22001	1.40442	0.160195	0	2.65266	-2.92581	2.03797	-1.43565	0.151102	0	2.65266	2.6551	2.22001	1.19599	0.231702	0	2.65266	-6.04363	2.15549
OTU_1888	Fungi	Ascomycota	?	?	?	?	?	k__Fungi,p__Ascomycota,c__?,o__?,f__?,g__?,s__?	1.34052	2.99749	0.794945	1.77755	9.27876	8.13421	0	0	0	0	1	0	3	9.27876	35820.6	0.0259034	0.0227082	0.80643	0.023	1	2.85355	0.74823	2.74664	0.272416	0.785302	0	2.85355	-2.77435	2.68171	-1.03454	0.300882	0	2.85355	2.79012	2.82241	0.98856	0.322878	0	2.85355	-3.52258	2.70037
OTU_3890	Fungi	Basidiomycota	Microbotryomycetes	unclassified_Microbotryomycetes	unclassified_Microbotryomycetes	unclassified_Microbotryomycetes	Microbotryomycetes_sp	k__Fungi,p__Basidiomycota,c__Microbotryomycetes,o__unclassified_Microbotryomycetes,f__unclassified_Microbotryomycetes,g__unclassified_Microbotryomycetes,s__Microbotryomycetes_sp	0	0	0	0	7.71173	10.3316	0	0	0	0	1	0	3	7.71173	35820.6	0.0215288	0.0288426	0.774597	0.039	1	1.92793	0	3.90662	0	1	0	1.92793	-5.38822	3.80782	-1.41504	0.157057	0	1.92793	0	3.90662	0	1	0	1.92793	-5.7523	3.8079
OTU_2319	Fungi	Ascomycota	Dothideomycetes	?	?	?	?	k__Fungi,p__Ascomycota,c__Dothideomycetes,o__?,f__?,g__?,s__?	0.199189	0.4454	0	0	6.27124	6.10165	0	0	0	0	1	0	3	6.27124	35820.6	0.0175074	0.0170339	0.984487	0.004	1	1.61761	0.94112	2.58693	0.363799	0.716008	0	1.61761	-4.51051	2.43847	-1.84973	0.0643522	0	1.61761	0.478404	2.58693	0.184931	0.853283	0	1.61761	-5.45163	2.43849
OTU_544	Fungi	Ascomycota	Saccharomycetes	Saccharomycetales	Debaryomycetaceae	Meyerozyma	?	k__Fungi,p__Ascomycota,c__Saccharomycetes,o__Saccharomycetales,f__Debaryomycetaceae,g__Meyerozyma,s__?	0.712099	0.977883	0	0	6.24209	7.08267	0	0	0	0	1	0	3	6.24209	35820.6	0.017426	0.0197726	0.847397	0.009	1	1.73855	2.34948	2.59028	0.907036	0.364388	0	1.73855	-3.09168	2.44216	-1.26596	0.205528	0	1.73855	1.88676	2.59028	0.728401	0.466368	0	1.73855	-5.44116	2.49372
OTU_1391	Fungi	Ascomycota	Sordariomycetes	Sordariales	Sordariales_fam_Incertae_sedis	Ramophialophora	Ramophialophora_humicola	k__Fungi,p__Ascomycota,c__Sordariomycetes,o__Sordariales,f__Sordariales_fam_Incertae_sedis,g__Ramophialophora,s__Ramophialophora_humicola	0	0	0.124666	0.278762	5.06452	3.19497	0.922287	0.920372	0	0	1	0	3	5.06452	35820.6	0.0141386	0.00891937	0.910324	0.005	1	1.52787	-0.213029	2.02973	-0.104954	0.916412	0	1.52787	-4.77547	1.84232	-2.5921	0.00953927	-1	1.52787	-2.28489	1.94705	-1.17352	0.240588	0	1.52787	-4.56245	1.84233
OTU_3099	Fungi	Rozellomycota	Rozellomycota_cls_Incertae_sedis	?	?	?	?	k__Fungi,p__Rozellomycota,c__Rozellomycota_cls_Incertae_sedis,o__?,f__?,g__?,s__?	0	0	0	0	3.27538	4.33806	0	0	0	0	1	0	3	3.27538	35820.6	0.00914385	0.0121105	0.774597	0.039	1	0.818845	0	4.13541	0	1	0	0.818845	-4.15625	4.05392	-1.02524	0.305248	0	0.818845	0	4.13541	0	1	0	0.818845	-4.52033	4.054
OTU_6921	Fungi	Glomeromycota	Glomeromycetes	Glomerales	?	?	?	k__Fungi,p__Glomeromycota,c__Glomeromycetes,o__Glomerales,f__?,g__?,s__?	0	0	0	0	1.97464	2.00119	0.352377	0.490307	0	0	1	0	3	1.97464	35820.6	0.0055126	0.0055867	0.713542	0.041	1	0.581755	0	3.23007	0	1	0	0.581755	-3.41582	3.14256	-1.08695	0.277057	0	0.581755	-1.22527	3.22699	-0.379693	0.704173	0	0.581755	-3.77988	3.1426
OTU_5438	Fungi	Ascomycota	Sordariomycetes	Hypocreales	unclassified_Hypocreales	unclassified_Hypocreales	Hypocreales_sp	k__Fungi,p__Ascomycota,c__Sordariomycetes,o__Hypocreales,f__unclassified_Hypocreales,g__unclassified_Hypocreales,s__Hypocreales_sp	0	0	0.124666	0.278762	1.91282	1.56059	0.193971	0.433732	0	0	1	0	3	1.91282	35820.6	0.00534	0.00435669	0.82811	0.007	1	0.557864	-0.213022	2.80653	-0.0759023	0.939497	0	0.557864	-3.3711	2.70682	-1.24541	0.212982	0	0.557864	-0.675738	2.80653	-0.240773	0.809731	0	0.557864	-3.15807	2.70685
OTU_5361	Fungi	Kickxellomycota	Kickxellomycetes	?	?	?	?	k__Fungi,p__Kickxellomycota,c__Kickxellomycetes,o__?,f__?,g__?,s__?	0	0	0	0	1.8109	2.03487	0.200818	0.449042	0	0	1	0	3	1.8109	35820.6	0.00505547	0.00568074	0.734919	0.037	1	0.502928	0	3.75761	0	1	0	0.502928	-3.30088	3.6858	-0.895568	0.370483	0	0.502928	-0.67572	3.75761	-0.179827	0.857288	0	0.502928	-3.66495	3.68586
OTU_5469	Fungi	Glomeromycota	Glomeromycetes	Glomerales	?	?	?	k__Fungi,p__Glomeromycota,c__Glomeromycetes,o__Glomerales,f__?,g__?,s__?	0	0	0	0	1.78522	1.74218	0.193971	0.433732	0	0	1	0	3	1.78522	35820.6	0.0049838	0.00486362	0.735661	0.049	1	0.494799	0	3.76543	0	1	0	0.494799	-3.27903	3.69439	-0.887571	0.374772	0	0.494799	-0.67572	3.76543	-0.179453	0.857582	0	0.494799	-3.6431	3.69446
OTU_6122	Fungi	Ascomycota	Sordariomycetes	Sordariales	unclassified_Sordariales	?	?	k__Fungi,p__Ascomycota,c__Sordariomycetes,o__Sordariales,f__unclassified_Sordariales,g__?,s__?	0	0	0	0	1.61183	1.554	0	0	0	0	1	0	3	1.61183	35820.6	0.00449974	0.00433828	0.774597	0.048	1	0.402958	0	4.27959	0	1	0	0.402958	-3.14438	4.22075	-0.74498	0.456284	0	0.402958	0	4.27959	0	1	0	0.402958	-3.50845	4.22085
OTU_6743	Fungi	Ascomycota	Sordariomycetes	Sordariales	unclassified_Sordariales	?	?	k__Fungi,p__Ascomycota,c__Sordariomycetes,o__Sordariales,f__unclassified_Sordariales,g__?,s__?	0	0	0	0	1.59574	1.8882	0	0	0	0	1	0	3	1.59574	35820.6	0.00445481	0.00527127	0.774597	0.048	1	0.398934	0	4.27959	0	1	0	0.398934	-3.13512	4.221	-0.742743	0.457637	0	0.398934	0	4.27959	0	1	0	0.398934	-3.4992	4.2211
OTU_7450	Fungi	Basidiomycota	Tremellomycetes	Tremellales	Tremellaceae	Cryptococcus	Cryptococcus_neoformans	k__Fungi,p__Basidiomycota,c__Tremellomycetes,o__Tremellales,f__Tremellaceae,g__Cryptococcus,s__Cryptococcus_neoformans	0.188485	0.421465	0	0	1.15114	0.723827	0.352377	0.490307	0	0	1	0	3	1.15114	35820.6	0.00321363	0.0020207	0.737749	0.03	1	0.423	0.941116	2.61781	0.359505	0.719218	0	0.423	-2.03324	2.54878	-0.79773	0.425027	0	0.423	-0.650227	2.61394	-0.248753	0.803552	0	0.423	-2.97436	2.5488
OTU_3113	Fungi	Chytridiomycota	Rhizophlyctidomycetes	?	?	?	?	k__Fungi,p__Chytridiomycota,c__Rhizophlyctidomycetes,o__?,f__?,g__?,s__?	0	0	0	0	1.13768	0.852903	0	0	0	0	1	0	3	1.13768	35820.6	0.00317606	0.00238104	0.894427	0.008	1	0.284421	0	4.06192	0	1	0	0.284421	-2.63855	4.01717	-0.656818	0.511298	0	0.284421	0	4.06192	0	1	0	0.284421	-3.00262	4.01726
OTU_5610	Fungi	Glomeromycota	Glomeromycetes	Glomerales	Glomeraceae	?	?	k__Fungi,p__Glomeromycota,c__Glomeromycetes,o__Glomerales,f__Glomeraceae,g__?,s__?	0	0	0	0	0.76432	0.711705	0.151559	0.338897	0	0	1	0	3	0.76432	35820.6	0.00213375	0.00198686	0.70761	0.048	1	0.22897	0	4.25373	0	1	0	0.22897	-2.13416	4.23013	-0.504513	0.613901	0	0.22897	-0.675717	4.25373	-0.158853	0.873785	0	0.22897	-2.49823	4.23023
OTU_5835	Fungi	Ascomycota	Dothideomycetes	Pleosporales	Pleosporaceae	Curvularia	?	k__Fungi,p__Ascomycota,c__Dothideomycetes,o__Pleosporales,f__Pleosporaceae,g__Curvularia,s__?	0	0	0.118161	0.264216	0.61403	0.584771	0	0	0	0	1	0	3	0.61403	35820.6	0.00171418	0.0016325	0.709346	0.048	1	0.183048	-0.213005	4.27959	-0.0497723	0.960304	0	0.183048	-1.88516	4.26498	-0.442009	0.658483	0	0.183048	0	4.27959	0	1	0	0.183048	-1.67215	4.26508
[truncated: 15 more columns]

## Sheet: WISC_switch
Supplementary File 3: Indicator Species for Total Fungi
OTU.ID	Kingdom	Phylum	Class	Order	Family	Genus	Species	taxonomy	MI_Corn_Mean	MI_Corn_stdev	MI_Switchgrass_Mean	MI_Switchgrass_stdev	WI_Corn_Mean	WI_Corn_stdev	WI_Switchgrass_Mean	WI_Switchgrass_stdev	s.Michigan_Corn	s.Michigan_Switchgrass	s.Wisconsin_Corn	s.Wisconsin_Switchgrass	index	sum	sample_abun	%_relat_abun	pooled sd	stat	p.value	Flag	dw.baseMean_Michigan_Corn_vs_Michigan_Switchgrass	dw.logFC_Michigan_Corn_vs_Michigan_Switchgrass	dw.lfcSE_Michigan_Corn_vs_Michigan_Switchgrass	dw.stat_Michigan_Corn_vs_Michigan_Switchgrass	dw.padj_Michigan_Corn_vs_Michigan_Switchgrass	dw.Flag_Michigan_Corn_vs_Michigan_Switchgrass	dw.baseMean_Michigan_Corn_vs_Wisconsin_Corn	dw.logFC_Michigan_Corn_vs_Wisconsin_Corn	dw.lfcSE_Michigan_Corn_vs_Wisconsin_Corn	dw.stat_Michigan_Corn_vs_Wisconsin_Corn	dw.padj_Michigan_Corn_vs_Wisconsin_Corn	dw.Flag_Michigan_Corn_vs_Wisconsin_Corn	dw.baseMean_Michigan_Corn_vs_Wisconsin_Switchgrass	dw.logFC_Michigan_Corn_vs_Wisconsin_Switchgrass	dw.lfcSE_Michigan_Corn_vs_Wisconsin_Switchgrass	dw.stat_Michigan_Corn_vs_Wisconsin_Switchgrass	dw.padj_Michigan_Corn_vs_Wisconsin_Switchgrass	dw.Flag_Michigan_Corn_vs_Wisconsin_Switchgrass	dw.baseMean_Michigan_Switchgrass_vs_Wisconsin_Corn	dw.logFC_Michigan_Switchgrass_vs_Wisconsin_Corn	dw.lfcSE_Michigan_Switchgrass_vs_Wisconsin_Corn
OTU_211	Fungi	Glomeromycota	Glomeromycetes	Glomerales	Glomeraceae	unclassified_Glomeraceae	Glomeraceae_sp	k__Fungi,p__Glomeromycota,c__Glomeromycetes,o__Glomerales,f__Glomeraceae,g__unclassified_Glomeraceae,s__Glomeraceae_sp	2.49458	4.31258	0	0	40.3296	76.6694	251.357	322.831	0	0	0	1	4	251.357	44893.3	0.559898	0.719107	0.826767	0.046	1	73.5452	4.13144	2.73756	1.50917	0.131256	0	73.5452	-4.01025	2.58363	-1.55218	0.12062	0	73.5452	-6.65113	2.58139	-2.57657	0.00997852	-1	73.5452	-8.14169	2.70902
OTU_117	Fungi	?	?	?	?	?	?	k__Fungi,p__?,c__?,o__?,f__?,g__?,s__?	0	0	1.76305	2.90509	4.78491	9.4895	228.761	324.673	0	0	0	1	4	228.761	44893.3	0.509566	0.723211	0.881895	0.027	1	58.8272	-3.23159	2.38674	-1.35398	0.175744	0	58.8272	-4.67468	2.3703	-1.97219	0.0485877	-1	58.8272	-10.2828	2.34635	-4.38247	1.17e-05	-1	58.8272	-1.44309	2.23138
OTU_477	Fungi	Ascomycota	Sordariomycetes	Branch06	?	?	?	k__Fungi,p__Ascomycota,c__Sordariomycetes,o__Branch06,f__?,g__?,s__?	0	0	11.8161	26.4216	0.293396	0.656054	162.843	119.604	0	0	0	1	4	162.843	44893.3	0.362733	0.266418	0.964771	0.002	1	43.738	-19.12	2.59697	-7.36243	1.81e-13	-1	43.738	-13.6905	2.74745	-4.98299	6.26e-07	-1	43.738	-22.9007	2.59206	-8.83495	1e-18	-1	43.738	5.42949	2.597
OTU_475	Fungi	Basidiomycota	Agaricomycetes	Agaricales	?	?	?	k__Fungi,p__Basidiomycota,c__Agaricomycetes,o__Agaricales,f__?,g__?,s__?	0	0	0	0	0	0	156.355	215.251	0	0	0	1	4	156.355	44893.3	0.348282	0.479474	0.774597	0.027	1	39.0888	0	4.01064	0	1	0	39.0888	0	4.01064	0	1	0	39.0888	-23.861	3.90586	-6.10903	1e-09	-1	39.0888	0	4.01072
OTU_39	Fungi	Ascomycota	Dothideomycetes	Pleosporales	?	?	?	k__Fungi,p__Ascomycota,c__Dothideomycetes,o__Pleosporales,f__?,g__?,s__?	1.72945	3.01894	2.45162	2.20402	5.50328	10.4099	153.728	152.499	0	0	0	1	4	153.728	44893.3	0.342431	0.339693	0.969916	0.011	1	40.8532	-0.489727	1.58364	-0.309241	0.757138	0	40.8532	-1.70332	1.57062	-1.08449	0.278148	0	40.8532	-6.46214	1.54117	-4.19302	2.75e-05	-1	40.8532	-1.21359	1.53673
OTU_543	Fungi	Ascomycota	Sordariomycetes	Magnaporthales	Magnaporthaceae	Magnaporthiopsis	Magnaporthiopsis_panicorum	k__Fungi,p__Ascomycota,c__Sordariomycetes,o__Magnaporthales,f__Magnaporthaceae,g__Magnaporthiopsis,s__Magnaporthiopsis_panicorum	0	0	1.31359	1.33169	0	0	100.619	112.873	0	0	0	1	4	100.619	44893.3	0.224129	0.251425	0.993536	0.001	1	25.4831	-2.84079	2.07185	-1.37114	0.170333	0	25.4831	0	2.20748	0	1	0	25.4831	-9.09807	2.01122	-4.52366	6.08e-06	-1	25.4831	2.52947	2.07186
OTU_164	Fungi	Glomeromycota	Glomeromycetes	Glomerales	Glomeraceae	?	?	k__Fungi,p__Glomeromycota,c__Glomeromycetes,o__Glomerales,f__Glomeraceae,g__?,s__?	0.837823	1.87343	0	0	17.017	38.0511	74.1205	80.2812	0	0	0	1	4	74.1205	44893.3	0.165104	0.178827	0.802932	0.02	1	22.9938	2.57994	3.13851	0.822026	0.411062	0	22.9938	-4.31657	3.00825	-1.43491	0.151313	0	22.9938	-6.44079	3.00399	-2.14408	0.0320264	-1	22.9938	-6.89651	3.06399
OTU_253	Fungi	Basidiomycota	Agaricomycetes	Agaricales	Psathyrellaceae	Psathyrella	Psathyrella_sp	k__Fungi,p__Basidiomycota,c__Agaricomycetes,o__Agaricales,f__Psathyrellaceae,g__Psathyrella,s__Psathyrella_sp	0.176437	0.394526	7.81696	17.4792	4.05783	9.07358	50.9285	22.5552	0	0	0	1	4	50.9285	44893.3	0.113443	0.0502419	0.899249	0.001	1	15.7449	-4.83812	2.58691	-1.87023	0.0614522	0	15.7449	-3.91481	2.60383	-1.50348	0.132715	0	15.7449	-7.53803	2.58039	-2.92127	0.00348603	-1	15.7449	0.92331	2.4475
OTU_684	Fungi	Ascomycota	Dothideomycetes	Pleosporales	Leptosphaeriaceae	Leptosphaeria	?	k__Fungi,p__Ascomycota,c__Dothideomycetes,o__Pleosporales,f__Leptosphaeriaceae,g__Leptosphaeria,s__?	0	0	0	0	1.38154	3.08922	49.1759	64.259	0	0	0	1	4	49.1759	44893.3	0.10954	0.143137	0.986242	0.001	1	12.6394	0	2.60548	0	1	0	12.6394	-2.93084	2.51754	-1.16417	0.244355	0	12.6394	-8.06489	2.44241	-3.30203	0.000959887	-1	12.6394	-3.29492	2.51756
OTU_743	Fungi	unclassified_Fungi	unclassified_Fungi	unclassified_Fungi	unclassified_Fungi	unclassified_Fungi	?	k__Fungi,p__unclassified_Fungi,c__unclassified_Fungi,o__unclassified_Fungi,f__unclassified_Fungi,g__unclassified_Fungi,s__?	0.717796	1.15285	2.78935	4.61414	4.12787	3.2173	42.3268	43.2506	0	0	0	1	4	42.3268	44893.3	0.0942831	0.0963409	0.920425	0.012	1	12.4904	-1.93934	1.64707	-1.17745	0.239017	0	12.4904	-2.49586	1.65044	-1.51224	0.130474	0	12.4904	-5.82936	1.61474	-3.6101	0.000306076	-1	12.4904	-0.556523	1.51006
OTU_2656	Fungi	Glomeromycota	Glomeromycetes	Glomerales	?	?	?	k__Fungi,p__Glomeromycota,c__Glomeromycetes,o__Glomerales,f__?,g__?,s__?	1.20275	1.73076	1.07778	2.05974	1.52073	2.17088	42.0692	41.1674	0	0	0	1	4	42.0692	44893.3	0.0937095	0.0917007	0.957669	0.002	1	11.4676	0.134268	1.71676	0.0782101	0.937661	0	11.4676	-0.288212	1.73343	-0.166267	0.867947	0	11.4676	-5.07847	1.63308	-3.10975	0.00187246	-1	11.4676	-0.42248	1.72008
OTU_2178	Fungi	Glomeromycota	Glomeromycetes	Glomerales	?	?	?	k__Fungi,p__Glomeromycota,c__Glomeromycetes,o__Glomerales,f__?,g__?,s__?	0	0	0	0	15.8156	25.0003	37.6607	29.3385	0	0	0	1	4	37.6607	44893.3	0.0838895	0.0653516	0.839197	0.005	1	13.3691	0	2.58413	0	1	0	13.3691	-6.43022	2.42474	-2.65193	0.00800335	-1	13.3691	-7.68035	2.4202	-3.17343	0.00150649	-1	13.3691	-6.79431	2.42476
OTU_980	Fungi	Basidiomycota	Agaricomycetes	?	?	?	?	k__Fungi,p__Basidiomycota,c__Agaricomycetes,o__?,f__?,g__?,s__?	0	0	0	0	0	0	33.6398	26.5675	0	0	0	1	4	33.6398	44893.3	0.0749329	0.0591793	1	0.001	1	8.40996	0	2.58105	0	1	0	8.40996	0	2.58105	0	1	0	8.40996	-7.51734	2.41722	-3.10991	0.00187146	-1	8.40996	0	2.58107
OTU_1043	Fungi	Ascomycota	?	?	?	?	?	k__Fungi,p__Ascomycota,c__?,o__?,f__?,g__?,s__?	0	0	1.32101	1.69141	0.293396	0.656054	33.1758	33.7038	0	0	0	1	4	33.1758	44893.3	0.0738993	0.0750755	0.873428	0.017	1	8.69756	-2.86899	2.17432	-1.31949	0.187005	0	8.69756	-0.888398	2.30491	-0.385437	0.699913	0	8.69756	-7.49788	2.11989	-3.53692	0.000404817	-1	8.69756	1.98059	2.17433
OTU_1037	Fungi	Ascomycota	Leotiomycetes	Helotiales	Helotiaceae	?	?	k__Fungi,p__Ascomycota,c__Leotiomycetes,o__Helotiales,f__Helotiaceae,g__?,s__?	0	0	0	0	0	0	32.8925	34.9956	0	0	0	1	4	32.8925	44893.3	0.0732682	0.0779529	0.894427	0.004	1	8.22312	0	3.19967	0	1	0	8.22312	0	3.19967	0	1	0	8.22312	-7.48507	3.06909	-2.43885	0.014734	-1	8.22312	0	3.19971
OTU_1214	Fungi	unclassified_Fungi	unclassified_Fungi	unclassified_Fungi	unclassified_Fungi	unclassified_Fungi	?	k__Fungi,p__unclassified_Fungi,c__unclassified_Fungi,o__unclassified_Fungi,f__unclassified_Fungi,g__unclassified_Fungi,s__?	0	0	0.686703	1.53551	0	0	32.8811	42.8694	0	0	0	1	4	32.8811	44893.3	0.0732428	0.0954919	0.766633	0.027	1	8.39195	-1.85042	3.47469	-0.532543	0.59435	0	8.39195	0	3.5218	0	1	0	8.39195	-7.48462	3.40361	-2.19902	0.0278764	-1	8.39195	1.53914	3.47474
OTU_3812	Fungi	Glomeromycota	Archaeosporomycetes	?	?	?	?	k__Fungi,p__Glomeromycota,c__Archaeosporomycetes,o__?,f__?,g__?,s__?	0	0	2.50363	3.71584	0.70045	1.56625	31.325	30.5046	0	0	0	1	4	31.325	44893.3	0.0697765	0.0679492	0.851918	0.014	1	8.63226	-3.78646	2.26849	-1.66916	0.0950858	0	8.63226	-2.01663	2.38343	-0.846102	0.397496	0	8.63226	-7.4127	2.24255	-3.30548	0.000948143	-1	8.63226	1.76984	2.23159
OTU_399	Fungi	Glomeromycota	Glomeromycetes	Glomerales	?	?	?	k__Fungi,p__Glomeromycota,c__Glomeromycetes,o__Glomerales,f__?,g__?,s__?	0	0	0	0	0	0	31.2443	32.6629	0	0	0	1	4	31.2443	44893.3	0.0695969	0.0727568	1	0.001	1	7.81108	0	2.66378	0	1	0	7.81108	0	2.66378	0	1	0	7.81108	-7.40891	2.50558	-2.95696	0.00310684	-1	7.81108	0	2.66381
OTU_975	Fungi	Ascomycota	Sordariomycetes	?	?	?	?	k__Fungi,p__Ascomycota,c__Sordariomycetes,o__?,f__?,g__?,s__?	0	0	0	0	4.97582	7.05516	26.8356	32.7608	0	0	0	1	4	26.8356	44893.3	0.0597765	0.0729749	0.821503	0.008	1	7.95287	0	2.8428	0	1	0	7.95287	-4.76247	2.71243	-1.75579	0.079124	0	7.95287	-7.19253	2.69557	-2.66828	0.00762408	-1	7.95287	-5.12655	2.71246
OTU_1195	Fungi	Rozellomycota	unclassified_Rozellomycota	unclassified_Rozellomycota	?	?	?	k__Fungi,p__Rozellomycota,c__unclassified_Rozellomycota,o__unclassified_Rozellomycota,f__?,g__?,s__?	0	0	2.62468	3.59427	0	0	26.004	25.6606	0	0	0	1	4	26.004	44893.3	0.0579242	0.0571592	0.738236	0.037	1	7.15718	-3.84647	3.04092	-1.2649	0.205907	0	7.15718	0	3.15486	0	1	0	7.15718	-7.14623	3.02296	-2.36399	0.0180795	-1	7.15718	3.53518	3.04096
OTU_7542	Fungi	Glomeromycota	Glomeromycetes	Glomerales	Glomeraceae	?	?	k__Fungi,p__Glomeromycota,c__Glomeromycetes,o__Glomerales,f__Glomeraceae,g__?,s__?	0.398377	0.890799	0	0	2.57743	5.14393	23.4229	30.196	0	0	0	1	4	23.4229	44893.3	0.0521747	0.0672618	0.842508	0.014	1	6.59968	1.51821	2.61762	0.579995	0.561918	0	6.59968	-2.64451	2.49597	-1.05951	0.289366	0	6.59968	-5.84087	2.45745	-2.3768	0.0174634	-1	6.59968	-4.16272	2.49599
OTU_2576	Fungi	Glomeromycota	Glomeromycetes	Glomerales	Glomeraceae	?	?	k__Fungi,p__Glomeromycota,c__Glomeromycetes,o__Glomerales,f__Glomeraceae,g__?,s__?	0	0	0.924547	1.21488	2.86515	5.21569	17.6837	32.2599	0	0	0	1	4	17.6837	44893.3	0.0393905	0.0718591	0.907478	0.013	1	5.36834	-2.36588	2.14288	-1.10406	NA	NA	5.36834	-4.01546	2.10313	-1.90927	NA	NA	5.36834	-6.59123	2.06601	-3.19032	NA	NA	5.36834	-1.64958	1.98499
OTU_779	Fungi	Ascomycota	Sordariomycetes	Myrmecridiales	?	?	?	k__Fungi,p__Ascomycota,c__Sordariomycetes,o__Myrmecridiales,f__?,g__?,s__?	0	0	0	0	0	0	17.0931	19.7421	0	0	0	1	4	17.0931	44893.3	0.038075	0.0439755	0.894427	0.003	1	4.27327	0	3.18236	0	1	0	4.27327	0	3.18236	0	1	0	4.27327	-6.53826	3.05317	-2.14147	0.0322363	-1	4.27327	0	3.1824
OTU_1454	Fungi	Basidiomycota	Agaricomycetes	?	?	?	?	k__Fungi,p__Basidiomycota,c__Agaricomycetes,o__?,f__?,g__?,s__?	0	0	0	0	0	0	16.7244	16.8951	0	0	0	1	4	16.7244	44893.3	0.0372536	0.0376339	0.894427	0.009	1	4.18109	0	3.18479	0	1	0	4.18109	0	3.18479	0	1	0	4.18109	-6.51019	3.05578	-2.13045	0.0331347	-1	4.18109	0	3.18483
OTU_876	Fungi	Basidiomycota	Agaricomycetes	unclassified_Agaricomycetes	unclassified_Agaricomycetes	unclassified_Agaricomycetes	Agaricomycetes_sp	k__Fungi,p__Basidiomycota,c__Agaricomycetes,o__unclassified_Agaricomycetes,f__unclassified_Agaricomycetes,g__unclassified_Agaricomycetes,s__Agaricomycetes_sp	0	0	0	0	0	0	14.3639	30.1999	0	0	0	1	4	14.3639	44893.3	0.0319957	0.0672704	0.774597	0.027	1	3.59098	0	3.96097	0	NA	NA	3.59098	0	3.96097	0	NA	NA	3.59098	-6.289	3.8586	-1.62987	NA	NA	3.59098	0	3.96105
OTU_377	Fungi	Ascomycota	Sordariomycetes	?	?	?	?	k__Fungi,p__Ascomycota,c__Sordariomycetes,o__?,f__?,g__?,s__?	0.199189	0.4454	1.63199	2.28097	0.233483	0.522085	14.2505	10.5396	0	0	0	1	4	14.2505	44893.3	0.0317431	0.023477	0.934586	0.002	1	4.07879	-2.5711	1.94006	-1.32527	0.185082	0	4.07879	-0.311335	2.09583	-0.14855	0.881909	0	4.07879	-5.70316	1.89529	-3.00912	0.00262006	-1	4.07879	2.25976	1.94007
OTU_356	Fungi	Glomeromycota	Glomeromycetes	Glomerales	Glomeraceae	?	?	k__Fungi,p__Glomeromycota,c__Glomeromycetes,o__Glomerales,f__Glomeraceae,g__?,s__?	0	0	0	0	3.15203	7.04815	14.2074	12.9183	0	0	0	1	4	14.2074	44893.3	0.031647	0.0287755	0.80916	0.01	1	4.33985	0	3.14894	0	1	0	4.33985	-4.07103	3.04272	-1.33796	0.18091	0	4.33985	-6.27332	3.01922	-2.0778	0.0377282	-1	4.33985	-4.43512	3.04276
OTU_1416	Fungi	Ascomycota	Dothideomycetes	Pleosporales	?	?	?	k__Fungi,p__Ascomycota,c__Dothideomycetes,o__Pleosporales,f__?,g__?,s__?	0	0	0	0	0.60116	1.34423	10.8262	14.3219	0	0	0	1	4	10.8262	44893.3	0.0241155	0.0319021	0.870583	0.006	1	2.85685	0	2.95349	0	1	0	2.85685	-1.91606	2.93047	-0.653839	0.513215	0	2.85685	-5.88407	2.81655	-2.08911	0.036698	-1	2.85685	-2.28013	2.9305
OTU_3988	Fungi	unclassified_Fungi	unclassified_Fungi	unclassified_Fungi	unclassified_Fungi	unclassified_Fungi	?	k__Fungi,p__unclassified_Fungi,c__unclassified_Fungi,o__unclassified_Fungi,f__unclassified_Fungi,g__unclassified_Fungi,s__?	2.73632	5.35508	0.250652	0.344153	0	0	10.7842	11.7973	0	0	0	1	4	10.7842	44893.3	0.0240219	0.0262784	0.884929	0.01	1	3.4428	3.11973	2.08099	1.49916	0.133833	0	3.4428	3.58852	2.08403	1.72191	0.0850858	0	3.4428	-1.97632	1.885	-1.04845	0.294433	0	3.4428	0.468789	2.23811
OTU_1455	Fungi	Basidiomycota	Agaricomycetes	Agaricales	?	?	?	k__Fungi,p__Basidiomycota,c__Agaricomycetes,o__Agaricales,f__?,g__?,s__?	0	0	0	0	0	0	10.654	17.8369	0	0	0	1	4	10.654	44893.3	0.0237318	0.0397319	0.774597	0.033	1	2.6635	0	3.87506	0	1	0	2.6635	0	3.87506	0	1	0	2.6635	-5.8591	3.77183	-1.55338	0.120332	0	2.6635	0	3.87514
OTU_1166	Fungi	Ascomycota	?	?	?	?	?	k__Fungi,p__Ascomycota,c__?,o__?,f__?,g__?,s__?	0	0	0	0	0	0	10.4542	19.2539	0	0	0	1	4	10.4542	44893.3	0.0232869	0.0428882	0.774597	0.036	1	2.61356	0	3.95309	0	1	0	2.61356	0	3.95309	0	1	0	2.61356	-5.83179	3.85206	-1.51394	0.130041	0	2.61356	0	3.95317
OTU_1574	Fungi	Ascomycota	Leotiomycetes	?	?	?	?	k__Fungi,p__Ascomycota,c__Leotiomycetes,o__?,f__?,g__?,s__?	0	0	0	0	0	0	9.67946	10.6259	0	0	0	1	4	9.67946	44893.3	0.021561	0.0236692	0.774597	0.033	1	2.41986	0	3.83578	0	1	0	2.41986	0	3.83578	0	1	0	2.41986	-5.72164	3.73204	-1.53311	0.125248	0	2.41986	0	3.83585
OTU_716	Fungi	Ascomycota	Sordariomycetes	Hypocreales	?	?	?	k__Fungi,p__Ascomycota,c__Sordariomycetes,o__Hypocreales,f__?,g__?,s__?	0	0	0	0	0.30058	0.672117	7.89405	11.5621	0	0	0	1	4	7.89405	44893.3	0.017584	0.0257546	0.87787	0.003	1	2.04866	0	2.9743	0	1	0	2.04866	-1.33259	2.96889	-0.448852	0.653539	0	2.04866	-5.42839	2.84113	-1.91064	0.0560504	0	2.04866	-1.69666	2.96892
OTU_963	Fungi	unclassified_Fungi	unclassified_Fungi	unclassified_Fungi	?	?	?	k__Fungi,p__unclassified_Fungi,c__unclassified_Fungi,o__unclassified_Fungi,f__?,g__?,s__?	0	0	0.257157	0.352398	0	0	7.71549	3.47805	0	0	0	1	4	7.71549	44893.3	0.0171863	0.00774738	0.98374	0.001	1	1.99316	-0.800407	2.19785	-0.364177	0.715726	0	1.99316	0	2.20177	0	1	0	1.99316	-5.39772	2.01854	-2.67408	0.00749356	-1	1.99316	0.489071	2.19786
OTU_2417	Fungi	Ascomycota	Dothideomycetes	unclassified_Dothideomycetes	unclassified_Dothideomycetes	unclassified_Dothideomycetes	?	k__Fungi,p__Ascomycota,c__Dothideomycetes,o__unclassified_Dothideomycetes,f__unclassified_Dothideomycetes,g__unclassified_Dothideomycetes,s__?	0.529312	1.18358	1.6863	3.16986	0	0	6.59924	4.84678	0	0	0	1	4	6.59924	44893.3	0.0146998	0.0107962	0.773899	0.033	1	2.20371	-1.59005	2.47503	-0.642437	0.520589	0	2.20371	1.30696	2.60036	0.502609	0.615239	0	2.20371	-3.55068	2.44924	-1.4497	0.147141	0	2.20371	2.89701	2.50067
OTU_1726	Fungi	Ascomycota	Dothideomycetes	Pleosporales	?	?	?	k__Fungi,p__Ascomycota,c__Dothideomycetes,o__Pleosporales,f__?,g__?,s__?	0	0	0.347062	0.513975	0	0	6.55617	7.20811	0	0	0	1	4	6.55617	44893.3	0.0146039	0.0160561	0.871653	0.01	1	1.72581	-0.778888	2.63553	-0.295533	0.767586	0	1.72581	0	2.63788	0	1	0	1.72581	-5.16358	2.4891	-2.07448	0.038035	-1	1.72581	0.467561	2.63556
OTU_113	Fungi	Ascomycota	?	?	?	?	?	k__Fungi,p__Ascomycota,c__?,o__?,f__?,g__?,s__?	0.199189	0.4454	0	0	0	0	6.14522	5.99343	0	0	0	1	4	6.14522	44893.3	0.0136885	0.0133504	0.984177	0.001	1	1.5861	0.94112	2.49936	0.376545	0.706512	0	1.5861	0.265735	2.49936	0.106321	0.915327	0	1.5861	-4.47827	2.34295	-1.91138	0.0559553	0	1.5861	0	2.49938
OTU_5722	Fungi	Glomeromycota	Glomeromycetes	Glomerales	?	?	?	k__Fungi,p__Glomeromycota,c__Glomeromycetes,o__Glomerales,f__?,g__?,s__?	0	0	0	0	0.75145	1.68029	5.94747	6.67796	0	0	0	1	4	5.94747	44893.3	0.013248	0.0148752	0.842769	0.012	1	1.67473	0	2.99603	0	1	0	1.67473	-2.16578	2.96021	-0.731631	0.464394	0	1.67473	-5.01577	2.86722	-1.74935	0.0802307	0	1.67473	-2.52985	2.96025
OTU_1946	Fungi	Ascomycota	Dothideomycetes	Pleosporales	unclassified_Pleosporales	?	?	k__Fungi,p__Ascomycota,c__Dothideomycetes,o__Pleosporales,f__unclassified_Pleosporales,g__?,s__?	0	0	0.437573	0.602371	0	0	5.82443	6.24672	0	0	0	1	4	5.82443	44893.3	0.0129739	0.0139146	0.747043	0.033	1	1.5655	-1.28596	3.00043	-0.42859	0.668222	0	1.5655	0	3.02601	0	1	0	1.5655	-4.99006	2.89877	-1.72144	0.0851717	0	1.5655	0.97464	3.00047
OTU_2430	Fungi	Ascomycota	Dothideomycetes	Pleosporales	unclassified_Pleosporales	unclassified_Pleosporales	Pleosporales_sp	k__Fungi,p__Ascomycota,c__Dothideomycetes,o__Pleosporales,f__unclassified_Pleosporales,g__unclassified_Pleosporales,s__Pleosporales_sp	0.176437	0.394526	0	0	1.5029	3.36059	5.36934	6.1386	0	0	0	1	4	5.36934	44893.3	0.0119602	0.0136738	0.872784	0.003	1	1.76217	0.941128	2.48943	0.378049	0.705394	0	1.76217	-2.53533	2.3878	-1.06178	0.288334	0	1.76217	-4.27971	2.33473	-1.83307	0.0667926	0	1.76217	-3.47645	2.38782
OTU_1594	Fungi	Ascomycota	?	?	?	?	?	k__Fungi,p__Ascomycota,c__?,o__?,f__?,g__?,s__?	0	0	0	0	0	0	5.18032	7.58817	0	0	0	1	4	5.18032	44893.3	0.0115392	0.0169027	0.894427	0.009	1	1.29508	0	3.41579	0	1	0	1.29508	0	3.41579	0	1	0	1.29508	-4.81768	3.30512	-1.45764	0.144939	0	1.29508	0	3.41584
OTU_5758	Fungi	Glomeromycota	Glomeromycetes	Glomerales	Glomeraceae	?	?	k__Fungi,p__Glomeromycota,c__Glomeromycetes,o__Glomerales,f__Glomeraceae,g__?,s__?	0.188485	0.421465	0.361392	0.523382	0	0	5.04525	6.57045	0	0	0	1	4	5.04525	44893.3	0.0112383	0.0146357	0.84934	0.007	1	1.39878	-0.240001	2.44573	-0.0981305	0.921829	0	1.39878	0.265737	2.45	0.108464	0.913628	0	1.39878	-4.21083	2.29355	-1.83595	0.0663657	0	1.39878	0.505738	2.44575
OTU_1762	Fungi	Ascomycota	?	?	?	?	?	k__Fungi,p__Ascomycota,c__?,o__?,f__?,g__?,s__?	0	0	0	0	0	0	4.89141	8.42151	0	0	0	1	4	4.89141	44893.3	0.0108956	0.018759	0.774597	0.027	1	1.22285	0	4.05967	0	1	0	1.22285	0	4.05967	0	1	0	1.22285	-4.73538	3.96767	-1.19349	0.232677	0	1.22285	0	4.05976
OTU_286	Fungi	Basidiomycota	Agaricomycetes	Agaricales	Psathyrellaceae	Coprinellus	?	k__Fungi,p__Basidiomycota,c__Agaricomycetes,o__Agaricales,f__Psathyrellaceae,g__Coprinellus,s__?	0	0	0	0	0	0	4.25325	4.89566	0	0	0	1	4	4.25325	44893.3	0.00947414	0.0109051	0.774597	0.046	1	1.06331	0	4.04262	0	1	0	1.06331	0	4.04262	0	1	0	1.06331	-4.53046	3.95203	-1.14636	0.251645	0	1.06331	0	4.04271
OTU_2764	Fungi	Ascomycota	?	?	?	?	?	k__Fungi,p__Ascomycota,c__?,o__?,f__?,g__?,s__?	0	0	0	0	0	0	3.92492	3.72044	0	0	0	1	4	3.92492	44893.3	0.00874277	0.0082873	0.894427	0.002	1	0.981229	0	3.40743	0	1	0	0.981229	0	3.40743	0	1	0	0.981229	-4.42098	3.30072	-1.3394	0.180441	0	0.981229	0	3.40748
OTU_3388	Fungi	Basidiomycota	Agaricomycetes	unclassified_Agaricomycetes	?	?	?	k__Fungi,p__Basidiomycota,c__Agaricomycetes,o__unclassified_Agaricomycetes,f__?,g__?,s__?	0	0	0	0	0	0	3.56437	2.92237	0	0	0	1	4	3.56437	44893.3	0.00793965	0.00650958	0.894427	0.002	1	0.891092	0	3.40458	0	1	0	0.891092	0	3.40458	0	1	0	0.891092	-4.28144	3.29957	-1.29757	0.194434	0	0.891092	0	3.40462
OTU_2771	Fungi	Ascomycota	Eurotiomycetes	Eurotiales	Aspergillaceae	Penicillium	?	k__Fungi,p__Ascomycota,c__Eurotiomycetes,o__Eurotiales,f__Aspergillaceae,g__Penicillium,s__?	0	0	0.236322	0.528432	0	0	3.27274	2.65794	0	0	0	1	4	3.27274	44893.3	0.00729004	0.00592058	0.863784	0.002	1	0.877265	-0.756243	3.01891	-0.250502	0.802199	0	0.877265	0	3.02024	0	1	0	0.877265	-4.15844	2.9033	-1.43231	0.152054	0	0.877265	0.44492	3.01895
OTU_1791	Fungi	Ascomycota	Sordariomycetes	Hypocreales	Clavicipitaceae	Pochonia	Pochonia_sp	k__Fungi,p__Ascomycota,c__Sordariomycetes,o__Hypocreales,f__Clavicipitaceae,g__Pochonia,s__Pochonia_sp	0.520439	0.784327	0.201251	0.450011	0	0	2.99159	3.91915	0	0	0	1	4	2.99159	44893.3	0.00666379	0.00872994	0.802818	0.014	1	0.928321	1.39109	2.46061	0.565343	0.57184	0	0.928321	1.29278	2.46061	0.52539	0.599312	0	0.928321	-2.44257	2.31796	-1.05376	0.291993	0	0.928321	-0.0983089	2.48535
OTU_374	Fungi	Glomeromycota	Glomeromycetes	Glomerales	Glomeraceae	?	?	k__Fungi,p__Glomeromycota,c__Glomeromycetes,o__Glomerales,f__Glomeraceae,g__?,s__?	0	0	0	0	1.35261	3.02453	2.92721	2.7687	0	0	0	1	4	2.92721	44893.3	0.00652037	0.0061673	0.739706	0.013	1	1.06995	0	3.14595	0	1	0	1.06995	-2.93295	3.07369	-0.954211	0.339977	0	1.06995	-3.99657	3.0366	-1.31613	0.18813	0	1.06995	-3.29702	3.07373
OTU_3927	Fungi	Ascomycota	Sordariomycetes	Diaporthales	?	?	?	k__Fungi,p__Ascomycota,c__Sordariomycetes,o__Diaporthales,f__?,g__?,s__?	0	0	0	0	0	0	2.873	2.78863	0	0	0	1	4	2.873	44893.3	0.00639961	0.00621168	0.774597	0.037	1	0.718249	0	4.19647	0	1	0	0.718249	0	4.19647	0	1	0	0.718249	-3.9671	4.11555	-0.963929	0.335081	0	0.718249	0	4.19657
OTU_1966	Fungi	Basidiomycota	Agaricomycetes	Agaricales	Entolomataceae	?	?	k__Fungi,p__Basidiomycota,c__Agaricomycetes,o__Agaricales,f__Entolomataceae,g__?,s__?	0.167565	0.374686	0.264982	0.592517	0	0	2.83569	2.77192	0	0	0	1	4	2.83569	44893.3	0.00631652	0.00617447	0.72152	0.047	1	0.817059	-0.24605	3.14151	-0.0783221	0.937572	0	0.817059	0.265744	3.14502	0.0844966	0.932662	0	0.817059	-3.37521	3.03645	-1.11157	0.266325	0	0.817059	0.511794	3.14155
OTU_4552	Fungi	Glomeromycota	Glomeromycetes	Glomerales	Glomeraceae	?	?	k__Fungi,p__Glomeromycota,c__Glomeromycetes,o__Glomerales,f__Glomeraceae,g__?,s__?	0	0	0.132491	0.296258	0	0	2.72965	4.69961	0	0	0	1	4	2.72965	44893.3	0.00608031	0.0104684	0.756456	0.036	1	0.715535	-0.213001	3.7012	-0.0575491	0.954108	0	0.715535	0	3.7012	0	1	0	0.715535	-3.89457	3.61032	-1.07873	0.280707	0	0.715535	-0.0983086	3.70126
OTU_2874	Fungi	Ascomycota	Leotiomycetes	Helotiales	?	?	?	k__Fungi,p__Ascomycota,c__Leotiomycetes,o__Helotiales,f__?,g__?,s__?	0	0	0.124666	0.278762	0	0	2.70723	2.17816	0	0	0	1	4	2.70723	44893.3	0.00603036	0.00485186	0.874518	0.009	1	0.707973	-0.213016	3.08939	-0.0689506	0.945029	0	0.707973	0	3.08939	0	1	0	0.707973	-3.87518	2.98026	-1.30028	0.193505	0	0.707973	-0.0983088	3.08943
OTU_1440	Fungi	Ascomycota	Sordariomycetes	Hypocreales	Clavicipitaceae	Metarhizium	?	k__Fungi,p__Ascomycota,c__Sordariomycetes,o__Hypocreales,f__Clavicipitaceae,g__Metarhizium,s__?	0.37697	0.84293	0	0	0	0	2.62834	2.60366	0	0	0	1	4	2.62834	44893.3	0.00585464	0.00579967	0.836452	0.002	1	0.751327	1.51819	3.09392	0.4907	0.623639	0	0.751327	0.842801	3.09392	0.272406	0.78531	0	0.751327	-2.69298	2.98551	-0.902014	0.36705	0	0.751327	0	3.09396
OTU_588	Fungi	Ascomycota	?	?	?	?	?	k__Fungi,p__Ascomycota,c__?,o__?,f__?,g__?,s__?	0	0	0	0	0	0	2.52739	2.74128	0	0	0	1	4	2.52739	44893.3	0.00562978	0.00610621	0.774597	0.027	1	0.631848	0	4.2551	0	1	0	0.631848	0	4.2551	0	1	0	0.631848	-3.78724	4.17785	-0.906504	0.364669	0	0.631848	0	4.25519
OTU_548	Fungi	Ascomycota	Dothideomycetes	Pleosporales	Periconiaceae	Periconia	Periconia_pseudodigitata	k__Fungi,p__Ascomycota,c__Dothideomycetes,o__Pleosporales,f__Periconiaceae,g__Periconia,s__Periconia_pseudodigitata	0	0	0	0	0	0	2.08199	2.38368	0	0	0	1	4	2.08199	44893.3	0.00463765	0.00530965	0.774597	0.027	1	0.520498	0	4.27959	0	1	0	0.520498	0	4.27959	0	1	0	0.520498	-3.5075	4.20739	-0.833651	0.404478	0	0.520498	0	4.27969
OTU_2466	Fungi	Ascomycota	Dothideomycetes	Pleosporales	?	?	?	k__Fungi,p__Ascomycota,c__Dothideomycetes,o__Pleosporales,f__?,g__?,s__?	0	0	0	0	0	0	1.91111	2.90179	0	0	0	1	4	1.91111	44893.3	0.00425702	0.00646374	0.774597	0.025	1	0.477778	0	4.27959	0	1	0	0.477778	0	4.27959	0	1	0	0.477778	-3.37501	4.2099	-0.801684	0.422736	0	0.477778	0	4.27969
OTU_7176	Fungi	?	?	?	?	?	?	k__Fungi,p__?,c__?,o__?,f__?,g__?,s__?	0	0	0.228901	0.511838	0	0	1.87457	2.25703	0	0	0	1	4	1.87457	44893.3	0.00417562	0.00502754	0.731237	0.027	1	0.525868	-0.213004	3.73714	-0.0569964	0.954548	0	0.525868	0	3.73714	0	1	0	0.525868	-3.36292	3.65738	-0.919488	0.35784	0	0.525868	-0.0983085	3.73721
OTU_3358	Fungi	Ascomycota	?	?	?	?	?	k__Fungi,p__Ascomycota,c__?,o__?,f__?,g__?,s__?	0	0	0	0	0	0	1.69626	1.48611	0	0	0	1	4	1.69626	44893.3	0.00377842	0.00331032	0.894427	0.002	1	0.424064	0	3.79362	0	1	0	0.424064	0	3.79362	0	1	0	0.424064	-3.21405	3.71862	-0.864312	0.387416	0	0.424064	0	3.79369
OTU_1770	Fungi	Ascomycota	Eurotiomycetes	Chaetothyriales	Herpotrichiellaceae	?	?	k__Fungi,p__Ascomycota,c__Eurotiomycetes,o__Chaetothyriales,f__Herpotrichiellaceae,g__?,s__?	0	0	0	0	0	0	1.52258	1.9277	0	0	0	1	4	1.52258	44893.3	0.00339156	0.00429397	0.774597	0.044	1	0.380645	0	4.27959	0	1	0	0.380645	0	4.27959	0	1	0	0.380645	-3.05181	4.21706	-0.723681	0.469261	0	0.380645	0	4.27969
OTU_7338	Fungi	Ascomycota	Sordariomycetes	unclassified_Sordariomycetes	unclassified_Sordariomycetes	unclassified_Sordariomycetes	?	k__Fungi,p__Ascomycota,c__Sordariomycetes,o__unclassified_Sordariomycetes,f__unclassified_Sordariomycetes,g__unclassified_Sordariomycetes,s__?	0.199189	0.4454	0	0	0	0	1.51156	1.43819	0	0	0	1	4	1.51156	44893.3	0.00336702	0.00320358	0.840746	0.002	1	0.427688	0.941119	3.27398	0.287454	0.773765	0	0.427688	0.265735	3.27398	0.0811656	0.93531	0	0.427688	-2.47539	3.1917	-0.77557	0.438003	0	0.427688	0	3.27403
OTU_3364	Fungi	Ascomycota	Sordariomycetes	Hypocreales	Hypocreales_fam_Incertae_sedis	Acremonium	Acremonium_sp	k__Fungi,p__Ascomycota,c__Sordariomycetes,o__Hypocreales,f__Hypocreales_fam_Incertae_sedis,g__Acremonium,s__Acremonium_sp	0	0	0	0	0	0	1.40266	1.53013	0	0	0	1	4	1.40266	44893.3	0.00312444	0.00340837	0.774597	0.039	1	0.350666	0	4.27959	0	1	0	0.350666	0	4.27959	0	1	0	0.350666	-2.9434	4.21984	-0.697515	0.48548	0	0.350666	0	4.27969
OTU_6918	Fungi	Glomeromycota	Glomeromycetes	Glomerales	?	?	?	k__Fungi,p__Glomeromycota,c__Glomeromycetes,o__Glomerales,f__?,g__?,s__?	0	0	0	0	0.788007	1.76204	1.34336	0.951635	0	0	0	1	4	1.34336	44893.3	0.00299235	0.00211977	0.710088	0.023	1	0.532843	0	3.27337	0	1	0	0.532843	-1.55578	3.26532	-0.476455	0.633751	0	0.532843	-2.86357	3.19762	-0.895531	0.370503	0	0.532843	-1.91984	3.26536
OTU_3585	Fungi	Glomeromycota	Glomeromycetes	Glomerales	Glomeraceae	?	?	k__Fungi,p__Glomeromycota,c__Glomeromycetes,o__Glomerales,f__Glomeraceae,g__?,s__?	0	0	0	0	0	0	1.23962	1.31151	0	0	0	1	4	1.23962	44893.3	0.00276125	0.0029214	0.774597	0.033	1	0.309904	0	4.27959	0	1	0	0.309904	0	4.27959	0	1	0	0.309904	-2.76535	4.22487	-0.65454	0.512764	0	0.309904	0	4.27969
OTU_4392	Fungi	Ascomycota	Dothideomycetes	Pleosporales	Melanommataceae	Herpotrichia	?	k__Fungi,p__Ascomycota,c__Dothideomycetes,o__Pleosporales,f__Melanommataceae,g__Herpotrichia,s__?	0.199189	0.4454	0	0	0	0	1.11678	1.21133	0	0	0	1	4	1.11678	44893.3	0.00248762	0.00269824	0.71357	0.027	1	0.328991	0.941121	3.9899	0.235876	0.813529	0	0.328991	0.265739	3.9899	0.0666028	0.946898	0	0.328991	-2.03787	3.93625	-0.51772	0.604654	0	0.328991	0	3.98998
[truncated: 15 more columns]

## Sheet: Michigan
Supplementary File 3: Indicator Species for Total Fungi
OTU.ID	Kingdom	Phylum	Class	Order	Family	Genus	Species	taxonomy	MI_Corn_Mean	MI_Corn_stdev	MI_Switchgrass_Mean	MI_Switchgrass_stdev	WI_Corn_Mean	WI_Corn_stdev	WI_Switchgrass_Mean	WI_Switchgrass_stdev	s.Michigan_Corn	s.Michigan_Switchgrass	s.Wisconsin_Corn	s.Wisconsin_Switchgrass	index	sum	sample_abun	%_relat_abun	pooled sd	stat	p.value	Flag	dw.baseMean_Michigan_Corn_vs_Michigan_Switchgrass	dw.logFC_Michigan_Corn_vs_Michigan_Switchgrass	dw.lfcSE_Michigan_Corn_vs_Michigan_Switchgrass	dw.stat_Michigan_Corn_vs_Michigan_Switchgrass	dw.padj_Michigan_Corn_vs_Michigan_Switchgrass	dw.Flag_Michigan_Corn_vs_Michigan_Switchgrass	dw.baseMean_Michigan_Corn_vs_Wisconsin_Corn	dw.logFC_Michigan_Corn_vs_Wisconsin_Corn	dw.lfcSE_Michigan_Corn_vs_Wisconsin_Corn	dw.stat_Michigan_Corn_vs_Wisconsin_Corn	dw.padj_Michigan_Corn_vs_Wisconsin_Corn	dw.Flag_Michigan_Corn_vs_Wisconsin_Corn	dw.baseMean_Michigan_Corn_vs_Wisconsin_Switchgrass	dw.logFC_Michigan_Corn_vs_Wisconsin_Switchgrass	dw.lfcSE_Michigan_Corn_vs_Wisconsin_Switchgrass	dw.stat_Michigan_Corn_vs_Wisconsin_Switchgrass	dw.padj_Michigan_Corn_vs_Wisconsin_Switchgrass	dw.Flag_Michigan_Corn_vs_Wisconsin_Switchgrass	dw.baseMean_Michigan_Switchgrass_vs_Wisconsin_Corn	dw.logFC_Michigan_Switchgrass_vs_Wisconsin_Corn	dw.lfcSE_Michigan_Switchgrass_vs_Wisconsin_Corn
OTU_15	Fungi	Basidiomycota	Tremellomycetes	Cystofilobasidiales	Cystofilobasidiaceae	Cystofilobasidium	Cystofilobasidium_macerans	k__Fungi,p__Basidiomycota,c__Tremellomycetes,o__Cystofilobasidiales,f__Cystofilobasidiaceae,g__Cystofilobasidium,s__Cystofilobasidium_macerans	3993.34	5760.83	50.7943	44.1277	1.13446	1.43273	9.28059	10.7294	1	1	0	0	5	4044.13	77471.6	5.22015	5.2178	0.998715	0.001	1	1013.64	6.29505	1.22177	5.15239	2.57e-07	1	1013.64	11.7422	1.39074	8.4431	3.09e-17	1	1013.64	8.74544	1.23909	7.05793	1.69e-12	1	1013.64	5.44713	1.39307
OTU_35	Fungi	Ascomycota	Dothideomycetes	Capnodiales	Mycosphaerellaceae	Mycosphaerella	Mycosphaerella_tassiana	k__Fungi,p__Ascomycota,c__Dothideomycetes,o__Capnodiales,f__Mycosphaerellaceae,g__Mycosphaerella,s__Mycosphaerella_tassiana	724.36	882.474	1063.53	1842.61	13.9788	8.23943	17.4384	15.0178	1	1	0	0	5	1787.89	77471.6	2.3078	0.876348	0.991328	0.001	1	454.827	-0.554149	1.15548	-0.479583	0.631524	0	454.827	5.68659	1.17181	4.85283	1.22e-06	1	454.827	5.37187	1.16663	4.60459	4.13e-06	1	454.827	6.24074	1.17169
OTU_49	Fungi	Ascomycota	Dothideomycetes	Pleosporales	unclassified_Pleosporales	unclassified_Pleosporales	?	k__Fungi,p__Ascomycota,c__Dothideomycetes,o__Pleosporales,f__unclassified_Pleosporales,g__unclassified_Pleosporales,s__?	181.963	350.649	1520.8	1047.81	24.2823	54.2968	1.05029	1.07543	1	1	0	0	5	1702.76	77471.6	2.19792	0.636316	0.992643	0.002	1	432.024	-3.06292	1.89849	-1.61334	0.10667	0	432.024	2.90406	1.90429	1.52501	0.127256	0	432.024	7.38579	2.00529	3.68314	0.000230375	1	432.024	5.96698	1.90374
OTU_73	Fungi	Ascomycota	?	?	?	?	?	k__Fungi,p__Ascomycota,c__?,o__?,f__?,g__?,s__?	985.499	1274.17	186.257	264.861	12.93	6.75861	11.3616	6.78291	1	1	0	0	5	1171.76	77471.6	1.5125	0.921228	0.989793	0.001	1	299.012	2.40475	1.15456	2.08283	0.037267	1	299.012	6.25486	1.17173	5.33814	9.39e-08	1	299.012	6.43527	1.17108	5.49515	3.9e-08	1	299.012	3.85011	1.17232
OTU_85	Fungi	?	?	?	?	?	?	k__Fungi,p__?,c__?,o__?,f__?,g__?,s__?	1132.99	853.75	2.58234	1.3619	1.12804	1.24372	0.352377	0.490307	1	1	0	0	5	1135.58	77471.6	1.4658	0.778	0.999349	0.001	1	284.264	8.78007	1.03291	8.50031	1.89e-17	1	284.264	9.82519	1.16332	8.44583	3.02e-17	1	284.264	11.3529	1.32258	8.58389	9.17e-18	1	284.264	1.04512	1.21691
OTU_3413	Fungi	Ascomycota	Dothideomycetes	Pleosporales	unclassified_Pleosporales	?	?	k__Fungi,p__Ascomycota,c__Dothideomycetes,o__Pleosporales,f__unclassified_Pleosporales,g__?,s__?	92.809	107.465	1003.07	891.407	0.460513	1.02974	0	0	1	1	0	0	5	1095.88	77471.6	1.41456	0.715527	0.99979	0.001	1	274.086	-3.43442	1.62254	-2.11669	0.0342858	-1	274.086	7.45289	1.84707	4.03498	5.46e-05	1	274.086	8.88211	1.86141	4.77172	1.83e-06	1	274.086	10.8873	1.84593
OTU_54	Fungi	?	?	?	?	?	?	k__Fungi,p__?,c__?,o__?,f__?,g__?,s__?	274.387	517.453	748.624	1262.13	2.48953	2.49363	3.37109	5.78179	1	1	0	0	5	1023.01	77471.6	1.3205	0.679689	0.997148	0.001	1	257.218	-1.44813	1.49306	-0.969908	0.332092	0	257.218	6.75079	1.56146	4.32337	1.54e-05	1	257.218	6.32506	1.53693	4.11539	3.87e-05	1	257.218	8.19892	1.56112
OTU_7	Fungi	Ascomycota	Sordariomycetes	Hypocreales	Clavicipitaceae	Metarhizium	?	k__Fungi,p__Ascomycota,c__Sordariomycetes,o__Hypocreales,f__Clavicipitaceae,g__Metarhizium,s__?	482.356	330.89	418.63	162.592	48.4325	34.7351	91.2749	45.7322	1	1	0	0	5	900.986	77471.6	1.16299	0.15361	0.93046	0.001	1	260.173	0.205006	0.710724	0.288447	0.773004	0	260.173	3.32358	0.718	4.62894	3.68e-06	1	260.173	2.40093	0.713691	3.36411	0.000767911	1	260.173	3.11857	0.717947
OTU_182	Fungi	unclassified_Fungi	unclassified_Fungi	?	?	?	?	k__Fungi,p__unclassified_Fungi,c__unclassified_Fungi,o__?,f__?,g__?,s__?	629.705	416.206	70.6628	79.59	0	0	0	0	1	1	0	0	5	700.368	77471.6	0.904032	0.307239	1	0.001	1	175.092	3.15585	1.52795	2.06541	0.0388842	1	175.092	11.4321	1.77832	6.42856	1.29e-10	1	175.092	11.6447	1.77832	6.54815	5.83e-11	1	175.092	8.27621	1.77947
OTU_162	Fungi	Ascomycota	Dothideomycetes	Pleosporales	unclassified_Pleosporales	unclassified_Pleosporales	?	k__Fungi,p__Ascomycota,c__Dothideomycetes,o__Pleosporales,f__unclassified_Pleosporales,g__unclassified_Pleosporales,s__?	339.193	466.704	338.627	137.749	22.1154	26.1152	27.9781	15.9937	1	1	0	0	5	677.82	77471.6	0.874927	0.300247	0.964978	0.003	1	181.978	0.00152886	1.13774	0.00134377	0.998928	0	181.978	3.93326	1.14795	3.42633	0.000611795	1	181.978	3.59841	1.1445	3.1441	0.00166599	1	181.978	3.93174	1.14784
OTU_83	Fungi	Ascomycota	unclassified_Ascomycota	unclassified_Ascomycota	unclassified_Ascomycota	unclassified_Ascomycota	Ascomycota_sp	k__Fungi,p__Ascomycota,c__unclassified_Ascomycota,o__unclassified_Ascomycota,f__unclassified_Ascomycota,g__unclassified_Ascomycota,s__Ascomycota_sp	354.202	122.256	188.916	84.7908	88.7234	75.9573	132.98	74.2451	1	1	0	0	5	543.118	77471.6	0.701054	0.0341953	0.842688	0.007	1	191.205	0.907226	0.783442	1.158	0.246864	0	191.205	1.99969	0.786201	2.54348	0.0109754	1	191.205	1.41208	0.784512	1.79994	0.0718696	0	191.205	1.09246	0.786569
OTU_26	Fungi	Glomeromycota	Glomeromycetes	Glomerales	Glomeraceae	?	?	k__Fungi,p__Glomeromycota,c__Glomeromycetes,o__Glomerales,f__Glomeraceae,g__?,s__?	56.7173	86.5066	406.438	487.932	0.30058	0.672117	21.6175	47.2696	1	1	0	0	5	463.155	77471.6	0.597839	0.366393	0.977146	0.004	1	121.268	-2.84063	1.94546	-1.46013	0.144253	0	121.268	6.92702	2.14069	3.23587	0.00121271	1	121.268	1.39969	1.95073	0.71752	0.473053	0	121.268	9.76765	2.13915
OTU_128	Fungi	Ascomycota	unclassified_Ascomycota	unclassified_Ascomycota	unclassified_Ascomycota	unclassified_Ascomycota	Ascomycota_sp	k__Fungi,p__Ascomycota,c__unclassified_Ascomycota,o__unclassified_Ascomycota,f__unclassified_Ascomycota,g__unclassified_Ascomycota,s__Ascomycota_sp	73.6714	73.2881	383.427	189.627	25.4221	17.858	22.5556	25.4854	1	1	0	0	5	457.099	77471.6	0.590021	0.106186	0.95132	0.006	1	126.269	-2.37863	0.97007	-2.45202	0.0142059	-1	126.269	1.53194	0.98047	1.56245	0.118182	0	126.269	1.6968	0.979962	1.7315	0.0833626	0	126.269	3.91056	0.977986
OTU_97	Fungi	Mortierellomycota	Mortierellomycetes	Mortierellales	Mortierellaceae	Mortierella	?	k__Fungi,p__Mortierellomycota,c__Mortierellomycetes,o__Mortierellales,f__Mortierellaceae,g__Mortierella,s__?	336.634	212.849	115.716	76.7538	1.53183	3.02277	0.151559	0.338897	1	1	0	0	5	452.35	77471.6	0.583892	0.124218	0.998144	0.001	1	113.508	1.54047	1.1077	1.39069	0.164319	0	113.508	7.71826	1.24567	6.19607	5.79e-10	1	113.508	10.1642	1.4341	7.08751	1.37e-12	1	113.508	6.17779	1.24633
OTU_91	Fungi	Glomeromycota	Glomeromycetes	Glomerales	Glomeraceae	?	?	k__Fungi,p__Glomeromycota,c__Glomeromycetes,o__Glomerales,f__Glomeraceae,g__?,s__?	284.604	143.845	129.061	73.3834	45.8017	72.1348	55.9054	22.0555	1	1	0	0	5	413.665	77471.6	0.533957	0.0643124	0.895909	0.002	1	128.843	1.14073	0.917043	1.24392	0.21353	0	128.843	2.63157	0.922028	2.85411	0.0043158	1	128.843	2.34795	0.920101	2.55184	0.0107155	1	128.843	1.49084	0.922629
OTU_82	Fungi	Glomeromycota	Paraglomeromycetes	Paraglomerales	unclassified_Paraglomerales	unclassified_Paraglomerales	?	k__Fungi,p__Glomeromycota,c__Paraglomeromycetes,o__Paraglomerales,f__unclassified_Paraglomerales,g__unclassified_Paraglomerales,s__?	12.4793	18.158	390.122	305.179	6.10793	10.3323	1.17973	1.11495	1	1	0	0	5	402.602	77471.6	0.519677	0.261973	0.99107	0.009	1	102.472	-4.98146	1.21991	-4.08346	4.44e-05	-1	102.472	0.998612	1.25463	0.795942	0.426066	0	102.472	3.34796	1.36307	2.45619	0.0140418	1	102.472	5.98007	1.24126
OTU_86	Fungi	Glomeromycota	Glomeromycetes	Glomerales	?	?	?	k__Fungi,p__Glomeromycota,c__Glomeromycetes,o__Glomerales,f__?,g__?,s__?	275.806	345.641	98.3882	93.8907	12.8926	26.7778	7.27064	4.72742	1	1	0	0	5	374.194	77471.6	0.483008	0.22978	0.9741	0.006	1	98.5894	1.48671	1.59058	0.934699	0.349944	0	98.5894	4.41361	1.60258	2.75407	0.005886	1	98.5894	5.24773	1.60925	3.26099	0.00111025	1	98.5894	2.9269	1.60317
OTU_170	Fungi	Ascomycota	Pezizomycetes	Pezizales	Pezizaceae	unclassified_Pezizaceae	Pezizaceae_sp	k__Fungi,p__Ascomycota,c__Pezizomycetes,o__Pezizales,f__Pezizaceae,g__unclassified_Pezizaceae,s__Pezizaceae_sp	57.4213	77.8404	258.667	493.815	0	0	0	0	1	1	0	0	5	316.088	77471.6	0.408005	0.379673	0.948683	0.007	1	79.022	-2.17075	2.09386	-1.03672	0.299865	0	79.022	7.97748	2.28374	3.49316	0.000477344	1	79.022	8.19015	2.28374	3.58628	0.000335428	1	79.022	10.1482	2.28243
OTU_372	Fungi	Basidiomycota	?	?	?	?	?	k__Fungi,p__Basidiomycota,c__?,o__?,f__?,g__?,s__?	98.5983	90.5898	216.524	238.156	0.15029	0.336059	0	0	1	1	0	0	5	315.123	77471.6	0.406759	0.134688	0.948457	0.001	1	78.8183	-1.13496	1.89004	-0.600498	0.548174	0	78.8183	8.17976	2.09839	3.89812	9.69e-05	1	78.8183	8.96951	2.09839	4.27448	1.92e-05	1	78.8183	9.31473	2.09774
OTU_125	Fungi	Basidiomycota	Tremellomycetes	Tremellales	Bulleraceae	Bullera	Bullera_crocea	k__Fungi,p__Basidiomycota,c__Tremellomycetes,o__Tremellales,f__Bulleraceae,g__Bullera,s__Bullera_crocea	265.537	336.586	15.936	9.89751	1.99561	2.01434	1.00574	1.34135	1	1	0	0	5	281.473	77471.6	0.363324	0.298178	0.994711	0.001	1	71.1185	4.05844	1.18346	3.42931	0.000605119	1	71.1185	6.98191	1.27704	5.46725	4.57e-08	1	71.1185	8.17878	1.36658	5.98484	2.17e-09	1	71.1185	2.92347	1.28461
OTU_315	Fungi	Ascomycota	Leotiomycetes	Helotiales	unclassified_Helotiales	?	?	k__Fungi,p__Ascomycota,c__Leotiomycetes,o__Helotiales,f__unclassified_Helotiales,g__?,s__?	49.1021	57.0563	204.068	220.11	1.75567	2.01203	2.36812	3.30453	1	1	0	0	5	253.17	77471.6	0.326791	0.148824	0.94105	0.005	1	64.3235	-2.054	1.46669	-1.40044	0.161383	0	64.3235	4.7413	1.56156	3.03627	0.00239524	1	64.3235	4.3284	1.52829	2.83219	0.00462304	1	64.3235	6.79531	1.55932
OTU_329	Fungi	Basidiomycota	Agaricomycetes	?	?	?	?	k__Fungi,p__Basidiomycota,c__Agaricomycetes,o__?,f__?,g__?,s__?	59.2597	101.524	192.464	213.832	0	0	0	0	1	1	0	0	5	251.724	77471.6	0.324924	0.102507	0.83666	0.016	1	62.9309	-1.69941	2.50795	-0.677609	0.49802	0	62.9309	8.02264	2.66844	3.00649	0.00264282	1	62.9309	8.23531	2.66844	3.08619	0.0020274	1	62.9309	9.72205	2.66745
OTU_165	Fungi	Basidiomycota	Tremellomycetes	Filobasidiales	Filobasidiaceae	Filobasidium	?	k__Fungi,p__Basidiomycota,c__Tremellomycetes,o__Filobasidiales,f__Filobasidiaceae,g__Filobasidium,s__?	211.034	278.124	32.5488	18.4465	3.73574	8.35336	6.11178	6.66306	1	1	0	0	5	243.583	77471.6	0.314416	0.237016	0.980379	0.006	1	63.3576	2.69669	1.57396	1.71332	0.0866543	0	63.3576	5.806	1.61531	3.59436	0.00032519	1	63.3576	5.10358	1.59426	3.20122	0.00136846	1	63.3576	3.10932	1.61788
OTU_5	Fungi	Ascomycota	Dothideomycetes	Pleosporales	?	?	?	k__Fungi,p__Ascomycota,c__Dothideomycetes,o__Pleosporales,f__?,g__?,s__?	183.778	126.175	54.8402	37.2851	38.3166	26.3935	9.32408	6.88842	1	1	0	0	5	238.618	77471.6	0.308008	0.0811325	0.913003	0.012	1	71.5648	1.7447	0.831122	2.09921	0.0357982	1	71.5648	2.25355	0.835858	2.69609	0.00701584	1	71.5648	4.27842	0.856028	4.99799	5.79e-07	1	71.5648	0.508847	0.838128
OTU_561	Fungi	Glomeromycota	Glomeromycetes	Glomerales	?	?	?	k__Fungi,p__Glomeromycota,c__Glomeromycetes,o__Glomerales,f__?,g__?,s__?	147.091	106.67	70.3254	31.4111	0.99062	1.00278	0.998892	1.34145	1	1	0	0	5	217.416	77471.6	0.28064	0.0686909	0.995456	0.001	1	54.8515	1.06551	0.869504	1.22542	0.220417	0	54.8515	7.22467	1.1275	6.4077	1.48e-10	1	54.8515	7.37618	1.11854	6.59449	4.27e-11	1	54.8515	6.15917	1.12834
OTU_6998	Fungi	Glomeromycota	Glomeromycetes	Glomerales	Glomeraceae	?	?	k__Fungi,p__Glomeromycota,c__Glomeromycetes,o__Glomerales,f__Glomeraceae,g__?,s__?	34.8456	58.8174	168.91	211.346	0	0	12.4139	27.7582	1	1	0	0	5	203.756	77471.6	0.263007	0.139218	0.868366	0.021	1	54.0425	-2.27678	2.56496	-0.887647	0.374731	0	54.0425	7.25695	2.72205	2.66598	0.00767632	1	54.0425	1.49721	2.57182	0.582158	0.56046	0	54.0425	9.53373	2.7202
OTU_223	Fungi	Ascomycota	Dothideomycetes	Capnodiales	Cladosporiaceae	Cladosporium	Cladosporium_delicatulum	k__Fungi,p__Ascomycota,c__Dothideomycetes,o__Capnodiales,f__Cladosporiaceae,g__Cladosporium,s__Cladosporium_delicatulum	135.509	93.9155	67.1021	45.8724	45.7558	25.7276	17.0362	8.00022	1	1	0	0	5	202.612	77471.6	0.26153	0.0438504	0.873733	0.008	1	66.3509	1.01318	0.745993	1.35816	0.174412	0	66.3509	1.56173	0.750511	2.08089	0.0374437	1	66.3509	2.98558	0.7604	3.92632	8.63e-05	1	66.3509	0.548552	0.75175
OTU_76	Fungi	Glomeromycota	Glomeromycetes	Glomerales	Glomeraceae	?	?	k__Fungi,p__Glomeromycota,c__Glomeromycetes,o__Glomerales,f__Glomeraceae,g__?,s__?	28.2955	60.5797	168.495	175.757	0.230257	0.51487	9.47374	21.1839	1	1	0	0	5	196.79	77471.6	0.254016	0.105126	0.926124	0.013	1	51.6236	-2.57351	2.23366	-1.15215	0.249259	0	51.6236	6.37961	2.41242	2.64448	0.00818154	1	51.6236	1.59247	2.24414	0.709611	0.477946	0	51.6236	8.95312	2.40974
OTU_186	Fungi	Glomeromycota	Glomeromycetes	Glomerales	?	?	?	k__Fungi,p__Glomeromycota,c__Glomeromycetes,o__Glomerales,f__?,g__?,s__?	123.527	73.716	63.6948	34.9229	19.5334	24.2255	15.5313	10.5198	1	1	0	0	5	187.221	77471.6	0.241665	0.0354076	0.917744	0.002	1	55.5716	0.954942	1.05207	0.907678	0.364049	0	55.5716	2.67284	1.06275	2.51504	0.011902	1	55.5716	2.99673	1.06358	2.81759	0.0048385	1	55.5716	1.7179	1.06361
OTU_275	Fungi	Ascomycota	Dothideomycetes	Pleosporales	Didymellaceae	Epicoccum	Epicoccum_nigrum	k__Fungi,p__Ascomycota,c__Dothideomycetes,o__Pleosporales,f__Didymellaceae,g__Epicoccum,s__Epicoccum_nigrum	83.3802	108.267	101.93	157.719	4.45862	3.95699	3.72221	2.62122	1	1	0	0	5	185.31	77471.6	0.239197	0.0451358	0.978632	0.001	1	48.3727	-0.290355	1.18456	-0.245117	0.806366	0	48.3727	4.19124	1.23161	3.40304	0.000666399	1	48.3727	4.48315	1.23365	3.63404	0.000279016	1	48.3727	4.48159	1.23089
OTU_250	Fungi	Glomeromycota	Glomeromycetes	Glomerales	Glomeraceae	Glomus	?	k__Fungi,p__Glomeromycota,c__Glomeromycetes,o__Glomerales,f__Glomeraceae,g__Glomus,s__?	117.029	73.8486	57.3744	22.0971	0.233483	0.522085	0.200818	0.449042	1	1	0	0	5	174.404	77471.6	0.22512	0.0472351	0.998757	0.001	1	43.7095	1.02783	0.906494	1.13385	0.256856	0	43.7095	8.42791	1.28392	6.56422	5.23e-11	1	43.7095	8.64058	1.28392	6.72986	1.7e-11	1	43.7095	7.40008	1.28478
OTU_570	Fungi	Ascomycota	Leotiomycetes	Helotiales	Helotiales_fam_Incertae_sedis	Cadophora	?	k__Fungi,p__Ascomycota,c__Leotiomycetes,o__Helotiales,f__Helotiales_fam_Incertae_sedis,g__Cadophora,s__?	51.6216	37.6028	118.881	22.5267	5.51857	10.8771	7.75672	8.18592	1	1	0	0	5	170.503	77471.6	0.220084	0.0137604	0.963205	0.001	1	45.9445	-1.20622	1.08013	-1.11674	0.264108	0	45.9445	3.24385	1.12342	2.88748	0.00388337	1	45.9445	2.75624	1.10624	2.49154	0.0127191	1	45.9445	4.45007	1.12101
OTU_504	Fungi	?	?	?	?	?	?	k__Fungi,p__?,c__?,o__?,f__?,g__?,s__?	100.583	137.326	57.5051	35.8718	0.380547	0.539919	0.200818	0.449042	1	1	0	0	5	158.089	77471.6	0.20406	0.0926	0.998166	0.001	1	39.6675	0.807914	1.29611	0.623338	0.533063	0	39.6675	7.67122	1.56927	4.8884	1.02e-06	1	39.6675	8.42225	1.58323	5.31967	1.04e-07	1	39.6675	6.8633	1.56979
OTU_4085	Fungi	Glomeromycota	Glomeromycetes	Glomerales	Glomeraceae	?	?	k__Fungi,p__Glomeromycota,c__Glomeromycetes,o__Glomerales,f__Glomeraceae,g__?,s__?	61.5979	82.5881	83.6907	75.7894	0	0	0	0	1	1	0	0	5	145.289	77471.6	0.187538	0.00620539	0.894427	0.004	1	36.3221	-0.441929	2.1064	-0.209804	0.833821	0	36.3221	8.07887	2.29465	3.52074	0.000430348	1	36.3221	8.29154	2.29465	3.61342	0.000302187	1	36.3221	8.5208	2.29404
OTU_396	Fungi	Ascomycota	Sordariomycetes	Hypocreales	unclassified_Hypocreales	unclassified_Hypocreales	Hypocreales_sp	k__Fungi,p__Ascomycota,c__Sordariomycetes,o__Hypocreales,f__unclassified_Hypocreales,g__unclassified_Hypocreales,s__Hypocreales_sp	44.2956	10.5528	94.2094	48.6265	22.9928	21.1802	17.3685	13.1359	1	1	0	0	5	138.505	77471.6	0.178782	0.034751	0.879971	0.002	1	44.7166	-1.08916	0.793795	-1.3721	0.170033	0	44.7166	0.927418	0.806022	1.15061	0.249893	0	44.7166	1.33896	0.807892	1.65735	0.0974487	0	44.7166	2.01658	0.802292
OTU_761	Fungi	Glomeromycota	Glomeromycetes	Glomerales	Glomeraceae	unclassified_Glomeraceae	Glomeraceae_sp	k__Fungi,p__Glomeromycota,c__Glomeromycetes,o__Glomerales,f__Glomeraceae,g__unclassified_Glomeraceae,s__Glomeraceae_sp	32.9216	49.5409	102.158	109.713	0.230257	0.51487	0.980042	2.19144	1	1	0	0	5	135.079	77471.6	0.17436	0.0549208	0.890447	0.007	1	34.0724	-1.63263	1.94987	-0.837306	0.402421	0	34.0724	6.59888	2.15203	3.06635	0.00216689	1	34.0724	5.21738	2.07613	2.51303	0.01197	1	34.0724	8.23151	2.14981
OTU_53	Fungi	Ascomycota	Leotiomycetes	?	?	?	?	k__Fungi,p__Ascomycota,c__Leotiomycetes,o__?,f__?,g__?,s__?	50.999	87.7129	65.1601	59.9513	0.233483	0.522085	0.231744	0.518195	1	1	0	0	5	116.159	77471.6	0.149938	0.0253389	0.892641	0.009	1	29.1561	-0.352656	1.82539	-0.193194	0.846807	0	29.1561	7.22942	2.03947	3.54475	0.000392987	1	29.1561	7.44209	2.03947	3.64903	0.000263237	1	29.1561	7.58208	2.03871
OTU_1303	Fungi	Glomeromycota	Glomeromycetes	Glomerales	?	?	?	k__Fungi,p__Glomeromycota,c__Glomeromycetes,o__Glomerales,f__?,g__?,s__?	79.9146	107.874	28.8466	27.5369	0.230257	0.51487	0.151559	0.338897	1	1	0	0	5	108.761	77471.6	0.140388	0.0733264	0.835195	0.032	1	27.2858	1.46926	2.11448	0.694858	0.487144	0	27.2858	7.87708	2.30042	3.42419	0.000616632	1	27.2858	8.08974	2.30042	3.51664	0.000437047	1	27.2858	6.40781	2.3018
OTU_781	Fungi	?	?	?	?	?	?	k__Fungi,p__?,c__?,o__?,f__?,g__?,s__?	52.2346	79.7126	49.2731	24.77	0.981706	1.6297	0.918166	1.25735	1	1	0	0	5	101.508	77471.6	0.131026	0.0501478	0.939928	0.004	1	25.8519	0.0857155	1.49882	0.0571887	0.954395	0	25.8519	5.58049	1.64959	3.38297	0.000717076	1	25.8519	5.77747	1.64693	3.50802	0.000451463	1	25.8519	5.49478	1.6492
OTU_4000	Fungi	Ascomycota	Sordariomycetes	?	?	?	?	k__Fungi,p__Ascomycota,c__Sordariomycetes,o__?,f__?,g__?,s__?	51.3468	26.0958	45.1132	14.7081	1.82845	2.26383	1.81689	1.43133	1	1	0	0	5	96.46	77471.6	0.12451	0.0103939	0.981624	0.001	1	25.0263	0.186257	0.750676	0.248119	0.804043	0	25.0263	4.76341	0.910545	5.23138	1.68e-07	1	25.0263	4.72729	0.88671	5.33127	9.75e-08	1	25.0263	4.57715	0.910092
OTU_704	Fungi	Ascomycota	Leotiomycetes	Helotiales	?	?	?	k__Fungi,p__Ascomycota,c__Leotiomycetes,o__Helotiales,f__?,g__?,s__?	43.6118	54.3828	39.9715	23.5167	1.84205	4.11896	0	0	1	1	0	0	5	83.5834	77471.6	0.107889	0.0281725	0.98916	0.001	1	21.3564	0.126154	1.5745	0.0801235	0.936139	0	21.3564	4.53904	1.65955	2.7351	0.00623618	1	21.3564	7.79367	1.81747	4.28819	1.8e-05	1	21.3564	4.41288	1.65916
OTU_1097	Fungi	Ascomycota	Sordariomycetes	Hypocreales	Stachybotryaceae	Stachybotrys	?	k__Fungi,p__Ascomycota,c__Sordariomycetes,o__Hypocreales,f__Stachybotryaceae,g__Stachybotrys,s__?	39.5193	24.7363	38.9656	38.0137	2.31547	3.26784	5.27575	6.57117	1	1	0	0	5	78.4849	77471.6	0.101308	0.0121187	0.954886	0.001	1	21.519	0.0242486	1.24939	0.0194083	0.984515	0	21.519	4.06455	1.33289	3.04942	0.00229281	1	21.519	2.87582	1.2795	2.24761	0.0246012	1	21.519	4.0403	1.33211
OTU_518	Fungi	?	?	?	?	?	?	k__Fungi,p__?,c__?,o__?,f__?,g__?,s__?	55.4162	100.795	21.6839	19.5137	2.38261	3.00505	4.00321	2.95486	1	1	0	0	5	77.1001	77471.6	0.0995204	0.0741879	0.960994	0.001	1	20.8715	1.35107	1.15998	1.16473	NA	NA	20.8715	4.4728	1.24174	3.60205	NA	NA	20.8715	3.79256	1.2016	3.15625	NA	NA	20.8715	3.12173	1.24486
OTU_4214	Fungi	Ascomycota	Sordariomycetes	Hypocreales	Nectriaceae	unclassified_Nectriaceae	?	k__Fungi,p__Ascomycota,c__Sordariomycetes,o__Hypocreales,f__Nectriaceae,g__unclassified_Nectriaceae,s__?	44.8721	59.5143	24.2604	29.7388	5.4012	6.9087	2.11095	2.41095	1	1	0	0	5	69.1326	77471.6	0.089236	0.027177	0.94973	0.012	1	19.1612	0.89339	1.34488	0.664292	0.506503	0	19.1612	3.01959	1.37542	2.19539	0.0281356	1	19.1612	4.36089	1.41514	3.0816	0.00205894	1	19.1612	2.1262	1.37703
OTU_623	Fungi	Ascomycota	Sordariomycetes	Sordariales	Lasiosphaeriaceae	unclassified_Lasiosphaeriaceae	?	k__Fungi,p__Ascomycota,c__Sordariomycetes,o__Sordariales,f__Lasiosphaeriaceae,g__unclassified_Lasiosphaeriaceae,s__?	64.5694	95.35	3.10153	2.03282	8.41624	18.8193	0	0	1	1	0	0	5	67.671	77471.6	0.0873494	0.0851734	0.943073	0.004	1	19.0218	4.37307	1.82157	2.40071	0.0163631	1	19.0218	2.91667	1.80947	1.6119	0.106984	0	19.0218	8.35928	2.01087	4.15705	3.22e-05	1	19.0218	-1.45639	1.83703
OTU_27	Fungi	Mortierellomycota	Mortierellomycetes	Mortierellales	Mortierellaceae	Mortierella	?	k__Fungi,p__Mortierellomycota,c__Mortierellomycetes,o__Mortierellales,f__Mortierellaceae,g__Mortierella,s__?	39.1584	39.6225	27.4771	41.7968	0	0	2.40981	5.38851	1	1	0	0	5	66.6355	77471.6	0.0860128	0.0019845	0.982394	0.001	1	17.2613	0.514548	1.785	0.288263	0.773146	0	17.2613	7.42548	2.00163	3.70971	0.000207494	1	17.2613	4.00997	1.8335	2.18706	0.0287383	1	17.2613	6.91093	2.00199
OTU_465	Fungi	Glomeromycota	unclassified_Glomeromycota	?	?	?	?	k__Fungi,p__Glomeromycota,c__unclassified_Glomeromycota,o__?,f__?,g__?,s__?	18.6723	17.9079	46.7761	47.0074	0	0	0.425715	0.586746	1	1	0	0	5	65.4485	77471.6	0.0844806	0.02656	0.891532	0.003	1	16.4685	-1.32416	1.76663	-0.749543	0.45353	0	16.4685	6.35779	1.98654	3.20043	0.00137223	1	16.4685	5.38472	1.97983	2.71979	0.0065324	1	16.4685	7.68195	1.98265
OTU_2834	Fungi	Ascomycota	?	?	?	?	?	k__Fungi,p__Ascomycota,c__?,o__?,f__?,g__?,s__?	29.4003	12.9456	33.6279	18.0298	18.4969	27.2983	1.84514	3.01994	1	1	0	0	5	63.0282	77471.6	0.0813565	0.00464053	0.869485	0.018	1	20.8426	-0.194705	1.33206	-0.146169	0.883788	0	20.8426	0.670037	1.33928	0.500298	0.616865	0	20.8426	3.98268	1.41712	2.81041	0.00494787	1	20.8426	0.864742	1.33762
OTU_3666	Fungi	Glomeromycota	Glomeromycetes	Glomerales	?	?	?	k__Fungi,p__Glomeromycota,c__Glomeromycetes,o__Glomerales,f__?,g__?,s__?	27.8189	21.4933	32.6972	28.6715	0.586792	1.31211	0	0	1	1	0	0	5	60.5162	77471.6	0.078114	0.0065518	0.995187	0.001	1	15.2757	-0.232626	1.33424	-0.174351	0.86159	0	15.2757	5.72886	1.59663	3.58811	0.000333087	1	15.2757	7.14589	1.61322	4.42957	9.44e-06	1	15.2757	5.96149	1.59507
OTU_108	Fungi	Ascomycota	Pezizomycetes	Pezizales	Ascobolaceae	Ascobolus	Ascobolus_sp	k__Fungi,p__Ascomycota,c__Pezizomycetes,o__Pezizales,f__Ascobolaceae,g__Ascobolus,s__Ascobolus_sp	34.3425	22.1693	25.0372	32.5588	2.08903	1.6902	2.88085	4.96386	1	1	0	0	5	59.3797	77471.6	0.0766471	0.00948277	0.911313	0.034	1	16.0874	0.452506	1.2833	0.352612	0.724379	0	16.0874	4.02838	1.37296	2.93408	0.00334534	1	16.0874	3.54806	1.3373	2.65315	0.00797446	1	16.0874	3.57587	1.37333
OTU_1548	Fungi	Basidiomycota	Tremellomycetes	Holtermanniales	Holtermanniales_fam_Incertae_sedis	Holtermanniella	?	k__Fungi,p__Basidiomycota,c__Tremellomycetes,o__Holtermanniales,f__Holtermanniales_fam_Incertae_sedis,g__Holtermanniella,s__?	49.7853	54.8024	6.31307	5.47814	1.40384	2.54481	2.16827	3.42173	1	1	0	0	5	56.0984	77471.6	0.0724115	0.0450198	0.969606	0.001	1	14.9176	2.99064	1.29493	2.3095	0.0209158	1	14.9176	5.20358	1.41845	3.6685	0.000243977	1	14.9176	4.61903	1.3591	3.3986	0.000677322	1	14.9176	2.21294	1.43414
OTU_2307	Fungi	Ascomycota	Dothideomycetes	Capnodiales	Mycosphaerellaceae	?	?	k__Fungi,p__Ascomycota,c__Dothideomycetes,o__Capnodiales,f__Mycosphaerellaceae,g__?,s__?	53.3716	73.5598	1.97193	0.41362	0	0	0.394789	0.540722	1	1	0	0	5	55.3435	77471.6	0.0714372	0.0667627	0.996452	0.001	1	13.9346	4.76295	1.3234	3.59903	0.000319404	1	13.9346	7.87182	1.55425	5.06469	4.09e-07	1	13.9346	6.90794	1.54581	4.4688	7.87e-06	1	13.9346	3.10887	1.60499
OTU_369	Fungi	Glomeromycota	Paraglomeromycetes	Paraglomerales	?	?	?	k__Fungi,p__Glomeromycota,c__Paraglomeromycetes,o__Paraglomerales,f__?,g__?,s__?	42.2134	29.6573	8.31711	10.0639	0	0	0	0	1	1	0	0	5	50.5305	77471.6	0.0652246	0.0178834	0.948683	0.001	1	12.6326	2.34196	1.68316	1.39141	0.164102	0	12.6326	7.53205	1.90403	3.95584	7.63e-05	1	12.6326	7.74472	1.90403	4.06754	4.75e-05	1	12.6326	5.1901	1.91195
OTU_6182	Fungi	Ascomycota	Sordariomycetes	Sordariomycetes_ord_Incertae_sedis	?	?	?	k__Fungi,p__Ascomycota,c__Sordariomycetes,o__Sordariomycetes_ord_Incertae_sedis,f__?,g__?,s__?	27.46	58.9455	15.2657	13.1074	0	0	0	0	1	1	0	0	5	42.7257	77471.6	0.0551501	0.0418378	0.83666	0.025	1	10.6814	0.849379	2.49286	0.340725	0.733311	0	10.6814	6.91327	2.65045	2.60834	0.0090983	1	10.6814	7.12594	2.65045	2.68858	0.00717573	1	10.6814	6.0639	2.65171
OTU_661	Fungi	Rozellomycota	unclassified_Rozellomycota	unclassified_Rozellomycota	?	?	?	k__Fungi,p__Rozellomycota,c__unclassified_Rozellomycota,o__unclassified_Rozellomycota,f__?,g__?,s__?	5.30873	5.24181	36.7861	41.2151	0	0	0	0	1	1	0	0	5	42.0948	77471.6	0.0543358	0.0328339	0.894427	0.009	1	10.5237	-2.79653	1.92049	-1.45616	0.145349	0	10.5237	4.53974	2.12408	2.13727	0.0325757	1	10.5237	4.75241	2.12408	2.2374	0.0252604	1	10.5237	7.33627	2.10739
OTU_847	Fungi	Ascomycota	Dothideomycetes	Pleosporales	?	?	?	k__Fungi,p__Ascomycota,c__Dothideomycetes,o__Pleosporales,f__?,g__?,s__?	37.6618	37.7289	4.30346	1.83903	2.27859	1.50846	3.33688	3.64735	1	1	0	0	5	41.9653	77471.6	0.0541686	0.0327578	0.939138	0.014	1	11.8952	3.14696	0.987163	3.18788	0.00143319	1	11.8952	4.01606	1.05898	3.79239	0.000149206	1	11.8952	3.44073	1.01339	3.39527	0.000685597	1	11.8952	0.869095	1.08995
OTU_693	Fungi	Basidiomycota	Tremellomycetes	Tremellales	Trimorphomycetaceae	?	?	k__Fungi,p__Basidiomycota,c__Tremellomycetes,o__Tremellales,f__Trimorphomycetaceae,g__?,s__?	24.6243	23.2898	16.6082	18.4816	0	0	0.387942	0.867464	1	1	0	0	5	41.2325	77471.6	0.0532228	0.00438856	0.995329	0.001	1	10.4051	0.570404	1.40174	0.406926	0.684062	0	10.4051	6.75692	1.66651	4.05454	5.02e-05	1	10.4051	5.79024	1.6586	3.49105	0.000481127	1	10.4051	6.18652	1.66741
OTU_3751	Fungi	Glomeromycota	unclassified_Glomeromycota	unclassified_Glomeromycota	?	?	?	k__Fungi,p__Glomeromycota,c__unclassified_Glomeromycota,o__unclassified_Glomeromycota,f__?,g__?,s__?	32.6833	67.7083	8.4086	17.0606	0	0	0	0	1	1	0	0	5	41.0919	77471.6	0.0530412	0.0462278	0.83666	0.046	1	10.273	1.96508	2.63904	0.744621	0.456501	0	10.273	7.16438	2.78515	2.57235	0.010101	1	10.273	7.37705	2.78515	2.64871	0.00807991	1	10.273	5.1993	2.79002
OTU_988	Fungi	Basidiomycota	Tremellomycetes	Tremellales	Bulleribasidiaceae	Vishniacozyma	?	k__Fungi,p__Basidiomycota,c__Tremellomycetes,o__Tremellales,f__Bulleribasidiaceae,g__Vishniacozyma,s__?	26.2295	30.4527	14.1386	8.82379	0.76432	0.711705	2.50386	1.95316	1	1	0	0	5	40.3681	77471.6	0.0521069	0.0197414	0.961823	0.002	1	10.9091	0.888101	1.05039	0.845498	0.397833	0	10.9091	4.92208	1.28832	3.82053	0.000133163	1	10.9091	3.37158	1.1216	3.00603	0.00264683	1	10.9091	4.03398	1.29121
OTU_1546	Fungi	Ascomycota	Sordariomycetes	Hypocreales	Hypocreaceae	Trichoderma	?	k__Fungi,p__Ascomycota,c__Sordariomycetes,o__Hypocreales,f__Hypocreaceae,g__Trichoderma,s__?	25.1727	12.7244	12.8468	6.42073	7.62715	4.92181	1.67527	2.34856	1	1	0	0	5	38.0195	77471.6	0.0490754	0.00575354	0.896338	0.004	1	11.8305	0.964864	0.924669	1.04347	0.296731	0	11.8305	1.70608	0.947894	1.79986	0.0718822	0	11.8305	4.08979	1.06407	3.84353	0.000121276	1	11.8305	0.741215	0.952685
OTU_569	Fungi	Glomeromycota	Glomeromycetes	Glomerales	Glomeraceae	?	?	k__Fungi,p__Glomeromycota,c__Glomeromycetes,o__Glomerales,f__Glomeraceae,g__?,s__?	8.43971	10.3803	28.7761	18.1317	0.697224	1.04239	3.4139	7.63372	1	1	0	0	5	37.2158	77471.6	0.048038	0.00707492	0.900261	0.007	1	10.3317	-1.78069	1.69231	-1.05222	0.292698	0	10.3317	3.5013	1.87554	1.86682	0.0619269	0	10.3317	1.28555	1.72777	0.744052	0.456845	0	10.3317	5.28199	1.86517
OTU_6287	Fungi	?	?	?	?	?	?	k__Fungi,p__?,c__?,o__?,f__?,g__?,s__?	15.4622	27.9144	18.4404	36.3035	0.92748	1.27006	0.454678	1.01669	1	1	0	0	5	33.9025	77471.6	0.0437613	0.00765702	0.876734	0.042	1	8.82118	-0.255424	1.92053	-0.132997	NA	NA	8.82118	4.0251	2.05484	1.95884	NA	NA	8.82118	4.84871	2.10313	2.30547	NA	NA	8.82118	4.28053	2.0526
OTU_1472	Fungi	Basidiomycota	Agaricomycetes	Agaricales	Marasmiaceae	Marasmius	Marasmius_curreyi	k__Fungi,p__Basidiomycota,c__Agaricomycetes,o__Agaricales,f__Marasmiaceae,g__Marasmius,s__Marasmius_curreyi	14.0326	27.397	16.0799	14.235	0	0	0	0	1	1	0	0	5	30.1124	77471.6	0.038869	0.0120134	0.83666	0.016	1	7.52811	-0.201052	2.36239	-0.0851054	0.932178	0	7.52811	5.93876	2.52835	2.34887	0.0188305	1	7.52811	6.15143	2.52835	2.43298	0.014975	1	7.52811	6.13981	2.5265
OTU_478	Fungi	Ascomycota	Sordariomycetes	Sordariales	Lasiosphaeriaceae	Podospora	Podospora_sp	k__Fungi,p__Ascomycota,c__Sordariomycetes,o__Sordariales,f__Lasiosphaeriaceae,g__Podospora,s__Podospora_sp	23.1267	9.10816	5.256	3.94136	0.15029	0.336059	0.463487	1.03639	1	1	0	0	5	28.3827	77471.6	0.0366362	0.0047159	0.98936	0.001	1	7.24911	2.13119	1.05719	2.01589	0.0438112	1	7.24911	6.08769	1.37376	4.43142	9.36e-06	1	7.24911	5.70649	1.36431	4.18269	2.88e-05	1	7.24911	3.95651	1.38993
OTU_3288	Fungi	Glomeromycota	unclassified_Glomeromycota	unclassified_Glomeromycota	unclassified_Glomeromycota	?	?	k__Fungi,p__Glomeromycota,c__unclassified_Glomeromycota,o__unclassified_Glomeromycota,f__unclassified_Glomeromycota,g__?,s__?	18.2728	39.8368	9.59304	17.2078	0	0	0	0	1	1	0	0	5	27.8658	77471.6	0.0359691	0.0206542	0.774597	0.049	1	6.96646	0.934608	2.90979	0.321194	NA	NA	6.96646	6.32573	3.04374	2.07827	NA	NA	6.96646	6.53839	3.04374	2.14814	NA	NA	6.96646	5.39112	3.04572
OTU_1346	Fungi	Rozellomycota	Rozellomycota_cls_Incertae_sedis	GS11	unclassified_GS11	?	?	k__Fungi,p__Rozellomycota,c__Rozellomycota_cls_Incertae_sedis,o__GS11,f__unclassified_GS11,g__?,s__?	18.5552	19.8337	9.19746	12.0566	0	0	0	0	1	1	0	0	5	27.7527	77471.6	0.0358231	0.00709833	0.948683	0.001	1	6.93818	1.01892	1.89715	0.537082	0.591211	0	6.93818	6.34915	2.09647	3.0285	0.00245772	1	6.93818	6.56182	2.09647	3.12994	0.00174842	1	6.93818	5.33023	2.09975
OTU_854	Fungi	Basidiomycota	Tremellomycetes	Tremellales	unclassified_Tremellales	unclassified_Tremellales	Tremellales_sp	k__Fungi,p__Basidiomycota,c__Tremellomycetes,o__Tremellales,f__unclassified_Tremellales,g__unclassified_Tremellales,s__Tremellales_sp	18.8141	21.4037	7.91951	4.81947	0	0	0	0	1	1	0	0	5	26.7336	77471.6	0.0345076	0.015137	0.948683	0.002	1	6.6834	1.24452	1.69112	0.735913	0.461784	0	6.6834	6.36376	1.91055	3.33085	0.000865805	1	6.6834	6.57643	1.91055	3.44217	0.000577078	1	6.6834	5.11924	1.9157
OTU_2005	Fungi	Glomeromycota	Glomeromycetes	Glomerales	?	?	?	k__Fungi,p__Glomeromycota,c__Glomeromycetes,o__Glomerales,f__?,g__?,s__?	12.1353	17.8746	12.8153	9.14013	0.230257	0.51487	0	0	1	1	0	0	5	24.9505	77471.6	0.032206	0.00797217	0.890328	0.007	1	6.2952	-0.0760879	1.8696	-0.0406973	0.967537	0	6.2952	5.1607	2.07409	2.48818	0.0128398	1	6.2952	5.95045	2.07409	2.86895	0.00411837	1	6.2952	5.23679	2.072
OTU_1271	Fungi	Ascomycota	Sordariomycetes	Hypocreales	unclassified_Hypocreales	unclassified_Hypocreales	Hypocreales_sp	k__Fungi,p__Ascomycota,c__Sordariomycetes,o__Hypocreales,f__unclassified_Hypocreales,g__unclassified_Hypocreales,s__Hypocreales_sp	15.4433	21.3675	9.04659	7.22606	0	0	0	0	1	1	0	0	5	24.4899	77471.6	0.0316114	0.0129073	1	0.001	1	6.12247	0.779887	1.53357	0.508542	0.611073	0	6.12247	6.08359	1.77404	3.42922	0.000605313	1	6.12247	6.29626	1.77404	3.5491	0.000386549	1	6.12247	5.3037	1.7768
OTU_1684	Fungi	Ascomycota	Sordariomycetes	unclassified_Sordariomycetes	unclassified_Sordariomycetes	unclassified_Sordariomycetes	Sordariomycetes_sp	k__Fungi,p__Ascomycota,c__Sordariomycetes,o__unclassified_Sordariomycetes,f__unclassified_Sordariomycetes,g__unclassified_Sordariomycetes,s__Sordariomycetes_sp	9.12213	10.2099	14.987	10.1673	0	0	0	0	1	1	0	0	5	24.1091	77471.6	0.0311199	3.87972e-05	0.948683	0.001	1	6.02728	-0.720583	1.61597	-0.445913	0.65566	0	6.02728	5.31453	1.84973	2.87314	0.00406412	1	6.02728	5.5272	1.84973	2.98811	0.00280704	1	6.02728	6.03511	1.84317
OTU_1287	Fungi	Rozellomycota	unclassified_Rozellomycota	unclassified_Rozellomycota	unclassified_Rozellomycota	?	?	k__Fungi,p__Rozellomycota,c__unclassified_Rozellomycota,o__unclassified_Rozellomycota,f__unclassified_Rozellomycota,g__?,s__?	13.0969	16.0645	9.53079	9.41639	0	0	0	0	1	1	0	0	5	22.6277	77471.6	0.0292077	0.00606794	1	0.001	1	5.65693	0.466374	1.62235	0.287469	0.773753	0	5.65693	5.84785	1.85184	3.15785	0.00158936	1	5.65693	6.06052	1.85184	3.27269	0.00106528	1	5.65693	5.38147	1.85265
OTU_748	Fungi	Glomeromycota	unclassified_Glomeromycota	unclassified_Glomeromycota	?	?	?	k__Fungi,p__Glomeromycota,c__unclassified_Glomeromycota,o__unclassified_Glomeromycota,f__?,g__?,s__?	5.01962	7.96953	15.5306	20.4583	0	0	0	0	1	1	0	0	5	20.5502	77471.6	0.0265261	0.0113989	0.774597	0.041	1	5.13755	-1.63158	2.66466	-0.612303	0.540337	0	5.13755	4.45951	2.81271	1.58549	0.112856	0	5.13755	4.67218	2.81271	1.6611	0.0966943	0	5.13755	6.09109	2.80154
OTU_1086	Fungi	Basidiomycota	Agaricomycetes	Agaricales	Marasmiaceae	?	?	k__Fungi,p__Basidiomycota,c__Agaricomycetes,o__Agaricales,f__Marasmiaceae,g__?,s__?	6.71219	13.1255	11.7434	21.9964	0	0	0	0	1	1	0	0	5	18.4556	77471.6	0.0238224	0.0080967	0.774597	0.047	1	4.6139	-0.816896	2.77203	-0.294692	NA	NA	4.6139	4.87208	2.91345	1.67227	NA	NA	4.6139	5.08475	2.91345	1.74527	NA	NA	4.6139	5.68898	2.90748
OTU_787	Fungi	Ascomycota	Sordariomycetes	Sordariales	Chaetomiaceae	unclassified_Chaetomiaceae	?	k__Fungi,p__Ascomycota,c__Sordariomycetes,o__Sordariales,f__Chaetomiaceae,g__unclassified_Chaetomiaceae,s__?	7.54783	8.92758	6.9729	4.95009	0	0	0.454678	1.01669	1	1	0	0	5	14.5207	77471.6	0.0187433	0.00363038	0.93417	0.003	1	3.74385	0.104034	1.57232	0.0661655	0.947246	0	3.74385	5.03771	1.80465	2.79152	0.00524605	1	3.74385	3.77702	1.78016	2.12172	0.0338609	1	3.74385	4.93368	1.8023
OTU_1421	Fungi	?	?	?	?	?	?	k__Fungi,p__?,c__?,o__?,f__?,g__?,s__?	11.6637	13.3914	2.45854	2.26506	0.788007	1.76204	0	0	1	1	0	0	5	14.1222	77471.6	0.0182289	0.0101553	0.814251	0.027	1	3.72755	2.25048	2.04846	1.09862	0.271934	0	3.72755	4.45104	2.19995	2.02325	0.0430473	1	3.72755	5.89183	2.21196	2.66363	0.00773035	1	3.72755	2.20057	2.2225
OTU_1991	Fungi	Ascomycota	Eurotiomycetes	Onygenales	unclassified_Onygenales	unclassified_Onygenales	Onygenales_sp	k__Fungi,p__Ascomycota,c__Eurotiomycetes,o__Onygenales,f__unclassified_Onygenales,g__unclassified_Onygenales,s__Onygenales_sp	10.2676	4.93058	2.77297	1.30923	0	0	0.953213	0.595057	1	1	0	0	5	13.0406	77471.6	0.0168327	0.00330531	0.965341	0.002	1	3.49844	1.85675	0.994936	1.8662	0.062013	0	3.49844	5.49101	1.30612	4.20406	2.62e-05	1	3.49844	3.53289	1.17229	3.01365	0.00258121	1	3.49844	3.63426	1.33464
OTU_1412	Fungi	Glomeromycota	Glomeromycetes	Glomerales	?	?	?	k__Fungi,p__Glomeromycota,c__Glomeromycetes,o__Glomerales,f__?,g__?,s__?	7.46232	9.24102	4.88759	9.85567	0	0	0	0	1	1	0	0	5	12.3499	77471.6	0.0159412	0.000561007	0.774597	0.041	1	3.08748	0.599382	2.68444	0.22328	0.823318	0	3.08748	5.02916	2.82322	1.78135	0.0748548	0	3.08748	5.24183	2.82322	1.85668	0.0633565	0	3.08748	4.42978	2.82525
OTU_312	Fungi	Mortierellomycota	Mortierellomycetes	Mortierellales	Mortierellaceae	Mortierella	?	k__Fungi,p__Mortierellomycota,c__Mortierellomycetes,o__Mortierellales,f__Mortierellaceae,g__Mortierella,s__?	7.95606	5.09839	4.34159	3.95816	0	0	2.32254	3.18029	1	1	0	0	5	12.2976	77471.6	0.0158737	0.00104072	0.820313	0.029	1	3.65505	0.88364	1.72684	0.511709	0.608855	0	3.65505	5.12317	1.93312	2.65021	0.00804411	1	3.65505	1.76869	1.7607	1.00454	0.315118	0	3.65505	4.23953	1.9394
OTU_820	Fungi	Glomeromycota	unclassified_Glomeromycota	unclassified_Glomeromycota	?	?	?	k__Fungi,p__Glomeromycota,c__unclassified_Glomeromycota,o__unclassified_Glomeromycota,f__?,g__?,s__?	4.33508	3.94991	7.08513	8.94551	0	0	0	0	1	1	0	0	5	11.4202	77471.6	0.0147411	0.00455963	0.948683	0.003	1	2.85505	-0.713183	1.86121	-0.383183	0.701584	0	2.85505	4.24637	2.06142	2.05993	0.0394053	1	2.85505	4.45904	2.06142	2.1631	0.0305338	1	2.85505	4.95956	2.04913
OTU_3624	Fungi	Ascomycota	Dothideomycetes	unclassified_Dothideomycetes	unclassified_Dothideomycetes	unclassified_Dothideomycetes	?	k__Fungi,p__Ascomycota,c__Dothideomycetes,o__unclassified_Dothideomycetes,f__unclassified_Dothideomycetes,g__unclassified_Dothideomycetes,s__?	8.24242	7.55419	1.80645	1.48051	0.911383	1.24808	0.581913	1.3012	1	1	0	0	5	10.0489	77471.6	0.012971	0.00554363	0.885189	0.016	1	2.88554	2.16055	1.45885	1.48099	0.138608	0	2.88554	3.03568	1.57186	1.93126	0.0534507	0	2.88554	3.71777	1.62039	2.29437	0.0217695	1	2.88554	0.875131	1.61234
OTU_1534	Fungi	Ascomycota	Leotiomycetes	Helotiales	?	?	?	k__Fungi,p__Ascomycota,c__Leotiomycetes,o__Helotiales,f__?,g__?,s__?	6.77287	13.5363	2.94958	4.19021	0	0	0	0	1	1	0	0	5	9.72245	77471.6	0.0125497	0.00853048	0.774597	0.048	1	2.43061	1.21514	2.70519	0.449189	0.653296	0	2.43061	4.89635	2.83481	1.72723	0.0841272	0	2.43061	5.10902	2.83481	1.80225	0.0715068	0	2.43061	3.68122	2.844
OTU_908	Fungi	Mortierellomycota	Mortierellomycetes	Mortierellales	Mortierellaceae	Mortierella	?	k__Fungi,p__Mortierellomycota,c__Mortierellomycetes,o__Mortierellales,f__Mortierellaceae,g__Mortierella,s__?	5.38877	5.40735	3.78216	3.66266	0	0	0	0	1	1	0	0	5	9.17093	77471.6	0.0118378	0.00159243	0.83666	0.01	1	2.29273	0.515734	2.16052	0.238709	0.811332	0	2.29273	4.56902	2.32637	1.96401	0.0495288	1	2.29273	4.78169	2.32637	2.05543	0.0398377	1	2.29273	4.05329	2.32857
OTU_5032	Fungi	Ascomycota	Dothideomycetes	Pleosporales	?	?	?	k__Fungi,p__Ascomycota,c__Dothideomycetes,o__Pleosporales,f__?,g__?,s__?	2.2268	2.44615	6.58324	5.41079	0	0	0	0	1	1	0	0	5	8.81004	77471.6	0.011372	0.00270592	0.83666	0.012	1	2.20251	-1.58589	2.11682	-0.749186	0.453745	0	2.20251	3.27047	2.29407	1.42562	0.153978	0	2.20251	3.48314	2.29407	1.51832	0.128933	0	2.20251	4.85636	2.26309
OTU_989	Fungi	Ascomycota	unclassified_Ascomycota	unclassified_Ascomycota	?	?	?	k__Fungi,p__Ascomycota,c__unclassified_Ascomycota,o__unclassified_Ascomycota,f__?,g__?,s__?	3.3461	4.691	4.60541	3.89399	0	0	0.303119	0.677794	1	1	0	0	5	7.95151	77471.6	0.0102638	0.00072746	0.931102	0.003	1	2.06366	-0.485534	1.6563	-0.293145	0.769412	0	2.06366	3.84516	1.87164	2.05443	0.0399338	1	2.06366	2.95826	1.867	1.5845	0.11308	0	2.06366	4.3307	1.85662
OTU_2809	Fungi	Olpidiomycota	Olpidiomycetes	Olpidiales	?	?	?	k__Fungi,p__Olpidiomycota,c__Olpidiomycetes,o__Olpidiales,f__?,g__?,s__?	1.1314	1.25127	6.80487	11.0911	0	0	0	0	1	1	0	0	5	7.93626	77471.6	0.0102441	0.00898115	0.83666	0.034	1	1.98407	-2.57953	2.33695	-1.1038	0.269678	0	1.98407	2.32391	2.49895	0.929953	0.352395	0	1.98407	2.53658	2.49895	1.01506	0.310079	0	1.98407	4.90344	2.43407
OTU_2921	Fungi	Ascomycota	Dothideomycetes	?	?	?	?	k__Fungi,p__Ascomycota,c__Dothideomycetes,o__?,f__?,g__?,s__?	4.09851	3.53615	3.79767	3.1801	0	0	0	0	1	1	0	0	5	7.89618	77471.6	0.0101924	0.000324974	1	0.001	1	1.97405	0.123323	1.42635	0.0864606	0.9311	0	1.97405	4.171	1.66693	2.50221	0.012342	1	1.97405	4.38367	1.66693	2.62979	0.00854367	1	1.97405	4.04768	1.66261
OTU_3415	Fungi	Ascomycota	Sordariomycetes	Hypocreales	Hypocreaceae	Trichoderma	Trichoderma_floccosum	k__Fungi,p__Ascomycota,c__Sordariomycetes,o__Hypocreales,f__Hypocreaceae,g__Trichoderma,s__Trichoderma_floccosum	4.48342	4.27832	2.69415	1.9277	0.380547	0.539919	1.14991	1.63099	1	1	0	0	5	7.17757	77471.6	0.00926478	0.00214547	0.861291	0.033	1	2.17701	0.731498	1.4037	0.521121	0.602282	0	2.17701	3.16777	1.6232	1.95156	0.0509906	0	2.17701	1.90936	1.4925	1.2793	0.200792	0	2.17701	2.43628	1.63217
OTU_3745	Fungi	Glomeromycota	Glomeromycetes	Glomerales	Glomeraceae	?	?	k__Fungi,p__Glomeromycota,c__Glomeromycetes,o__Glomerales,f__Glomeraceae,g__?,s__?	2.50486	3.78746	3.47609	2.79329	0.233483	0.522085	0.752395	0.728141	1	1	0	0	5	5.98095	77471.6	0.00772018	0.000907413	0.879	0.019	1	1.74171	-0.464081	1.4009	-0.331274	0.740438	0	1.74171	2.90348	1.64324	1.76692	0.0772416	0	1.74171	1.90023	1.58094	1.20196	0.22938	0	1.74171	3.36756	1.62163
OTU_2785	Fungi	Ascomycota	?	?	?	?	?	k__Fungi,p__Ascomycota,c__?,o__?,f__?,g__?,s__?	2.02514	2.97767	2.15071	1.59729	0	0	0	0	1	1	0	0	5	4.17586	77471.6	0.00539018	0.00125991	0.83666	0.015	1	1.04396	-0.0744584	2.26376	-0.0328915	0.973761	0	1.04396	3.16221	2.40869	1.31283	0.189239	0	1.04396	3.37488	2.40869	1.40112	0.161177	0	1.04396	3.23667	2.39797
OTU_4225	Fungi	Ascomycota	Sordariomycetes	Hypocreales	Nectriaceae	unclassified_Nectriaceae	?	k__Fungi,p__Ascomycota,c__Sordariomycetes,o__Hypocreales,f__Nectriaceae,g__unclassified_Nectriaceae,s__?	2.06845	2.6206	1.64402	2.05826	0	0	0	0	1	1	0	0	5	3.71247	77471.6	0.00479204	0.000513268	0.774597	0.045	1	0.928117	0.36292	2.67343	0.135751	0.892018	0	0.928117	3.18789	2.78802	1.14343	0.252862	0	0.928117	3.40056	2.78802	1.21971	0.222576	0	0.928117	2.82497	2.78861
OTU_3775	Fungi	unclassified_Fungi	unclassified_Fungi	unclassified_Fungi	unclassified_Fungi	?	?	k__Fungi,p__unclassified_Fungi,c__unclassified_Fungi,o__unclassified_Fungi,f__unclassified_Fungi,g__?,s__?	0.850132	0.521991	2.72851	1.95035	0	0	0	0	1	1	0	0	5	3.57864	77471.6	0.00461929	0.00130371	0.948683	0.003	1	0.89466	-1.72222	1.79239	-0.96085	0.336627	0	0.89466	1.86504	1.98081	0.941557	0.34642	0	0.89466	2.07771	1.98081	1.04892	0.294214	0	0.89466	3.58726	1.8817
OTU_618	Fungi	Glomeromycota	Glomeromycotina_cls_Incertae_sedis	?	?	?	?	k__Fungi,p__Glomeromycota,c__Glomeromycotina_cls_Incertae_sedis,o__?,f__?,g__?,s__?	1.0966	0.765977	2.39848	3.61346	0.70045	1.56625	0	0	1	1	0	0	5	3.49507	77471.6	0.00451143	0.00259899	0.816357	0.03	1	1.04888	-1.12008	1.97034	-0.568472	0.569715	0	1.04888	0.586539	2.09996	0.279309	0.780008	0	1.04888	2.50397	2.13946	1.17038	0.24185	0	1.04888	1.70662	2.04218
OTU_2019	Fungi	Ascomycota	Sordariomycetes	Hypocreales	Nectriaceae	unclassified_Nectriaceae	Nectriaceae_sp	k__Fungi,p__Ascomycota,c__Sordariomycetes,o__Hypocreales,f__Nectriaceae,g__unclassified_Nectriaceae,s__Nectriaceae_sp	1.39238	1.76868	1.52993	1.71084	0.15029	0.336059	0	0	1	1	0	0	5	2.92231	77471.6	0.00377211	5.2793e-05	0.755415	0.043	1	0.76815	-0.191091	2.34788	-0.0813889	0.935133	0	0.76815	2.00219	2.47603	0.808628	0.418729	0	0.76815	2.79193	2.47603	1.12758	0.259496	0	0.76815	2.19328	2.45674
OTU_6877	Fungi	Glomeromycota	Glomeromycetes	Glomerales	Glomeraceae	?	?	k__Fungi,p__Glomeromycota,c__Glomeromycetes,o__Glomerales,f__Glomeraceae,g__?,s__?	0.916044	1.1689	1.56739	1.96409	0	0	0	0	1	1	0	0	5	2.48344	77471.6	0.00320561	0.000725792	0.83666	0.015	1	0.620859	-0.836065	2.39548	-0.349018	0.727076	0	0.620859	1.96418	2.52208	0.778792	0.436102	0	0.620859	2.17685	2.52208	0.863115	0.388074	0	0.620859	2.80024	2.46935
OTU_3639	Fungi	Basidiomycota	Agaricomycetes	Auriculariales	Exidiaceae	Exidia	?	k__Fungi,p__Basidiomycota,c__Agaricomycetes,o__Auriculariales,f__Exidiaceae,g__Exidia,s__?	1.34395	1.23748	0.598723	0.890198	0	0	0	0	1	1	0	0	5	1.94268	77471.6	0.0025076	0.000316971	0.774597	0.047	1	0.485669	1.16264	2.8059	0.414355	0.678614	0	0.485669	2.56198	2.85547	0.897216	0.369603	0	0.485669	2.77464	2.85547	0.971694	0.331203	0	0.485669	1.39934	2.8969
OTU_5212	Fungi	Ascomycota	?	?	?	?	?	k__Fungi,p__Ascomycota,c__?,o__?,f__?,g__?,s__?	0.752596	0.789115	1.07727	1.0409	0	0	0	0	1	1	0	0	5	1.82986	77471.6	0.00236198	0.000229811	0.774597	0.035	1	0.457466	-0.498151	2.78023	-0.179176	0.8578	0	0.457466	1.73738	2.8726	0.604811	0.545304	0	0.457466	1.95005	2.8726	0.678845	0.497236	0	0.457466	2.23553	2.82987
[truncated: 15 more columns]

## Sheet: Wisconsin
Supplementary File 3: Indicator Species for Total Fungi
OTU.ID	Kingdom	Phylum	Class	Order	Family	Genus	Species	taxonomy	MI_Corn_Mean	MI_Corn_stdev	MI_Switchgrass_Mean	MI_Switchgrass_stdev	WI_Corn_Mean	WI_Corn_stdev	WI_Switchgrass_Mean	WI_Switchgrass_stdev	s.Michigan_Corn	s.Michigan_Switchgrass	s.Wisconsin_Corn	s.Wisconsin_Switchgrass	index	sum	sample_abun	%_relat_abun	pooled sd	stat	p.value	Flag	dw.baseMean_Michigan_Corn_vs_Michigan_Switchgrass	dw.logFC_Michigan_Corn_vs_Michigan_Switchgrass	dw.lfcSE_Michigan_Corn_vs_Michigan_Switchgrass	dw.stat_Michigan_Corn_vs_Michigan_Switchgrass	dw.padj_Michigan_Corn_vs_Michigan_Switchgrass	dw.Flag_Michigan_Corn_vs_Michigan_Switchgrass	dw.baseMean_Michigan_Corn_vs_Wisconsin_Corn	dw.logFC_Michigan_Corn_vs_Wisconsin_Corn	dw.lfcSE_Michigan_Corn_vs_Wisconsin_Corn	dw.stat_Michigan_Corn_vs_Wisconsin_Corn	dw.padj_Michigan_Corn_vs_Wisconsin_Corn	dw.Flag_Michigan_Corn_vs_Wisconsin_Corn	dw.baseMean_Michigan_Corn_vs_Wisconsin_Switchgrass	dw.logFC_Michigan_Corn_vs_Wisconsin_Switchgrass	dw.lfcSE_Michigan_Corn_vs_Wisconsin_Switchgrass	dw.stat_Michigan_Corn_vs_Wisconsin_Switchgrass	dw.padj_Michigan_Corn_vs_Wisconsin_Switchgrass	dw.Flag_Michigan_Corn_vs_Wisconsin_Switchgrass	dw.baseMean_Michigan_Switchgrass_vs_Wisconsin_Corn	dw.logFC_Michigan_Switchgrass_vs_Wisconsin_Corn	dw.lfcSE_Michigan_Switchgrass_vs_Wisconsin_Corn
OTU_10	Fungi	Mortierellomycota	Mortierellomycetes	Mortierellales	Mortierellaceae	Mortierella	Mortierella_minutissima	k__Fungi,p__Mortierellomycota,c__Mortierellomycetes,o__Mortierellales,f__Mortierellaceae,g__Mortierella,s__Mortierella_minutissima	60.6229	26.9183	21.5823	12.7732	643.944	581.721	4930.05	10469.3	0	0	1	1	10	5573.99	80713.8	6.90587	8.66218	0.992707	0.001	1	1414.05	1.48613	1.21011	1.22809	NA	NA	1414.05	-3.41009	1.20405	-2.83219	NA	NA	1414.05	-6.3466	1.20374	-5.27242	NA	NA	1414.05	-4.89622	1.20757
OTU_23	Fungi	Ascomycota	Dothideomycetes	Pleosporales	unclassified_Pleosporales	unclassified_Pleosporales	Pleosporales_sp	k__Fungi,p__Ascomycota,c__Dothideomycetes,o__Pleosporales,f__unclassified_Pleosporales,g__unclassified_Pleosporales,s__Pleosporales_sp	11.0241	20.2601	459.218	352.395	490.217	601.796	2875.87	1519.49	0	0	1	1	10	3366.09	80713.8	4.1704	0.803964	0.936709	0.013	1	959.083	-5.39924	1.37758	-3.91936	8.88e-05	-1	959.083	-5.4933	1.37772	-3.98724	6.68e-05	-1	959.083	-8.04611	1.37738	-5.84161	5.17e-09	-1	959.083	-0.0940558	1.36381
OTU_21	Fungi	Basidiomycota	Tremellomycetes	Filobasidiales	Piskurozymaceae	Solicoccozyma	Solicoccozyma_terrea	k__Fungi,p__Basidiomycota,c__Tremellomycetes,o__Filobasidiales,f__Piskurozymaceae,g__Solicoccozyma,s__Solicoccozyma_terrea	415.239	30.9326	190.438	92.207	1308.81	955.24	1505.31	1100.56	0	0	1	1	10	2814.11	80713.8	3.48653	0.127312	0.907133	0.005	1	854.948	1.12462	0.735497	1.52907	0.126248	0	854.948	-1.65648	0.734582	-2.255	0.0241332	-1	854.948	-1.85815	0.734508	-2.52979	0.0114129	-1	854.948	-2.78111	0.735085
OTU_11	Fungi	Ascomycota	Leotiomycetes	Helotiales	unclassified_Helotiales	unclassified_Helotiales	Helotiales_sp	k__Fungi,p__Ascomycota,c__Leotiomycetes,o__Helotiales,f__unclassified_Helotiales,g__unclassified_Helotiales,s__Helotiales_sp	179.977	152.462	311.529	233.467	386.88	404.716	2376.07	784.834	0	0	1	1	10	2762.95	80713.8	3.42314	0.333009	0.921398	0.025	1	813.614	-0.79077	0.856302	-0.92347	0.355762	0	813.614	-1.10457	0.856491	-1.28964	0.197175	0	813.614	-3.72235	0.855787	-4.34963	1.36e-05	-1	813.614	-0.313797	0.855746
OTU_1	Fungi	Mortierellomycota	Mortierellomycetes	Mortierellales	Mortierellaceae	?	?	k__Fungi,p__Mortierellomycota,c__Mortierellomycetes,o__Mortierellales,f__Mortierellaceae,g__?,s__?	96.502	128.279	22.4695	17.4434	959.798	515.135	1542.67	907.18	0	0	1	1	10	2502.47	80713.8	3.10042	0.343457	0.977045	0.001	1	655.361	2.10103	0.955103	2.19979	0.0278215	1	655.361	-3.31334	0.94759	-3.4966	0.000471227	-1	655.361	-3.99811	0.947449	-4.21987	2.44e-05	-1	655.361	-5.41437	0.953102
OTU_28	Fungi	Mortierellomycota	Mortierellomycetes	Mortierellales	Mortierellaceae	Mortierella	?	k__Fungi,p__Mortierellomycota,c__Mortierellomycetes,o__Mortierellales,f__Mortierellaceae,g__Mortierella,s__?	31.5326	39.7573	8.60287	11.7945	151.418	79.141	1873.5	4017.93	0	0	1	1	10	2024.91	80713.8	2.50876	3.45064	0.990235	0.005	1	516.262	1.87003	1.49178	1.25355	NA	NA	516.262	-2.26355	1.47994	-1.52948	NA	NA	516.262	-5.8927	1.47882	-3.98474	NA	NA	516.262	-4.13358	1.48848
OTU_151	Fungi	Mortierellomycota	Mortierellomycetes	Mortierellales	Mortierellaceae	?	?	k__Fungi,p__Mortierellomycota,c__Mortierellomycetes,o__Mortierellales,f__Mortierellaceae,g__?,s__?	246.334	188.749	39.3928	28.7954	690.147	379.262	1110.51	1354.79	0	0	1	1	10	1800.66	80713.8	2.23092	0.854629	0.929006	0.006	1	521.597	2.64405	0.943247	2.80314	0.00506079	1	521.597	-1.48583	0.939152	-1.58209	0.113628	0	521.597	-2.17222	0.938955	-2.31344	0.0206983	-1	521.597	-4.12988	0.942753
OTU_41	Fungi	Ascomycota	Leotiomycetes	Helotiales	Helotiales_fam_Incertae_sedis	Roesleria	?	k__Fungi,p__Ascomycota,c__Leotiomycetes,o__Helotiales,f__Helotiales_fam_Incertae_sedis,g__Roesleria,s__?	0.387674	0.531181	3.29794	7.04879	1141.9	2414.24	18.4334	21.5616	0	0	1	1	10	1160.34	80713.8	1.43759	2.09615	0.998416	0.002	1	291.005	-3.0274	2.03565	-1.48719	NA	NA	291.005	-11.448	2.01102	-5.69266	NA	NA	291.005	-5.48934	2.01711	-2.72139	NA	NA	291.005	-8.42063	1.81985
OTU_4	Fungi	Mortierellomycota	Mortierellomycetes	Mortierellales	Mortierellaceae	Mortierella	?	k__Fungi,p__Mortierellomycota,c__Mortierellomycetes,o__Mortierellales,f__Mortierellaceae,g__Mortierella,s__?	17.9216	12.7587	4.07674	3.50267	210.82	148.177	420.234	426.756	0	0	1	1	10	631.054	80713.8	0.781841	0.244054	0.983013	0.001	1	163.263	2.14658	0.956194	2.24492	0.0247734	1	163.263	-3.56535	0.913555	-3.90272	9.51e-05	-1	163.263	-4.56077	0.912747	-4.99675	5.83e-07	-1	163.263	-5.71193	0.945061
OTU_103	Fungi	Basidiomycota	Tremellomycetes	Cystofilobasidiales	Cystofilobasidiaceae	Guehomyces	Guehomyces_pullulans	k__Fungi,p__Basidiomycota,c__Tremellomycetes,o__Cystofilobasidiales,f__Cystofilobasidiaceae,g__Guehomyces,s__Guehomyces_pullulans	10.9212	14.1479	0	0	311.14	345.443	302.989	323.149	0	0	1	1	10	614.128	80713.8	0.760871	0.0195309	0.991225	0.001	1	156.262	6.2444	1.62725	3.83739	0.000124348	1	156.262	-4.84534	1.34801	-3.59443	0.000325104	-1	156.262	-4.80806	1.34793	-3.56699	0.000361105	-1	156.262	-11.0897	1.61574
OTU_2	Fungi	Ascomycota	Sordariomycetes	unclassified_Sordariomycetes	unclassified_Sordariomycetes	unclassified_Sordariomycetes	?	k__Fungi,p__Ascomycota,c__Sordariomycetes,o__unclassified_Sordariomycetes,f__unclassified_Sordariomycetes,g__unclassified_Sordariomycetes,s__?	61.2214	27.3445	93.7837	54.2024	182.497	142.584	402.59	200.818	0	0	1	1	10	585.087	80713.8	0.724891	0.0510174	0.889134	0.012	1	185.023	-0.612623	0.718018	-0.853214	0.39354	0	185.023	-1.57307	0.717595	-2.19214	0.0283692	-1	185.023	-2.71706	0.716321	-3.79307	0.000148794	-1	185.023	-0.960448	0.71527
OTU_71	Fungi	Basidiomycota	Tremellomycetes	Cystofilobasidiales	Mrakiaceae	Mrakia	?	k__Fungi,p__Basidiomycota,c__Tremellomycetes,o__Cystofilobasidiales,f__Mrakiaceae,g__Mrakia,s__?	21.5393	13.638	2.11269	2.20861	408.654	359.75	99.3673	147.657	0	0	1	1	10	508.021	80713.8	0.62941	0.185808	0.977504	0.001	1	132.918	3.35156	1.16473	2.87754	0.00400792	1	132.918	-4.24397	1.09627	-3.87129	0.00010826	-1	132.918	-2.20506	1.09777	-2.00867	0.0445722	-1	132.918	-7.59553	1.15685
OTU_58	Fungi	Ascomycota	Pezizomycetes	Pezizales	Pyronemataceae	Pseudaleuria	Pseudaleuria_sp	k__Fungi,p__Ascomycota,c__Pezizomycetes,o__Pezizales,f__Pyronemataceae,g__Pseudaleuria,s__Pseudaleuria_sp	0	0	0	0	101.313	221.043	381.473	460.545	0	0	1	1	10	482.787	80713.8	0.598146	0.20982	0.894427	0.007	1	120.697	0	2.76528	0	1	0	120.697	-9.10861	2.61143	-3.48798	0.000486689	-1	120.697	-11.0203	2.61064	-4.22131	2.43e-05	-1	120.697	-9.47273	2.61146
OTU_72	Fungi	Ascomycota	Sordariomycetes	Sordariales	Chaetomiaceae	Humicola	?	k__Fungi,p__Ascomycota,c__Sordariomycetes,o__Sordariales,f__Chaetomiaceae,g__Humicola,s__?	50.2925	19.6345	13.9797	6.54755	221.257	251.374	112.332	56.6744	0	0	1	1	10	333.589	80713.8	0.413299	0.17057	0.915672	0.001	1	99.4654	1.85042	0.751062	2.46373	0.0137499	1	99.4654	-2.13987	0.736649	-2.90486	0.00367412	-1	99.4654	-1.16065	0.737764	-1.57319	0.115674	0	99.4654	-3.99028	0.747078
[truncated: 51 more rows]
[truncated: 15 more columns]

## Sheet: corn
Supplementary File 3: Indicator Species for Total Fungi
[truncated: 36 more rows]
[truncated: 15 more columns]

## Sheet: switchgrass
Supplementary File 3: Indicator Species for Total Fungi
[truncated: 58 more rows]
[truncated: 15 more columns]
