# Supplementary material for: Site and Bioenergy Cropping System Similarly Affect Distinct Live and Total Soil Microbial Communities
Source: Front Microbiol. 2021 Oct 14;12:725756. doi: 10.3389/fmicb.2021.725756 (PMC8551758; doi:10.3389/fmicb.2021.725756)
Supplement: Supplementary file 3 [file Data_Sheet_3.xlsx]

## Sheet: original
Supplementary File 4: Indicator Species for Live Bacteria
OTU.ID	Kingdom	Phylum	Class	Order	Family	Genus	Species	taxonomy	MI_Corn_Mean	MI_Corn_stdev	MI_Switchgrass_Mean	MI_Switchgrass_stdev	WI_Corn_Mean	WI_Corn_stdev	WI_Switchgrass_Mean	WI_Switchgrass_stdev	s.Michigan_Corn	s.Michigan_Switchgrass	s.Wisconsin_Corn	s.Wisconsin_Switchgrass	index	stat	p.value	Flag	dw.baseMean_Michigan_Corn_vs_Michigan_Switchgrass	dw.logFC_Michigan_Corn_vs_Michigan_Switchgrass	dw.lfcSE_Michigan_Corn_vs_Michigan_Switchgrass	dw.stat_Michigan_Corn_vs_Michigan_Switchgrass	dw.padj_Michigan_Corn_vs_Michigan_Switchgrass	dw.Flag_Michigan_Corn_vs_Michigan_Switchgrass	dw.baseMean_Michigan_Corn_vs_Wisconsin_Corn	dw.logFC_Michigan_Corn_vs_Wisconsin_Corn	dw.lfcSE_Michigan_Corn_vs_Wisconsin_Corn	dw.stat_Michigan_Corn_vs_Wisconsin_Corn	dw.padj_Michigan_Corn_vs_Wisconsin_Corn	dw.Flag_Michigan_Corn_vs_Wisconsin_Corn	dw.baseMean_Michigan_Corn_vs_Wisconsin_Switchgrass	dw.logFC_Michigan_Corn_vs_Wisconsin_Switchgrass	dw.lfcSE_Michigan_Corn_vs_Wisconsin_Switchgrass	dw.stat_Michigan_Corn_vs_Wisconsin_Switchgrass	dw.padj_Michigan_Corn_vs_Wisconsin_Switchgrass	dw.Flag_Michigan_Corn_vs_Wisconsin_Switchgrass	dw.baseMean_Michigan_Switchgrass_vs_Wisconsin_Corn	dw.logFC_Michigan_Switchgrass_vs_Wisconsin_Corn	dw.lfcSE_Michigan_Switchgrass_vs_Wisconsin_Corn	dw.stat_Michigan_Switchgrass_vs_Wisconsin_Corn	dw.padj_Michigan_Switchgrass_vs_Wisconsin_Corn	dw.Flag_Michigan_Switchgrass_vs_Wisconsin_Corn	dw.baseMean_Michigan_Switchgrass_vs_Wisconsin_Switchgrass
OTU_1	Bacteria	Proteobacteria	Betaproteobacteria	Burkholderiales	Burkholderiaceae	Burkholderia-Paraburkholderia	?	k__Bacteria,p__Proteobacteria,c__Betaproteobacteria,o__Burkholderiales,f__Burkholderiaceae,g__Burkholderia-Paraburkholderia,s__?	10.1531	3.67035	10.2276	9.82723	4.66372	2.69415	2.44657	2.61567	1	1	0	0	5	0.861022	0.012	1	6.87274	-0.017734	0.661804	-0.0267965	0.978622	0	6.87274	1.10029	0.694476	1.58435	0.113114	0	6.87274	1.97648	0.748552	2.6404	0.00828078	1	6.87274	1.11803	0.70126	1.59431	0.110866	0	6.87274
OTU_100	Bacteria	Acidobacteria	Blastocatellia_(Acidobacteria_group_4)	Blastocatellales	Blastocatellaceae	?	?	k__Bacteria,p__Acidobacteria,c__Blastocatellia_(Acidobacteria_group_4),o__Blastocatellales,f__Blastocatellaceae,g__?,s__?	6.63457	8.80972	6.65874	1.79672	1.95012	1.98392	0.778324	1.74039	1	1	0	0	5	0.864137	0.02	1	4.00544	-0.0150771	1.0636	-0.0141755	0.98869	0	4.00544	1.70029	1.12739	1.50816	0.131514	0	4.00544	3.03379	1.26402	2.40012	0.0163899	1	4.00544	1.71537	1.1339	1.51281	0.130329	0	4.00544
OTU_10019	Bacteria	Acidobacteria	Acidobacteria_clade_RB25	Acidobacteria_group_22	?	?	?	k__Bacteria,p__Acidobacteria,c__Acidobacteria_clade_RB25,o__Acidobacteria_group_22,f__?,g__?,s__?	0.801679	1.11262	2.26927	1.6983	0.157142	0.351379	2.83432	2.87745	0	1	0	1	9	0.820654	0.037	1	1.5156	-1.43107	1.40902	-1.01565	0.309796	0	1.5156	1.57481	1.61444	0.975451	0.329337	0	1.5156	-1.76305	1.38839	-1.26985	0.204137	0	1.5156	3.00588	1.5393	1.95276	0.0508476	0	1.5156
OTU_10023	Bacteria	Acidobacteria	Solibacteres_(Acidobacteria_group_3)	Solibacterales	Bryobacteraceae	Bryobacter	?	k__Bacteria,p__Acidobacteria,c__Solibacteres_(Acidobacteria_group_3),o__Solibacterales,f__Bryobacteraceae,g__Bryobacter,s__?	16.3348	4.12364	26.5372	10.3433	5.94494	5.41839	19.6229	7.51686	0	1	0	1	9	0.821257	0.008	1	17.1099	-0.711036	0.476173	-1.49323	0.135376	0	17.1099	1.46558	0.530388	2.76323	0.00572329	1	17.1099	-0.263019	0.480793	-0.547052	0.584343	0	17.1099	2.17662	0.525488	4.14209	3.4415e-05	1	17.1099
OTU_10024	Bacteria	Planctomycetes	Planctomycetacia	Planctomycetales	Planctomycetaceae	?	?	k__Bacteria,p__Planctomycetes,c__Planctomycetacia,o__Planctomycetales,f__Planctomycetaceae,g__?,s__?	0.946485	0.672435	2.19296	0.885707	0	0	0.280507	0.627233	1	1	0	0	5	0.908945	0.003	1	0.854988	-1.25183	1.35567	-0.923405	0.355796	0	0.854988	2.29799	1.56655	1.46691	0.142399	0	0.854988	1.6968	1.56655	1.08314	0.278744	0	0.854988	3.54982	1.50502	2.35865	0.0183415	1	0.854988
OTU_10026	Bacteria	Planctomycetes	vadinHA49	?	?	?	?	k__Bacteria,p__Planctomycetes,c__vadinHA49,o__?,f__?,g__?,s__?	0.174776	0.390811	4.44557	1.56761	0	0	0	0	0	1	0	0	2	0.980904	0.001	1	1.15509	-4.16698	1.76141	-2.36571	0.0179956	-1	1.15509	0.392177	1.95634	0.200464	0.841118	0	1.15509	0.368059	1.95634	0.188136	0.85077	0	1.15509	4.55916	1.76142	2.58835	0.00964381	1	1.15509
OTU_10028	Bacteria	Acidobacteria	Subgroup_6	?	?	?	?	k__Bacteria,p__Acidobacteria,c__Subgroup_6,o__?,f__?,g__?,s__?	0.730058	1.14741	6.31516	5.18496	0	0	0	0	0	1	0	0	2	0.846818	0.01	1	1.7613	-3.12225	1.89882	-1.64431	0.100112	0	1.7613	1.94688	2.08861	0.932143	0.351263	0	1.7613	1.92277	2.08861	0.920596	0.357262	0	1.7613	5.06914	1.97999	2.56018	0.0104617	1	1.7613
OTU_10029	Bacteria	Acidobacteria	Subgroup_6	?	?	?	?	k__Bacteria,p__Acidobacteria,c__Subgroup_6,o__?,f__?,g__?,s__?	0.189552	0.423852	1.55917	1.55754	0	0	0	0	0	1	0	0	2	0.731412	0.035	1	0.437182	-2.65545	3.36602	-0.788897	0.430172	0	0.437182	0.392188	3.44311	0.113905	0.909313	0	0.437182	0.368071	3.44311	0.106901	0.914868	0	0.437182	3.04763	3.36607	0.905397	0.365255	0	0.437182
OTU_1003	Bacteria	Epsilonbacteraeota	Desulfurellia	Desulfurellales	H16	?	?	k__Bacteria,p__Epsilonbacteraeota,c__Desulfurellia,o__Desulfurellales,f__H16,g__?,s__?	19.5451	13.2602	18.6846	13.9578	0.497025	0.680877	3.11557	2.93852	1	1	0	0	5	0.955857	0.003	1	10.4606	0.0789049	0.688786	0.114556	0.908797	0	10.4606	5.54233	1.12669	4.91911	8.69394e-07	1	10.4606	2.65516	0.767032	3.4616	0.000536979	1	10.4606	5.46343	1.12961	4.83656	1.32106e-06	1	10.4606
OTU_10033	Bacteria	Acidobacteria	Subgroup_6	?	?	?	?	k__Bacteria,p__Acidobacteria,c__Subgroup_6,o__?,f__?,g__?,s__?	0.452126	1.01099	2.50466	3.72218	14.255	11.0941	24.9702	9.9529	0	0	1	1	10	0.964315	0.002	1	10.5455	-2.3758	1.18939	-1.9975	0.0457708	-1	10.5455	-4.77512	1.12552	-4.24258	2.20962e-05	-1	10.5455	-5.60392	1.11967	-5.005	5.58634e-07	-1	10.5455	-2.39932	0.84655	-2.83424	0.00459354	-1	10.5455
OTU_10038	Bacteria	Acidobacteria	Subgroup_6	?	?	?	?	k__Bacteria,p__Acidobacteria,c__Subgroup_6,o__?,f__?,g__?,s__?	1.05146	0.95972	0.839539	0.802112	3.58964	2.48918	2.99074	1.28629	0	0	1	1	10	0.836122	0.044	1	2.11785	0.275669	1.18505	0.232623	0.816054	0	2.11785	-1.75386	0.993085	-1.76607	0.0773836	0	2.11785	-1.46591	1.00728	-1.45532	0.145582	0	2.11785	-2.02953	1.08258	-1.87471	0.0608328	0	2.11785
OTU_1004	Bacteria	Acidobacteria	Blastocatellia_(Acidobacteria_group_4)	Blastocatellales	Blastocatellaceae	2020-11-24	?	k__Bacteria,p__Acidobacteria,c__Blastocatellia_(Acidobacteria_group_4),o__Blastocatellales,f__Blastocatellaceae,g__11-24,s__?	3.37864	3.82128	4.12501	4.83737	0	0	0	0	1	1	0	0	5	0.83666	0.02	1	1.87591	-0.284621	1.76907	-0.160888	0.872182	0	1.87591	4.16165	1.961	2.12221	0.03382	1	1.87591	4.13753	1.961	2.10991	0.0348659	1	1.87591	4.44627	1.96225	2.26591	0.0234571	1	1.87591
OTU_10048	Bacteria	Planctomycetes	Phycisphaerae	?	?	?	?	k__Bacteria,p__Planctomycetes,c__Phycisphaerae,o__?,f__?,g__?,s__?	0.356438	0.49767	3.73455	5.29857	0	0	0	0	0	1	0	0	2	0.854575	0.008	1	1.02275	-3.33475	2.14925	-1.55159	0.12076	0	1.02275	0.96925	2.30717	0.420103	0.67441	0	1.02275	0.945133	2.30717	0.40965	0.682063	0	1.02275	4.304	2.14926	2.00255	0.0452256	1	1.02275
OTU_10060	Bacteria	Proteobacteria	Alphaproteobacteria	Rhodospirillales	MNC12	?	?	k__Bacteria,p__Proteobacteria,c__Alphaproteobacteria,o__Rhodospirillales,f__MNC12,g__?,s__?	0.395282	0.542017	1.52285	1.40773	2.24615	2.42331	6.52882	2.50125	0	0	1	1	10	0.859394	0.021	1	2.67327	-2.06767	1.29974	-1.59083	0.111648	0	2.67327	-2.54303	1.25748	-2.02233	0.0431423	-1	2.67327	-4.14522	1.20387	-3.44323	0.000574804	-1	2.67327	-0.475364	1.02745	-0.462663	0.643606	0	2.67327
OTU_10062	Bacteria	Armatimonadetes	Chthonomonadetes	Chthonomonadales	Chthonomonadaceae	Chthonomonas	?	k__Bacteria,p__Armatimonadetes,c__Chthonomonadetes,o__Chthonomonadales,f__Chthonomonadaceae,g__Chthonomonas,s__?	0.740756	0.788374	2.43529	2.32648	0	0	0	0	1	1	0	0	5	0.83666	0.02	1	0.794012	-1.74293	1.90452	-0.915157	0.360109	0	0.794012	1.96345	2.06521	0.950725	0.341744	0	0.794012	1.93933	2.06521	0.939047	0.347707	0	0.794012	3.70638	1.98694	1.86537	0.0621295	0	0.794012
OTU_10070	Bacteria	Planctomycetes	Planctomycetacia	Planctomycetales	Planctomycetaceae	?	?	k__Bacteria,p__Planctomycetes,c__Planctomycetacia,o__Planctomycetales,f__Planctomycetaceae,g__?,s__?	0.626902	0.988571	3.26228	1.98836	0	0	0	0	0	1	0	0	2	0.915865	0.001	1	0.972296	-2.32228	1.74238	-1.33282	0.182591	0	0.972296	1.79568	1.92928	0.93075	0.351983	0	0.972296	1.77156	1.92928	0.918249	0.358488	0	0.972296	4.11796	1.81493	2.26894	0.0232722	1	0.972296
OTU_10076	Bacteria	Spirochaetes	?	?	?	?	?	k__Bacteria,p__Spirochaetes,c__?,o__?,f__?,g__?,s__?	0	0	1.12644	1.18677	0	0	0	0	0	1	0	0	2	0.774597	0.044	1	0.28161	-2.76105	4.23189	-0.652439	0.514118	0	0.28161	0	4.27959	0	1	0	0.28161	0	4.27959	0	1	0	0.28161	2.57619	4.23199	0.608743	0.542695	0	0.28161
OTU_10077	Bacteria	Verrucomicrobia	Spartobacteria	Chthoniobacterales	DA101_soil_group	?	?	k__Bacteria,p__Verrucomicrobia,c__Spartobacteria,o__Chthoniobacterales,f__DA101_soil_group,g__?,s__?	1.07299	1.54466	2.36211	2.11603	0	0	0.361989	0.809433	1	1	0	0	5	0.79578	0.041	1	0.949272	-1.14511	1.75629	-0.652002	0.5144	0	0.949272	2.50945	1.92755	1.30188	0.192956	0	0.949272	1.33118	1.92755	0.690605	0.489814	0	0.949272	3.65456	1.8885	1.93517	0.0529699	0	0.949272
OTU_10078	Bacteria	Planctomycetes	OM190	?	?	?	?	k__Bacteria,p__Planctomycetes,c__OM190,o__?,f__?,g__?,s__?	3.93635	2.43377	8.3169	5.43717	0.411346	0.588814	0.194581	0.435096	1	1	0	0	5	0.976156	0.002	1	3.21479	-1.0821	0.79815	-1.35575	0.175177	0	3.21479	3.25164	1.18413	2.74603	0.00603216	1	3.21479	3.80004	1.18865	3.19694	0.00138893	1	3.21479	4.33374	1.16808	3.71013	0.000207153	1	3.21479
OTU_10081	Bacteria	Planctomycetes	Planctomycetacia	Planctomycetales	?	?	?	k__Bacteria,p__Planctomycetes,c__Planctomycetacia,o__Planctomycetales,f__?,g__?,s__?	0.301418	0.67399	2.67682	2.27818	0	0	0	0	0	1	0	0	2	0.847959	0.007	1	0.744559	-2.85651	2.52988	-1.12911	0.258852	0	0.744559	0.96925	2.65584	0.364951	0.715148	0	0.744559	0.945133	2.65584	0.35587	0.721938	0	0.744559	3.82576	2.5299	1.51222	0.130479	0	0.744559
OTU_1009	Bacteria	Acidobacteria	Acidobacteria_group_2	?	?	?	?	k__Bacteria,p__Acidobacteria,c__Acidobacteria_group_2,o__?,f__?,g__?,s__?	3.57162	4.68176	6.56862	8.38606	0.18155	0.405959	0	0	1	1	0	0	5	0.886526	0.014	1	2.58045	-0.87221	1.46225	-0.596483	0.550853	0	2.58045	3.67262	1.70226	2.15749	0.0309675	1	2.58045	4.22558	1.70226	2.48233	0.0130527	1	2.58045	4.54483	1.69282	2.68477	0.00725801	1	2.58045
OTU_10090	Bacteria	Proteobacteria	Deltaproteobacteria	Myxococcales	BIrii41	?	?	k__Bacteria,p__Proteobacteria,c__Deltaproteobacteria,o__Myxococcales,f__BIrii41,g__?,s__?	0	0	4.34859	6.91318	0	0	1.1899	1.35259	0	1	0	1	9	0.83666	0.02	1	1.38462	-4.71041	1.9651	-2.39703	0.0165287	-1	1.38462	0	2.14097	0	1	0	1.38462	-2.85614	2.0286	-1.40794	0.159149	0	1.38462	4.52552	1.96512	2.30293	0.0212828	1	1.38462
OTU_10094	Bacteria	Proteobacteria	Alphaproteobacteria	Rhizobiales	?	?	?	k__Bacteria,p__Proteobacteria,c__Alphaproteobacteria,o__Rhizobiales,f__?,g__?,s__?	1.73606	1.93146	15.104	15.0352	0.714245	1.05822	0.461502	0.655965	0	1	0	0	2	0.915628	0.01	1	4.50394	-3.10452	1.06735	-2.90864	0.0036301	-1	4.50394	1.20472	1.29123	0.933005	0.350817	0	4.50394	2.03924	1.39283	1.46409	0.143169	0	4.50394	4.30924	1.21845	3.53667	0.000405207	1	4.50394
OTU_10099	Bacteria	Proteobacteria	Gammaproteobacteria	Legionellales	?	?	?	k__Bacteria,p__Proteobacteria,c__Gammaproteobacteria,o__Legionellales,f__?,g__?,s__?	0	0	1.02918	1.11371	0	0	0	0	0	1	0	0	2	0.774597	0.044	1	0.257294	-2.6376	4.23639	-0.622605	0.533544	0	0.257294	0	4.27959	0	1	0	0.257294	0	4.27959	0	1	0	0.257294	2.45274	4.23649	0.578956	0.562619	0	0.257294
OTU_1010	Bacteria	Acidobacteria	Acidobacteriia_(Acidobacteria_group_1)	Acidobacteriales	Acidobacteriaceae	Granulicella	?	k__Bacteria,p__Acidobacteria,c__Acidobacteriia_(Acidobacteria_group_1),o__Acidobacteriales,f__Acidobacteriaceae,g__Granulicella,s__?	9.31946	4.69423	0.435813	0.974507	8.30714	10.4772	0	0	1	0	1	0	6	0.937168	0.002	1	4.5156	4.31134	1.34344	3.20919	0.00133111	1	4.5156	0.152291	1.01605	0.149886	0.880854	0	4.5156	5.60196	1.34659	4.16009	3.18116e-05	1	4.5156	-4.15905	1.34756	-3.08636	0.00202623	-1	4.5156
OTU_10105	Bacteria	Chloroflexi	Chloroflexi_Subdivision_8_(TK10)	?	?	?	?	k__Bacteria,p__Chloroflexi,c__Chloroflexi_Subdivision_8_(TK10),o__?,f__?,g__?,s__?	3.76129	1.03908	8.80128	4.58244	3.70457	4.43179	1.32167	1.28394	1	1	0	0	5	0.845125	0.041	1	4.3972	-1.22583	0.793799	-1.54426	0.122525	0	4.3972	0.0368936	0.832365	0.0443238	0.964646	0	4.3972	1.43097	0.941493	1.51989	0.128538	0	4.3972	1.26273	0.80445	1.56968	0.11649	0	4.3972
OTU_10118	Bacteria	Chloroflexi	Chloroflexi_Subdivision_2	?	?	?	?	k__Bacteria,p__Chloroflexi,c__Chloroflexi_Subdivision_2,o__?,f__?,g__?,s__?	1.14954	0.833582	1.08497	1.08739	0.413798	0.925281	3.54323	1.62245	1	0	0	1	7	0.825917	0.047	1	1.54789	0.00617688	1.20061	0.00514481	0.995895	0	1.54789	1.40197	1.35422	1.03526	0.300547	0	1.54789	-1.68895	1.06528	-1.58545	0.112864	0	1.54789	1.39579	1.38742	1.00604	0.314398	0	1.54789
OTU_10122	Bacteria	Proteobacteria	Alphaproteobacteria	Rhizobiales	?	?	?	k__Bacteria,p__Proteobacteria,c__Alphaproteobacteria,o__Rhizobiales,f__?,g__?,s__?	4.13096	1.08659	37.1796	38.295	0.727142	0.764837	2.21241	1.71189	1	1	0	0	5	0.966214	0.002	1	11.0625	-3.16131	0.684392	-4.61916	3.85302e-06	-1	11.0625	2.38802	0.99629	2.39691	0.016534	1	11.0625	0.958154	0.81212	1.17982	0.238072	0	11.0625	5.54933	0.956254	5.80319	6.50631e-09	1	11.0625
OTU_10127	Bacteria	Planctomycetes	Planctomycetacia	Planctomycetales	?	?	?	k__Bacteria,p__Planctomycetes,c__Planctomycetacia,o__Planctomycetales,f__?,g__?,s__?	0.379104	0.847703	1.97786	1.35124	0	0	1.94035	0.976614	0	1	0	1	9	0.905871	0.001	1	1.07433	-2.43018	1.50171	-1.61828	0.105603	0	1.07433	0.969252	1.68752	0.574363	0.565722	0	1.07433	-2.37347	1.49775	-1.5847	0.113036	0	1.07433	3.39943	1.50171	2.2637	0.0235925	1	1.07433
OTU_10129	Bacteria	Chloroflexi	Chloroflexi_Subdivision_2	?	?	?	?	k__Bacteria,p__Chloroflexi,c__Chloroflexi_Subdivision_2,o__?,f__?,g__?,s__?	0.379104	0.847703	3.04262	1.5695	1.18731	1.48504	0.361989	0.809433	0	1	1	0	8	0.825066	0.02	1	1.24275	-3.0504	1.53239	-1.99062	0.0465231	-1	1.24275	-1.69854	1.59679	-1.06372	0.287457	0	1.24275	-0.209018	1.73907	-0.12019	0.904333	0	1.24275	1.35187	1.36881	0.987623	0.323337	0	1.24275
OTU_10139	Bacteria	Acidobacteria	Solibacteres_(Acidobacteria_group_3)	Solibacterales	Solibacteraceae	Ca._Solibacter	?	k__Bacteria,p__Acidobacteria,c__Solibacteres_(Acidobacteria_group_3),o__Solibacterales,f__Solibacteraceae,g__Ca._Solibacter,s__?	11.5319	7.97151	19.2865	10.5892	0	0	1.93259	3.37037	1	1	0	0	5	0.970047	0.002	1	8.18773	-0.743849	0.932785	-0.797449	0.42519	0	8.18773	5.92951	1.29527	4.57783	4.69813e-06	1	8.18773	2.53417	1.03181	2.45605	0.0140474	1	8.18773	6.67336	1.29222	5.16428	2.4137e-07	1	8.18773
OTU_1014	Bacteria	Chlorobi	Chlorobia	Chlorobiales	OPB56	?	?	k__Bacteria,p__Chlorobi,c__Chlorobia,o__Chlorobiales,f__OPB56,g__?,s__?	3.57468	2.90993	0.714008	1.59657	5.00928	4.05823	0.978051	1.19295	1	0	1	0	6	0.817479	0.047	1	2.569	2.15434	1.36373	1.57974	0.114166	0	2.569	-0.498063	1.16309	-0.428225	0.668487	0	2.569	1.83046	1.30386	1.40388	0.160355	0	2.569	-2.6524	1.35641	-1.95545	0.0505295	0	2.569
OTU_10140	Bacteria	Proteobacteria	Deltaproteobacteria	Myxococcales	?	?	?	k__Bacteria,p__Proteobacteria,c__Deltaproteobacteria,o__Myxococcales,f__?,g__?,s__?	0.379104	0.847703	1.47305	1.0764	0.802248	1.34514	2.56448	1.1941	0	1	0	1	9	0.834431	0.019	1	1.30472	-2.03732	1.4313	-1.4234	0.15462	0	1.30472	-1.13402	1.50349	-0.754256	0.450696	0	1.30472	-2.77789	1.38083	-2.01176	0.0442457	-1	1.30472	0.903301	1.31992	0.68436	0.493748	0	1.30472
OTU_4138	Bacteria	Proteobacteria	Betaproteobacteria	Nitrosomonadales	Nitrosomonadaceae	Nitrosomonas	Nitrosomonas_communis	k__Bacteria,p__Proteobacteria,c__Betaproteobacteria,o__Nitrosomonadales,f__Nitrosomonadaceae,g__Nitrosomonas,s__Nitrosomonas_communis	5.0444	3.72903	0.5212	0.715693	0	0	0.774327	1.22557	1	0	0	0	1	0.891996	0.001	1	1.58498	3.41894	1.51682	2.25401	0.0241955	1	1.58498	4.73528	1.51967	3.11599	0.00183327	1	1.58498	2.86229	1.45036	1.9735	0.0484387	1	1.58498	1.31635	1.74878	0.752721	0.451618	0	1.58498
OTU_10143	Bacteria	Gemmatimonadetes	Gemmatimonadetes_(class)	Gemmatimonadales	Gemmatimonadaceae	?	?	k__Bacteria,p__Gemmatimonadetes,c__Gemmatimonadetes_(class),o__Gemmatimonadales,f__Gemmatimonadaceae,g__?,s__?	1.52933	1.44878	2.11621	2.47903	0	0	0	0	1	1	0	0	5	0.83666	0.014	1	0.911386	-0.467903	1.89161	-0.247357	0.804632	0	0.911386	3.02751	2.04586	1.47983	0.138919	0	0.911386	3.00339	2.04586	1.46804	0.142094	0	0.911386	3.49541	2.041	1.7126	0.0867857	0	0.911386
OTU_10146	Bacteria	Planctomycetes	Planctomycetacia	Planctomycetales	?	?	?	k__Bacteria,p__Planctomycetes,c__Planctomycetacia,o__Planctomycetales,f__?,g__?,s__?	0.392605	0.538629	2.20234	1.98019	0.157142	0.351379	0	0	0	1	0	0	2	0.800122	0.011	1	0.688022	-2.57706	2.0264	-1.27174	0.203464	0	0.688022	0.392173	2.17288	0.180485	0.856772	0	0.688022	0.945132	2.17288	0.434967	0.663586	0	0.688022	2.96923	2.02641	1.46527	0.142848	0	0.688022
OTU_10151	Bacteria	Planctomycetes	Planctomycetacia	Planctomycetales	?	?	?	k__Bacteria,p__Planctomycetes,c__Planctomycetacia,o__Planctomycetales,f__?,g__?,s__?	0.186875	0.417866	1.51097	1.61559	0	0	0	0	0	1	0	0	2	0.730726	0.035	1	0.424462	-2.61076	3.41695	-0.764063	0.44483	0	0.424462	0.392189	3.49153	0.112326	0.910565	0	0.424462	0.368071	3.49153	0.105418	0.916044	0	0.424462	3.00295	3.417	0.878827	0.379495	0	0.424462
OTU_10173	Bacteria	Bacteroidetes	?	?	?	?	?	k__Bacteria,p__Bacteroidetes,c__?,o__?,f__?,g__?,s__?	0	0	1.78896	1.55187	0	0	0	0	0	1	0	0	2	0.894427	0.003	1	0.447239	-3.43097	3.30775	-1.03725	0.299619	0	0.447239	0	3.392	0	1	0	0.447239	0	3.392	0	1	0	0.447239	3.2461	3.3078	0.981346	0.326422	0	0.447239
OTU_1018	Bacteria	Acidobacteria	Subgroup_6	?	?	?	?	k__Bacteria,p__Acidobacteria,c__Subgroup_6,o__?,f__?,g__?,s__?	8.24998	2.39492	11.4604	3.22224	29.84	25.3053	17.6527	5.77826	0	0	1	1	10	0.840657	0.005	1	16.8008	-0.466969	0.528912	-0.882886	0.377298	0	16.8008	-1.82913	0.50278	-3.63803	0.000274729	-1	16.8008	-1.10038	0.512553	-2.14686	0.0318047	-1	16.8008	-1.36216	0.499069	-2.7294	0.00634496	-1	16.8008
OTU_10180	Bacteria	Spirochaetes	Spirochaetia	Leptospiriales	?	?	?	k__Bacteria,p__Spirochaetes,c__Spirochaetia,o__Leptospiriales,f__?,g__?,s__?	0.51236	0.472226	2.07232	0.611556	0	0	0.180995	0.404717	0	1	0	0	2	0.865621	0.008	1	0.691418	-1.97386	1.56612	-1.26035	0.207541	0	0.691418	1.47636	1.74739	0.844893	0.39817	0	0.691418	0.875166	1.74739	0.500841	0.616483	0	0.691418	3.45022	1.60301	2.15234	0.0313707	1	0.691418
OTU_10188	Bacteria	Chloroflexi	JG30-KF-CM66	?	?	?	?	k__Bacteria,p__Chloroflexi,c__JG30-KF-CM66,o__?,f__?,g__?,s__?	0.52446	0.819265	1.81501	1.19706	0	0	0	0	0	1	0	0	2	0.787818	0.007	1	0.584866	-1.77938	2.29932	-0.773871	0.439007	0	0.584866	1.48401	2.41967	0.613309	0.539672	0	0.584866	1.45989	2.41967	0.603342	0.546281	0	0.584866	3.26339	2.32505	1.40358	0.160444	0	0.584866
OTU_102	Bacteria	Planctomycetes	OM190	?	?	?	?	k__Bacteria,p__Planctomycetes,c__OM190,o__?,f__?,g__?,s__?	14.0209	18.5089	17.609	10.7479	8.89869	9.30813	212.829	101.228	0	1	0	1	9	0.953696	0.012	1	63.3394	-0.334016	0.811815	-0.411443	0.680748	0	63.3394	0.678741	0.825375	0.822343	0.410882	0	63.3394	-3.92495	0.7962	-4.9296	8.23993e-07	-1	63.3394	1.01276	0.825515	1.22682	0.219891	0	63.3394
OTU_1020	Bacteria	Bacteroidetes	Chitinophagia	Chitinophagales	Chitinophagaceae	Dinghuibacter	?	k__Bacteria,p__Bacteroidetes,c__Chitinophagia,o__Chitinophagales,f__Chitinophagaceae,g__Dinghuibacter,s__?	0.728657	0.999121	0.275765	0.616629	12.8386	10.3351	5.66237	4.53329	0	0	1	1	10	0.923934	0.003	1	4.87635	1.2074	1.44489	0.835633	0.403362	0	4.87635	-4.14088	1.13537	-3.64717	0.00026514	-1	4.87635	-2.97114	1.15425	-2.57408	0.0100507	-1	4.87635	-5.34829	1.26615	-4.22404	2.39959e-05	-1	4.87635
OTU_10212	Bacteria	Bacteroidetes	Sphingobacteriia	Sphingobacteriales	env.OPS_17	?	?	k__Bacteria,p__Bacteroidetes,c__Sphingobacteriia,o__Sphingobacteriales,f__env.OPS_17,g__?,s__?	0	0	0	0	0.497025	0.680877	3.52489	3.29435	0	0	0	1	4	0.837339	0.008	1	1.00548	0	2.26839	0	1	0	1.00548	-1.35431	2.26559	-0.597772	0.549992	0	1.00548	-4.407	2.1066	-2.092	0.0364386	-1	1.00548	-1.01408	2.26561	-0.4476	0.654442	0	1.00548
OTU_10213	Bacteria	BRC1	?	?	?	?	?	k__Bacteria,p__BRC1,c__?,o__?,f__?,g__?,s__?	0.379104	0.847703	0	0	0	0	1.13885	0.981497	0	0	0	1	4	0.774727	0.01	1	0.379488	0.813911	3.04997	0.266859	0.789578	0	0.379488	0.969247	3.04997	0.317789	0.750645	0	0.379488	-1.63635	2.97521	-0.549995	0.582323	0	0.379488	0	3.05001	0	1	0	0.379488
OTU_10216	Bacteria	Proteobacteria	Deltaproteobacteria	Myxococcales	Polyangiaceae	Sorangium	?	k__Bacteria,p__Proteobacteria,c__Deltaproteobacteria,o__Myxococcales,f__Polyangiaceae,g__Sorangium,s__?	0.56598	0.846227	0.918348	0.92775	1.05413	1.05179	7.11914	4.31965	0	0	0	1	4	0.858577	0.041	1	2.4144	-0.736413	1.36374	-0.539995	0.5892	0	2.4144	-0.902435	1.32525	-0.680957	0.495899	0	2.4144	-3.70823	1.18387	-3.13231	0.0017344	-1	2.4144	-0.166022	1.26171	-0.131585	0.895313	0	2.4144
OTU_10223	Bacteria	Planctomycetes	Planctomycetacia	Planctomycetales	Planctomycetaceae	?	?	k__Bacteria,p__Planctomycetes,c__Planctomycetacia,o__Planctomycetales,f__Planctomycetaceae,g__?,s__?	0	0	1.44161	1.75101	0	0	0	0	0	1	0	0	2	0.774597	0.044	1	0.360403	-3.11408	4.22095	-0.737769	0.460655	0	0.360403	0	4.27959	0	1	0	0.360403	0	4.27959	0	1	0	0.360403	2.92923	4.22104	0.693959	0.487708	0	0.360403
OTU_10228	Bacteria	Verrucomicrobia	Spartobacteria	Chthoniobacterales	Chthoniobacteraceae	Chthoniobacter	?	k__Bacteria,p__Verrucomicrobia,c__Spartobacteria,o__Chthoniobacterales,f__Chthoniobacteraceae,g__Chthoniobacter,s__?	1.42789	1.04064	0	0	1.01608	1.39733	0	0	1	0	1	0	6	0.774597	0.038	1	0.610992	2.76554	2.35342	1.17511	0.23995	0	0.610992	0.451247	2.26255	0.199442	0.841917	0	0.610992	2.89675	2.35342	1.23087	0.218372	0	0.610992	-2.31429	2.3849	-0.970393	0.331851	0	0.610992
OTU_1023	Bacteria	Proteobacteria	Deltaproteobacteria	Myxococcales	BIrii41	?	?	k__Bacteria,p__Proteobacteria,c__Deltaproteobacteria,o__Myxococcales,f__BIrii41,g__?,s__?	27.7622	29.555	0.455007	0.623967	5.82693	5.15074	15.0833	9.96278	1	0	0	1	7	0.885955	0.035	1	12.2819	5.88388	1.25049	4.70525	2.53554e-06	1	12.2819	2.2258	0.901375	2.46934	0.0135363	1	12.2819	0.885349	0.876852	1.00969	0.312644	0	12.2819	-3.65808	1.27397	-2.87141	0.0040864	-1	12.2819
OTU_1024	Bacteria	Actinobacteria	Thermoleophilia	Solirubrobacterales	?	?	?	k__Bacteria,p__Actinobacteria,c__Thermoleophilia,o__Solirubrobacterales,f__?,g__?,s__?	38.0543	14.6373	50.4757	19.9199	19.0614	6.28277	11.2021	5.22711	1	1	0	0	5	0.863275	0.002	1	29.6984	-0.401958	0.376417	-1.06785	0.285587	0	29.6984	0.998278	0.393351	2.53788	0.0111527	1	29.6984	1.74709	0.412942	4.23084	2.32822e-05	1	29.6984	1.40024	0.392869	3.56413	0.000365068	1	29.6984
OTU_10243	Bacteria	Verrucomicrobia	OPB35_soil_group	?	?	?	?	k__Bacteria,p__Verrucomicrobia,c__OPB35_soil_group,o__?,f__?,g__?,s__?	2.65664	4.34403	2.9658	3.25533	0	0	0	0	1	1	0	0	5	0.83666	0.017	1	1.40561	-0.152099	1.86927	-0.0813685	0.935149	0	1.40561	3.80922	2.04047	1.86684	0.0619246	0	1.40561	3.78511	2.04047	1.85502	0.063594	0	1.40561	3.96132	2.0455	1.9366	0.0527938	0	1.40561
OTU_1025	Bacteria	Actinobacteria	Actinobacteria_(class)	Frankiales	Acidothermaceae	Acidothermus	?	k__Bacteria,p__Actinobacteria,c__Actinobacteria_(class),o__Frankiales,f__Acidothermaceae,g__Acidothermus,s__?	33.8021	42.0653	20.3411	18.4943	3.77302	3.31229	0.972905	2.17548	1	1	0	0	5	0.909653	0.013	1	14.7223	0.735076	1.05552	0.696412	0.486171	0	14.7223	3.14507	1.09697	2.86704	0.00414329	1	14.7223	5.0754	1.23442	4.11157	3.9297e-05	1	14.7223	2.40999	1.10264	2.18566	0.0288407	1	14.7223
OTU_10254	Bacteria	Ca._Dependentiae_(TM6)	?	?	?	?	?	k__Bacteria,p__Ca._Dependentiae_(TM6),c__?,o__?,f__?,g__?,s__?	0	0	0.730772	0.675189	0.157142	0.351379	0	0	0	1	0	0	2	0.702718	0.037	1	0.221978	-2.12991	4.05892	-0.524749	0.599758	0	0.221978	-0.761935	4.08009	-0.186745	0.851861	0	0.221978	0	4.08009	0	1	0	0.221978	1.36798	4.05901	0.337023	0.736099	0	0.221978
OTU_1026	Bacteria	Verrucomicrobia	OPB35_soil_group	?	?	?	?	k__Bacteria,p__Verrucomicrobia,c__OPB35_soil_group,o__?,f__?,g__?,s__?	16.2157	14.6755	28.7183	18.3776	0	0	0	0	1	1	0	0	5	1	0.002	1	11.2335	-0.826135	0.952635	-0.86721	0.385827	0	11.2335	6.42374	1.31276	4.89331	9.91564e-07	1	11.2335	6.39962	1.31276	4.87493	1.08845e-06	1	11.2335	7.24987	1.31025	5.53319	3.14457e-08	1	11.2335
OTU_10262	Bacteria	Proteobacteria	Alphaproteobacteria	Caulobacterales	Caulobacteraceae	?	?	k__Bacteria,p__Proteobacteria,c__Alphaproteobacteria,o__Caulobacterales,f__Caulobacteraceae,g__?,s__?	0.500261	0.769933	4.00526	1.58119	0.628567	1.40552	0	0	0	1	0	0	2	0.88325	0.002	1	1.28352	-2.94422	1.59018	-1.8515	0.0640971	0	1.28352	-0.430244	1.73837	-0.247498	0.804523	0	1.28352	1.43253	1.80027	0.795729	0.42619	0	1.28352	2.51398	1.55452	1.61721	0.105834	0	1.28352
OTU_10264	Bacteria	Chloroflexi	Chloroflexi_Subdivision_10	KD4-96	?	?	?	k__Bacteria,p__Chloroflexi,c__Chloroflexi_Subdivision_10,o__KD4-96,f__?,g__?,s__?	15.5936	4.00238	27.3186	9.17059	27.0313	12.9427	17.424	8.27656	0	1	1	0	8	0.788723	0.015	1	21.8419	-0.816239	0.404942	-2.01569	0.0438321	-1	21.8419	-0.796105	0.403089	-1.97501	0.048267	-1	21.8419	-0.170389	0.414008	-0.411559	0.680662	0	21.8419	0.0201334	0.394685	0.0510114	0.959316	0	21.8419
OTU_1027	Bacteria	Proteobacteria	Betaproteobacteria	TRA3-20	?	?	?	k__Bacteria,p__Proteobacteria,c__Betaproteobacteria,o__TRA3-20,f__?,g__?,s__?	2.92034	3.69988	0	0	21.3768	30.5192	1.35399	1.10026	1	0	1	0	6	0.923306	0.011	1	6.41279	3.82435	1.40302	2.72579	0.00641476	1	6.41279	-2.83747	1.07531	-2.63874	0.00832152	-1	6.41279	1.09562	1.20352	0.910345	0.362641	0	6.41279	-6.66182	1.36464	-4.88174	1.05154e-06	-1	6.41279
OTU_10278	Bacteria	Proteobacteria	Gammaproteobacteria	Xanthomonadales	Xanthomonadales_Incertae_Sedis	Steroidobacter	?	k__Bacteria,p__Proteobacteria,c__Gammaproteobacteria,o__Xanthomonadales,f__Xanthomonadales_Incertae_Sedis,g__Steroidobacter,s__?	0.364328	0.49956	1.88821	3.10603	0.824205	0.803923	27.3276	24.0296	0	0	0	1	4	0.948054	0.003	1	7.60108	-2.33101	1.33696	-1.74352	0.0812421	0	7.60108	-1.14427	1.43266	-0.798707	0.42446	0	7.60108	-6.20227	1.24391	-4.98611	6.16077e-07	-1	7.60108	1.18674	1.21502	0.976727	0.328704	0	7.60108
OTU_10284	Bacteria	Actinobacteria	Thermoleophilia	Gaiellales	?	?	?	k__Bacteria,p__Actinobacteria,c__Thermoleophilia,o__Gaiellales,f__?,g__?,s__?	21.5225	5.64045	18.4124	7.07333	9.12558	5.95385	4.78162	1.93386	1	1	0	0	5	0.861223	0.002	1	13.4605	0.209469	0.445192	0.470514	0.637988	0	13.4605	1.21506	0.467791	2.59744	0.00939219	1	13.4605	2.17304	0.513406	4.23259	2.31013e-05	1	13.4605	1.00559	0.476473	2.11049	0.0348164	1	13.4605
OTU_10287	Bacteria	Acidobacteria	Acidobacteriia_(Acidobacteria_group_1)	Acidobacteriales	Acidobacteriaceae	Candidatus_Koribacter	?	k__Bacteria,p__Acidobacteria,c__Acidobacteriia_(Acidobacteria_group_1),o__Acidobacteriales,f__Acidobacteriaceae,g__Candidatus_Koribacter,s__?	5.53701	4.82869	2.56719	2.93045	0.18155	0.405959	0	0	1	1	0	0	5	0.884574	0.009	1	2.07144	1.10617	1.28209	0.86279	0.388253	0	2.07144	4.28955	1.51301	2.83512	0.00458089	1	2.07144	4.84251	1.51301	3.20059	0.00137148	1	2.07144	3.18338	1.5517	2.05155	0.0402134	1	2.07144
OTU_10288	Bacteria	Proteobacteria	Gammaproteobacteria	Xanthomonadales	?	?	?	k__Bacteria,p__Proteobacteria,c__Gammaproteobacteria,o__Xanthomonadales,f__?,g__?,s__?	0.701912	0.399813	0	0	0	0	0	0	1	0	0	0	1	0.894427	0.009	1	0.175478	1.74146	4.24494	0.410245	0.681626	0	0.175478	1.8968	4.24494	0.446838	0.654992	0	0.175478	1.87268	4.24494	0.441156	0.6591	0	0.175478	0	4.27969	0	1	0	0.175478
OTU_10289	Bacteria	Acidobacteria	Acidobacteria_group_2	?	?	?	?	k__Bacteria,p__Acidobacteria,c__Acidobacteria_group_2,o__?,f__?,g__?,s__?	14.2228	7.74578	22.5827	9.90837	3.44585	2.626	1.60879	1.44309	1	1	0	0	5	0.937683	0.002	1	10.465	-0.668036	0.574102	-1.16362	0.244579	0	10.465	1.99923	0.655047	3.05204	0.00227291	1	10.465	3.11278	0.756748	4.11337	3.89926e-05	1	10.465	2.66727	0.650965	4.0974	4.17813e-05	1	10.465
OTU_1029	Bacteria	Planctomycetes	Planctomycetacia	Planctomycetales	Planctomycetaceae	Planctomyces	?	k__Bacteria,p__Planctomycetes,c__Planctomycetacia,o__Planctomycetales,f__Planctomycetaceae,g__Planctomyces,s__?	6.79336	5.04224	7.68449	2.59086	26.5388	12.4036	17.6421	6.71084	0	0	1	1	10	0.867862	0.002	1	14.6647	-0.134893	0.55162	-0.24454	0.806813	0	14.6647	-1.92484	0.507953	-3.78941	0.000151005	-1	14.6647	-1.35858	0.51597	-2.63305	0.00846214	-1	14.6647	-1.78995	0.516114	-3.46813	0.000524089	-1	14.6647
OTU_10296	Bacteria	Planctomycetes	Planctomycetacia	Planctomycetales	Planctomycetaceae	?	?	k__Bacteria,p__Planctomycetes,c__Planctomycetacia,o__Planctomycetales,f__Planctomycetaceae,g__?,s__?	2.81666	2.23602	0.245435	0.548808	1.85154	2.32351	0	0	1	0	1	0	6	0.815497	0.021	1	1.22841	3.16068	1.79001	1.76573	0.0774407	0	1.22841	0.554223	1.61172	0.343871	0.730944	0	1.22841	3.86897	1.79001	2.16143	0.0306624	1	1.22841	-2.60646	1.81539	-1.43576	0.151072	0	1.22841
OTU_1031	Bacteria	Proteobacteria	Deltaproteobacteria	Myxococcales	P3OB-42	?	?	k__Bacteria,p__Proteobacteria,c__Deltaproteobacteria,o__Myxococcales,f__P3OB-42,g__?,s__?	7.78612	3.92844	6.67892	6.1129	28.873	13.7521	21.37	10.4326	0	0	1	1	10	0.881168	0.005	1	16.177	0.163336	0.608654	0.268355	0.788426	0	16.177	-1.89377	0.562681	-3.36561	0.000763737	-1	16.177	-1.46847	0.567469	-2.58775	0.00966061	-1	16.177	-2.0571	0.580458	-3.54393	0.000394209	-1	16.177
OTU_10310	Bacteria	Proteobacteria	Alphaproteobacteria	Rhizobiales	Xanthobacteraceae	?	?	k__Bacteria,p__Proteobacteria,c__Alphaproteobacteria,o__Rhizobiales,f__Xanthobacteraceae,g__?,s__?	38.1358	14.2107	63.236	16.2548	22.2283	8.54859	17.8781	5.73981	1	1	0	0	5	0.846475	0.003	1	35.3695	-0.721571	0.340169	-2.12121	0.0339038	-1	35.3695	0.773135	0.356834	2.16665	0.0302616	1	35.3695	1.07805	0.363564	2.96523	0.0030246	1	35.3695	1.49471	0.353655	4.22645	2.37407e-05	1	35.3695
OTU_1032	Bacteria	Chlorobi	Chlorobia	Chlorobiales	OPB56	?	?	k__Bacteria,p__Chlorobi,c__Chlorobia,o__Chlorobiales,f__OPB56,g__?,s__?	0	0	0.5212	0.715693	39.9509	11.4561	11.1258	3.81424	0	0	1	1	10	0.994937	0.002	1	12.8995	-1.4953	1.34581	-1.11108	0.266534	0	12.8995	-7.90636	0.998795	-7.9159	2.45468e-15	-1	12.8995	-6.0764	1.01275	-5.99993	1.97403e-09	-1	12.8995	-6.41106	0.994746	-6.44492	1.15659e-10	-1	12.8995
OTU_1033	Bacteria	Verrucomicrobia	OPB35_soil_group	?	?	?	?	k__Bacteria,p__Verrucomicrobia,c__OPB35_soil_group,o__?,f__?,g__?,s__?	13.4615	10.4987	2.94735	2.69854	44.9785	66.8082	0.959684	1.36448	1	0	1	0	6	0.918477	0.026	1	15.5867	2.22062	1.08906	2.03903	0.041447	1	15.5867	-1.74336	1.01493	-1.71772	0.0858479	0	15.5867	3.75481	1.20675	3.1115	0.00186137	1	15.5867	-3.96398	1.08057	-3.66843	0.000244044	-1	15.5867
OTU_10335	Bacteria	Proteobacteria	Gammaproteobacteria	Xanthomonadales	Xanthomonadaceae	Rhodanobacter	?	k__Bacteria,p__Proteobacteria,c__Gammaproteobacteria,o__Xanthomonadales,f__Xanthomonadaceae,g__Rhodanobacter,s__?	2.85097	1.23635	4.40262	4.88783	1.41604	1.47832	0	0	1	1	0	0	5	0.867756	0.015	1	2.16741	-0.602294	1.06254	-0.566842	0.570822	0	2.16741	0.936512	1.14279	0.819495	0.412504	0	2.16741	3.89431	1.36053	2.86234	0.00420531	1	2.16741	1.53881	1.13332	1.35779	0.174531	0	2.16741
OTU_10338	Bacteria	Planctomycetes	OM190	?	?	?	?	k__Bacteria,p__Planctomycetes,c__OM190,o__?,f__?,g__?,s__?	0.150709	0.336995	1.01072	1.48005	0	0	1.52584	0.816057	0	1	0	1	9	0.812861	0.012	1	0.671819	-2.07492	1.91376	-1.08421	0.278271	0	0.671819	0.392179	2.00924	0.195188	0.845246	0	0.671819	-2.60445	1.8695	-1.39313	0.163581	0	0.671819	2.4671	1.91377	1.28913	0.197352	0	0.671819
OTU_1034	Bacteria	Proteobacteria	Deltaproteobacteria	Myxococcales	Archangiaceae	Anaeromyxobacter	?	k__Bacteria,p__Proteobacteria,c__Deltaproteobacteria,o__Myxococcales,f__Archangiaceae,g__Anaeromyxobacter,s__?	8.07872	6.12321	0	0	16.1671	16.2882	2.04529	2.93081	1	0	1	0	6	0.858932	0.012	1	6.57278	5.26211	1.53624	3.42532	0.000614078	1	6.57278	-1.00909	1.24667	-0.809432	0.418267	0	6.57278	1.94316	1.31757	1.47481	0.140264	0	6.57278	-6.2712	1.52968	-4.09967	4.1374e-05	-1	6.57278
OTU_10342	Bacteria	Planctomycetes	Planctomycetacia	Planctomycetales	Planctomycetaceae	?	?	k__Bacteria,p__Planctomycetes,c__Planctomycetacia,o__Planctomycetales,f__Planctomycetaceae,g__?,s__?	0.586235	0.905231	1.87715	1.43003	0	0	0	0	0	1	0	0	2	0.780779	0.01	1	0.615846	-1.70161	2.29764	-0.74059	0.458942	0	0.615846	1.6072	2.41976	0.664195	0.506565	0	0.615846	1.58308	2.41976	0.654228	0.512965	0	0.615846	3.3088	2.33589	1.41651	0.156627	0	0.615846
OTU_10343	Bacteria	Ca._Tectomicrobia	?	?	?	?	?	k__Bacteria,p__Ca._Tectomicrobia,c__?,o__?,f__?,g__?,s__?	13.6966	8.67659	28.4267	7.79472	1.00543	1.65522	2.07032	3.12165	1	1	0	0	5	0.965376	0.002	1	11.2998	-1.04401	0.637575	-1.63746	0.101534	0	11.2998	4.00414	0.939968	4.25986	2.04551e-05	1	11.2998	2.72979	0.773648	3.52846	0.000417978	1	11.2998	5.04814	0.934369	5.40273	6.56351e-08	1	11.2998
OTU_10347	Bacteria	Planctomycetes	Planctomycetacia	Planctomycetales	Planctomycetaceae	?	?	k__Bacteria,p__Planctomycetes,c__Planctomycetacia,o__Planctomycetales,f__Planctomycetaceae,g__?,s__?	0.701912	0.399813	2.18463	0.868723	2.3636	0.83789	0.656448	0.914573	0	1	1	0	8	0.877511	0.003	1	1.47665	-1.6385	1.08971	-1.50361	0.132681	0	1.47665	-1.74294	1.07352	-1.62358	0.104466	0	1.47665	0.194145	1.285	0.151085	0.879909	0	1.47665	-0.104444	0.917183	-0.113874	0.909337	0	1.47665
OTU_1035	Bacteria	Proteobacteria	Deltaproteobacteria	Myxococcales	?	?	?	k__Bacteria,p__Proteobacteria,c__Deltaproteobacteria,o__Myxococcales,f__?,g__?,s__?	0	0	0	0	0.424371	0.591102	19.132	17.4382	0	0	0	1	4	0.989091	0.002	1	4.8891	0	1.73331	0	1	0	4.8891	-1.34848	1.72978	-0.779567	0.435646	0	4.8891	-6.84607	1.4815	-4.62105	3.81795e-06	-1	4.8891	-1.00825	1.72979	-0.582876	0.559977	0	4.8891
OTU_10353	Bacteria	Planctomycetes	Planctomycetacia	Planctomycetales	Planctomycetaceae	?	?	k__Bacteria,p__Planctomycetes,c__Planctomycetacia,o__Planctomycetales,f__Planctomycetaceae,g__?,s__?	0	0	1.79729	1.32046	0	0	0	0	0	1	0	0	2	0.894427	0.003	1	0.449323	-3.43731	3.27831	-1.0485	0.294407	0	0.449323	0	3.36347	0	1	0	0.449323	0	3.36347	0	1	0	0.449323	3.25244	3.27835	0.992095	0.321151	0	0.449323
OTU_10356	Bacteria	Planctomycetes	Phycisphaerae	mle1-8	?	?	?	k__Bacteria,p__Planctomycetes,c__Phycisphaerae,o__mle1-8,f__?,g__?,s__?	0.150709	0.336995	2.86421	2.83865	0	0	0	0	0	1	0	0	2	0.871785	0.007	1	0.753731	-3.52714	2.5051	-1.40798	0.159136	0	0.753731	0.392183	2.63438	0.148871	0.881655	0	0.753731	0.368065	2.63438	0.139716	0.888884	0	0.753731	3.91932	2.50512	1.56452	0.117695	0	0.753731
OTU_1036	Bacteria	Proteobacteria	Deltaproteobacteria	Myxococcales	?	?	?	k__Bacteria,p__Proteobacteria,c__Deltaproteobacteria,o__Myxococcales,f__?,g__?,s__?	27.5679	14.1078	16.0679	5.88859	21.5082	7.44067	62.6456	20.4541	1	0	0	1	7	0.840211	0.009	1	31.9474	0.791776	0.412604	1.91898	0.0549874	0	31.9474	0.363638	0.400508	0.907942	0.363909	0	31.9474	-1.17607	0.383945	-3.06311	0.00219049	-1	31.9474	-0.428138	0.420279	-1.0187	0.308345	0	31.9474
OTU_10360	Bacteria	Proteobacteria	Betaproteobacteria	Burkholderiales	Comamonadaceae	?	?	k__Bacteria,p__Proteobacteria,c__Betaproteobacteria,o__Burkholderiales,f__Comamonadaceae,g__?,s__?	6.82576	2.78763	17.6689	8.61226	18.555	7.75687	32.1289	14.6378	0	0	1	1	10	0.821085	0.039	1	18.7947	-1.35717	0.507818	-2.67255	0.00752767	-1	18.7947	-1.42171	0.504121	-2.82018	0.00479973	-1	18.7947	-2.22763	0.494339	-4.50628	6.59738e-06	-1	18.7947	-0.0645379	0.476072	-0.135563	0.892167	0	18.7947
OTU_10363	Bacteria	Acidobacteria	Acidobacteria_group_5	?	?	?	?	k__Bacteria,p__Acidobacteria,c__Acidobacteria_group_5,o__?,f__?,g__?,s__?	7.43991	6.74865	17.8618	8.5759	12.9934	5.81127	29.5869	8.30985	0	1	0	1	9	0.836055	0.005	1	16.9705	-1.27187	0.595265	-2.13665	0.0326266	-1	16.9705	-0.802249	0.60081	-1.33528	0.181786	0	16.9705	-2.00581	0.585036	-3.42853	0.000606861	-1	16.9705	0.469623	0.580358	0.809194	0.418403	0	16.9705
OTU_1037	Bacteria	Ca._Latescibacteria_(WS3)	?	?	?	?	?	k__Bacteria,p__Ca._Latescibacteria_(WS3),c__?,o__?,f__?,g__?,s__?	10.2119	1.8358	4.54984	1.46818	14.9316	17.254	27.3407	13.7871	0	0	1	1	10	0.860916	0.043	1	14.2585	1.16861	0.65376	1.78752	0.0738535	0	14.2585	-0.53422	0.593044	-0.900811	0.367689	0	14.2585	-1.42757	0.581796	-2.45373	0.0141383	-1	14.2585	-1.70283	0.647827	-2.62853	0.00857556	-1	14.2585
OTU_10372	Bacteria	Actinobacteria	Actinobacteria_(class)	Micromonosporales	Micromonosporaceae	?	?	k__Bacteria,p__Actinobacteria,c__Actinobacteria_(class),o__Micromonosporales,f__Micromonosporaceae,g__?,s__?	3.29426	1.92044	11.5056	4.23712	3.23807	2.30589	5.81032	3.29301	0	1	0	1	9	0.852108	0.008	1	5.96205	-1.81945	0.606373	-3.00054	0.00269501	-1	5.96205	0.0639637	0.68027	0.0940269	0.925088	0	5.96205	-0.850355	0.632582	-1.34426	0.178864	0	5.96205	1.88341	0.623798	3.01926	0.00253391	1	5.96205
OTU_10379	Bacteria	Epsilonbacteraeota	Desulfurellia	Desulfurellales	H16	?	?	k__Bacteria,p__Epsilonbacteraeota,c__Desulfurellia,o__Desulfurellales,f__H16,g__?,s__?	14.4165	11.1037	16.3167	7.3219	4.68612	2.61632	8.90238	5.05132	1	1	0	0	5	0.832713	0.037	1	11.0804	-0.17956	0.578708	-0.310277	0.756351	0	11.0804	1.60332	0.62922	2.5481	0.010831	1	11.0804	0.685583	0.595241	1.15177	0.249414	0	11.0804	1.78288	0.631737	2.82218	0.00476981	1	11.0804
OTU_1038	Bacteria	Planctomycetes	OM190	?	?	?	?	k__Bacteria,p__Planctomycetes,c__OM190,o__?,f__?,g__?,s__?	6.44187	4.32907	6.18655	6.25273	27.2512	16.9715	48.2935	17.5169	0	0	1	1	10	0.925623	0.002	1	22.0433	0.0848744	0.676918	0.125384	0.90022	0	22.0433	-2.05028	0.629873	-3.25508	0.00113362	-1	22.0433	-2.88427	0.624389	-4.61935	3.84953e-06	-1	22.0433	-2.13516	0.645428	-3.30813	0.00093922	-1	22.0433
OTU_10382	Bacteria	Acidobacteria	Solibacteres_(Acidobacteria_group_3)	Solibacterales	Bryobacteraceae	Bryobacter	?	k__Bacteria,p__Acidobacteria,c__Solibacteres_(Acidobacteria_group_3),o__Solibacterales,f__Bryobacteraceae,g__Bryobacter,s__?	0.852621	0.541174	0.929485	1.43746	0	0	0	0	1	1	0	0	5	0.774597	0.043	1	0.445526	-0.109448	2.49563	-0.043856	0.965019	0	0.445526	2.18579	2.55805	0.854477	0.392841	0	0.445526	2.16167	2.55805	0.845049	0.398084	0	0.445526	2.29524	2.57324	0.891967	0.372411	0	0.445526
OTU_10384	Bacteria	Epsilonbacteraeota	Desulfurellia	Desulfurellales	H16	?	?	k__Bacteria,p__Epsilonbacteraeota,c__Desulfurellia,o__Desulfurellales,f__H16,g__?,s__?	0	0	2.27798	2.90572	0	0	0	0	0	1	0	0	2	0.774597	0.038	1	0.569495	-3.77311	3.82033	-0.987641	0.323328	0	0.569495	0	3.90075	0	1	0	0.569495	0	3.90075	0	1	0	0.569495	3.58825	3.8204	0.939235	0.34761	0	0.569495
OTU_10385	Bacteria	Proteobacteria	Alphaproteobacteria	Rhizobiales	Rhizobiales_Incertae_Sedis	?	?	k__Bacteria,p__Proteobacteria,c__Alphaproteobacteria,o__Rhizobiales,f__Rhizobiales_Incertae_Sedis,g__?,s__?	0.174776	0.390811	1.76069	1.21375	0.18155	0.405959	0	0	0	1	0	0	2	0.815688	0.008	1	0.529254	-2.83391	2.32833	-1.21714	0.223549	0	0.529254	-0.184896	2.44584	-0.0755962	0.93974	0	0.529254	0.368062	2.44584	0.150485	0.880382	0	0.529254	2.64902	2.32835	1.13772	0.255236	0	0.529254
OTU_10387	Bacteria	Proteobacteria	Alphaproteobacteria	Rhizobiales	Rhizobiales_Incertae_Sedis	Rhizomicrobium	?	k__Bacteria,p__Proteobacteria,c__Alphaproteobacteria,o__Rhizobiales,f__Rhizobiales_Incertae_Sedis,g__Rhizomicrobium,s__?	0.376428	0.515466	0.672914	0.986113	4.05051	1.14521	3.38578	1.39038	0	0	1	1	10	0.93613	0.002	1	2.12141	-0.879435	1.38282	-0.635973	0.524794	0	2.12141	-3.45437	1.15075	-3.00184	0.00268355	-1	2.12141	-3.17986	1.16114	-2.73856	0.00617088	-1	2.12141	-2.57494	1.08885	-2.36481	0.0180391	-1	2.12141
OTU_10395	Bacteria	Acidobacteria	Acidobacteriia_(Acidobacteria_group_1)	Acidobacteriales	Acidobacteriaceae	?	?	k__Bacteria,p__Acidobacteria,c__Acidobacteriia_(Acidobacteria_group_1),o__Acidobacteriales,f__Acidobacteriaceae,g__?,s__?	0	0	1.67945	1.56583	0	0	0.389162	0.870193	0	1	0	0	2	0.697943	0.037	1	0.517153	-3.33406	3.27947	-1.01664	0.309322	0	0.517153	0	3.36166	0	1	0	0.517153	-1.36313	3.36166	-0.405495	0.685114	0	0.517153	3.14919	3.27952	0.96026	0.336924	0	0.517153
OTU_10400	Bacteria	Planctomycetes	BD7-11	?	?	?	?	k__Bacteria,p__Planctomycetes,c__BD7-11,o__?,f__?,g__?,s__?	0	0	3.16613	4.55895	0	0	0	0	0	1	0	0	2	0.774597	0.037	1	0.791533	-4.25338	3.5384	-1.20206	0.229339	0	0.791533	0	3.63333	0	1	0	0.791533	0	3.63333	0	1	0	0.791533	4.06852	3.53846	1.1498	0.250226	0	0.791533
OTU_10402	Bacteria	Proteobacteria	Deltaproteobacteria	Myxococcales	mle1-27	?	?	k__Bacteria,p__Proteobacteria,c__Deltaproteobacteria,o__Myxococcales,f__mle1-27,g__?,s__?	0	0	2.15784	2.35747	0	0	0	0	0	1	0	0	2	0.774597	0.037	1	0.53946	-3.70228	3.82009	-0.96916	0.332465	0	0.53946	0	3.89915	0	1	0	0.53946	0	3.89915	0	1	0	0.53946	3.51742	3.82016	0.920751	0.35718	0	0.53946
OTU_10407	Bacteria	Planctomycetes	028H05-P-BN-P5	?	?	?	?	k__Bacteria,p__Planctomycetes,c__028H05-P-BN-P5,o__?,f__?,g__?,s__?	0	0	0.89008	0.933387	0	0	0	0	0	1	0	0	2	0.774597	0.044	1	0.22252	-2.42326	4.24515	-0.57083	0.568115	0	0.22252	0	4.27959	0	1	0	0.22252	0	4.27959	0	1	0	0.22252	2.2384	4.24525	0.527272	0.598005	0	0.22252
OTU_10408	Bacteria	Planctomycetes	OM190	?	?	?	?	k__Bacteria,p__Planctomycetes,c__OM190,o__?,f__?,g__?,s__?	2.06435	2.5108	3.09492	2.64384	0	0	0	0	1	1	0	0	5	0.894427	0.009	1	1.28982	-0.579958	1.56023	-0.371712	0.710107	0	1.28982	3.45986	1.76421	1.96113	0.0498634	1	1.28982	3.43574	1.76421	1.94746	0.0514792	0	1.28982	4.03982	1.75649	2.29993	0.021452	1	1.28982
OTU_1041	Bacteria	Planctomycetes	Phycisphaerae	Tepidisphaerales	Tepidisphaeraceae	?	?	k__Bacteria,p__Planctomycetes,c__Phycisphaerae,o__Tepidisphaerales,f__Tepidisphaeraceae,g__?,s__?	4.3378	3.96923	1.84534	1.5941	18.3049	35.2621	19.3777	11.2293	0	0	1	1	10	0.926846	0.033	1	10.9664	1.26566	1.0874	1.16393	0.24445	0	10.9664	-2.04583	0.972135	-2.10447	0.0353374	-1	10.9664	-2.14218	0.971505	-2.20502	0.027453	-1	10.9664	-3.31149	1.0585	-3.12849	0.0017571	-1	10.9664
OTU_10412	Bacteria	Proteobacteria	Deltaproteobacteria	Oligoflexales	0319-6G20	?	?	k__Bacteria,p__Proteobacteria,c__Deltaproteobacteria,o__Oligoflexales,f__0319-6G20,g__?,s__?	0.20573	0.460025	1.61879	1.51878	0	0	0	0	0	1	0	0	2	0.72962	0.029	1	0.45613	-2.70755	3.33708	-0.811354	0.417162	0	0.45613	0.392188	3.41642	0.114795	0.908608	0	0.45613	0.368071	3.41642	0.107736	0.914205	0	0.45613	3.09974	3.33713	0.928865	0.352959	0	0.45613
OTU_10416	Bacteria	Planctomycetes	Planctomycetacia	Planctomycetales	Planctomycetaceae	Isosphaera	?	k__Bacteria,p__Planctomycetes,c__Planctomycetacia,o__Planctomycetales,f__Planctomycetaceae,g__Isosphaera,s__?	0.665746	0.655199	1.7415	1.6064	0	0	0	0	1	1	0	0	5	0.83666	0.016	1	0.60181	-1.36803	2.00553	-0.68213	0.495156	0	0.60181	1.84602	2.14035	0.862489	0.388419	0	0.60181	1.82191	2.14035	0.85122	0.394647	0	0.60181	3.21406	2.07352	1.55005	0.121131	0	0.60181
OTU_1044	Bacteria	Acidobacteria	Acidobacteria_clade_RB25	Acidobacteria_group_22	?	?	?	k__Bacteria,p__Acidobacteria,c__Acidobacteria_clade_RB25,o__Acidobacteria_group_22,f__?,g__?,s__?	6.86036	6.3213	20.7722	5.87778	1.22392	1.3686	3.38836	3.2164	1	1	0	0	5	0.925722	0.003	1	8.06121	-1.57782	0.761103	-2.07307	0.0381657	-1	8.06121	2.38627	0.936533	2.54798	0.0108348	1	8.06121	1.04992	0.828313	1.26754	0.204962	0	8.06121	3.96409	0.919752	4.30996	1.63285e-05	1	8.06121
OTU_10453	Bacteria	Planctomycetes	Planctomycetacia	Planctomycetales	Planctomycetaceae	?	?	k__Bacteria,p__Planctomycetes,c__Planctomycetacia,o__Planctomycetales,f__Planctomycetaceae,g__?,s__?	1.04217	0.719447	1.76484	1.56939	0	0	0	0	1	1	0	0	5	0.894427	0.007	1	0.701753	-0.72025	1.71881	-0.41904	0.675187	0	0.701753	2.47634	1.87354	1.32174	0.186253	0	0.701753	2.45222	1.87354	1.30887	0.190578	0	0.701753	3.19659	1.85151	1.72648	0.0842612	0	0.701753
OTU_1046	Bacteria	Planctomycetes	Planctomycetacia	Planctomycetales	Planctomycetaceae	Planctomyces	?	k__Bacteria,p__Planctomycetes,c__Planctomycetacia,o__Planctomycetales,f__Planctomycetaceae,g__Planctomyces,s__?	4.25453	2.14071	10.7657	6.58854	0.883343	1.57322	1.63486	1.38385	1	1	0	0	5	0.925428	0.003	1	4.3846	-1.33531	0.738084	-1.80916	0.0704264	0	4.3846	2.137	0.968315	2.20693	0.0273192	1	4.3846	1.37708	0.874036	1.57554	0.115132	0	4.3846	3.47231	0.945468	3.67258	0.00024011	1	4.3846
OTU_1047	Bacteria	Chloroflexi	Chloroflexi_Subdivision_10	KD4-96	?	?	?	k__Bacteria,p__Chloroflexi,c__Chloroflexi_Subdivision_10,o__KD4-96,f__?,g__?,s__?	32.0953	12.2617	29.6142	14.9783	18.7774	8.444	14.0391	4.80175	1	1	0	0	5	0.80798	0.018	1	23.6315	0.110885	0.437138	0.253661	0.799757	0	23.6315	0.785312	0.445082	1.76442	0.0776608	0	23.6315	1.20245	0.454142	2.64773	0.00810331	1	23.6315	0.674427	0.449944	1.49891	0.133896	0	23.6315
OTU_1048	Bacteria	Proteobacteria	Alphaproteobacteria	Caulobacterales	Caulobacteraceae	Phenylobacterium	?	k__Bacteria,p__Proteobacteria,c__Alphaproteobacteria,o__Caulobacterales,f__Caulobacteraceae,g__Phenylobacterium,s__?	3.76298	2.5789	17.5515	12.4161	9.81026	6.67265	2.93786	2.06768	0	1	1	0	8	0.896258	0.003	1	8.51566	-2.19322	0.712399	-3.07865	0.00207943	-1	8.51566	-1.35677	0.723987	-1.87403	0.0609268	0	8.51566	0.393743	0.79344	0.496248	0.61972	0	8.51566	0.836454	0.673131	1.24263	0.214004	0	8.51566
OTU_1049	Bacteria	Actinobacteria	MB-A2-108	?	?	?	?	k__Bacteria,p__Actinobacteria,c__MB-A2-108,o__?,f__?,g__?,s__?	2.66902	2.8552	3.92673	1.27166	0.364041	0.506184	1.04561	0.97725	1	1	0	0	5	0.861116	0.014	1	2.00135	-0.574359	0.956576	-0.600432	0.548218	0	2.00135	2.64667	1.27063	2.08297	0.0372544	1	2.00135	1.33811	1.10036	1.21607	0.223957	0	2.00135	3.22103	1.26226	2.5518	0.0107168	1	2.00135
OTU_10492	Bacteria	Proteobacteria	Alphaproteobacteria	Rhizobiales	Methylobacteriaceae	?	?	k__Bacteria,p__Proteobacteria,c__Alphaproteobacteria,o__Rhizobiales,f__Methylobacteriaceae,g__?,s__?	2.46906	1.07846	0	0	2.08604	1.81644	0.194581	0.435096	1	0	1	0	6	0.929048	0.001	1	1.18742	3.55894	1.43337	2.48293	0.0130307	1	1.18742	0.260244	1.19581	0.217629	0.827718	0	1.18742	3.11308	1.43337	2.17187	0.0298654	1	1.18742	-3.2987	1.45271	-2.27071	0.0231643	-1	1.18742
OTU_10497	Bacteria	Chloroflexi	Chloroflexi_Subdivision_2	?	?	?	?	k__Bacteria,p__Chloroflexi,c__Chloroflexi_Subdivision_2,o__?,f__?,g__?,s__?	0.392605	0.538629	0.357004	0.798285	2.59245	0.997973	1.54604	1.27053	0	0	1	1	10	0.872916	0.006	1	1.22203	-0.328706	1.57939	-0.208123	0.835133	0	1.22203	-2.81424	1.35424	-2.07809	0.0377012	-1	1.22203	-2.02163	1.39947	-1.44457	0.148578	0	1.22203	-2.48553	1.35182	-1.83865	0.0659666	0	1.22203
OTU_16149	Bacteria	Proteobacteria	Betaproteobacteria	Nitrosomonadales	Nitrosomonadaceae	?	?	k__Bacteria,p__Proteobacteria,c__Betaproteobacteria,o__Nitrosomonadales,f__Nitrosomonadaceae,g__?,s__?	2.61135	3.59214	0.455007	0.623967	0	0	0	0	1	0	0	0	1	0.71482	0.042	1	0.766588	2.47013	2.60394	0.948613	0.342818	0	0.766588	3.79226	2.6057	1.45537	0.145567	0	0.766588	3.76814	2.6057	1.44612	0.148145	0	0.766588	1.32213	2.7329	0.483783	0.62854	0	0.766588
OTU_10503	Bacteria	Proteobacteria	Deltaproteobacteria	Myxococcales	Haliangiaceae	?	?	k__Bacteria,p__Proteobacteria,c__Deltaproteobacteria,o__Myxococcales,f__Haliangiaceae,g__?,s__?	14.5087	10.9262	19.2841	18.6996	17.6874	14.1803	87.8256	14.6166	0	1	0	1	9	0.876859	0.038	1	34.8264	-0.423318	0.657542	-0.643789	0.519713	0	34.8264	-0.284047	0.657414	-0.432068	0.665692	0	34.8264	-2.60124	0.642389	-4.04932	5.13657e-05	-1	34.8264	0.13927	0.656377	0.212181	0.831966	0	34.8264
OTU_10519	Bacteria	Planctomycetes	Phycisphaerae	Tepidisphaerales	Tepidisphaeraceae	?	?	k__Bacteria,p__Planctomycetes,c__Phycisphaerae,o__Tepidisphaerales,f__Tepidisphaeraceae,g__?,s__?	0.186875	0.417866	1.24917	1.50483	0	0	0	0	0	1	0	0	2	0.722441	0.04	1	0.359011	-2.32634	3.59286	-0.647492	0.517314	0	0.359011	0.392189	3.65442	0.107319	0.914536	0	0.359011	0.368071	3.65442	0.10072	0.919773	0	0.359011	2.71853	3.59292	0.756637	0.449267	0	0.359011
OTU_10521	Bacteria	Proteobacteria	Gammaproteobacteria	Acidiferrobacterales	Acidiferrobacteraceae	?	?	k__Bacteria,p__Proteobacteria,c__Gammaproteobacteria,o__Acidiferrobacterales,f__Acidiferrobacteraceae,g__?,s__?	0	0	3.16039	3.29943	0	0	0	0	0	1	0	0	2	0.894427	0.004	1	0.790098	-4.24684	2.88727	-1.47088	0.141323	0	0.790098	0	3.00275	0	1	0	0.790098	0	3.00275	0	1	0	0.790098	4.06196	2.8873	1.40684	0.159476	0	0.790098
OTU_10526	Bacteria	Planctomycetes	Planctomycetacia	Planctomycetales	?	?	?	k__Bacteria,p__Planctomycetes,c__Planctomycetacia,o__Planctomycetales,f__?,g__?,s__?	0	0	1.57865	0.557486	0	0	0	0	0	1	0	0	2	1	0.001	1	0.394661	-3.24901	2.82794	-1.1489	0.250598	0	0.394661	0	2.9199	0	1	0	0.394661	0	2.9199	0	1	0	0.394661	3.06413	2.82797	1.08351	0.278583	0	0.394661
OTU_10535	Bacteria	Proteobacteria	Alphaproteobacteria	Rhizobiales	Bradyrhizobiaceae	?	?	k__Bacteria,p__Proteobacteria,c__Alphaproteobacteria,o__Rhizobiales,f__Bradyrhizobiaceae,g__?,s__?	3.52291	1.48003	4.94969	2.41956	0.38845	0.533791	0.830467	0.818224	1	1	0	0	5	0.935002	0.002	1	2.42288	-0.530732	0.765302	-0.693494	0.488	0	2.42288	3.0482	1.14528	2.66154	0.00777833	1	2.42288	2.07932	1.00735	2.06415	0.0390035	1	2.42288	3.57893	1.13951	3.14076	0.00168511	1	2.42288
OTU_1054	Bacteria	Verrucomicrobia	OPB35_soil_group	?	?	?	?	k__Bacteria,p__Verrucomicrobia,c__OPB35_soil_group,o__?,f__?,g__?,s__?	2.87504	1.18958	0.178502	0.399143	4.24061	3.09853	0.583743	1.30529	1	0	1	0	6	0.950391	0.001	1	1.96947	3.19571	1.2871	2.48289	0.0130322	1	1.96947	-0.589572	0.961117	-0.613424	0.539596	0	1.96947	2.22592	1.22939	1.81059	0.070204	0	1.96947	-3.78529	1.27483	-2.96925	0.00298526	-1	1.96947
OTU_10544	Bacteria	Proteobacteria	Deltaproteobacteria	Myxococcales	Haliangiaceae	?	?	k__Bacteria,p__Proteobacteria,c__Deltaproteobacteria,o__Myxococcales,f__Haliangiaceae,g__?,s__?	5.7809	1.22752	13.6872	7.88608	12.2539	7.27035	27.865	10.2393	0	1	0	1	9	0.835067	0.033	1	14.8967	-1.24445	0.519029	-2.39764	0.016501	-1	14.8967	-1.09113	0.519059	-2.10213	0.0355415	-1	14.8967	-2.27844	0.500068	-4.55625	5.20746e-06	-1	14.8967	0.153315	0.489045	0.313498	0.753902	0	14.8967
OTU_10545	Bacteria	Gemmatimonadetes	Gemmatimonadetes_(class)	Gemmatimonadales	?	?	?	k__Bacteria,p__Gemmatimonadetes,c__Gemmatimonadetes_(class),o__Gemmatimonadales,f__?,g__?,s__?	1.94982	0.669111	0.669371	1.07006	3.8665	0.637234	4.64695	2.69664	0	0	1	1	10	0.874488	0.002	1	2.78316	1.53666	1.07738	1.42629	0.153785	0	2.78316	-0.971227	0.759244	-1.2792	0.200826	0	2.78316	-1.19696	0.749643	-1.59671	0.110331	0	2.78316	-2.50789	1.03959	-2.41239	0.0158484	-1	2.78316
OTU_10547	Bacteria	Armatimonadetes	Armatimonadetes_Group_4	?	?	?	?	k__Bacteria,p__Armatimonadetes,c__Armatimonadetes_Group_4,o__?,f__?,g__?,s__?	0	0	0.72797	1.09311	2.48671	1.35983	0.389162	0.870193	0	0	1	0	3	0.830672	0.004	1	0.90096	-2.09902	1.89302	-1.10882	0.267507	0	0.90096	-3.90092	1.7571	-2.2201	0.0264122	-1	0.90096	-1.36316	1.93539	-0.704335	0.481224	0	0.90096	-1.8019	1.71032	-1.05354	0.292092	0	0.90096
OTU_10548	Bacteria	Proteobacteria	Deltaproteobacteria	Myxococcales	Polyangiaceae	Sorangium	?	k__Bacteria,p__Proteobacteria,c__Deltaproteobacteria,o__Myxococcales,f__Polyangiaceae,g__Sorangium,s__?	1.45503	1.13319	16.4118	30.6747	0.471425	1.05414	0	0	1	1	0	0	5	0.882856	0.022	1	4.58456	-3.4982	1.49482	-2.34022	0.0192724	-1	4.58456	1.4187	1.71815	0.825714	0.408966	0	4.58456	2.91746	1.7429	1.67391	0.0941479	0	4.58456	4.91689	1.64967	2.98054	0.00287744	1	4.58456
OTU_10551	Bacteria	Actinobacteria	Actinobacteria_(class)	Frankiales	?	?	?	k__Bacteria,p__Actinobacteria,c__Actinobacteria_(class),o__Frankiales,f__?,g__?,s__?	0.771709	0.797889	22.3963	11.0969	0.69254	1.06868	4.92545	8.43776	0	1	0	1	9	0.92424	0.014	1	7.1965	-4.91538	1.17091	-4.1979	2.69398e-05	-1	7.1965	0.213492	1.419	0.150453	0.880407	0	7.1965	-2.74927	1.19885	-2.29325	0.0218338	-1	7.1965	5.12888	1.23682	4.14684	3.37094e-05	1	7.1965
OTU_10554	Bacteria	Planctomycetes	Planctomycetacia	Planctomycetales	?	?	?	k__Bacteria,p__Planctomycetes,c__Planctomycetacia,o__Planctomycetales,f__?,g__?,s__?	0.186875	0.417866	1.53607	1.76945	0	0	0	0	0	1	0	0	2	0.731384	0.038	1	0.430737	-2.6228	3.42293	-0.766244	0.443531	0	0.430737	0.392189	3.49776	0.112126	0.910724	0	0.430737	0.368071	3.49776	0.10523	0.916193	0	0.430737	3.01499	3.42299	0.880808	0.378422	0	0.430737
OTU_10557	Bacteria	Actinobacteria	MB-A2-108	?	?	?	?	k__Bacteria,p__Actinobacteria,c__MB-A2-108,o__?,f__?,g__?,s__?	0.507147	0.714745	1.98828	1.90566	0.18155	0.405959	0	0	0	1	0	0	2	0.770835	0.022	1	0.669243	-1.9326	2.0579	-0.939114	0.347672	0	0.669243	0.871438	2.1963	0.396775	0.691533	0	0.669243	1.4244	2.1963	0.648544	0.516633	0	0.669243	2.80404	2.08245	1.34651	0.178137	0	0.669243
OTU_10560	Bacteria	Proteobacteria	Deltaproteobacteria	Myxococcales	Haliangiaceae	?	?	k__Bacteria,p__Proteobacteria,c__Deltaproteobacteria,o__Myxococcales,f__Haliangiaceae,g__?,s__?	2.5266	3.91247	7.24708	6.64998	0	0	0.583743	1.30529	1	1	0	0	5	0.868857	0.009	1	2.58936	-1.53422	1.4429	-1.06329	0.287651	0	2.58936	3.7264	1.68765	2.20804	0.0272416	1	2.58936	2.03409	1.6458	1.23593	0.216486	0	2.58936	5.26062	1.66238	3.1645	0.00155349	1	2.58936
OTU_10574	Bacteria	Planctomycetes	Planctomycetacia	Planctomycetales	Planctomycetaceae	?	?	k__Bacteria,p__Planctomycetes,c__Planctomycetacia,o__Planctomycetales,f__Planctomycetaceae,g__?,s__?	0.186875	0.417866	2.34113	1.65706	0.157142	0.351379	0.361989	0.809433	0	1	0	0	2	0.783992	0.013	1	0.761785	-3.25155	1.96607	-1.65383	0.0981618	0	0.761785	-0.184896	2.12009	-0.0872117	0.930503	0	0.761785	-0.786091	2.12009	-0.370782	0.7108	0	0.761785	3.06666	1.96608	1.55978	0.118812	0	0.761785
OTU_1058	Bacteria	Ca._Parcubacteria	Candidatus_Magasanikbacteria	?	?	?	?	k__Bacteria,p__Ca._Parcubacteria,c__Candidatus_Magasanikbacteria,o__?,f__?,g__?,s__?	0	0	0	0	5.54279	6.77913	0.570522	0.844447	0	0	1	0	3	0.952195	0.002	1	1.52833	0	2.01442	0	1	0	1.52833	-5.05322	1.81767	-2.78006	0.00543493	-1	1.52833	-1.85582	1.98167	-0.936494	0.349019	0	1.52833	-4.71299	1.81768	-2.59287	0.00951798	-1	1.52833
OTU_10628	Bacteria	Bacteroidetes	Cytophagia	Cytophagales	Cytophagaceae	Sporocytophaga	?	k__Bacteria,p__Bacteroidetes,c__Cytophagia,o__Cytophagales,f__Cytophagaceae,g__Sporocytophaga,s__?	0.150709	0.336995	0	0	0.775387	0.732957	0	0	0	0	1	0	3	0.708773	0.037	1	0.231524	0.236854	4.03177	0.0587469	0.953154	0	0.231524	-1.64919	3.99749	-0.412556	0.679932	0	0.231524	0.368071	4.03177	0.0912928	0.92726	0	0.231524	-1.88604	3.99757	-0.471797	0.637071	0	0.231524
OTU_1063	Bacteria	Acidobacteria	Solibacteres_(Acidobacteria_group_3)	Solibacterales	Solibacteraceae	Ca._Solibacter	?	k__Bacteria,p__Acidobacteria,c__Solibacteres_(Acidobacteria_group_3),o__Solibacterales,f__Solibacteraceae,g__Ca._Solibacter,s__?	62.0898	45.3015	19.5936	16.0914	18.4722	13.0453	0.194581	0.435096	1	1	0	0	5	0.90221	0.016	1	25.0876	1.67522	0.670668	2.49784	0.0124953	1	25.0876	1.73441	0.66956	2.59038	0.00958706	1	25.0876	7.75975	1.12145	6.91937	4.53645e-12	1	25.0876	0.0591921	0.683306	0.086626	0.930969	0	25.0876
OTU_1064	Bacteria	Proteobacteria	Deltaproteobacteria	Myxococcales	Sandaracinaceae	?	?	k__Bacteria,p__Proteobacteria,c__Deltaproteobacteria,o__Myxococcales,f__Sandaracinaceae,g__?,s__?	16.1507	9.1537	29.7435	14.8908	13.1803	11.4975	5.44755	5.00475	1	1	0	0	5	0.843383	0.044	1	16.1305	-0.885106	0.689376	-1.28392	0.199169	0	16.1305	0.286465	0.701276	0.408492	0.682913	0	16.1305	1.5406	0.73337	2.10072	0.0356658	1	16.1305	1.17157	0.696068	1.68313	0.0923507	0	16.1305
OTU_1065	Bacteria	Proteobacteria	Alphaproteobacteria	Rhizobiales	?	?	?	k__Bacteria,p__Proteobacteria,c__Alphaproteobacteria,o__Rhizobiales,f__?,g__?,s__?	63.8912	15.0137	98.1018	42.5844	40.4986	8.66675	27.4036	9.68165	1	1	0	0	5	0.839427	0.002	1	57.4738	-0.616735	0.320305	-1.92546	0.0541721	0	57.4738	0.654702	0.329144	1.9891	0.0466897	1	57.4738	1.21963	0.337101	3.618	0.000296891	1	57.4738	1.27144	0.327606	3.881	0.000104029	1	57.4738
OTU_10650	Bacteria	Actinobacteria	Thermoleophilia	Gaiellales	?	?	?	k__Bacteria,p__Actinobacteria,c__Thermoleophilia,o__Gaiellales,f__?,g__?,s__?	1.59899	1.13802	0.5212	0.715693	0	0	0	0	1	0	0	0	1	0.776749	0.007	1	0.530047	1.76229	2.34024	0.753039	0.451427	0	0.530047	3.08345	2.34218	1.31649	0.18801	0	0.530047	3.05933	2.34218	1.30619	0.191488	0	0.530047	1.32116	2.46443	0.536091	0.591896	0	0.530047
OTU_10651	Bacteria	Planctomycetes	Planctomycetacia	Planctomycetales	?	?	?	k__Bacteria,p__Planctomycetes,c__Planctomycetacia,o__Planctomycetales,f__?,g__?,s__?	0.864721	0.854853	1.2823	1.69421	5.18483	5.89958	4.1259	2.1347	0	0	1	1	10	0.855192	0.039	1	2.86444	-0.453166	1.27485	-0.355466	0.722241	0	2.86444	-2.53154	1.14698	-2.20714	0.0273042	-1	2.86444	-2.22494	1.1563	-1.92419	0.0543313	0	2.86444	-2.07837	1.13296	-1.83446	0.066585	0	2.86444
OTU_1067	Bacteria	Planctomycetes	Planctomycetacia	Planctomycetales	Planctomycetaceae	?	?	k__Bacteria,p__Planctomycetes,c__Planctomycetacia,o__Planctomycetales,f__Planctomycetaceae,g__?,s__?	16.8921	9.68394	0	0	11.3597	17.0783	3.69704	8.26683	1	0	1	0	6	0.940363	0.001	1	7.98722	6.32698	1.57794	4.00966	6.08063e-05	1	7.98722	0.559432	1.30199	0.429674	0.667433	0	7.98722	2.17677	1.33223	1.63394	0.102272	0	7.98722	-5.76755	1.58283	-3.64382	0.000268621	-1	7.98722
OTU_1069	Bacteria	Acidobacteria	Acidobacteria_clade_RB25	Acidobacteria_group_22	?	?	?	k__Bacteria,p__Acidobacteria,c__Acidobacteria_clade_RB25,o__Acidobacteria_group_22,f__?,g__?,s__?	11.8453	9.7784	13.8346	2.39915	30.0638	9.04008	27.6515	7.25577	0	0	1	1	10	0.831908	0.002	1	20.8488	-0.219351	0.478949	-0.457984	0.646964	0	20.8488	-1.33622	0.457517	-2.92059	0.00349368	-1	20.8488	-1.21388	0.459143	-2.6438	0.0081981	-1	20.8488	-1.11687	0.460597	-2.42483	0.0153154	-1	20.8488
OTU_10693	Bacteria	Proteobacteria	Deltaproteobacteria	Myxococcales	BIrii41	?	?	k__Bacteria,p__Proteobacteria,c__Deltaproteobacteria,o__Myxococcales,f__BIrii41,g__?,s__?	0.186875	0.417866	0.474201	1.06035	4.87698	5.1293	4.19819	4.42657	0	0	1	1	10	0.807757	0.027	1	2.43406	-0.925533	1.89338	-0.488826	0.624965	0	2.43406	-4.29798	1.68818	-2.54592	0.0108989	-1	2.43406	-4.0881	1.69272	-2.41511	0.0157305	-1	2.43406	-3.37244	1.68559	-2.00075	0.0454191	-1	2.43406
OTU_1070	Bacteria	Acidobacteria	Solibacteres_(Acidobacteria_group_3)	Solibacterales	Solibacteraceae	Ca._Solibacter	?	k__Bacteria,p__Acidobacteria,c__Solibacteres_(Acidobacteria_group_3),o__Solibacterales,f__Solibacteraceae,g__Ca._Solibacter,s__?	87.4857	42.6354	58.4324	37.1363	92.7987	46.0153	28.7303	18.747	1	0	1	0	6	0.821032	0.038	1	66.8617	0.584177	0.577251	1.012	0.311539	0	66.8617	-0.087582	0.574154	-0.152541	0.87876	0	66.8617	1.60063	0.583277	2.74419	0.00606599	1	66.8617	-0.671759	0.577552	-1.16311	0.244783	0	66.8617
OTU_10701	Bacteria	Proteobacteria	Deltaproteobacteria	Myxococcales	Polyangiaceae	?	?	k__Bacteria,p__Proteobacteria,c__Deltaproteobacteria,o__Myxococcales,f__Polyangiaceae,g__?,s__?	2.27009	1.08094	20.0418	17.0017	0	0	0	0	1	1	0	0	5	1	0.002	1	5.57797	-3.12563	0.917075	-3.40827	0.000653771	-1	5.57797	3.60035	1.28435	2.80325	0.00505903	1	5.57797	3.57623	1.28435	2.78447	0.00536149	1	5.57797	6.72598	1.22847	5.47511	4.37249e-08	1	5.57797
OTU_10708	Bacteria	Proteobacteria	Deltaproteobacteria	Myxococcales	mle1-27	?	?	k__Bacteria,p__Proteobacteria,c__Deltaproteobacteria,o__Myxococcales,f__mle1-27,g__?,s__?	0.186875	0.417866	1.44967	1.1204	0	0	0	0	0	1	0	0	2	0.841813	0.011	1	0.409136	-2.54074	2.88256	-0.881418	0.378092	0	0.409136	0.392182	2.96796	0.132139	0.894875	0	0.409136	0.368065	2.96796	0.124013	0.901305	0	0.409136	2.93292	2.88259	1.01746	0.308935	0	0.409136
OTU_10716	Bacteria	Proteobacteria	Betaproteobacteria	Burkholderiales	Comamonadaceae	?	?	k__Bacteria,p__Proteobacteria,c__Betaproteobacteria,o__Burkholderiales,f__Comamonadaceae,g__?,s__?	8.13362	4.60111	2.24295	2.79823	11.3648	8.42705	4.84364	2.2244	1	0	1	0	6	0.856409	0.024	1	6.64625	1.85409	0.788089	2.35264	0.0186408	1	6.64625	-0.489821	0.669462	-0.731663	0.464374	0	6.64625	0.742324	0.707032	1.04992	0.293757	0	6.64625	-2.34391	0.782662	-2.99479	0.00274633	-1	6.64625
OTU_10724	Bacteria	Verrucomicrobia	OPB35_soil_group	?	?	?	?	k__Bacteria,p__Verrucomicrobia,c__OPB35_soil_group,o__?,f__?,g__?,s__?	4.85511	3.84454	2.70909	2.72352	0.652975	1.03055	0.180995	0.404717	1	1	0	0	5	0.900348	0.012	1	2.09954	0.832007	1.13003	0.736267	0.461568	0	2.09954	2.72311	1.29769	2.09842	0.0358677	1	2.09954	4.07675	1.39045	2.93197	0.00336815	1	2.09954	1.8911	1.33496	1.4166	0.156599	0	2.09954
OTU_10732	Bacteria	Proteobacteria	Alphaproteobacteria	Rhizobiales	Bradyrhizobiaceae	?	?	k__Bacteria,p__Proteobacteria,c__Alphaproteobacteria,o__Rhizobiales,f__Bradyrhizobiaceae,g__?,s__?	0.325485	0.447715	1.78403	1.95904	0	0	0	0	0	1	0	0	2	0.712337	0.043	1	0.527379	-2.25931	2.80125	-0.806537	0.419933	0	0.527379	0.969249	2.89971	0.334258	0.738185	0	0.527379	0.945131	2.89971	0.32594	0.74447	0	0.527379	3.22856	2.80128	1.15253	0.249103	0	0.527379
OTU_10734	Bacteria	Acidobacteria	Acidobacteria_clade_RB25	Acidobacteria_group_22	?	?	?	k__Bacteria,p__Acidobacteria,c__Acidobacteria_clade_RB25,o__Acidobacteria_group_22,f__?,g__?,s__?	7.47518	1.60813	5.03967	2.22445	43.6252	56.7333	24.0605	15.5391	0	0	1	1	10	0.918671	0.003	1	20.0501	0.55952	0.758953	0.737226	0.460985	0	20.0501	-2.53686	0.70139	-3.6169	0.000298148	-1	20.0501	-1.6894	0.707218	-2.38879	0.0169038	-1	20.0501	-3.09638	0.731864	-4.23081	2.32851e-05	-1	20.0501
OTU_10737	Bacteria	Acidobacteria	Solibacteres_(Acidobacteria_group_3)	Solibacterales	Solibacteraceae	Ca._Solibacter	?	k__Bacteria,p__Acidobacteria,c__Solibacteres_(Acidobacteria_group_3),o__Solibacterales,f__Solibacteraceae,g__Ca._Solibacter,s__?	2.70281	2.36869	9.29935	3.36173	10.7921	11.065	0.595865	0.545929	0	1	1	0	8	0.879246	0.038	1	5.84753	-1.77828	0.852655	-2.08558	0.0370164	-1	5.84753	-2.00032	0.845754	-2.36513	0.0180236	-1	5.84753	2.12629	1.16556	1.82426	0.0681128	0	5.84753	-0.222038	0.792198	-0.280281	0.779262	0	5.84753
OTU_1074	Bacteria	Gemmatimonadetes	S0134_terrestrial_group	?	?	?	?	k__Bacteria,p__Gemmatimonadetes,c__S0134_terrestrial_group,o__?,f__?,g__?,s__?	0.711335	1.21402	0.602439	0.848173	8.4757	17.3091	23.6885	13.2527	0	0	1	1	10	0.876702	0.025	1	8.36949	0.153867	1.63402	0.094165	0.924978	0	8.36949	-3.54787	1.41126	-2.51398	0.0119377	-1	8.36949	-5.05101	1.39943	-3.60934	0.000306981	-1	8.36949	-3.70174	1.48176	-2.4982	0.0124826	-1	8.36949
OTU_10743	Bacteria	Proteobacteria	Deltaproteobacteria	Myxococcales	Polyangiaceae	?	?	k__Bacteria,p__Proteobacteria,c__Deltaproteobacteria,o__Myxococcales,f__Polyangiaceae,g__?,s__?	14.2966	5.22955	27.2237	8.4114	46.8303	34.3057	79.5039	33.952	0	0	1	1	10	0.867549	0.013	1	41.9636	-0.930001	0.549739	-1.69171	0.0907009	0	41.9636	-1.69693	0.542198	-3.12973	0.00174968	-1	41.9636	-2.47087	0.538695	-4.58677	4.50153e-06	-1	41.9636	-0.76693	0.534069	-1.43601	0.150998	0	41.9636
OTU_10751	Bacteria	Proteobacteria	Deltaproteobacteria	Myxococcales	Archangiaceae	?	?	k__Bacteria,p__Proteobacteria,c__Deltaproteobacteria,o__Myxococcales,f__Archangiaceae,g__?,s__?	0	0	1.44207	1.94789	0	0	0	0	0	1	0	0	2	0.774597	0.037	1	0.360519	-3.11563	4.2209	-0.738142	0.460428	0	0.360519	0	4.27959	0	1	0	0.360519	0	4.27959	0	1	0	0.360519	2.93077	4.221	0.694331	0.487475	0	0.360519
OTU_10756	Bacteria	Planctomycetes	Planctomycetacia	Planctomycetales	Planctomycetaceae	?	?	k__Bacteria,p__Planctomycetes,c__Planctomycetacia,o__Planctomycetales,f__Planctomycetaceae,g__?,s__?	1.68611	1.32429	4.97866	2.8032	1.14188	1.80782	0.426626	0.953965	1	1	0	0	5	0.853547	0.014	1	2.05832	-1.57216	1.08673	-1.44669	0.147984	0	2.05832	0.497403	1.20309	0.413437	0.679287	0	2.05832	1.96006	1.38442	1.41579	0.156836	0	2.05832	2.06957	1.14798	1.8028	0.0714201	0	2.05832
OTU_1076	Bacteria	Gemmatimonadetes	S0134_terrestrial_group	?	?	?	?	k__Bacteria,p__Gemmatimonadetes,c__S0134_terrestrial_group,o__?,f__?,g__?,s__?	0.301418	0.67399	0	0	14.1547	18.4179	28.9747	15.2438	0	0	1	1	10	0.996524	0.002	1	10.8577	0.813924	1.63297	0.498431	0.61818	0	10.8577	-5.24418	1.36564	-3.84008	0.000122997	-1	10.8577	-6.29156	1.35987	-4.62659	3.71731e-06	-1	10.8577	-6.0581	1.36565	-4.43606	9.16206e-06	-1	10.8577
OTU_10764	Bacteria	Proteobacteria	Betaproteobacteria	TRA3-20	?	?	?	k__Bacteria,p__Proteobacteria,c__Betaproteobacteria,o__TRA3-20,f__?,g__?,s__?	2.33426	2.35315	2.26094	1.68997	13.2063	8.42642	12.4894	4.40391	0	0	1	1	10	0.921031	0.002	1	7.57272	0.0513631	0.830257	0.0618642	0.950671	0	7.57272	-2.47818	0.715347	-3.4643	0.000531607	-1	7.57272	-2.41684	0.7167	-3.37217	0.00074578	-1	7.57272	-2.52954	0.749405	-3.3754	0.000737077	-1	7.57272
OTU_10768	Bacteria	Actinobacteria	Actinobacteria_(class)	Micromonosporales	Micromonosporaceae	?	?	k__Bacteria,p__Actinobacteria,c__Actinobacteria_(class),o__Micromonosporales,f__Micromonosporaceae,g__?,s__?	3.4005	1.89507	13.6487	7.45073	1.54184	1.75119	0.475088	0.668039	1	1	0	0	5	0.945629	0.003	1	4.76654	-1.98939	0.717813	-2.77146	0.00558058	-1	4.76654	1.10192	0.864969	1.27394	0.202686	0	4.76654	2.99572	1.14559	2.61499	0.00892291	1	4.76654	3.0913	0.820451	3.76781	0.000164684	1	4.76654
OTU_1077	Bacteria	Planctomycetes	OM190	?	?	?	?	k__Bacteria,p__Planctomycetes,c__OM190,o__?,f__?,g__?,s__?	8.53365	4.53078	10.1037	5.41201	31.448	29.0139	46.0164	12.849	0	0	1	1	10	0.897812	0.005	1	24.0254	-0.257439	0.631523	-0.407647	0.683533	0	24.0254	-1.86326	0.604923	-3.08016	0.00206887	-1	24.0254	-2.42872	0.6013	-4.03911	5.36541e-05	-1	24.0254	-1.60582	0.607172	-2.64476	0.00817495	-1	24.0254
OTU_1079	Bacteria	Proteobacteria	Deltaproteobacteria	Myxococcales	mle1-27	?	?	k__Bacteria,p__Proteobacteria,c__Deltaproteobacteria,o__Myxococcales,f__mle1-27,g__?,s__?	5.2539	2.96189	0.178502	0.399143	32.3869	24.1417	32.3036	14.4445	0	0	1	1	10	0.960484	0.002	1	17.5307	4.07783	1.09982	3.70771	0.000209139	1	17.5307	-2.60095	0.624933	-4.16197	3.15516e-05	-1	17.5307	-2.61539	0.624978	-4.18477	2.85455e-05	-1	17.5307	-6.67878	1.07331	-6.22263	4.8889e-10	-1	17.5307
OTU_10796	Bacteria	Acidobacteria	Blastocatellia_(Acidobacteria_group_4)	Blastocatellales	Blastocatellaceae	2020-11-24	?	k__Bacteria,p__Acidobacteria,c__Blastocatellia_(Acidobacteria_group_4),o__Blastocatellales,f__Blastocatellaceae,g__11-24,s__?	0.852621	0.541174	0	0	0	0	0	0	1	0	0	0	1	0.894427	0.009	1	0.213155	2.02391	4.04702	0.5001	0.617005	0	0.213155	2.17925	4.04702	0.538483	0.590244	0	0.213155	2.15513	4.04702	0.532523	0.594364	0	0.213155	0	4.09511	0	1	0	0.213155
OTU_1081	Bacteria	Epsilonbacteraeota	Desulfurellia	Desulfurellales	H16	?	?	k__Bacteria,p__Epsilonbacteraeota,c__Desulfurellia,o__Desulfurellales,f__H16,g__?,s__?	7.71635	3.2314	16.3327	2.22998	8.4758	3.19886	11.3508	6.14572	0	1	0	1	9	0.794326	0.021	1	10.9689	-1.06731	0.461821	-2.3111	0.0208274	-1	10.9689	-0.0917044	0.485376	-0.188935	0.850144	0	10.9689	-0.555276	0.471254	-1.17829	0.238679	0	10.9689	0.975609	0.46537	2.09642	0.0360453	1	10.9689
OTU_10819	Bacteria	Verrucomicrobia	OPB35_soil_group	?	?	?	?	k__Bacteria,p__Verrucomicrobia,c__OPB35_soil_group,o__?,f__?,g__?,s__?	2.07603	1.23369	3.99434	4.72447	0.520243	0.800021	1.30772	1.80775	1	1	0	0	5	0.876677	0.011	1	1.97458	-0.932518	1.07044	-0.871154	0.38367	0	1.97458	1.81819	1.31827	1.37922	0.167826	0	1.97458	0.578463	1.15794	0.499563	0.617383	0	1.97458	2.75071	1.29472	2.12456	0.0336235	1	1.97458
OTU_10828	Bacteria	Proteobacteria	Alphaproteobacteria	Rickettsiales	TK34	?	?	k__Bacteria,p__Proteobacteria,c__Alphaproteobacteria,o__Rickettsiales,f__TK34,g__?,s__?	2.36127	0.588766	0.490869	1.09762	4.65517	1.96296	6.50236	5.67666	0	0	1	1	10	0.846625	0.034	1	3.50242	2.32524	1.18686	1.95915	0.050095	0	3.50242	-0.967106	0.823378	-1.17456	0.240171	0	3.50242	-1.48944	0.806614	-1.84653	0.0648148	0	3.50242	-3.29234	1.15851	-2.84188	0.00448478	-1	3.50242
OTU_10858	Bacteria	Proteobacteria	Betaproteobacteria	Burkholderiales	Comamonadaceae	Pelomonas	?	k__Bacteria,p__Proteobacteria,c__Betaproteobacteria,o__Burkholderiales,f__Comamonadaceae,g__Pelomonas,s__?	6.62073	2.05533	16.932	9.39485	9.4013	7.84467	4.55171	4.60952	0	1	1	0	8	0.837922	0.036	1	9.37643	-1.35905	0.622019	-2.18491	0.0288958	-1	9.37643	-0.497027	0.636328	-0.781086	0.434752	0	9.37643	0.482776	0.671577	0.718869	0.472222	0	9.37643	0.862025	0.613229	1.40572	0.159809	0	9.37643
OTU_1086	Bacteria	Proteobacteria	Betaproteobacteria	Neisseriales	Neisseriaceae	?	?	k__Bacteria,p__Proteobacteria,c__Betaproteobacteria,o__Neisseriales,f__Neisseriaceae,g__?,s__?	1.63349	2.16804	3.08304	1.57563	0	0	0	0	1	1	0	0	5	0.894427	0.002	1	1.17913	-0.922771	1.52807	-0.60388	0.545924	0	1.17913	3.11196	1.73568	1.79293	0.0729846	0	1.17913	3.08784	1.73568	1.77903	0.0752346	0	1.17913	4.03473	1.71363	2.3545	0.0185478	1	1.17913
OTU_10866	Bacteria	Chloroflexi	Chloroflexi_Subdivision_8_(TK10)	?	?	?	?	k__Bacteria,p__Chloroflexi,c__Chloroflexi_Subdivision_8_(TK10),o__?,f__?,g__?,s__?	1.08369	1.56777	6.44655	4.18656	2.18324	1.47513	6.30344	3.39435	0	1	0	1	9	0.892207	0.005	1	4.00423	-2.5836	0.92329	-2.79826	0.00513793	-1	4.00423	-0.96022	0.990914	-0.969025	0.332533	0	4.00423	-2.53727	0.921044	-2.75477	0.00587329	-1	4.00423	1.62338	0.841703	1.92869	0.0537698	0	4.00423
OTU_10872	Bacteria	Epsilonbacteraeota	Desulfurellia	Desulfurellales	H16	?	?	k__Bacteria,p__Epsilonbacteraeota,c__Desulfurellia,o__Desulfurellales,f__H16,g__?,s__?	10.1211	4.17541	3.2975	1.72403	6.86923	5.2824	0.475088	0.668039	1	0	1	0	6	0.9046	0.003	1	5.19072	1.64385	0.729024	2.25487	0.0241415	1	5.19072	0.54272	0.668211	0.812198	0.416678	0	5.19072	4.56833	1.10326	4.14076	3.46157e-05	1	5.19072	-1.10113	0.745747	-1.47655	0.139796	0	5.19072
OTU_10884	Bacteria	Proteobacteria	Deltaproteobacteria	Myxococcales	Polyangiaceae	?	?	k__Bacteria,p__Proteobacteria,c__Deltaproteobacteria,o__Myxococcales,f__Polyangiaceae,g__?,s__?	6.54561	5.4558	38.064	12.7214	2.88126	2.83299	6.17082	4.78818	0	1	0	1	9	0.907925	0.025	1	13.4154	-2.54237	0.677148	-3.75453	0.000173665	-1	13.4154	1.11364	0.766735	1.45245	0.146377	0	13.4154	0.0680049	0.718372	0.0946653	0.924581	0	13.4154	3.65602	0.736728	4.96251	6.95883e-07	1	13.4154
OTU_10885	Bacteria	Planctomycetes	Planctomycetacia	Planctomycetales	Planctomycetaceae	Gemmata	?	k__Bacteria,p__Planctomycetes,c__Planctomycetacia,o__Planctomycetales,f__Planctomycetaceae,g__Gemmata,s__?	0	0	1.5166	1.39192	0	0	0	0	0	1	0	0	2	0.774597	0.04	1	0.37915	-3.18563	4.21903	-0.755061	0.450213	0	0.37915	0	4.27959	0	1	0	0.37915	0	4.27959	0	1	0	0.37915	3.00077	4.21913	0.71123	0.476941	0	0.37915
OTU_1089	Bacteria	Gemmatimonadetes	Gemmatimonadetes_(class)	Gemmatimonadales	Gemmatimonadaceae	Gemmatimonas	?	k__Bacteria,p__Gemmatimonadetes,c__Gemmatimonadetes_(class),o__Gemmatimonadales,f__Gemmatimonadaceae,g__Gemmatimonas,s__?	0	0	0	0	3.54116	2.4465	0.901714	0.921745	0	0	1	1	10	0.83666	0.012	1	1.11072	0	2.00266	0	1	0	1.11072	-4.41912	1.81657	-2.43267	0.0149878	-1	1.11072	-2.4028	1.91707	-1.25337	0.210072	0	1.11072	-4.07889	1.81658	-2.24537	0.0247443	-1	1.11072
OTU_10898	Bacteria	Actinobacteria	Thermoleophilia	Solirubrobacterales	Gsoil-1167	?	?	k__Bacteria,p__Actinobacteria,c__Thermoleophilia,o__Solirubrobacterales,f__Gsoil-1167,g__?,s__?	11.1104	4.18476	7.41929	3.53937	19.4219	6.6913	9.4718	3.95481	1	0	1	0	6	0.802386	0.048	1	11.8558	0.565112	0.49218	1.14818	0.250894	0	11.8558	-0.814451	0.44777	-1.81891	0.0689259	0	11.8558	0.216862	0.47352	0.457979	0.646967	0	11.8558	-1.37956	0.479883	-2.87479	0.00404297	-1	11.8558
OTU_10899	Bacteria	Planctomycetes	Planctomycetacia	Planctomycetales	Planctomycetaceae	?	?	k__Bacteria,p__Planctomycetes,c__Planctomycetacia,o__Planctomycetales,f__Planctomycetaceae,g__?,s__?	1.62433	0.78698	1.91581	1.57523	0	0	0	0	1	1	0	0	5	0.948683	0.003	1	0.885036	-0.218689	1.40103	-0.156091	0.875961	0	0.885036	3.1037	1.59442	1.9466	0.0515827	0	0.885036	3.07958	1.59442	1.93147	0.0534245	0	0.885036	3.32239	1.601	2.0752	0.0379682	1	0.885036
OTU_109	Bacteria	Proteobacteria	Deltaproteobacteria	Myxococcales	BIrii41	?	?	k__Bacteria,p__Proteobacteria,c__Deltaproteobacteria,o__Myxococcales,f__BIrii41,g__?,s__?	211.586	110.356	143.262	24.5085	233.158	77.3299	103.486	17.3996	1	0	1	0	6	0.801976	0.012	1	172.873	0.559926	0.327312	1.71068	0.0871403	0	172.873	-0.14149	0.32503	-0.435313	0.663335	0	172.873	1.02975	0.328674	3.13305	0.00172998	1	172.873	-0.701416	0.327423	-2.14223	0.0321748	-1	172.873
OTU_10907	Bacteria	Proteobacteria	Betaproteobacteria	Nitrosomonadales	Nitrosomonadaceae	?	?	k__Bacteria,p__Proteobacteria,c__Betaproteobacteria,o__Nitrosomonadales,f__Nitrosomonadaceae,g__?,s__?	0.808565	1.31096	3.65997	4.16911	0.254205	0.568419	0.280507	0.627233	0	1	0	0	2	0.855289	0.015	1	1.25081	-2.11598	1.53558	-1.37797	0.168213	0	1.25081	1.56864	1.74875	0.897005	0.369716	0	1.25081	1.54452	1.74875	0.883213	0.377121	0	1.25081	3.68461	1.65525	2.22602	0.0260128	1	1.25081
OTU_1091	Bacteria	Bacteroidetes	Sphingobacteriia	Sphingobacteriales	env.OPS_17	?	?	k__Bacteria,p__Bacteroidetes,c__Sphingobacteriia,o__Sphingobacteriales,f__env.OPS_17,g__?,s__?	0.186875	0.417866	0.178502	0.399143	0.508409	1.13684	4.46767	3.26885	0	0	0	1	4	0.818005	0.01	1	1.33537	-0.340232	1.95993	-0.173594	0.862185	0	1.33537	-0.774407	1.95675	-0.395761	0.692281	0	1.33537	-4.18168	1.76252	-2.37256	0.0176652	-1	1.33537	-0.434175	1.95676	-0.221884	0.824404	0	1.33537
OTU_1093	Bacteria	Planctomycetes	Planctomycetacia	Planctomycetales	Planctomycetaceae	Pirellula	?	k__Bacteria,p__Planctomycetes,c__Planctomycetacia,o__Planctomycetales,f__Planctomycetaceae,g__Pirellula,s__?	4.12321	2.2642	3.33299	2.6122	16.9879	14.4129	29.3775	8.30569	0	0	1	1	10	0.928151	0.002	1	13.4554	0.293454	0.700327	0.419024	0.675198	0	13.4554	-2.01935	0.612264	-3.29817	0.000973165	-1	13.4554	-2.82954	0.603327	-4.6899	2.7334e-06	-1	13.4554	-2.31281	0.651938	-3.54759	0.000388779	-1	13.4554
OTU_10932	Bacteria	Proteobacteria	Deltaproteobacteria	Myxococcales	Haliangiaceae	Haliangium	?	k__Bacteria,p__Proteobacteria,c__Deltaproteobacteria,o__Myxococcales,f__Haliangiaceae,g__Haliangium,s__?	9.23487	5.48716	5.67298	5.08526	2.4772	2.51061	0.797056	1.27279	1	1	0	0	5	0.905494	0.008	1	4.54553	0.728808	0.863568	0.84395	0.398697	0	4.54553	1.90639	0.913309	2.08734	0.0368572	1	4.54553	3.49516	1.0903	3.2057	0.00134735	1	4.54553	1.17758	0.937654	1.25588	0.209159	0	4.54553
OTU_10943	Bacteria	Planctomycetes	Planctomycetacia	Planctomycetales	Planctomycetaceae	?	?	k__Bacteria,p__Planctomycetes,c__Planctomycetacia,o__Planctomycetales,f__Planctomycetaceae,g__?,s__?	4.53806	3.04994	3.78661	1.84828	1.76825	1.00923	1.82655	1.70017	1	1	0	0	5	0.835709	0.02	1	2.97987	0.264608	0.763855	0.346411	0.729034	0	2.97987	1.31859	0.832687	1.58353	0.113301	0	2.97987	1.3788	0.841201	1.63908	0.101196	0	2.97987	1.05398	0.85865	1.22748	0.219641	0	2.97987
OTU_10944	Bacteria	Ca._Latescibacteria_(WS3)	?	?	?	?	?	k__Bacteria,p__Ca._Latescibacteria_(WS3),c__?,o__?,f__?,g__?,s__?	0.20573	0.460025	1.12644	1.18677	0	0	0	0	0	1	0	0	2	0.712279	0.044	1	0.333043	-2.18374	3.62284	-0.602769	0.546662	0	0.333043	0.392188	3.67846	0.106618	0.915092	0	0.333043	0.36807	3.67846	0.100061	0.920296	0	0.333043	2.57593	3.62291	0.711012	0.477077	0	0.333043
OTU_10945	Bacteria	Acidobacteria	Solibacteres_(Acidobacteria_group_3)	Solibacterales	Solibacteraceae	Ca._Solibacter	?	k__Bacteria,p__Acidobacteria,c__Solibacteres_(Acidobacteria_group_3),o__Solibacterales,f__Solibacteraceae,g__Ca._Solibacter,s__?	6.05697	3.64784	11.844	3.42881	0	0	0	0	1	1	0	0	5	1	0.002	1	4.47524	-0.962702	0.694066	-1.38705	0.165427	0	4.47524	5.00592	1.12861	4.43549	9.18639e-06	1	4.47524	4.9818	1.12861	4.41412	1.01422e-05	1	4.47524	5.96862	1.11899	5.33393	9.61107e-08	1	4.47524
OTU_10950	Bacteria	Planctomycetes	Planctomycetacia	Planctomycetales	?	?	?	k__Bacteria,p__Planctomycetes,c__Planctomycetacia,o__Planctomycetales,f__?,g__?,s__?	0	0	1.22444	1.25121	0	0	0	0	0	1	0	0	2	0.774597	0.037	1	0.306111	-2.87747	4.22799	-0.680577	0.496139	0	0.306111	0	4.27959	0	1	0	0.306111	0	4.27959	0	1	0	0.306111	2.69261	4.22808	0.63684	0.524229	0	0.306111
OTU_10951	Bacteria	Proteobacteria	Deltaproteobacteria	Myxococcales	?	?	?	k__Bacteria,p__Proteobacteria,c__Deltaproteobacteria,o__Myxococcales,f__?,g__?,s__?	0.20573	0.460025	1.75921	1.97285	0	0	0	0	0	1	0	0	2	0.732926	0.044	1	0.491235	-2.82865	3.29789	-0.857714	0.39105	0	0.491235	0.392188	3.38168	0.115974	0.907673	0	0.491235	0.368071	3.38168	0.108842	0.913327	0	0.491235	3.22084	3.29794	0.976621	0.328757	0	0.491235
OTU_10959	Bacteria	Verrucomicrobia	Spartobacteria	Chthoniobacterales	LD29	?	?	k__Bacteria,p__Verrucomicrobia,c__Spartobacteria,o__Chthoniobacterales,f__LD29,g__?,s__?	0	0	3.47557	4.09443	0	0	0.361989	0.809433	0	1	0	0	2	0.737159	0.035	1	0.95939	-4.3852	2.87536	-1.5251	0.127235	0	0.95939	0	2.99362	0	1	0	0.95939	-1.36314	2.99362	-0.455348	0.648859	0	0.95939	4.20032	2.87539	1.46079	0.144074	0	0.95939
OTU_10963	Bacteria	Verrucomicrobia	OPB35_soil_group	?	?	?	?	k__Bacteria,p__Verrucomicrobia,c__OPB35_soil_group,o__?,f__?,g__?,s__?	15.1734	14.118	22.2362	8.46258	3.49574	6.034	1.8893	1.52685	1	1	0	0	5	0.934968	0.003	1	10.6987	-0.550713	0.852121	-0.646285	0.518095	0	10.6987	2.04777	0.906593	2.25876	0.0238986	1	10.6987	3.01731	0.967957	3.1172	0.00182578	1	10.6987	2.59848	0.90478	2.87195	0.00407946	1	10.6987
OTU_10966	Bacteria	Proteobacteria	Deltaproteobacteria	Myxococcales	Haliangiaceae	?	?	k__Bacteria,p__Proteobacteria,c__Deltaproteobacteria,o__Myxococcales,f__Haliangiaceae,g__?,s__?	5.19307	4.43178	6.64778	7.8905	3.99658	6.32736	0.180995	0.404717	1	1	0	0	5	0.859769	0.047	1	4.00461	-0.337833	1.16749	-0.289367	0.7723	0	4.00461	0.366918	1.182	0.310422	0.75624	0	4.00461	4.18511	1.45695	2.87251	0.0040723	1	4.00461	0.704751	1.18217	0.596149	0.551076	0	4.00461
OTU_10967	Bacteria	Cyanobacteria	ML635J-21	?	?	?	?	k__Bacteria,p__Cyanobacteria,c__ML635J-21,o__?,f__?,g__?,s__?	0.150709	0.336995	2.81557	2.94022	0	0	0.723979	1.61887	0	1	0	0	2	0.781268	0.014	1	0.922565	-3.49418	2.30541	-1.51564	0.12961	0	0.922565	0.392186	2.44449	0.160437	0.872537	0	0.922565	-1.59059	2.3936	-0.664519	0.506358	0	0.922565	3.88636	2.30543	1.68574	0.0918451	0	0.922565
OTU_10968	Bacteria	Actinobacteria	Acidimicrobiia	Acidimicrobiales	Acidimicrobiaceae	CL500-29_marine_group	?	k__Bacteria,p__Actinobacteria,c__Acidimicrobiia,o__Acidimicrobiales,f__Acidimicrobiaceae,g__CL500-29_marine_group,s__?	8.55544	5.27131	10.4497	8.49717	0.739846	1.09257	1.15027	1.21693	1	1	0	0	5	0.9537	0.002	1	5.22381	-0.288149	0.779565	-0.369629	0.711659	0	5.22381	3.73544	1.10536	3.3794	0.000726454	1	5.22381	2.99716	0.982722	3.04986	0.00228949	1	5.22381	4.02359	1.10616	3.63743	0.00027537	1	5.22381
OTU_10969	Bacteria	Acidobacteria	Blastocatellia_(Acidobacteria_group_4)	Blastocatellales	Blastocatellaceae	?	?	k__Bacteria,p__Acidobacteria,c__Blastocatellia_(Acidobacteria_group_4),o__Blastocatellales,f__Blastocatellaceae,g__?,s__?	10.0794	12.2762	19.418	39.2552	0.971282	2.17185	0.187971	0.420315	1	1	0	0	5	0.930574	0.013	1	7.66415	-0.937842	1.50841	-0.621741	0.534112	0	7.66415	3.451	1.64809	2.09393	0.0362658	1	7.66415	5.14	1.75585	2.92736	0.00341858	1	7.66415	4.38884	1.64428	2.66916	0.00760421	1	7.66415
OTU_10970	Bacteria	Planctomycetes	Phycisphaerae	Pla1_lineage	?	?	?	k__Bacteria,p__Planctomycetes,c__Phycisphaerae,o__Pla1_lineage,f__?,g__?,s__?	0.150709	0.336995	1.03407	1.13683	0	0	0	0	0	1	0	0	2	0.723655	0.04	1	0.296194	-2.04915	3.76744	-0.543909	0.586504	0	0.296194	0.392189	3.81549	0.102788	0.918131	0	0.296194	0.368071	3.81549	0.0964675	0.923149	0	0.296194	2.44134	3.76751	0.647997	0.516987	0	0.296194
OTU_10974	Bacteria	Proteobacteria	Deltaproteobacteria	Myxococcales	Sandaracinaceae	Sandaracinus	?	k__Bacteria,p__Proteobacteria,c__Deltaproteobacteria,o__Myxococcales,f__Sandaracinaceae,g__Sandaracinus,s__?	2.85819	4.29277	2.80171	3.41288	0.18155	0.405959	0	0	1	1	0	0	5	0.823556	0.024	1	1.46036	0.0409371	1.71532	0.0238656	0.98096	0	1.46036	3.33641	1.89774	1.7581	0.078731	0	1.46036	3.88937	1.89774	2.04947	0.0404157	1	1.46036	3.29547	1.90845	1.72678	0.0842074	0	1.46036
OTU_1098	Bacteria	Elusimicrobia	Elusimicrobia_(class)	Lineage_IIb	?	?	?	k__Bacteria,p__Elusimicrobia,c__Elusimicrobia_(class),o__Lineage_IIb,f__?,g__?,s__?	0.150709	0.336995	0.237101	0.530173	3.13641	3.51084	5.52212	4.76143	0	0	1	1	10	0.81853	0.02	1	2.26158	-0.340229	1.82039	-0.186899	0.85174	0	2.26158	-3.65603	1.61853	-2.25886	0.0238919	-1	2.26158	-4.48608	1.60011	-2.80361	0.00505341	-1	2.26158	-3.3158	1.61853	-2.04865	0.0404968	-1	2.26158
OTU_10981	Bacteria	Verrucomicrobia	OPB35_soil_group	?	?	?	?	k__Bacteria,p__Verrucomicrobia,c__OPB35_soil_group,o__?,f__?,g__?,s__?	0.376428	0.515466	0	0	1.67389	0.651214	0	0	0	0	1	0	3	0.903551	0.002	1	0.512579	0.813911	2.17072	0.374949	0.707698	0	0.512579	-2.17312	2.03438	-1.0682	0.285431	0	0.512579	0.94513	2.17072	0.435399	0.663273	0	0.512579	-2.98704	2.0344	-1.46827	0.142032	0	0.512579
OTU_10992	Bacteria	Acidobacteria	Blastocatellia_(Acidobacteria_group_4)	Blastocatellales	Blastocatellaceae	RB41	?	k__Bacteria,p__Acidobacteria,c__Blastocatellia_(Acidobacteria_group_4),o__Blastocatellales,f__Blastocatellaceae,g__RB41,s__?	1.24255	1.02847	0.512866	0.705589	4.73091	6.21739	8.92879	5.15351	0	0	1	1	10	0.941341	0.002	1	3.85378	1.41426	1.29048	1.09592	0.273113	0	3.85378	-1.88166	0.966735	-1.94641	0.0516061	0	3.85378	-2.84093	0.943415	-3.01132	0.00260113	-1	3.85378	-3.29592	1.20756	-2.7294	0.00634504	-1	3.85378
OTU_110	Bacteria	Planctomycetes	Phycisphaerae	Tepidisphaerales	Tepidisphaeraceae	?	?	k__Bacteria,p__Planctomycetes,c__Phycisphaerae,o__Tepidisphaerales,f__Tepidisphaeraceae,g__?,s__?	13.7975	5.08299	10.8426	6.66268	126.531	180.815	54.5493	71.2321	0	0	1	1	10	0.938203	0.007	1	51.4302	0.347859	0.852209	0.408185	0.683138	0	51.4302	-3.19592	0.827974	-3.85993	0.000113418	-1	51.4302	-1.9824	0.830763	-2.38624	0.0170217	-1	51.4302	-3.54378	0.838081	-4.22845	2.35307e-05	-1	51.4302
OTU_11011	Bacteria	Gemmatimonadetes	Gemmatimonadetes_(class)	Gemmatimonadales	Gemmatimonadaceae	?	?	k__Bacteria,p__Gemmatimonadetes,c__Gemmatimonadetes_(class),o__Gemmatimonadales,f__Gemmatimonadaceae,g__?,s__?	2.0531	1.27877	6.07377	3.77817	3.97408	2.2942	0.669669	0.936883	0	1	1	0	8	0.887014	0.006	1	3.19266	-1.62111	0.80509	-2.01358	0.0440538	-1	3.19266	-1.0134	0.822536	-1.23204	0.217935	0	3.19266	1.68609	1.11638	1.51031	0.130964	0	3.19266	0.607716	0.753148	0.806901	0.419723	0	3.19266
OTU_11020	Bacteria	Proteobacteria	Deltaproteobacteria	Myxococcales	Haliangiaceae	Haliangium	?	k__Bacteria,p__Proteobacteria,c__Deltaproteobacteria,o__Myxococcales,f__Haliangiaceae,g__Haliangium,s__?	0.753544	1.68498	0.357004	0.798285	1.27135	1.81989	12.6352	6.47008	0	0	0	1	4	0.917272	0.002	1	3.75427	0.805899	1.60534	0.502011	0.61566	0	3.75427	-0.696631	1.44152	-0.483262	0.62891	0	3.75427	-3.95991	1.33629	-2.96335	0.0030431	-1	3.75427	-1.50253	1.56201	-0.961921	0.336089	0	3.75427
OTU_11031	Bacteria	Actinobacteria	Actinobacteria_(class)	Frankiales	?	?	?	k__Bacteria,p__Actinobacteria,c__Actinobacteria_(class),o__Frankiales,f__?,g__?,s__?	4.50331	2.22674	2.67802	1.91057	6.38121	4.44733	1.08307	1.02291	1	0	1	0	6	0.862086	0.021	1	3.6614	0.737658	0.780631	0.944951	0.344684	0	3.6614	-0.543403	0.70617	-0.769507	0.441592	0	3.6614	2.10441	0.919824	2.28784	0.0221468	1	3.6614	-1.28106	0.768975	-1.66593	0.095727	0	3.6614
OTU_1104	Bacteria	Verrucomicrobia	OPB35_soil_group	?	?	?	?	k__Bacteria,p__Verrucomicrobia,c__OPB35_soil_group,o__?,f__?,g__?,s__?	6.41639	4.18021	12.8206	9.2081	19.3839	16.6896	28.6793	6.38592	0	0	1	1	10	0.845081	0.03	1	16.8251	-1.00966	0.69837	-1.44574	0.148249	0	16.8251	-1.58334	0.6878	-2.30203	0.0213335	-1	16.8251	-2.16798	0.682473	-3.17665	0.00148988	-1	16.8251	-0.573674	0.671805	-0.853928	0.393145	0	16.8251
OTU_11040	Bacteria	Proteobacteria	Deltaproteobacteria	Myxococcales	BIrii41	?	?	k__Bacteria,p__Proteobacteria,c__Deltaproteobacteria,o__Myxococcales,f__BIrii41,g__?,s__?	6.11075	3.94477	6.30261	5.80954	30.7787	22.2427	19.9881	10.1587	0	0	1	1	10	0.896395	0.001	1	15.795	-0.0539773	0.709568	-0.0760706	0.939363	0	15.795	-2.3178	0.665413	-3.48325	0.000495357	-1	15.795	-1.7065	0.671201	-2.54245	0.0110078	-1	15.795	-2.26383	0.675537	-3.35115	0.000804772	-1	15.795
OTU_11044	Bacteria	Actinobacteria	Actinobacteria_(class)	Micromonosporales	Micromonosporaceae	?	?	k__Bacteria,p__Actinobacteria,c__Actinobacteria_(class),o__Micromonosporales,f__Micromonosporaceae,g__?,s__?	0.186875	0.417866	0	0	1.63583	1.86887	0	0	0	0	1	0	3	0.733815	0.036	1	0.455677	0.236854	3.41928	0.0692701	0.944775	0	0.455677	-2.73174	3.33501	-0.81911	0.412724	0	0.455677	0.368072	3.41928	0.107646	0.914277	0	0.455677	-2.96859	3.33506	-0.890117	0.373403	0	0.455677
OTU_1105	Bacteria	Chloroflexi	Anaerolineae	Anaerolineales	?	?	?	k__Bacteria,p__Chloroflexi,c__Anaerolineae,o__Anaerolineales,f__?,g__?,s__?	27.0467	14.3682	16.4252	9.24498	41.5211	15.6357	32.7842	6.88819	0	0	1	1	10	0.79429	0.035	1	29.4443	0.714273	0.433506	1.64767	0.099421	0	29.4443	-0.622719	0.411473	-1.51339	0.130181	0	29.4443	-0.27544	0.415109	-0.663538	0.506986	0	29.4443	-1.33699	0.429373	-3.11382	0.00184681	-1	29.4443
OTU_11050	Bacteria	Acidobacteria	AT-s3-28	?	?	?	?	k__Bacteria,p__Acidobacteria,c__AT-s3-28,o__?,f__?,g__?,s__?	0.150709	0.336995	0	0	0	0	0.978051	1.19295	0	0	0	1	4	0.721034	0.036	1	0.28219	0.236854	3.85388	0.0614587	0.950994	0	0.28219	0.39219	3.85388	0.101765	0.918943	0	0.28219	-1.98753	3.80356	-0.522544	0.601291	0	0.28219	0	3.85395	0	1	0	0.28219
OTU_1106	Bacteria	Proteobacteria	Gammaproteobacteria	Xanthomonadales	Xanthomonadales_Incertae_Sedis	Acidibacter	?	k__Bacteria,p__Proteobacteria,c__Gammaproteobacteria,o__Xanthomonadales,f__Xanthomonadales_Incertae_Sedis,g__Acidibacter,s__?	70.0714	47.2118	0.929208	1.54262	12.8035	12.3432	0	0	1	0	0	0	1	0.914403	0.005	1	20.951	6.24923	1.21966	5.12373	2.99542e-07	1	20.951	2.43828	1.00232	2.43263	0.0149895	1	20.951	8.51175	1.34301	6.3378	2.33063e-10	1	20.951	-3.81095	1.23114	-3.09548	0.00196497	-1	20.951
OTU_11075	Bacteria	Proteobacteria	Alphaproteobacteria	Rhizobiales	?	?	?	k__Bacteria,p__Proteobacteria,c__Alphaproteobacteria,o__Rhizobiales,f__?,g__?,s__?	5.08515	7.33899	20.3235	2.37169	9.64881	10.1232	20.2919	5.03998	0	1	0	1	9	0.856622	0.007	1	13.8373	-1.95671	0.741289	-2.6396	0.00830043	-1	13.8373	-0.847025	0.756151	-1.12018	0.262637	0	13.8373	-1.95381	0.739964	-2.64041	0.0082807	-1	13.8373	1.10968	0.723431	1.53391	0.125051	0	13.8373
OTU_1108	Bacteria	Planctomycetes	Planctomycetacia	Planctomycetales	Planctomycetaceae	?	?	k__Bacteria,p__Planctomycetes,c__Planctomycetacia,o__Planctomycetales,f__Planctomycetaceae,g__?,s__?	13.8952	5.8151	12.7691	4.04768	5.2363	3.23088	6.42568	0.702272	1	1	0	0	5	0.834097	0.002	1	9.58157	0.122284	0.450687	0.271328	0.786138	0	9.58157	1.37571	0.495483	2.7765	0.00549483	1	9.58157	1.11416	0.483159	2.30599	0.0211111	1	9.58157	1.25342	0.505766	2.47826	0.0132023	1	9.58157
OTU_11080	Bacteria	Proteobacteria	Deltaproteobacteria	Myxococcales	?	?	?	k__Bacteria,p__Proteobacteria,c__Deltaproteobacteria,o__Myxococcales,f__?,g__?,s__?	0.476194	0.689416	0	0	9.7919	6.96899	0.778324	1.74039	0	0	1	0	3	0.842108	0.008	1	2.76161	1.25729	1.90619	0.659584	0.509521	0	2.76161	-4.28819	1.68676	-2.54226	0.0110138	-1	2.76161	-0.667056	1.82957	-0.364596	0.715413	0	2.76161	-5.54549	1.71253	-3.23818	0.00120293	-1	2.76161
OTU_11086	Bacteria	Planctomycetes	OM190	?	?	?	?	k__Bacteria,p__Planctomycetes,c__OM190,o__?,f__?,g__?,s__?	0.584834	0.857462	0.719636	1.06516	10.3309	8.09972	3.03802	2.42676	0	0	1	1	10	0.905533	0.007	1	3.66834	-0.325577	1.43337	-0.227142	0.820314	0	3.66834	-4.21327	1.18933	-3.54255	0.000396276	-1	3.66834	-2.49238	1.22977	-2.02669	0.0426937	-1	3.66834	-3.8877	1.19178	-3.2621	0.00110591	-1	3.66834
OTU_1109	Bacteria	Proteobacteria	Gammaproteobacteria	Acidiferrobacterales	Acidiferrobacteraceae	?	?	k__Bacteria,p__Proteobacteria,c__Gammaproteobacteria,o__Acidiferrobacterales,f__Acidiferrobacteraceae,g__?,s__?	1.01247	1.78204	20.3419	33.8432	1.22549	2.10304	2.11543	1.79004	0	1	0	0	2	0.907588	0.048	1	6.17382	-4.39543	1.36492	-3.22028	0.00128066	-1	6.17382	-0.245354	1.48739	-0.164956	0.868979	0	6.17382	-1.14811	1.42921	-0.80332	0.42179	0	6.17382	4.15007	1.35957	3.05248	0.00226958	1	6.17382
OTU_11090	Bacteria	Proteobacteria	Deltaproteobacteria	Myxococcales	Nannocystaceae	?	?	k__Bacteria,p__Proteobacteria,c__Deltaproteobacteria,o__Myxococcales,f__Nannocystaceae,g__?,s__?	0.150709	0.336995	0	0	1.34671	1.36943	1.03863	0.717944	0	0	1	1	10	0.867444	0.002	1	0.634013	0.236842	1.91947	0.123389	0.901799	0	0.634013	-2.40637	1.7832	-1.34947	0.177186	0	0.634013	-2.0631	1.80929	-1.14028	0.254168	0	0.634013	-2.64321	1.78321	-1.48228	0.138265	0	0.634013
OTU_11092	Bacteria	Bacteroidetes	Cytophagia	Cytophagales	Cytophagaceae	Cytophaga	?	k__Bacteria,p__Bacteroidetes,c__Cytophagia,o__Cytophagales,f__Cytophagaceae,g__Cytophaga,s__?	0	0	0	0	1.6625	1.38211	0.194581	0.435096	0	0	1	0	3	0.846273	0.011	1	0.464271	0	2.87275	0	1	0	0.464271	-3.32143	2.77146	-1.19844	0.230746	0	0.464271	-0.786074	2.87275	-0.273631	0.784368	0	0.464271	-2.98121	2.77149	-1.07567	0.282075	0	0.464271
OTU_11104	Bacteria	Acidobacteria	Subgroup_6	?	?	?	?	k__Bacteria,p__Acidobacteria,c__Subgroup_6,o__?,f__?,g__?,s__?	0.373751	0.835732	0.423937	0.592435	1.61136	1.63931	1.7953	0.902283	0	0	1	1	10	0.805119	0.032	1	1.05109	-0.334846	1.69807	-0.197192	0.843677	0	1.05109	-2.06746	1.52827	-1.35281	0.176116	0	1.05109	-2.29435	1.51625	-1.51317	0.130236	0	1.05109	-1.73262	1.5259	-1.13547	0.256179	0	1.05109
OTU_1111	Bacteria	Proteobacteria	Alphaproteobacteria	Rhodospirillales	Acetobacteraceae	?	?	k__Bacteria,p__Proteobacteria,c__Alphaproteobacteria,o__Rhodospirillales,f__Acetobacteraceae,g__?,s__?	23.946	10.3176	34.848	19.5895	1.1778	1.28831	1.12456	1.02397	1	1	0	0	5	0.980977	0.002	1	15.2741	-0.539686	0.521217	-1.03544	0.300466	0	15.2741	4.31147	0.780893	5.5212	3.36684e-08	1	15.2741	4.51191	0.818218	5.51431	3.5015e-08	1	15.2741	4.85115	0.779624	6.22243	4.8951e-10	1	15.2741
OTU_11129	Bacteria	Proteobacteria	Alphaproteobacteria	Sphingomonadales	Sphingomonadaceae	Sphingomonas	?	k__Bacteria,p__Proteobacteria,c__Alphaproteobacteria,o__Sphingomonadales,f__Sphingomonadaceae,g__Sphingomonas,s__?	2.49228	2.40862	0.245435	0.548808	6.57331	7.43137	0.361989	0.809433	1	0	1	0	6	0.865889	0.014	1	2.41825	3.00972	1.53571	1.95982	0.0500165	0	2.41825	-1.37247	1.26176	-1.08774	0.276709	0	2.41825	2.56386	1.53571	1.6695	0.0950192	0	2.41825	-4.38219	1.50841	-2.90518	0.00367048	-1	2.41825
OTU_1113	Bacteria	Chlorobi	Chlorobia	Chlorobiales	OPB56	?	?	k__Bacteria,p__Chlorobi,c__Chlorobia,o__Chlorobiales,f__OPB56,g__?,s__?	2.0697	1.92553	1.51724	2.22229	21.8558	28.192	19.9654	4.89709	0	0	1	1	10	0.910443	0.014	1	11.352	0.440956	1.24861	0.353156	0.723971	0	11.352	-3.37736	1.12655	-2.99798	0.0027178	-1	11.352	-3.25517	1.12747	-2.88715	0.00388744	-1	11.352	-3.81832	1.18267	-3.22855	0.00124421	-1	11.352
OTU_11137	Bacteria	Ca._Omnitrophica_(OP3)	?	?	?	?	?	k__Bacteria,p__Ca._Omnitrophica_(OP3),c__?,o__?,f__?,g__?,s__?	0	0	0	0	0.24282	0.542963	1.58859	1.00489	0	0	0	1	4	0.833025	0.002	1	0.457854	0	2.86391	0	1	0	0.457854	-0.761957	2.86391	-0.266055	0.790197	0	0.457854	-3.26209	2.76497	-1.17979	0.238084	0	0.457854	-0.42174	2.86393	-0.147259	0.882928	0	0.457854
OTU_1115	Bacteria	Proteobacteria	Deltaproteobacteria	Myxococcales	Polyangiaceae	Sorangium	?	k__Bacteria,p__Proteobacteria,c__Deltaproteobacteria,o__Myxococcales,f__Polyangiaceae,g__Sorangium,s__?	2.37298	2.20683	3.5984	4.13246	14.3059	11.1943	19.1995	7.7062	0	0	1	1	10	0.921269	0.002	1	9.8692	-0.616724	0.822702	-0.749632	0.453476	0	9.8692	-2.6117	0.758313	-3.44409	0.000572975	-1	9.8692	-3.02609	0.753592	-4.01556	5.93048e-05	-1	9.8692	-1.99498	0.739898	-2.69629	0.00701168	-1	9.8692
OTU_1116	Bacteria	Proteobacteria	Deltaproteobacteria	Myxococcales	Polyangiaceae	?	?	k__Bacteria,p__Proteobacteria,c__Deltaproteobacteria,o__Myxococcales,f__Polyangiaceae,g__?,s__?	13.3078	9.69379	2.92714	2.45054	22.6876	16.0634	0.194581	0.435096	1	0	1	0	6	0.910042	0.015	1	9.77928	2.22357	0.887963	2.50413	0.0122754	1	9.77928	-0.779617	0.799893	-0.974652	0.329733	0	9.77928	5.537	1.20557	4.59286	4.37212e-06	1	9.77928	-3.00319	0.882649	-3.40247	0.000667787	-1	9.77928
OTU_11166	Bacteria	Firmicutes	Clostridia	Clostridiales	Clostridiaceae_1	Clostridium_sensu_stricto_1	?	k__Bacteria,p__Firmicutes,c__Clostridia,o__Clostridiales,f__Clostridiaceae_1,g__Clostridium_sensu_stricto_1,s__?	0.174776	0.390811	0	0	4.36827	5.01579	4.40022	2.53734	0	0	1	1	10	0.939368	0.003	1	2.23582	0.236845	1.70238	0.139126	0.88935	0	2.23582	-4.1694	1.47054	-2.83528	0.00457856	-1	2.23582	-4.13685	1.47178	-2.81078	0.00494211	-1	2.23582	-4.40625	1.47055	-2.99633	0.00273253	-1	2.23582
OTU_1117	Bacteria	Proteobacteria	Deltaproteobacteria	Myxococcales	Sandaracinaceae	?	?	k__Bacteria,p__Proteobacteria,c__Deltaproteobacteria,o__Myxococcales,f__Sandaracinaceae,g__?,s__?	10.4731	11.9184	5.57645	3.82818	36.8631	19.1053	34.3887	12.8579	0	0	1	1	10	0.903415	0.002	1	21.8254	0.930863	0.735205	1.26613	0.205468	0	21.8254	-1.81967	0.681827	-2.66881	0.00761204	-1	21.8254	-1.72489	0.682544	-2.52714	0.0114994	-1	21.8254	-2.75053	0.718405	-3.82866	0.000128842	-1	21.8254
OTU_11175	Bacteria	Chloroflexi	JG30-KF-CM66	?	?	?	?	k__Bacteria,p__Chloroflexi,c__JG30-KF-CM66,o__?,f__?,g__?,s__?	0.174776	0.390811	0	0	0.411346	0.588814	1.7924	1.66549	0	0	0	1	4	0.776442	0.031	1	0.59463	0.236844	2.2214	0.106619	0.915091	0	0.59463	-0.75089	2.2192	-0.338361	0.735091	0	0.59463	-2.83608	2.08565	-1.3598	0.173892	0	0.59463	-0.987734	2.21922	-0.445083	0.65626	0	0.59463
OTU_11181	Bacteria	Firmicutes	Bacilli	Bacillales	Planococcaceae	Rummeliibacillus	?	k__Bacteria,p__Firmicutes,c__Bacilli,o__Bacillales,f__Planococcaceae,g__Rummeliibacillus,s__?	0	0	0	0	0	0	1.30809	1.23843	0	0	0	1	4	0.774597	0.034	1	0.327022	0	4.27959	0	1	0	0.327022	0	4.27959	0	1	0	0.327022	-2.98393	4.22102	-0.706922	0.479615	0	0.327022	0	4.27969	0	1	0	0.327022
OTU_1119	Bacteria	Proteobacteria	Deltaproteobacteria	Myxococcales	Polyangiaceae	?	?	k__Bacteria,p__Proteobacteria,c__Deltaproteobacteria,o__Myxococcales,f__Polyangiaceae,g__?,s__?	1.24115	1.22675	0.423937	0.592435	15.5716	25.439	19.1382	10.4098	0	0	1	1	10	0.976844	0.002	1	9.09373	1.42035	1.35938	1.04485	0.296093	0	9.09373	-3.62426	1.02515	-3.53535	0.000407234	-1	9.09373	-3.93681	1.02263	-3.84967	0.000118278	-1	9.09373	-5.0446	1.25496	-4.01973	5.82658e-05	-1	9.09373
OTU_1120	Bacteria	Proteobacteria	Deltaproteobacteria	Myxococcales	BIrii41	?	?	k__Bacteria,p__Proteobacteria,c__Deltaproteobacteria,o__Myxococcales,f__BIrii41,g__?,s__?	1.20567	2.69596	0	0	12.35	25.795	11.0992	13.6123	0	0	1	1	10	0.872283	0.018	1	6.16372	2.56386	1.97961	1.29514	0.195273	0	6.16372	-3.30496	1.76681	-1.87058	0.0614031	0	6.16372	-3.15751	1.76804	-1.78588	0.0741186	0	6.16372	-5.86882	1.91071	-3.07154	0.00212955	-1	6.16372
OTU_1122	Bacteria	Acidobacteria	Blastocatellia_(Acidobacteria_group_4)	Blastocatellales	Blastocatellaceae	2020-11-24	?	k__Bacteria,p__Acidobacteria,c__Blastocatellia_(Acidobacteria_group_4),o__Blastocatellales,f__Blastocatellaceae,g__11-24,s__?	22.1331	7.56654	11.821	6.14663	42.1899	24.6228	28.6912	9.36316	0	0	1	1	10	0.822265	0.013	1	26.2088	0.912068	0.467329	1.95166	0.0509784	0	26.2088	-0.930808	0.43359	-2.14675	0.0318135	-1	26.2088	-0.379101	0.439295	-0.862975	0.388151	0	26.2088	-1.84288	0.459995	-4.0063	6.16783e-05	-1	26.2088
OTU_12656	Bacteria	Proteobacteria	Betaproteobacteria	Nitrosomonadales	Nitrosomonadaceae	?	?	k__Bacteria,p__Proteobacteria,c__Betaproteobacteria,o__Nitrosomonadales,f__Nitrosomonadaceae,g__?,s__?	0.665746	0.655199	3.41666	1.67469	0.254205	0.568419	0.639939	1.43095	0	1	0	0	2	0.828584	0.024	1	1.24414	-2.30546	1.37819	-1.67282	0.0943623	0	1.24414	1.29236	1.60981	0.802802	0.422089	0	1.24414	0.115062	1.55811	0.073847	0.941132	0	1.24414	3.59782	1.47882	2.4329	0.0149785	1	1.24414
OTU_1123	Bacteria	Acidobacteria	Subgroup_6	?	?	?	?	k__Bacteria,p__Acidobacteria,c__Subgroup_6,o__?,f__?,g__?,s__?	16.5465	10.9302	11.7787	3.66906	24.689	16.6215	35.0733	11.1216	0	0	1	1	10	0.823676	0.02	1	22.0219	0.49633	0.542346	0.915152	0.360112	0	22.0219	-0.552214	0.520861	-1.06019	0.289056	0	22.0219	-1.07744	0.515826	-2.08877	0.0367284	-1	22.0219	-1.04854	0.537757	-1.94985	0.0511945	0	22.0219
OTU_11232	Bacteria	Actinobacteria	Acidimicrobiia	Acidimicrobiales	?	?	?	k__Bacteria,p__Actinobacteria,c__Acidimicrobiia,o__Acidimicrobiales,f__?,g__?,s__?	0.174776	0.390811	0.217906	0.487254	2.67568	1.81944	0.575303	0.830453	0	0	1	0	3	0.766466	0.039	1	0.910916	-0.340233	1.9145	-0.177714	0.858948	0	0.910916	-3.42741	1.73058	-1.98049	0.0476483	-1	0.910916	-1.28628	1.87917	-0.684494	0.493664	0	0.910916	-3.08718	1.73059	-1.78388	0.0744426	0	0.910916
OTU_11235	Bacteria	Acidobacteria	Solibacteres_(Acidobacteria_group_3)	Solibacterales	Solibacteraceae	Ca._Solibacter	?	k__Bacteria,p__Acidobacteria,c__Solibacteres_(Acidobacteria_group_3),o__Solibacterales,f__Solibacteraceae,g__Ca._Solibacter,s__?	16.4749	3.93596	17.7965	5.85512	24.2296	9.34565	39.8292	14.6221	0	0	1	1	10	0.807135	0.016	1	24.5825	-0.114175	0.381483	-0.299293	0.764717	0	24.5825	-0.543192	0.369764	-1.46902	0.141827	0	24.5825	-1.26874	0.360353	-3.52083	0.000430202	-1	24.5825	-0.429017	0.374991	-1.14407	0.252594	0	24.5825
OTU_11236	Bacteria	Proteobacteria	Deltaproteobacteria	Myxococcales	Haliangiaceae	Haliangium	?	k__Bacteria,p__Proteobacteria,c__Deltaproteobacteria,o__Myxococcales,f__Haliangiaceae,g__Haliangium,s__?	6.67559	6.79265	4.42431	0.997997	14.1703	10.2833	21.6474	17.1806	0	0	1	1	10	0.873738	0.024	1	11.7294	0.573961	0.761055	0.754165	0.45075	0	11.7294	-1.11183	0.708696	-1.56884	0.116686	0	11.7294	-1.70931	0.701667	-2.43607	0.0148477	-1	11.7294	-1.68579	0.74333	-2.26789	0.0233361	-1	11.7294
OTU_1124	Bacteria	Proteobacteria	Deltaproteobacteria	Myxococcales	?	?	?	k__Bacteria,p__Proteobacteria,c__Deltaproteobacteria,o__Myxococcales,f__?,g__?,s__?	4.00741	3.82381	1.23595	0.9526	30.6734	16.7982	69.0736	25.2446	0	0	1	1	10	0.97471	0.002	1	26.2476	1.6152	0.821591	1.96594	0.0493055	1	26.2476	-2.90946	0.576484	-5.0469	4.49037e-07	-1	26.2476	-4.08888	0.569667	-7.17766	7.09139e-13	-1	26.2476	-4.52466	0.77241	-5.85784	4.68929e-09	-1	26.2476
OTU_11249	Bacteria	Proteobacteria	Gammaproteobacteria	Xanthomonadales	Xanthomonadaceae	Rhodanobacter	?	k__Bacteria,p__Proteobacteria,c__Gammaproteobacteria,o__Xanthomonadales,f__Xanthomonadaceae,g__Rhodanobacter,s__?	23.7823	16.5265	0	0	31.4244	14.8645	0.180995	0.404717	1	0	1	0	6	0.998365	0.001	1	13.8469	6.8188	1.08032	6.31186	2.75707e-10	1	13.8469	-0.406265	0.590171	-0.688386	0.49121	0	13.8469	6.37294	1.08032	5.89914	3.6539e-09	1	13.8469	-7.22506	1.07933	-6.69405	2.17071e-11	-1	13.8469
OTU_1125	Bacteria	Verrucomicrobia	OPB35_soil_group	?	?	?	?	k__Bacteria,p__Verrucomicrobia,c__OPB35_soil_group,o__?,f__?,g__?,s__?	0.743433	1.23334	1.52912	1.56502	5.77557	9.68838	24.2848	5.74995	0	0	0	1	4	0.866652	0.017	1	8.08324	-1.08566	1.30466	-0.832138	0.405331	0	8.08324	-2.94356	1.2132	-2.42628	0.0152544	-1	8.08324	-5.05333	1.18877	-4.25088	2.12928e-05	-1	8.08324	-1.8579	1.12488	-1.65165	0.0986066	0	8.08324
OTU_11251	Bacteria	Actinobacteria	Actinobacteria_(class)	Micromonosporales	Micromonosporaceae	Actinoplanes	?	k__Bacteria,p__Actinobacteria,c__Actinobacteria_(class),o__Micromonosporales,f__Micromonosporaceae,g__Actinoplanes,s__?	2.14345	0.741863	1.88548	0.79088	3.49869	2.18384	0	0	1	0	1	0	6	0.865751	0.018	1	1.8819	0.218562	0.937385	0.233161	0.815636	0	1.8819	-0.721156	0.861608	-0.836989	0.402599	0	1.8819	3.48432	1.20569	2.88989	0.00385374	1	1.8819	-0.939717	0.908208	-1.03469	0.300812	0	1.8819
OTU_11253	Bacteria	Firmicutes	Clostridia	?	?	?	?	k__Bacteria,p__Firmicutes,c__Clostridia,o__?,f__?,g__?,s__?	0.189552	0.423852	0	0	1.45277	1.15178	0.815788	1.11903	0	0	1	1	10	0.744132	0.04	1	0.614528	0.236846	2.22891	0.106261	0.915376	0	0.614528	-2.57416	2.10436	-1.22326	0.221233	0	0.614528	-1.72899	2.16051	-0.800273	0.423553	0	0.614528	-2.81101	2.10437	-1.3358	0.181616	0	0.614528
OTU_1126	Bacteria	Planctomycetes	BD7-11	?	?	?	?	k__Bacteria,p__Planctomycetes,c__BD7-11,o__?,f__?,g__?,s__?	1.60349	2.19224	0.780941	1.18594	3.94707	4.88764	15.3833	10.9228	0	0	1	1	10	0.943501	0.012	1	5.4287	0.97704	1.29221	0.756099	0.44959	0	5.4287	-1.25503	1.10291	-1.13792	0.255152	0	5.4287	-3.20494	1.06605	-3.00637	0.00264391	-1	5.4287	-2.23207	1.24588	-1.79156	0.0732035	0	5.4287
OTU_11265	Bacteria	Verrucomicrobia	Opitutae	Opitutales	Opitutaceae	Opitutus	?	k__Bacteria,p__Verrucomicrobia,c__Opitutae,o__Opitutales,f__Opitutaceae,g__Opitutus,s__?	0.689813	0.731699	0.614315	0.956293	3.90356	1.41615	5.18841	2.58556	0	0	1	1	10	0.935177	0.002	1	2.59902	0.0942027	1.26395	0.0745302	0.940589	0	2.59902	-2.47625	1.00034	-2.47541	0.0133084	-1	2.59902	-2.8616	0.988272	-2.89556	0.00378478	-1	2.59902	-2.57045	1.08582	-2.36729	0.0179188	-1	2.59902
OTU_1127	Bacteria	Proteobacteria	Deltaproteobacteria	Myxococcales	Eel-36e1D6	?	?	k__Bacteria,p__Proteobacteria,c__Deltaproteobacteria,o__Myxococcales,f__Eel-36e1D6,g__?,s__?	1.57942	2.61536	0.669371	1.07006	11.2272	12.4338	27.9722	10.0184	0	0	1	1	10	0.972494	0.004	1	10.3621	1.29138	1.30131	0.992371	0.321017	0	10.3621	-2.74129	1.01655	-2.69667	0.00700376	-1	10.3621	-4.08132	1.00496	-4.06117	4.88276e-05	-1	10.3621	-4.03267	1.22681	-3.28712	0.00101216	-1	10.3621
OTU_11275	Bacteria	Actinobacteria	Acidimicrobiia	Acidimicrobiales	?	?	?	k__Bacteria,p__Actinobacteria,c__Acidimicrobiia,o__Acidimicrobiales,f__?,g__?,s__?	4.23353	2.22911	5.71485	3.20035	2.08523	0.407226	0.820934	1.38631	1	1	0	0	5	0.879727	0.003	1	3.21364	-0.43642	0.732451	-0.595835	0.551285	0	3.21364	1.05303	0.813423	1.29456	0.195472	0	3.21364	2.36364	0.987836	2.39274	0.0167229	1	3.21364	1.48945	0.810015	1.83879	0.0659463	0	3.21364
OTU_11276	Bacteria	Proteobacteria	Deltaproteobacteria	Myxococcales	Haliangiaceae	Haliangium	?	k__Bacteria,p__Proteobacteria,c__Deltaproteobacteria,o__Myxococcales,f__Haliangiaceae,g__Haliangium,s__?	5.33904	3.21545	2.16746	4.21524	14.4543	16.9943	0.187971	0.420315	1	0	1	0	6	0.896822	0.01	1	5.53719	1.37086	1.2862	1.06582	0.286505	0	5.53719	-1.44058	1.20553	-1.19497	0.232097	0	5.53719	4.22597	1.50201	2.81353	0.00490002	1	5.53719	-2.81144	1.27031	-2.21319	0.0268844	-1	5.53719
OTU_11278	Bacteria	Proteobacteria	Alphaproteobacteria	Rhodospirillales	Rhodospirillales_Incertae_Sedis	Candidatus_Alysiosphaera	?	k__Bacteria,p__Proteobacteria,c__Alphaproteobacteria,o__Rhodospirillales,f__Rhodospirillales_Incertae_Sedis,g__Candidatus_Alysiosphaera,s__?	0.325485	0.447715	0	0	2.45853	1.65822	0	0	0	0	1	0	3	0.840518	0.007	1	0.696003	0.813913	2.30818	0.352621	0.724373	0	0.696003	-2.74219	2.16107	-1.26891	0.204474	0	0.696003	0.945131	2.30818	0.40947	0.682195	0	0.696003	-3.55611	2.16108	-1.64552	0.0998621	0	0.696003
OTU_11284	Bacteria	Proteobacteria	Deltaproteobacteria	Myxococcales	Haliangiaceae	Haliangium	?	k__Bacteria,p__Proteobacteria,c__Deltaproteobacteria,o__Myxococcales,f__Haliangiaceae,g__Haliangium,s__?	0.75961	0.795259	5.95427	3.20453	1.44233	1.64215	0	0	0	1	0	0	2	0.854417	0.009	1	2.03905	-3.0112	1.20149	-2.50621	0.0122032	-1	2.03905	-1.03038	1.2835	-0.802785	0.422099	0	2.03905	1.94294	1.48176	1.31124	0.189775	0	2.03905	1.98082	1.10405	1.79414	0.0727912	0	2.03905
OTU_1129	Bacteria	Chloroflexi	Chloroflexi_Subdivision_2	?	?	?	?	k__Bacteria,p__Chloroflexi,c__Chloroflexi_Subdivision_2,o__?,f__?,g__?,s__?	17.8081	14.6017	27.624	10.5625	11.893	4.62055	10.9558	4.36708	1	1	0	0	5	0.815703	0.041	1	17.0702	-0.641448	0.489447	-1.31056	0.190007	0	17.0702	0.597417	0.508857	1.17404	0.24038	0	17.0702	0.697945	0.512009	1.36315	0.172836	0	17.0702	1.23886	0.504974	2.45333	0.0141542	1	17.0702
OTU_11292	Bacteria	Proteobacteria	Deltaproteobacteria	Myxococcales	Polyangiaceae	Sorangium	?	k__Bacteria,p__Proteobacteria,c__Deltaproteobacteria,o__Myxococcales,f__Polyangiaceae,g__Sorangium,s__?	0.174776	0.390811	0	0	2.7516	2.55118	0	0	0	0	1	0	3	0.867306	0.003	1	0.731593	0.236847	2.63309	0.0899501	0.928327	0	0.731593	-3.4694	2.50171	-1.38681	0.165499	0	0.731593	0.368065	2.63309	0.139784	0.88883	0	0.731593	-3.70625	2.50173	-1.48147	0.13848	0	0.731593
OTU_113	Bacteria	Ca._Latescibacteria_(WS3)	?	?	?	?	?	k__Bacteria,p__Ca._Latescibacteria_(WS3),c__?,o__?,f__?,g__?,s__?	17.1278	8.97481	15.7652	6.19714	88.5198	47.714	106.015	49.5199	0	0	1	1	10	0.924862	0.002	1	56.8569	0.122386	0.508956	0.240465	0.80997	0	56.8569	-2.3579	0.483443	-4.8773	1.07549e-06	-1	56.8569	-2.62171	0.482655	-5.43184	5.5775e-08	-1	56.8569	-2.48028	0.491994	-5.04128	4.62425e-07	-1	56.8569
OTU_1131	Bacteria	?	?	?	?	?	?	k__Bacteria,p__?,c__?,o__?,f__?,g__?,s__?	2.42614	1.87899	7.6374	3.12736	4.58383	3.74933	8.43902	4.40936	0	1	0	1	9	0.834481	0.02	1	5.7716	-1.63248	0.70355	-2.32034	0.0203225	-1	5.7716	-0.848676	0.727288	-1.16691	0.243248	0	5.7716	-1.7857	0.695626	-2.56704	0.010257	-1	5.7716	0.7838	0.662707	1.18272	0.236919	0	5.7716
OTU_11326	Bacteria	Planctomycetes	BD7-11	?	?	?	?	k__Bacteria,p__Planctomycetes,c__BD7-11,o__?,f__?,g__?,s__?	7.67864	2.61242	9.41927	7.65473	5.10479	7.1002	0	0	1	1	0	0	5	0.877543	0.006	1	5.55067	-0.296954	1.05146	-0.282422	0.77762	0	5.55067	0.552969	1.06642	0.518527	0.60409	0	5.55067	5.32235	1.37377	3.87426	0.00010695	1	5.55067	0.849923	1.06722	0.796389	0.425806	0	5.55067
OTU_11330	Bacteria	Acidobacteria	Solibacteres_(Acidobacteria_group_3)	Solibacterales	Bryobacteraceae	Bryobacter	?	k__Bacteria,p__Acidobacteria,c__Solibacteres_(Acidobacteria_group_3),o__Solibacterales,f__Bryobacteraceae,g__Bryobacter,s__?	70.1646	24.4333	11.9268	2.10079	60.0475	56.97	1.94581	4.35096	1	0	1	0	6	0.950641	0.004	1	36.0212	2.55831	0.832831	3.07183	0.0021275	1	36.0212	0.219792	0.812733	0.270436	0.786825	0	36.0212	5.13104	0.933168	5.49852	3.82991e-08	1	36.0212	-2.33852	0.833921	-2.80425	0.00504336	-1	36.0212
OTU_11344	Bacteria	Proteobacteria	Deltaproteobacteria	Myxococcales	Haliangiaceae	Haliangium	?	k__Bacteria,p__Proteobacteria,c__Deltaproteobacteria,o__Myxococcales,f__Haliangiaceae,g__Haliangium,s__?	3.96563	2.87164	4.47961	6.49444	15.6892	11.7574	12.5921	5.91179	0	0	1	1	10	0.877526	0.009	1	9.18165	-0.209947	0.941054	-0.223098	0.823459	0	9.18165	-1.9705	0.8999	-2.18968	0.0285471	-1	9.18165	-1.65303	0.90393	-1.82872	0.067442	0	9.18165	-1.76055	0.904981	-1.9454	0.0517269	0	9.18165
OTU_11345	Bacteria	Verrucomicrobia	OPB35_soil_group	?	?	?	?	k__Bacteria,p__Verrucomicrobia,c__OPB35_soil_group,o__?,f__?,g__?,s__?	6.95888	3.38204	3.08092	3.17174	7.99855	8.88661	1.63486	1.38385	1	0	1	0	6	0.871949	0.024	1	4.9183	1.20524	0.854987	1.40966	0.158641	0	4.9183	-0.228147	0.791208	-0.288353	0.773077	0	4.9183	2.08299	0.914985	2.27653	0.0228144	1	4.9183	-1.43339	0.854269	-1.67791	0.0933648	0	4.9183
OTU_11349	Bacteria	Planctomycetes	BD7-11	?	?	?	?	k__Bacteria,p__Planctomycetes,c__BD7-11,o__?,f__?,g__?,s__?	1.47616	1.55896	0.711302	1.59052	8.43591	5.40852	23.2494	9.66057	0	0	1	1	10	0.967172	0.001	1	8.46818	1.08304	1.12376	0.96377	0.335161	0	8.46818	-2.51111	0.79183	-3.17128	0.00151771	-1	8.46818	-4.00162	0.770645	-5.19256	2.07422e-07	-1	8.46818	-3.59416	1.028	-3.49627	0.000471806	-1	8.46818
OTU_1135	Bacteria	Chloroflexi	Chloroflexi_Subdivision_2	?	?	?	?	k__Bacteria,p__Chloroflexi,c__Chloroflexi_Subdivision_2,o__?,f__?,g__?,s__?	3.02562	1.69855	3.07264	1.99015	6.41829	7.87943	13.5746	3.86204	0	0	1	1	10	0.875369	0.028	1	6.52278	-0.0408384	0.77883	-0.0524355	0.958182	0	6.52278	-1.03901	0.72326	-1.43656	0.150843	0	6.52278	-2.16045	0.697462	-3.0976	0.00195097	-1	6.52278	-0.998168	0.74272	-1.34393	0.178969	0	6.52278
OTU_11355	Bacteria	Proteobacteria	Deltaproteobacteria	Myxococcales	BIrii41	?	?	k__Bacteria,p__Proteobacteria,c__Deltaproteobacteria,o__Myxococcales,f__BIrii41,g__?,s__?	26.014	25.5482	19.7904	8.92674	61.4706	68.1296	3.32661	6.85786	1	0	1	0	6	0.889375	0.044	1	27.6504	0.397088	1.00337	0.395754	0.692286	0	27.6504	-1.24246	0.994727	-1.24905	0.211648	0	27.6504	2.94548	1.05454	2.79315	0.00521969	1	27.6504	-1.63955	0.999638	-1.64014	0.100976	0	27.6504
OTU_11356	Bacteria	Proteobacteria	Deltaproteobacteria	Myxococcales	Haliangiaceae	?	?	k__Bacteria,p__Proteobacteria,c__Deltaproteobacteria,o__Myxococcales,f__Haliangiaceae,g__?,s__?	20.5038	13.9171	15.0776	5.16609	10.0933	8.57724	4.09758	5.58785	1	1	0	0	5	0.845508	0.034	1	12.4431	0.444722	0.744581	0.597279	0.550321	0	12.4431	0.998596	0.751458	1.32888	0.183888	0	12.4431	2.29363	0.791881	2.89644	0.00377428	1	12.4431	0.553874	0.760351	0.728445	0.466342	0	12.4431
OTU_1136	Bacteria	Verrucomicrobia	OPB35_soil_group	?	?	?	?	k__Bacteria,p__Verrucomicrobia,c__OPB35_soil_group,o__?,f__?,g__?,s__?	51.8396	20.5685	10.2085	5.21417	8.77609	7.71513	1.17961	1.59752	1	1	0	0	5	0.928296	0.008	1	18.001	2.33208	0.616058	3.78549	0.000153405	1	18.001	2.55736	0.61804	4.13785	3.50581e-05	1	18.001	5.40371	0.828392	6.52314	6.88526e-11	1	18.001	0.225274	0.648991	0.347115	0.728505	0	18.001
OTU_11364	Bacteria	Planctomycetes	Planctomycetacia	Planctomycetales	Planctomycetaceae	?	?	k__Bacteria,p__Planctomycetes,c__Planctomycetacia,o__Planctomycetales,f__Planctomycetaceae,g__?,s__?	0	0	1.68704	1.57565	0.714245	1.05822	0	0	0	1	1	0	8	0.774597	0.042	1	0.600323	-3.33405	2.37924	-1.40131	0.161122	0	0.600323	-2.13739	2.44226	-0.87517	0.381481	0	0.600323	0	2.49137	0	1	0	0.600323	1.19666	2.32778	0.514076	0.607199	0	0.600323
OTU_11366	Bacteria	Bacteroidetes	Chitinophagia	Chitinophagales	Chitinophagaceae	?	?	k__Bacteria,p__Bacteroidetes,c__Chitinophagia,o__Chitinophagales,f__Chitinophagaceae,g__?,s__?	2.89138	2.76491	0	0	4.45538	4.61966	0.55657	0.817557	1	0	1	0	6	0.862359	0.007	1	1.97583	3.79408	1.52152	2.49361	0.0126452	1	1.97583	-0.632352	1.25624	-0.50337	0.614704	0	1.97583	2.28557	1.47848	1.54589	0.122131	0	1.97583	-4.42643	1.51041	-2.93061	0.00338293	-1	1.97583
OTU_11381	Bacteria	Acidobacteria	AT-s3-28	?	?	?	?	k__Bacteria,p__Acidobacteria,c__AT-s3-28,o__?,f__?,g__?,s__?	0.749043	0.846762	0.357004	0.798285	3.29593	3.25306	3.19742	2.7836	0	0	1	1	10	0.876932	0.014	1	1.89985	0.655835	1.48139	0.442716	0.657971	0	1.89985	-2.14264	1.22554	-1.74833	0.0804073	0	1.89985	-2.14444	1.22627	-1.74875	0.0803351	0	1.89985	-2.79848	1.34693	-2.07767	0.0377396	-1	1.89985
OTU_1139	Bacteria	Halanaerobiales_phylum_incertae_sedis	Halanaerobiales_class_incertae_sedis	Halanaerobiales	?	?	?	k__Bacteria,p__Halanaerobiales_phylum_incertae_sedis,c__Halanaerobiales_class_incertae_sedis,o__Halanaerobiales,f__?,g__?,s__?	8.79033	13.173	0	0	0	0	0	0	1	0	0	0	1	0.894427	0.004	1	2.19758	5.38554	3.89558	1.38247	0.166826	0	2.19758	5.54087	3.89558	1.42235	0.154925	0	2.19758	5.51676	3.89558	1.41616	0.156729	0	2.19758	0	3.9957	0	1	0	2.19758
OTU_11390	Bacteria	Proteobacteria	Deltaproteobacteria	Myxococcales	Polyangiaceae	?	?	k__Bacteria,p__Proteobacteria,c__Deltaproteobacteria,o__Myxococcales,f__Polyangiaceae,g__?,s__?	0.376428	0.515466	2.48377	1.9487	1.21372	1.14898	0.194581	0.435096	0	1	1	0	8	0.778691	0.047	1	1.06713	-2.77737	1.52942	-1.81596	0.0693762	0	1.06713	-1.71516	1.58242	-1.08388	0.278418	0	1.06713	0.368057	1.72708	0.213109	0.831242	0	1.06713	1.06222	1.36396	0.778772	0.436114	0	1.06713
OTU_11402	Bacteria	Proteobacteria	Deltaproteobacteria	Myxococcales	Amb-16S-1034	?	?	k__Bacteria,p__Proteobacteria,c__Deltaproteobacteria,o__Myxococcales,f__Amb-16S-1034,g__?,s__?	16.1877	8.16835	15.2194	9.67537	6.77349	8.1985	4.07959	8.60647	1	1	0	0	5	0.862082	0.033	1	10.5651	0.0901152	1.04983	0.0858379	0.931595	0	10.5651	1.23326	1.06461	1.15842	0.246694	0	10.5651	1.96965	1.08469	1.81586	0.0693915	0	10.5651	1.14315	1.06848	1.06989	0.284671	0	10.5651
OTU_11404	Bacteria	Chloroflexi	Chloroflexi_Subdivision_2	?	?	?	?	k__Bacteria,p__Chloroflexi,c__Chloroflexi_Subdivision_2,o__?,f__?,g__?,s__?	0	0	0	0	0	0	1.15905	1.24654	0	0	0	1	4	0.774597	0.036	1	0.289761	0	4.27959	0	1	0	0.289761	0	4.27959	0	1	0	0.289761	-2.8082	4.22614	-0.664483	0.506381	0	0.289761	0	4.27969	0	1	0	0.289761
OTU_582	Bacteria	Proteobacteria	Betaproteobacteria	Nitrosomonadales	Nitrosomonadaceae	?	?	k__Bacteria,p__Proteobacteria,c__Betaproteobacteria,o__Nitrosomonadales,f__Nitrosomonadaceae,g__?,s__?	7.59972	1.80393	9.24047	2.14229	0	0	0	0	1	1	0	0	5	1	0.002	1	4.21005	-0.275291	0.5775	-0.476694	0.63358	0	4.21005	5.32866	1.05547	5.04861	4.45043e-07	1	4.21005	5.30454	1.05547	5.02576	5.01451e-07	1	4.21005	5.60395	1.0566	5.30376	1.13443e-07	1	4.21005
OTU_1148	Bacteria	Verrucomicrobia	OPB35_soil_group	?	?	?	?	k__Bacteria,p__Verrucomicrobia,c__OPB35_soil_group,o__?,f__?,g__?,s__?	23.6188	12.0797	12.2361	8.42811	0.314283	0.702759	0	0	1	1	0	0	5	0.995646	0.002	1	9.0423	0.955949	0.748932	1.27642	0.201809	0	9.0423	5.8247	1.15941	5.02385	5.06461e-07	1	9.0423	6.94247	1.16364	5.96617	2.42887e-09	1	9.0423	4.86875	1.16946	4.16326	3.13737e-05	1	9.0423
OTU_1149	Bacteria	Proteobacteria	Alphaproteobacteria	Rhodospirillales	DA111	?	?	k__Bacteria,p__Proteobacteria,c__Alphaproteobacteria,o__Rhodospirillales,f__DA111,g__?,s__?	16.869	13.0339	0	0	0.471425	1.05414	0	0	1	0	0	0	1	0.986313	0.001	1	4.33511	6.3249	1.49325	4.23567	2.27871e-05	1	4.33511	4.93773	1.46187	3.37769	0.000730985	1	4.33511	6.45611	1.49325	4.32354	1.53542e-05	1	4.33511	-1.38717	1.71674	-0.808023	0.419077	0	4.33511
OTU_11498	Bacteria	Armatimonadetes	Fimbriimonadia	Fimbriimonadales	Fimbriimonadaceae	?	?	k__Bacteria,p__Armatimonadetes,c__Fimbriimonadia,o__Fimbriimonadales,f__Fimbriimonadaceae,g__?,s__?	3.43779	2.26605	0.981738	2.19523	5.62551	4.87256	0.375576	0.514839	1	0	1	0	6	0.834145	0.023	1	2.60515	1.84039	1.39395	1.32027	0.186746	0	2.60515	-0.738849	1.23237	-0.599538	0.548814	0	2.60515	2.99692	1.50839	1.98683	0.0469413	1	2.60515	-2.57924	1.38149	-1.867	0.0619015	0	2.60515
OTU_11511	Bacteria	Proteobacteria	Alphaproteobacteria	Rhizobiales	KF-JG30-B3	?	?	k__Bacteria,p__Proteobacteria,c__Alphaproteobacteria,o__Rhizobiales,f__KF-JG30-B3,g__?,s__?	1.4321	0.805344	1.09611	0.665808	8.34892	2.91209	6.88638	7.31177	0	0	1	1	10	0.878582	0.032	1	4.44088	0.362091	1.0697	0.338497	0.734988	0	4.44088	-2.53181	0.878251	-2.88279	0.00394173	-1	4.44088	-2.2812	0.884334	-2.57957	0.00989245	-1	4.44088	-2.8939	0.966642	-2.99377	0.00275553	-1	4.44088
OTU_1152	Bacteria	Proteobacteria	Deltaproteobacteria	Myxococcales	?	?	?	k__Bacteria,p__Proteobacteria,c__Deltaproteobacteria,o__Myxococcales,f__?,g__?,s__?	3.30933	3.55881	0.275765	0.616629	18.967	16.6257	22.0291	6.9913	0	0	1	1	10	0.958949	0.002	1	11.1453	3.41467	1.17475	2.90672	0.00365235	1	11.1453	-2.49248	0.7553	-3.29998	0.000966907	-1	11.1453	-2.71819	0.753284	-3.60846	0.00030802	-1	11.1453	-5.90714	1.13598	-5.20003	1.99261e-07	-1	11.1453
OTU_11524	Bacteria	Proteobacteria	Deltaproteobacteria	Myxococcales	?	?	?	k__Bacteria,p__Proteobacteria,c__Deltaproteobacteria,o__Myxococcales,f__?,g__?,s__?	0.189552	0.423852	1.27181	1.7773	7.74953	7.36985	4.53087	1.07188	0	0	1	1	10	0.945334	0.002	1	3.43544	-2.40755	1.35162	-1.78124	0.0748737	0	3.43544	-4.95615	1.2334	-4.01827	5.86275e-05	-1	3.43544	-4.1937	1.24963	-3.35596	0.000790889	-1	3.43544	-2.5486	1.02494	-2.48658	0.0128977	-1	3.43544
OTU_11528	Bacteria	Planctomycetes	OM190	?	?	?	?	k__Bacteria,p__Planctomycetes,c__OM190,o__?,f__?,g__?,s__?	1.16601	1.23327	2.87833	4.6593	4.63344	4.30253	21.0933	12.7159	0	0	1	1	10	0.929598	0.009	1	7.44277	-1.32102	1.11015	-1.18995	0.234067	0	7.44277	-1.91857	1.08095	-1.77489	0.0759158	0	7.44277	-4.12605	1.04629	-3.94351	8.02985e-05	-1	7.44277	-0.59755	1.0076	-0.593042	0.553153	0	7.44277
OTU_1153	Bacteria	Proteobacteria	Deltaproteobacteria	Myxococcales	P3OB-42	?	?	k__Bacteria,p__Proteobacteria,c__Deltaproteobacteria,o__Myxococcales,f__P3OB-42,g__?,s__?	6.5112	5.14141	1.63546	2.3133	10.5573	16.7171	0.180995	0.404717	1	0	1	0	6	0.901906	0.014	1	4.72125	1.99746	1.33101	1.50072	0.133429	0	4.72125	-0.715801	1.23219	-0.580916	0.561297	0	4.72125	4.50277	1.51994	2.96247	0.00305177	1	4.72125	-2.71326	1.32441	-2.04865	0.040496	-1	4.72125
OTU_11535	Bacteria	Proteobacteria	Deltaproteobacteria	Myxococcales	?	?	?	k__Bacteria,p__Proteobacteria,c__Deltaproteobacteria,o__Myxococcales,f__?,g__?,s__?	0.301418	0.67399	0	0	1.40547	1.37636	0	0	0	0	1	0	3	0.702884	0.036	1	0.426721	0.813914	3.49226	0.233062	0.815713	0	0.426721	-1.93856	3.41602	-0.567491	0.570381	0	0.426721	0.945132	3.49226	0.270636	0.786671	0	0.426721	-2.75247	3.41607	-0.805742	0.420392	0	0.426721
OTU_11539	Bacteria	Bacteroidetes	Cytophagia	Cytophagales	Cytophagaceae	?	?	k__Bacteria,p__Bacteroidetes,c__Cytophagia,o__Cytophagales,f__Cytophagaceae,g__?,s__?	0	0	0	0	2.30817	3.47252	0	0	0	0	1	0	3	0.774597	0.036	1	0.577042	0	3.89384	0	1	0	0.577042	-3.79939	3.81012	-0.997183	0.318676	0	0.577042	0	3.89384	0	1	0	0.577042	-3.45919	3.81019	-0.907879	0.363942	0	0.577042
OTU_1154	Bacteria	Planctomycetes	BD7-11	?	?	?	?	k__Bacteria,p__Planctomycetes,c__BD7-11,o__?,f__?,g__?,s__?	0.743433	1.23334	0	0	10.0581	11.376	0	0	0	0	1	0	3	0.863098	0.006	1	2.70039	1.81129	2.01165	0.900397	0.367909	0	2.70039	-3.77488	1.80476	-2.09163	0.0364718	-1	2.70039	1.94251	2.01165	0.965627	0.334231	0	2.70039	-5.58616	1.89185	-2.95275	0.00314955	-1	2.70039
OTU_11547	Bacteria	Actinobacteria	Thermoleophilia	Solirubrobacterales	Solirubrobacteraceae	Solirubrobacter	?	k__Bacteria,p__Actinobacteria,c__Thermoleophilia,o__Solirubrobacterales,f__Solirubrobacteraceae,g__Solirubrobacter,s__?	6.69039	3.73671	2.68497	2.8059	6.99073	6.45454	0.389162	0.870193	1	0	1	0	6	0.857248	0.027	1	4.18881	1.36224	0.970614	1.40349	0.160471	0	4.18881	-0.076109	0.905902	-0.0840146	0.933045	0	4.18881	3.97806	1.26187	3.1525	0.00161878	1	4.18881	-1.43835	0.973102	-1.47811	0.139378	0	4.18881
OTU_11560	Bacteria	Proteobacteria	Deltaproteobacteria	Myxococcales	Haliangiaceae	Haliangium	?	k__Bacteria,p__Proteobacteria,c__Deltaproteobacteria,o__Myxococcales,f__Haliangiaceae,g__Haliangium,s__?	40.7566	18.2357	55.1578	30.0809	83.8584	50.7879	124.684	50.8188	0	0	1	1	10	0.827626	0.021	1	76.1141	-0.440648	0.492603	-0.894529	0.371039	0	76.1141	-1.0386	0.489042	-2.12375	0.0336913	-1	76.1141	-1.61044	0.487362	-3.3044	0.000951801	-1	76.1141	-0.597954	0.488444	-1.2242	0.220876	0	76.1141
OTU_11567	Bacteria	Planctomycetes	OM190	?	?	?	?	k__Bacteria,p__Planctomycetes,c__OM190,o__?,f__?,g__?,s__?	3.57627	3.91719	1.95522	1.89087	58.7532	49.5344	24.1174	15.9653	0	0	1	1	10	0.968209	0.003	1	22.1005	0.904386	0.951764	0.950221	0.342	0	22.1005	-4.0541	0.813071	-4.98616	6.15902e-07	-1	22.1005	-2.76952	0.819714	-3.37864	0.000728449	-1	22.1005	-4.95849	0.898127	-5.52092	3.3723e-08	-1	22.1005
OTU_1157	Bacteria	Cyanobacteria	ML635J-21	?	?	?	?	k__Bacteria,p__Cyanobacteria,c__ML635J-21,o__?,f__?,g__?,s__?	7.51219	3.21066	3.00125	3.00526	17.1817	13.7571	19.9504	4.82316	0	0	1	1	10	0.882803	0.003	1	11.9114	1.32989	0.672535	1.97742	0.0479937	1	11.9114	-1.21814	0.563289	-2.16255	0.0305757	-1	11.9114	-1.41175	0.560805	-2.51737	0.0118234	-1	11.9114	-2.54803	0.653246	-3.90056	9.59693e-05	-1	11.9114
OTU_1158	Bacteria	Proteobacteria	Deltaproteobacteria	Myxococcales	Blfdi19	?	?	k__Bacteria,p__Proteobacteria,c__Deltaproteobacteria,o__Myxococcales,f__Blfdi19,g__?,s__?	2.47668	2.04056	14.2132	8.10482	30.7267	18.1453	17.3359	12.28	0	0	1	1	10	0.86154	0.03	1	16.1881	-2.5139	0.717946	-3.50152	0.000462618	-1	16.1881	-3.62346	0.704225	-5.14532	2.67063e-07	-1	16.1881	-2.80102	0.712078	-3.93358	8.36906e-05	-1	16.1881	-1.10956	0.615642	-1.80228	0.0715008	0	16.1881
OTU_11584	Bacteria	Proteobacteria	Deltaproteobacteria	Myxococcales	Sandaracinaceae	?	?	k__Bacteria,p__Proteobacteria,c__Deltaproteobacteria,o__Myxococcales,f__Sandaracinaceae,g__?,s__?	4.09733	1.50891	1.03407	1.13683	0.934981	1.39015	0	0	1	1	0	0	5	0.822618	0.035	1	1.51659	2.08015	1.25887	1.6524	0.0984536	0	1.51659	2.0777	1.23868	1.67735	0.0934734	0	1.51659	4.41762	1.38808	3.18254	0.00145987	1	1.51659	-0.00244852	1.39029	-0.00176117	0.998595	0	1.51659
OTU_11587	Bacteria	Proteobacteria	Deltaproteobacteria	Myxococcales	Phaselicystidaceae	Phaselicystis	?	k__Bacteria,p__Proteobacteria,c__Deltaproteobacteria,o__Myxococcales,f__Phaselicystidaceae,g__Phaselicystis,s__?	2.43334	2.95487	0.669371	1.07006	4.45164	4.40057	9.28532	6.40577	0	0	1	1	10	0.85684	0.024	1	4.20992	1.83686	1.35731	1.35331	0.175956	0	4.20992	-0.872425	1.11344	-0.783543	0.433308	0	4.20992	-1.94358	1.09055	-1.78219	0.0747176	0	4.20992	-2.70929	1.33561	-2.0285	0.0425097	-1	4.20992
OTU_1159	Bacteria	Bacteroidetes	Saprospiria	Saprospirales	?	?	?	k__Bacteria,p__Bacteroidetes,c__Saprospiria,o__Saprospirales,f__?,g__?,s__?	2.23308	4.00108	0	0	5.55002	2.76232	4.58777	2.8406	0	0	1	1	10	0.905256	0.002	1	3.09272	3.39751	1.36956	2.48073	0.0131114	1	3.09272	-1.32116	1.05887	-1.24771	0.212138	0	3.09272	-1.0451	1.06722	-0.979281	0.327441	0	3.09272	-4.71867	1.33555	-3.53312	0.000410681	-1	3.09272
OTU_116	Bacteria	Bacteroidetes	Chitinophagia	Chitinophagales	?	?	?	k__Bacteria,p__Bacteroidetes,c__Chitinophagia,o__Chitinophagales,f__?,g__?,s__?	22.5522	8.2456	20.9502	6.21006	106.832	52.6636	125.15	50.4837	0	0	1	1	10	0.917653	0.001	1	68.8713	0.113903	0.438526	0.259739	0.795065	0	68.8713	-2.24318	0.416396	-5.38714	7.15892e-08	-1	68.8713	-2.4738	0.415735	-5.95042	2.67447e-09	-1	68.8713	-2.35708	0.423826	-5.56144	2.67561e-08	-1	68.8713
OTU_11600	Bacteria	Proteobacteria	Deltaproteobacteria	Oligoflexales	0319-6G20	?	?	k__Bacteria,p__Proteobacteria,c__Deltaproteobacteria,o__Oligoflexales,f__0319-6G20,g__?,s__?	0.174776	0.390811	0	0	1.04507	1.2717	0	0	0	0	1	0	3	0.716961	0.034	1	0.304961	0.236854	3.79441	0.0624219	0.950227	0	0.304961	-2.07554	3.73897	-0.555111	0.578819	0	0.304961	0.368072	3.79441	0.0970037	0.922723	0	0.304961	-2.31239	3.73903	-0.618447	0.536281	0	0.304961
OTU_11605	Bacteria	Proteobacteria	Deltaproteobacteria	Myxococcales	Haliangiaceae	Haliangium	?	k__Bacteria,p__Proteobacteria,c__Deltaproteobacteria,o__Myxococcales,f__Haliangiaceae,g__Haliangium,s__?	14.691	7.69001	14.1057	8.00256	49.8035	30.4252	28.002	15.8352	0	0	1	1	10	0.854323	0.022	1	26.6506	0.0558213	0.573188	0.0973874	0.922419	0	26.6506	-1.7639	0.55078	-3.20254	0.00136219	-1	26.6506	-0.933831	0.557055	-1.67637	0.0936655	0	26.6506	-1.81972	0.558172	-3.26014	0.00111358	-1	26.6506
OTU_11611	Bacteria	Proteobacteria	Deltaproteobacteria	Myxococcales	Haliangiaceae	Haliangium	?	k__Bacteria,p__Proteobacteria,c__Deltaproteobacteria,o__Myxococcales,f__Haliangiaceae,g__Haliangium,s__?	1.15404	1.11369	0.928468	1.00114	11.0092	8.53114	2.61516	1.26735	0	0	1	1	10	0.931351	0.002	1	3.92671	0.412334	1.1235	0.367007	0.713614	0	3.92671	-3.17372	0.88419	-3.58941	0.00033143	-1	3.92671	-1.07155	0.955491	-1.12147	0.262088	0	3.92671	-3.58605	0.996041	-3.60031	0.000317841	-1	3.92671
OTU_11617	Bacteria	Acidobacteria	Blastocatellia_(Acidobacteria_group_4)	Blastocatellales	Blastocatellaceae	RB41	?	k__Bacteria,p__Acidobacteria,c__Blastocatellia_(Acidobacteria_group_4),o__Blastocatellales,f__Blastocatellaceae,g__RB41,s__?	2.11249	1.12154	5.59592	4.7986	10.7412	5.53343	16.2011	10.8592	0	0	1	1	10	0.881782	0.013	1	8.66268	-1.39909	0.774191	-1.80717	0.0707364	0	8.66268	-2.31421	0.745115	-3.10584	0.0018974	-1	8.66268	-2.92216	0.735972	-3.97048	7.1727e-05	-1	8.66268	-0.915116	0.681148	-1.34349	0.179113	0	8.66268
OTU_11619	Bacteria	Proteobacteria	Gammaproteobacteria	Xanthomonadales	Xanthomonadaceae	Arenimonas	?	k__Bacteria,p__Proteobacteria,c__Gammaproteobacteria,o__Xanthomonadales,f__Xanthomonadaceae,g__Arenimonas,s__?	7.35925	5.04923	5.43057	2.4009	54.0629	24.7691	42.4754	16.3791	0	0	1	1	10	0.939688	0.002	1	27.332	0.452316	0.558897	0.8093	0.418343	0	27.332	-2.85656	0.482495	-5.92041	3.21148e-09	-1	27.332	-2.50898	0.484904	-5.17417	2.28924e-07	-1	27.332	-3.30888	0.519386	-6.37075	1.88101e-10	-1	27.332
OTU_1162	Bacteria	Proteobacteria	Deltaproteobacteria	Myxococcales	bacteriap25	?	?	k__Bacteria,p__Proteobacteria,c__Deltaproteobacteria,o__Myxococcales,f__bacteriap25,g__?,s__?	5.20976	3.65183	4.30792	5.3594	4.03641	2.15326	25.0895	6.14245	1	0	0	1	7	0.885477	0.018	1	9.6609	0.25714	0.750686	0.342539	0.731945	0	9.6609	0.35357	0.747862	0.472774	0.636374	0	9.6609	-2.28161	0.686021	-3.32586	0.000881477	-1	9.6609	0.09643	0.7725	0.124829	0.900659	0	9.6609
OTU_11621	Bacteria	Planctomycetes	Planctomycetacia	Planctomycetales	Planctomycetaceae	Planctomyces	?	k__Bacteria,p__Planctomycetes,c__Planctomycetacia,o__Planctomycetales,f__Planctomycetaceae,g__Planctomyces,s__?	0.551204	0.503947	0	0	1.17686	0.828123	0	0	1	0	1	0	6	0.83666	0.012	1	0.432016	1.38424	2.2651	0.611116	0.541123	0	0.432016	-1.11022	2.1593	-0.514158	0.607141	0	0.432016	1.51546	2.2651	0.669047	0.503466	0	0.432016	-2.49446	2.19287	-1.13753	0.255316	0	0.432016
OTU_11623	Bacteria	Verrucomicrobia	Spartobacteria	Chthoniobacterales	DA101_soil_group	?	?	k__Bacteria,p__Verrucomicrobia,c__Spartobacteria,o__Chthoniobacterales,f__DA101_soil_group,g__?,s__?	1.38918	1.6069	3.39328	2.83589	20.2966	13.315	14.1308	6.2353	0	0	1	1	10	0.937032	0.002	1	9.80248	-1.21083	0.85652	-1.41367	0.157459	0	9.80248	-3.83748	0.780975	-4.9137	8.93719e-07	-1	9.80248	-3.31492	0.787169	-4.21119	2.54031e-05	-1	9.80248	-2.62664	0.700212	-3.75121	0.000175981	-1	9.80248
OTU_1163	Bacteria	Planctomycetes	Planctomycetacia	Planctomycetales	Planctomycetaceae	?	?	k__Bacteria,p__Planctomycetes,c__Planctomycetacia,o__Planctomycetales,f__Planctomycetaceae,g__?,s__?	2.00216	0.491371	10.6521	3.97808	2.29049	1.97661	21.0957	15.8501	0	1	0	1	9	0.938559	0.001	1	9.01011	-2.42537	0.763172	-3.17801	0.00148291	-1	9.01011	-0.17929	0.852768	-0.210245	0.833476	0	9.01011	-3.41351	0.747213	-4.56832	4.9165e-06	-1	9.01011	2.24608	0.763606	2.94141	0.00326721	1	9.01011
OTU_1164	Bacteria	Ca._Tectomicrobia	?	?	?	?	?	k__Bacteria,p__Ca._Tectomicrobia,c__?,o__?,f__?,g__?,s__?	19.7795	11.565	37.508	10.2649	2.26797	1.55436	30.2647	6.39445	0	1	0	1	9	0.868641	0.002	1	22.4551	-0.921792	0.430097	-2.14322	0.0320958	-1	22.4551	3.24662	0.612542	5.30024	1.15653e-07	1	22.4551	-0.611493	0.432072	-1.41526	0.156993	0	22.4551	4.16841	0.607416	6.86253	6.76509e-12	1	22.4551
OTU_11646	Bacteria	Proteobacteria	Deltaproteobacteria	Myxococcales	?	?	?	k__Bacteria,p__Proteobacteria,c__Deltaproteobacteria,o__Myxococcales,f__?,g__?,s__?	0	0	0	0	1.30821	1.45723	0.850664	0.859377	0	0	1	1	10	0.83666	0.015	1	0.539717	0	2.28693	0	1	0	0.539717	-2.9598	2.17527	-1.36066	0.173622	0	0.539717	-2.34445	2.21723	-1.05738	0.290338	0	0.539717	-2.61957	2.17529	-1.20424	0.228495	0	0.539717
OTU_1165	Bacteria	Proteobacteria	Deltaproteobacteria	Myxococcales	Haliangiaceae	?	?	k__Bacteria,p__Proteobacteria,c__Deltaproteobacteria,o__Myxococcales,f__Haliangiaceae,g__?,s__?	0.340261	0.470954	0	0	20.8059	17.6361	28.9958	13.3411	0	0	1	1	10	0.945459	0.002	1	12.5355	0.813923	1.53033	0.531862	0.594822	0	12.5355	-5.80762	1.23705	-4.69474	2.6695e-06	-1	12.5355	-6.2942	1.23471	-5.0977	3.43811e-07	-1	12.5355	-6.62155	1.23705	-5.35267	8.66636e-08	-1	12.5355
OTU_11650	Bacteria	Planctomycetes	vadinHA49	?	?	?	?	k__Bacteria,p__Planctomycetes,c__vadinHA49,o__?,f__?,g__?,s__?	0	0	0	0	2.43682	1.50789	0	0	0	0	1	0	3	1	0.001	1	0.609205	0	2.649	0	1	0	0.609205	-3.87543	2.52238	-1.53642	0.124435	0	0.609205	0	2.649	0	1	0	0.609205	-3.53521	2.5224	-1.40153	0.161056	0	0.609205
OTU_1166	Bacteria	Proteobacteria	Deltaproteobacteria	Myxococcales	Sandaracinaceae	Sandaracinus	?	k__Bacteria,p__Proteobacteria,c__Deltaproteobacteria,o__Myxococcales,f__Sandaracinaceae,g__Sandaracinus,s__?	2.47274	1.78223	1.63546	2.3133	9.6154	12.0325	22.4312	14.6929	0	0	1	1	10	0.941473	0.002	1	9.03871	0.621565	1.03579	0.600085	0.54845	0	9.03871	-1.93165	0.907782	-2.12788	0.033347	-1	9.03871	-3.17256	0.893369	-3.55123	0.000383428	-1	9.03871	-2.55322	0.9834	-2.59631	0.00942298	-1	9.03871
OTU_1168	Bacteria	Proteobacteria	Deltaproteobacteria	Myxococcales	Blfdi19	?	?	k__Bacteria,p__Proteobacteria,c__Deltaproteobacteria,o__Myxococcales,f__Blfdi19,g__?,s__?	3.30435	3.73536	4.96929	3.09078	14.9569	8.53	28.9589	9.62531	0	0	1	1	10	0.917316	0.002	1	13.0474	-0.60372	0.725803	-0.831797	0.405524	0	13.0474	-2.20386	0.677798	-3.25149	0.001148	-1	13.0474	-3.14518	0.66776	-4.71004	2.47669e-06	-1	13.0474	-1.60014	0.663599	-2.4113	0.0158958	-1	13.0474
OTU_11683	Bacteria	Planctomycetes	Planctomycetacia	Planctomycetales	Planctomycetaceae	?	?	k__Bacteria,p__Planctomycetes,c__Planctomycetacia,o__Planctomycetales,f__Planctomycetaceae,g__?,s__?	0	0	0	0	1.92728	1.91453	0.280507	0.627233	0	0	1	0	3	0.835678	0.008	1	0.551947	0	2.81187	0	1	0	0.551947	-3.53129	2.70179	-1.30702	0.191206	0	0.551947	-0.786075	2.81187	-0.279556	0.779819	0	0.551947	-3.19108	2.70182	-1.18109	0.237569	0	0.551947
OTU_11688	Bacteria	Acidobacteria	Subgroup_6	?	?	?	?	k__Bacteria,p__Acidobacteria,c__Subgroup_6,o__?,f__?,g__?,s__?	7.65582	3.71974	5.30103	2.94536	1.75649	2.77698	0.570157	0.863099	1	1	0	0	5	0.920743	0.002	1	3.82088	0.526449	0.869899	0.605184	0.545057	0	3.82088	2.09817	0.951838	2.20433	0.0275009	1	3.82088	3.65039	1.16515	3.13297	0.00173047	1	3.82088	1.57172	0.972991	1.61535	0.106235	0	3.82088
OTU_11692	Bacteria	Chloroflexi	Chloroflexi_Subdivision_8_(TK10)	?	?	?	?	k__Bacteria,p__Chloroflexi,c__Chloroflexi_Subdivision_8_(TK10),o__?,f__?,g__?,s__?	0.844731	0.931904	0	0	0.944613	1.12317	0	0	1	0	1	0	6	0.774597	0.044	1	0.447336	2.01744	2.56491	0.786555	0.431543	0	0.447336	-0.165531	2.48974	-0.066485	0.946992	0	0.447336	2.14866	2.56491	0.837714	0.402192	0	0.447336	-2.18297	2.56675	-0.85048	0.395058	0	0.447336
OTU_11710	Bacteria	Verrucomicrobia	OPB35_soil_group	?	?	?	?	k__Bacteria,p__Verrucomicrobia,c__OPB35_soil_group,o__?,f__?,g__?,s__?	0.186875	0.417866	0	0	2.27661	3.84618	0	0	0	0	1	0	3	0.744638	0.039	1	0.615871	0.236855	3.32055	0.0713301	0.943135	0	0.615871	-3.20436	3.22232	-0.994426	0.320016	0	0.615871	0.368073	3.32055	0.110847	0.911738	0	0.615871	-3.44122	3.22237	-1.06792	0.285559	0	0.615871
OTU_11717	Bacteria	Ca._Latescibacteria_(WS3)	?	?	?	?	?	k__Bacteria,p__Ca._Latescibacteria_(WS3),c__?,o__?,f__?,g__?,s__?	10.7466	6.62718	2.51264	2.27892	39.5941	23.0872	47.2131	12.8858	0	0	1	1	10	0.931395	0.002	1	25.0166	2.10495	0.677531	3.10679	0.00189131	1	25.0166	-1.88537	0.529062	-3.5636	0.0003658	-1	25.0166	-2.13614	0.527543	-4.04924	5.13849e-05	-1	25.0166	-3.99031	0.659448	-6.05099	1.43958e-09	-1	25.0166
OTU_11721	Bacteria	Proteobacteria	Deltaproteobacteria	NB1-j	?	?	?	k__Bacteria,p__Proteobacteria,c__Deltaproteobacteria,o__NB1-j,f__?,g__?,s__?	0.349552	0.781622	0	0	3.8507	4.99601	6.12166	1.49128	0	0	1	1	10	0.982922	0.002	1	2.58048	0.813918	1.55853	0.522235	0.601507	0	2.58048	-3.34237	1.30821	-2.55491	0.0106216	-1	2.58048	-4.05263	1.29148	-3.13798	0.00170116	-1	2.58048	-4.15628	1.30822	-3.17706	0.00148777	-1	2.58048
OTU_11722	Bacteria	Proteobacteria	Deltaproteobacteria	Myxococcales	Nannocystaceae	?	?	k__Bacteria,p__Proteobacteria,c__Deltaproteobacteria,o__Myxococcales,f__Nannocystaceae,g__?,s__?	2.22409	2.86114	0	0	9.73067	8.30598	1.5005	1.25761	0	0	1	1	10	0.866738	0.021	1	3.36381	3.42067	1.44738	2.36335	0.0181106	1	3.36381	-2.09997	1.14334	-1.83669	0.0662558	0	3.36381	0.609173	1.24809	0.488084	0.62549	0	3.36381	-5.52064	1.40441	-3.93093	8.46174e-05	-1	3.36381
OTU_11734	Bacteria	Actinobacteria	Actinobacteria_(class)	Micrococcales	Intrasporangiaceae	?	?	k__Bacteria,p__Actinobacteria,c__Actinobacteria_(class),o__Micrococcales,f__Intrasporangiaceae,g__?,s__?	2.4989	2.55193	0.711302	1.59052	4.1794	2.0607	1.04378	0.673891	1	0	1	0	6	0.844215	0.033	1	2.10834	1.88046	1.25282	1.50098	0.133361	0	2.10834	-0.699572	0.994592	-0.703376	0.481822	0	2.10834	1.30156	1.14207	1.13964	0.254434	0	2.10834	-2.58003	1.2353	-2.08859	0.0367449	-1	2.10834
OTU_11736	Bacteria	Proteobacteria	Deltaproteobacteria	?	?	?	?	k__Bacteria,p__Proteobacteria,c__Deltaproteobacteria,o__?,f__?,g__?,s__?	0.174776	0.390811	0	0	2.37907	1.88655	0	0	0	0	1	0	3	0.863279	0.006	1	0.638462	0.236847	2.65973	0.0890493	0.929043	0	0.638462	-3.26628	2.53443	-1.28876	0.19748	0	0.638462	0.368065	2.65973	0.138384	0.889937	0	0.638462	-3.50313	2.53445	-1.3822	0.166909	0	0.638462
OTU_11747	Bacteria	Acidobacteria	Subgroup_6	?	?	?	?	k__Bacteria,p__Acidobacteria,c__Subgroup_6,o__?,f__?,g__?,s__?	3.47761	1.69444	5.42045	2.04963	8.78576	3.63606	7.87077	3.31934	0	0	1	1	10	0.807343	0.024	1	6.38865	-0.617063	0.595851	-1.0356	0.300389	0	6.38865	-1.34154	0.561488	-2.38925	0.0168828	-1	6.38865	-1.13063	0.568857	-1.98755	0.0468616	-1	6.38865	-0.724473	0.544782	-1.32984	0.183571	0	6.38865
OTU_6277	Bacteria	Proteobacteria	Betaproteobacteria	Nitrosomonadales	Nitrosomonadaceae	?	?	k__Bacteria,p__Proteobacteria,c__Betaproteobacteria,o__Nitrosomonadales,f__Nitrosomonadaceae,g__?,s__?	22.542	4.91303	16.9014	6.31307	0	0	0	0	1	1	0	0	5	1	0.002	1	9.86085	0.417275	0.47041	0.887045	0.375055	0	9.86085	6.897	1.01264	6.81092	9.69787e-12	1	9.86085	6.87288	1.01264	6.7871	1.1441e-11	1	9.86085	6.47973	1.01836	6.36288	1.9801e-10	1	9.86085
OTU_11763	Bacteria	Armatimonadetes	Armatimonadetes_Group_4	?	?	?	?	k__Bacteria,p__Armatimonadetes,c__Armatimonadetes_Group_4,o__?,f__?,g__?,s__?	0.186875	0.417866	0.178502	0.399143	2.49683	2.02669	0.213313	0.476982	0	0	1	0	3	0.805898	0.013	1	0.76888	-0.340233	2.13386	-0.159445	0.873318	0	0.76888	-3.3161	1.97386	-1.68	0.0929566	0	0.76888	-0.209015	2.13386	-0.0979514	0.921971	0	0.76888	-2.97586	1.97387	-1.50763	0.13165	0	0.76888
OTU_11767	Bacteria	Proteobacteria	Alphaproteobacteria	Rhizobiales	?	?	?	k__Bacteria,p__Proteobacteria,c__Alphaproteobacteria,o__Rhizobiales,f__?,g__?,s__?	0.150709	0.336995	0	0	0.944613	1.12317	0	0	0	0	1	0	3	0.719336	0.034	1	0.273831	0.236854	3.88036	0.0610393	0.951328	0	0.273831	-1.93756	3.83159	-0.505679	0.613082	0	0.273831	0.368072	3.88036	0.0948551	0.92443	0	0.273831	-2.17441	3.83167	-0.567484	0.570385	0	0.273831
OTU_11769	Bacteria	Proteobacteria	Gammaproteobacteria	Xanthomonadales	Xanthomonadaceae	?	?	k__Bacteria,p__Proteobacteria,c__Gammaproteobacteria,o__Xanthomonadales,f__Xanthomonadaceae,g__?,s__?	3.96675	1.23286	3.09633	2.44175	1.06489	1.97153	0.187971	0.420315	1	1	0	0	5	0.921597	0.003	1	2.07899	0.317589	0.955076	0.332528	0.739491	0	2.07899	1.79079	1.06518	1.68121	0.0927216	0	2.07899	3.79091	1.26274	3.00213	0.00268099	1	2.07899	1.4732	1.09074	1.35065	0.176807	0	2.07899
OTU_1177	Bacteria	Epsilonbacteraeota	Desulfurellia	Desulfurellales	G55	?	?	k__Bacteria,p__Epsilonbacteraeota,c__Desulfurellia,o__Desulfurellales,f__G55,g__?,s__?	12.9707	7.76009	9.98955	6.02738	1.18837	0.894226	6.212	4.19934	1	1	0	0	5	0.869627	0.01	1	7.59016	0.367321	0.680216	0.540007	0.589192	0	7.59016	3.43259	0.876689	3.9154	9.02553e-05	1	7.59016	1.0682	0.696895	1.5328	0.125326	0	7.59016	3.06526	0.887177	3.45508	0.000550136	1	7.59016
OTU_11772	Bacteria	Planctomycetes	vadinHA49	?	?	?	?	k__Bacteria,p__Planctomycetes,c__vadinHA49,o__?,f__?,g__?,s__?	0	0	0	0	2.32567	1.87879	0.656448	0.914573	0	0	1	0	3	0.789872	0.015	1	0.74553	0	2.36195	0	1	0	0.74553	-3.8232	2.22045	-1.72181	0.0851035	0	0.74553	-1.93663	2.32781	-0.831952	0.405436	0	0.74553	-3.48298	2.22047	-1.56858	0.116746	0	0.74553
OTU_11773	Bacteria	Proteobacteria	Betaproteobacteria	Burkholderiales	Comamonadaceae	?	?	k__Bacteria,p__Proteobacteria,c__Betaproteobacteria,o__Burkholderiales,f__Comamonadaceae,g__?,s__?	34.0221	27.3267	5.98969	2.29586	23.8079	35.6985	0.950176	1.33608	1	0	1	0	6	0.89642	0.039	1	16.1925	2.50999	0.941343	2.66639	0.00766704	1	16.1925	0.505686	0.907723	0.557093	0.577464	0	16.1925	5.28076	1.14094	4.62843	3.68443e-06	1	16.1925	-2.0043	0.94505	-2.12084	0.033935	-1	16.1925
OTU_11775	Bacteria	Acidobacteria	Subgroup_6	?	?	?	?	k__Bacteria,p__Acidobacteria,c__Subgroup_6,o__?,f__?,g__?,s__?	0	0	0	0	4.60647	2.68443	3.73084	2.25545	0	0	1	1	10	1	0.002	1	2.08433	0	1.56445	0	1	0	2.08433	-4.77205	1.30768	-3.64924	0.000263018	-1	2.08433	-4.5083	1.31555	-3.42693	0.000610451	-1	2.08433	-4.43182	1.30769	-3.38905	0.000701356	-1	2.08433
OTU_1180	Bacteria	Gemmatimonadetes	S0134_terrestrial_group	?	?	?	?	k__Bacteria,p__Gemmatimonadetes,c__S0134_terrestrial_group,o__?,f__?,g__?,s__?	1.06624	0.775276	0	0	1.99685	2.16036	0	0	1	0	1	0	6	0.894427	0.007	1	0.765773	2.34719	1.87403	1.25248	0.210393	0	0.765773	-0.921627	1.70077	-0.541889	0.587895	0	0.765773	2.47841	1.87403	1.3225	0.186	0	0.765773	-3.26882	1.83653	-1.77989	0.0750937	0	0.765773
OTU_1181	Bacteria	Actinobacteria	Actinobacteria_(class)	Catenulisporales	Actinospicaceae	Actinospica	?	k__Bacteria,p__Actinobacteria,c__Actinobacteria_(class),o__Catenulisporales,f__Actinospicaceae,g__Actinospica,s__?	14.3703	13.9881	0	0	0	0	0	0	1	0	0	0	1	1	0.001	1	3.59258	6.09412	1.6672	3.6553	0.000256881	1	3.59258	6.24945	1.6672	3.74847	0.000177915	1	3.59258	6.22534	1.6672	3.73401	0.000188458	1	3.59258	0	1.89362	0	1	0	3.59258
OTU_11812	Bacteria	Verrucomicrobia	Verrucomicrobiae	Verrucomicrobiales	Verrucomicrobiaceae	?	?	k__Bacteria,p__Verrucomicrobia,c__Verrucomicrobiae,o__Verrucomicrobiales,f__Verrucomicrobiaceae,g__?,s__?	0	0	0	0	0	0	1.49389	1.70748	0	0	0	1	4	0.774597	0.043	1	0.373473	0	4.27959	0	1	0	0.373473	0	4.27959	0	1	0	0.373473	-3.16675	4.2163	-0.751072	0.452609	0	0.373473	0	4.27969	0	1	0	0.373473
OTU_11817	Bacteria	Gemmatimonadetes	Gemmatimonadetes_(class)	Gemmatimonadales	Gemmatimonadaceae	?	?	k__Bacteria,p__Gemmatimonadetes,c__Gemmatimonadetes_(class),o__Gemmatimonadales,f__Gemmatimonadaceae,g__?,s__?	0.189552	0.423852	0	0	2.54205	5.68419	5.58132	4.7783	0	0	0	1	4	0.732886	0.038	1	2.07823	0.236858	2.38575	0.0992803	0.920916	0	2.07823	-3.33388	2.24334	-1.48612	0.137247	0	2.07823	-4.49173	2.22219	-2.02131	0.0432481	-1	2.07823	-3.57073	2.24336	-1.59169	0.111454	0	2.07823
OTU_11830	Bacteria	Acidobacteria	Subgroup_6	?	?	?	?	k__Bacteria,p__Acidobacteria,c__Subgroup_6,o__?,f__?,g__?,s__?	0	0	0	0	1.27102	2.8421	2.2462	1.73586	0	0	0	1	4	0.714775	0.021	1	0.879305	0	2.79435	0	1	0	0.879305	-2.90374	2.70628	-1.07296	0.283288	0	0.879305	-3.74961	2.67816	-1.40007	0.161493	0	0.879305	-2.56353	2.70631	-0.947242	0.343516	0	0.879305
OTU_11858	Bacteria	Verrucomicrobia	Opitutae	Opitutales	Opitutaceae	Opitutus	?	k__Bacteria,p__Verrucomicrobia,c__Opitutae,o__Opitutales,f__Opitutaceae,g__Opitutus,s__?	2.60079	1.1433	1.4608	1.56762	3.08861	2.55688	0.187971	0.420315	1	0	1	0	6	0.835334	0.044	1	1.83454	0.903811	1.0607	0.852091	0.394163	0	1.83454	-0.279649	0.959824	-0.291355	0.77078	0	1.83454	3.19848	1.27242	2.51371	0.011947	1	1.83454	-1.18346	1.05668	-1.11998	0.262724	0	1.83454
OTU_1186	Bacteria	Bacteroidetes	Chitinophagia	Chitinophagales	Chitinophagaceae	Ferruginibacter	?	k__Bacteria,p__Bacteroidetes,c__Chitinophagia,o__Chitinophagales,f__Chitinophagaceae,g__Ferruginibacter,s__?	3.70066	1.66741	0.275765	0.616629	8.73476	8.26587	1.93191	1.38738	1	0	1	0	6	0.921539	0.005	1	3.66077	3.56756	1.23485	2.88905	0.00386402	1	3.66077	-1.22193	0.861471	-1.41842	0.156067	0	3.66077	0.972131	0.960092	1.01254	0.31128	0	3.66077	-4.78949	1.21381	-3.94582	7.95262e-05	-1	3.66077
OTU_11874	Bacteria	Chloroflexi	Chloroflexi_Subdivision_2	?	?	?	?	k__Bacteria,p__Chloroflexi,c__Chloroflexi_Subdivision_2,o__?,f__?,g__?,s__?	0	0	0.178502	0.399143	0	0	0.744541	0.763883	0	0	0	1	4	0.695679	0.034	1	0.230761	-0.91727	4.02297	-0.228008	0.81964	0	0.230761	0	4.02297	0	1	0	0.230761	-2.17717	3.99206	-0.545376	0.585495	0	0.230761	0.732408	4.02305	0.182053	0.855541	0	0.230761
OTU_1188	Bacteria	Acidobacteria	Solibacteres_(Acidobacteria_group_3)	Solibacterales	Bryobacteraceae	Bryobacter	?	k__Bacteria,p__Acidobacteria,c__Solibacteres_(Acidobacteria_group_3),o__Solibacterales,f__Bryobacteraceae,g__Bryobacter,s__?	21.7291	5.40194	21.5279	7.06885	7.5399	4.92225	4.20848	4.08198	1	1	0	0	5	0.8868	0.002	1	13.7513	0.013484	0.528702	0.0255039	0.979653	0	13.7513	1.50835	0.559872	2.6941	0.00705786	1	13.7513	2.35297	0.599417	3.92542	8.65776e-05	1	13.7513	1.49487	0.564218	2.64945	0.00806221	1	13.7513
OTU_11885	Bacteria	Planctomycetes	Planctomycetacia	Planctomycetales	Planctomycetaceae	Pirellula	?	k__Bacteria,p__Planctomycetes,c__Planctomycetacia,o__Planctomycetales,f__Planctomycetaceae,g__Pirellula,s__?	0.150709	0.336995	0.772607	1.18216	1.19976	0.252979	1.45204	1.08905	0	0	1	1	10	0.817046	0.034	1	0.893778	-1.75656	1.56274	-1.12403	0.261002	0	0.893778	-2.28012	1.49335	-1.52685	0.126798	0	0.893778	-2.54853	1.47465	-1.72823	0.0839476	0	0.893778	-0.523564	1.40205	-0.373427	0.708831	0	0.893778
OTU_1189	Bacteria	Ca._Latescibacteria_(WS3)	?	?	?	?	?	k__Bacteria,p__Ca._Latescibacteria_(WS3),c__?,o__?,f__?,g__?,s__?	10.9863	8.74021	1.85367	1.81128	0.24282	0.542963	1.48981	2.44836	1	0	0	0	1	0.868275	0.016	1	3.64315	2.58247	1.1312	2.28295	0.0224334	1	3.64315	5.28438	1.36075	3.88343	0.000102995	1	3.64315	2.82206	1.14012	2.47523	0.0133151	1	3.64315	2.7019	1.44144	1.87444	0.0608696	0	3.64315
OTU_11891	Bacteria	Bacteroidetes	Cytophagia	Cytophagales	Cytophagaceae	Sporocytophaga	?	k__Bacteria,p__Bacteroidetes,c__Cytophagia,o__Cytophagales,f__Cytophagaceae,g__Sporocytophaga,s__?	0	0	0.245435	0.548808	0	0	2.03288	1.65295	0	0	0	1	4	0.844878	0.009	1	0.56958	-0.917294	2.76698	-0.331514	0.740256	0	0.56958	0	2.76698	0	1	0	0.56958	-3.60383	2.65353	-1.35813	0.174424	0	0.56958	0.732412	2.76701	0.264694	0.791245	0	0.56958
OTU_11897	Bacteria	Proteobacteria	Alphaproteobacteria	Rhodospirillales	I-10	?	?	k__Bacteria,p__Proteobacteria,c__Alphaproteobacteria,o__Rhodospirillales,f__I-10,g__?,s__?	0.822918	1.8401	0	0	1.16138	1.2347	1.85957	0.845665	0	0	1	1	10	0.792926	0.03	1	0.960968	1.90748	1.83641	1.0387	0.298945	0	0.960968	-0.569331	1.7052	-0.33388	0.73847	0	0.960968	-1.2381	1.66589	-0.743204	0.457358	0	0.960968	-2.47681	1.80632	-1.37119	0.170316	0	0.960968
OTU_1190	Bacteria	Acidobacteria	Acidobacteria_group_2	?	?	?	?	k__Bacteria,p__Acidobacteria,c__Acidobacteria_group_2,o__?,f__?,g__?,s__?	5.37103	7.89733	0	0	0	0	0	0	1	0	0	0	1	0.774597	0.029	1	1.34276	4.67526	3.19413	1.46371	0.143275	0	1.34276	4.8306	3.19413	1.51234	0.130448	0	1.34276	4.80648	3.19413	1.50479	0.132379	0	1.34276	0	3.31133	0	1	0	1.34276
OTU_11902	Bacteria	Ca._Dependentiae_(TM6)	?	?	?	?	?	k__Bacteria,p__Ca._Dependentiae_(TM6),c__?,o__?,f__?,g__?,s__?	0.186875	0.417866	0.594105	0.840671	1.87953	1.73472	3.62005	4.10264	0	0	1	1	10	0.836971	0.033	1	1.57014	-1.37014	1.69341	-0.809098	0.418459	0	1.57014	-2.86838	1.54069	-1.86175	0.0626388	0	1.57014	-3.86329	1.50245	-2.57134	0.0101307	-1	1.57014	-1.49824	1.50766	-0.993753	0.320343	0	1.57014
OTU_11918	Bacteria	Chloroflexi	Chloroflexi_Subdivision_2	?	?	?	?	k__Bacteria,p__Chloroflexi,c__Chloroflexi_Subdivision_2,o__?,f__?,g__?,s__?	0.337584	0.466657	0	0	2.74895	5.58652	7.50541	3.57169	0	0	0	1	4	0.841782	0.009	1	2.64798	0.813921	1.82364	0.446317	0.655368	0	2.64798	-2.84671	1.62958	-1.74689	0.0806558	0	2.64798	-4.34586	1.59736	-2.72065	0.00651544	-1	2.64798	-3.66063	1.62959	-2.24635	0.0246816	-1	2.64798
OTU_11927	Bacteria	Verrucomicrobia	OPB35_soil_group	?	?	?	?	k__Bacteria,p__Verrucomicrobia,c__OPB35_soil_group,o__?,f__?,g__?,s__?	7.10395	3.27705	15.3835	13.2404	1.00543	1.65522	1.95022	2.00844	1	1	0	0	5	0.940124	0.003	1	6.36078	-1.11848	0.794463	-1.40785	0.159176	0	6.36078	3.02175	1.04184	2.90038	0.00372705	1	6.36078	1.82556	0.903708	2.02008	0.0433756	1	6.36078	4.14023	1.03126	4.01475	5.95096e-05	1	6.36078
OTU_1193	Bacteria	Proteobacteria	Deltaproteobacteria	Myxococcales	Haliangiaceae	Haliangium	?	k__Bacteria,p__Proteobacteria,c__Deltaproteobacteria,o__Myxococcales,f__Haliangiaceae,g__Haliangium,s__?	5.44839	5.12	50.6923	24.3035	2.87987	3.56889	13.3134	6.86107	0	1	0	1	9	0.940672	0.002	1	18.0835	-3.22042	0.714675	-4.50613	6.60214e-06	-1	18.0835	0.96483	0.80938	1.19206	0.233238	0	18.0835	-1.30349	0.730726	-1.78383	0.0744518	0	18.0835	4.18525	0.771525	5.42464	5.80703e-08	1	18.0835
OTU_1194	Bacteria	Acidobacteria	Acidobacteria_group_5	?	?	?	?	k__Bacteria,p__Acidobacteria,c__Acidobacteria_group_5,o__?,f__?,g__?,s__?	15.8356	5.08453	7.79073	3.89554	19.1897	6.32505	12.5679	6.47507	1	0	1	0	6	0.795242	0.03	1	13.846	1.02645	0.475109	2.16045	0.0307382	1	13.846	-0.284831	0.432071	-0.659222	0.509753	0	13.846	0.317971	0.445788	0.713278	0.475674	0	13.846	-1.31128	0.473557	-2.76899	0.00562296	-1	13.846
OTU_11945	Bacteria	Bacteroidetes	Sphingobacteriia	Sphingobacteriales	?	?	?	k__Bacteria,p__Bacteroidetes,c__Sphingobacteriia,o__Sphingobacteriales,f__?,g__?,s__?	0	0	0.178502	0.399143	1.17441	0.699779	3.2558	2.73177	0	0	1	1	10	0.93013	0.002	1	1.15218	-0.917309	1.68663	-0.543872	0.58653	0	1.15218	-2.83701	1.54065	-1.84144	0.0655578	0	1.15218	-4.29894	1.46496	-2.93451	0.00334073	-1	1.15218	-1.91971	1.54066	-1.24603	0.212754	0	1.15218
OTU_1195	Bacteria	Proteobacteria	Deltaproteobacteria	Bdellovibrionales	Bdellovibrionaceae	OM27_clade	?	k__Bacteria,p__Proteobacteria,c__Deltaproteobacteria,o__Bdellovibrionales,f__Bdellovibrionaceae,g__OM27_clade,s__?	25.5218	17.137	32.3876	12.8551	78.3545	31.4122	80.0627	29.2638	0	0	1	1	10	0.855749	0.002	1	54.0817	-0.337669	0.453345	-0.744838	0.456369	0	54.0817	-1.61602	0.442983	-3.64804	0.000264249	-1	54.0817	-1.64411	0.44295	-3.71173	0.000205847	-1	54.0817	-1.27835	0.443072	-2.8852	0.00391169	-1	54.0817
OTU_11952	Bacteria	Bacteroidetes	Chitinophagia	Chitinophagales	Chitinophagaceae	?	?	k__Bacteria,p__Bacteroidetes,c__Chitinophagia,o__Chitinophagales,f__Chitinophagaceae,g__?,s__?	0.952387	1.37883	0.87061	0.976668	12.6591	19.4479	7.36011	5.72017	0	0	1	1	10	0.908231	0.012	1	5.46056	0.172723	1.39392	0.123912	0.901385	0	5.46056	-3.64225	1.20114	-3.03232	0.00242679	-1	5.46056	-2.87403	1.21155	-2.37221	0.0176823	-1	5.46056	-3.81497	1.26587	-3.01371	0.00258075	-1	5.46056
OTU_1196	Bacteria	Gemmatimonadetes	Gemmatimonadetes_(class)	Gemmatimonadales	Gemmatimonadaceae	?	?	k__Bacteria,p__Gemmatimonadetes,c__Gemmatimonadetes_(class),o__Gemmatimonadales,f__Gemmatimonadaceae,g__?,s__?	22.5951	10.0448	0	0	11.2001	17.3664	0	0	1	0	1	0	6	0.948683	0.002	1	8.4488	6.74715	1.38863	4.85884	1.18076e-06	1	8.4488	0.999631	1.06495	0.938669	0.347901	0	8.4488	6.87837	1.38863	4.95333	7.29526e-07	1	8.4488	-5.74752	1.3964	-4.11596	3.85578e-05	-1	8.4488
OTU_11970	Bacteria	Actinobacteria	Acidimicrobiia	Acidimicrobiales	?	?	?	k__Bacteria,p__Actinobacteria,c__Acidimicrobiia,o__Acidimicrobiales,f__?,g__?,s__?	0.150709	0.336995	1.11604	0.849044	0.435755	0.610349	1.51479	1.21777	0	1	0	1	9	0.808809	0.045	1	0.804325	-2.18254	1.56093	-1.39823	0.162044	0	0.804325	-0.770659	1.68317	-0.457861	0.647052	0	0.804325	-2.65682	1.5139	-1.75495	0.0792673	0	0.804325	1.41188	1.55704	0.906771	0.364528	0	0.804325
OTU_11974	Bacteria	Ca._Latescibacteria_(WS3)	?	?	?	?	?	k__Bacteria,p__Ca._Latescibacteria_(WS3),c__?,o__?,f__?,g__?,s__?	0	0	0.245435	0.548808	3.92197	7.79463	9.9693	7.97115	0	0	0	1	4	0.839766	0.007	1	3.53418	-0.917297	1.94406	-0.471845	0.637037	0	3.53418	-4.53571	1.74905	-2.59324	0.00950771	-1	3.53418	-5.90712	1.72944	-3.41563	0.000636348	-1	3.53418	-3.61841	1.74906	-2.06877	0.0385673	-1	3.53418
OTU_1198	Bacteria	Planctomycetes	Planctomycetacia	Planctomycetales	Planctomycetaceae	?	?	k__Bacteria,p__Planctomycetes,c__Planctomycetacia,o__Planctomycetales,f__Planctomycetaceae,g__?,s__?	0.174776	0.390811	0	0	1.58531	2.75186	3.35599	1.52594	0	0	1	1	10	0.822245	0.013	1	1.27902	0.236845	1.90606	0.124259	0.90111	0	1.27902	-2.63799	1.75501	-1.50312	0.132807	0	1.27902	-3.76858	1.71186	-2.20146	0.0277037	-1	1.27902	-2.87484	1.75502	-1.63807	0.101407	0	1.27902
OTU_11984	Bacteria	Proteobacteria	Deltaproteobacteria	Myxococcales	Haliangiaceae	Haliangium	?	k__Bacteria,p__Proteobacteria,c__Deltaproteobacteria,o__Myxococcales,f__Haliangiaceae,g__Haliangium,s__?	0	0	0	0	1.47969	2.18514	3.54911	3.05216	0	0	1	1	10	0.774597	0.039	1	1.2572	0	2.2901	0	1	0	1.2572	-3.11693	2.1707	-1.43591	0.151028	0	1.2572	-4.42347	2.12963	-2.07711	0.0377915	-1	1.2572	-2.77672	2.17072	-1.27917	0.200837	0	1.2572
OTU_11992	Bacteria	Proteobacteria	Deltaproteobacteria	Myxococcales	Haliangiaceae	?	?	k__Bacteria,p__Proteobacteria,c__Deltaproteobacteria,o__Myxococcales,f__Haliangiaceae,g__?,s__?	0.150709	0.336995	0.245435	0.548808	1.12572	1.69554	2.47855	1.0794	0	0	1	1	10	0.794155	0.039	1	1.0001	-0.340234	1.81343	-0.187619	0.851175	0	1.0001	-2.13325	1.68857	-1.26335	0.206464	0	1.0001	-3.32185	1.62258	-2.04726	0.0406323	-1	1.0001	-1.79302	1.68858	-1.06185	0.288303	0	1.0001
OTU_120	Bacteria	Acidobacteria	Acidobacteriia_(Acidobacteria_group_1)	Acidobacteriales	Acidobacteriaceae	?	?	k__Bacteria,p__Acidobacteria,c__Acidobacteriia_(Acidobacteria_group_1),o__Acidobacteriales,f__Acidobacteriaceae,g__?,s__?	62.676	59.5643	25.2878	26.2481	88.1898	108.847	5.71555	10.9775	1	0	1	0	6	0.910785	0.049	1	45.4673	1.30866	1.0919	1.19852	0.230713	0	45.4673	-0.49483	1.08543	-0.455884	0.648474	0	45.4673	3.44451	1.1178	3.08151	0.00205953	1	45.4673	-1.80349	1.09139	-1.65248	0.0984371	0	45.4673
OTU_1200	Bacteria	Gemmatimonadetes	BD2-11_terrestrial_group	?	?	?	?	k__Bacteria,p__Gemmatimonadetes,c__BD2-11_terrestrial_group,o__?,f__?,g__?,s__?	0.904253	2.02197	1.17735	1.45838	12.965	17.8552	21.355	5.12841	0	0	1	1	10	0.970987	0.002	1	9.1004	-0.355396	1.22847	-0.2893	0.772352	0	9.1004	-3.69845	1.07976	-3.42526	0.000614211	-1	9.1004	-4.43755	1.07361	-4.13331	3.57569e-05	-1	9.1004	-3.34305	1.07793	-3.10136	0.00192634	-1	9.1004
OTU_12001	Bacteria	Proteobacteria	Deltaproteobacteria	Bdellovibrionales	Bdellovibrionaceae	Bdellovibrio	?	k__Bacteria,p__Proteobacteria,c__Deltaproteobacteria,o__Bdellovibrionales,f__Bdellovibrionaceae,g__Bdellovibrio,s__?	0	0	0	0	0.896859	1.04096	1.45902	1.58168	0	0	1	1	10	0.774597	0.028	1	0.588969	0	2.55044	0	1	0	0.588969	-2.40942	2.48225	-0.970657	0.331719	0	0.588969	-3.13379	2.44401	-1.28223	0.199762	0	0.588969	-2.0692	2.48227	-0.83359	0.404512	0	0.588969
OTU_12005	Bacteria	Kiritimatiellaeota	WCHB1-41	?	?	?	?	k__Bacteria,p__Kiritimatiellaeota,c__WCHB1-41,o__?,f__?,g__?,s__?	0	0	0	0	0.847102	1.03868	0	0	0	0	1	0	3	0.774597	0.032	1	0.211775	0	4.27959	0	1	0	0.211775	-2.34588	4.24211	-0.552998	0.580265	0	0.211775	0	4.27959	0	1	0	0.211775	-2.00568	4.24221	-0.472792	0.636361	0	0.211775
OTU_12007	Bacteria	Acidobacteria	Solibacteres_(Acidobacteria_group_3)	Solibacterales	Bryobacteraceae	Bryobacter	?	k__Bacteria,p__Acidobacteria,c__Solibacteres_(Acidobacteria_group_3),o__Solibacterales,f__Bryobacteraceae,g__Bryobacter,s__?	0	0	0	0	7.61476	16.3569	7.51942	4.03024	0	0	1	1	10	0.83666	0.023	1	3.78354	0	2.1395	0	1	0	3.78354	-5.507	1.94995	-2.82417	0.00474036	-1	3.78354	-5.49797	1.95026	-2.8191	0.00481587	-1	3.78354	-5.16678	1.94997	-2.64968	0.00805683	-1	3.78354
OTU_1201	Bacteria	Proteobacteria	Deltaproteobacteria	Myxococcales	BIrii41	?	?	k__Bacteria,p__Proteobacteria,c__Deltaproteobacteria,o__Myxococcales,f__BIrii41,g__?,s__?	8.48745	10.1802	7.29476	5.11834	50.4025	31.2256	43.0125	14.2259	0	0	1	1	10	0.924917	0.002	1	27.2993	0.212557	0.722972	0.294004	0.768755	0	27.2993	-2.57184	0.682464	-3.76847	0.000164254	-1	27.2993	-2.34822	0.683625	-3.43495	0.000592671	-1	27.2993	-2.7844	0.697647	-3.99113	6.57602e-05	-1	27.2993
OTU_12014	Bacteria	Proteobacteria	Deltaproteobacteria	Myxococcales	BIrii41	?	?	k__Bacteria,p__Proteobacteria,c__Deltaproteobacteria,o__Myxococcales,f__BIrii41,g__?,s__?	0.189552	0.423852	1.59126	1.83442	2.69919	5.60668	11.7066	6.341	0	0	0	1	4	0.850428	0.027	1	4.04664	-2.6868	1.5584	-1.72408	0.0846939	0	4.04664	-3.38875	1.51505	-2.23672	0.0253046	-1	4.04664	-5.56458	1.47196	-3.78039	0.000156581	-1	4.04664	-0.701943	1.32751	-0.528766	0.596968	0	4.04664
OTU_1202	Bacteria	Planctomycetes	Pla3_lineage	?	?	?	?	k__Bacteria,p__Planctomycetes,c__Pla3_lineage,o__?,f__?,g__?,s__?	9.45362	7.46608	6.47854	3.45355	9.92122	5.7923	23.4925	5.75892	0	0	1	1	10	0.822881	0.049	1	12.3365	0.556666	0.651513	0.85442	0.392872	0	12.3365	-0.0515047	0.627874	-0.0820303	0.934623	0	12.3365	-1.31029	0.607451	-2.15703	0.031003	-1	12.3365	-0.608171	0.654659	-0.928989	0.352895	0	12.3365
OTU_12026	Bacteria	Proteobacteria	Deltaproteobacteria	Myxococcales	?	?	?	k__Bacteria,p__Proteobacteria,c__Deltaproteobacteria,o__Myxococcales,f__?,g__?,s__?	0	0	0	0	0.508409	1.13684	1.5952	1.22645	0	0	0	1	4	0.778879	0.007	1	0.525904	0	2.86287	0	1	0	0.525904	-1.35752	2.8606	-0.474558	0.635102	0	0.525904	-3.26766	2.7637	-1.18235	0.237067	0	0.525904	-1.01731	2.86063	-0.355623	0.722123	0	0.525904
OTU_1203	Bacteria	Proteobacteria	Deltaproteobacteria	Myxococcales	Polyangiaceae	?	?	k__Bacteria,p__Proteobacteria,c__Deltaproteobacteria,o__Myxococcales,f__Polyangiaceae,g__?,s__?	2.3931	2.61675	1.13271	1.51014	4.46846	4.87666	20.1456	7.73534	0	0	1	1	10	0.887262	0.029	1	7.03496	1.06839	1.10444	0.967359	0.333365	0	7.03496	-0.880668	0.948183	-0.928796	0.352995	0	7.03496	-3.08547	0.906856	-3.40239	0.000668002	-1	7.03496	-1.94906	1.07696	-1.80978	0.0703301	0	7.03496
OTU_12038	Bacteria	Verrucomicrobia	OPB35_soil_group	?	?	?	?	k__Bacteria,p__Verrucomicrobia,c__OPB35_soil_group,o__?,f__?,g__?,s__?	0	0	0	0	4.55853	5.10101	1.34555	1.26509	0	0	1	1	10	0.83666	0.008	1	1.47602	0	2.07597	0	1	0	1.47602	-4.76278	1.89029	-2.5196	0.0117487	-1	1.47602	-3.04165	1.94865	-1.5609	0.118547	0	1.47602	-4.42256	1.8903	-2.3396	0.0193042	-1	1.47602
OTU_1204	Bacteria	Planctomycetes	BD7-11	?	?	?	?	k__Bacteria,p__Planctomycetes,c__BD7-11,o__?,f__?,g__?,s__?	6.25318	5.11166	3.98044	1.08814	15.2037	5.75386	42.6817	15.0521	0	0	1	1	10	0.921829	0.002	1	17.0298	0.653469	0.603463	1.08286	0.278869	0	17.0298	-1.25466	0.524065	-2.39409	0.0166615	-1	17.0298	-2.75466	0.50636	-5.44012	5.32438e-08	-1	17.0298	-1.90813	0.577291	-3.30531	0.0009487	-1	17.0298
OTU_12044	Bacteria	Planctomycetes	Planctomycetacia	Planctomycetales	Planctomycetaceae	Planctomyces	?	k__Bacteria,p__Planctomycetes,c__Planctomycetacia,o__Planctomycetales,f__Planctomycetaceae,g__Planctomyces,s__?	0	0	0	0	0.508409	1.13684	1.69216	1.35003	0	0	0	1	4	0.784329	0.012	1	0.550142	0	2.85085	0	1	0	0.550142	-1.35747	2.84858	-0.476544	0.633687	0	0.550142	-3.34703	2.74859	-1.21773	0.223327	0	0.550142	-1.01726	2.84861	-0.357107	0.721011	0	0.550142
OTU_12048	Bacteria	Acidobacteria	Acidobacteria_group_5	?	?	?	?	k__Bacteria,p__Acidobacteria,c__Acidobacteria_group_5,o__?,f__?,g__?,s__?	17.1643	4.15564	32.515	8.81796	57.7794	32.2296	45.2668	17.1404	0	0	1	1	10	0.821411	0.011	1	38.1814	-0.918103	0.411335	-2.23201	0.0256144	-1	38.1814	-1.7492	0.402392	-4.347	1.38012e-05	-1	38.1814	-1.41025	0.405014	-3.48198	0.00049772	-1	38.1814	-0.831093	0.393346	-2.11288	0.0346112	-1	38.1814
OTU_1206	Bacteria	Proteobacteria	Gammaproteobacteria	Cellvibrionales	Halieaceae	?	?	k__Bacteria,p__Proteobacteria,c__Gammaproteobacteria,o__Cellvibrionales,f__Halieaceae,g__?,s__?	0.379104	0.847703	2.57506	1.51647	0.668003	0.957221	3.38794	1.13565	0	1	0	1	9	0.922296	0.002	1	1.75253	-2.78419	1.27446	-2.18461	0.0289176	-1	1.75253	-0.761686	1.45354	-0.524023	0.600263	0	1.75253	-3.21407	1.25066	-2.56989	0.010173	-1	1.75253	2.0225	1.21144	1.66949	0.0950195	0	1.75253
OTU_12064	Bacteria	Acidobacteria	Subgroup_6	?	?	?	?	k__Bacteria,p__Acidobacteria,c__Subgroup_6,o__?,f__?,g__?,s__?	1.8191	1.52533	4.50791	2.46574	4.72818	4.02689	16.8693	6.46902	0	0	1	1	10	0.879445	0.016	1	6.98112	-1.32143	0.752543	-1.75596	0.0790959	0	6.98112	-1.32199	0.745417	-1.77349	0.0761477	0	6.98112	-3.22602	0.697692	-4.62384	3.76693e-06	-1	6.98112	-0.000555232	0.673365	-0.000824564	0.999342	0	6.98112
OTU_12070	Bacteria	Proteobacteria	Deltaproteobacteria	Myxococcales	BIrii41	?	?	k__Bacteria,p__Proteobacteria,c__Deltaproteobacteria,o__Myxococcales,f__BIrii41,g__?,s__?	3.18828	4.26038	2.06153	3.38621	44.4821	36.553	31.0343	14.8164	0	0	1	1	10	0.966954	0.002	1	20.1916	0.528805	0.986409	0.536091	0.591895	0	20.1916	-3.79193	0.876295	-4.32723	1.50993e-05	-1	20.1916	-3.27828	0.878788	-3.73046	0.00019113	-1	20.1916	-4.32074	0.930102	-4.64545	3.3934e-06	-1	20.1916
OTU_12092	Archaea	Euryarchaeota	Thermoplasmata	?	?	?	?	k__Archaea,p__Euryarchaeota,c__Thermoplasmata,o__?,f__?,g__?,s__?	1.8451	2.01266	0	0	2.02396	0.63642	1.16419	1.23399	1	0	1	0	6	0.831763	0.039	1	1.25831	3.11969	1.40952	2.21331	0.0268763	1	1.25831	-0.147141	1.16902	-0.125867	0.899837	0	1.25831	0.606917	1.23155	0.492807	0.622149	0	1.25831	-3.26684	1.41176	-2.31402	0.0206665	-1	1.25831
OTU_121	Bacteria	Bacteroidetes	Chitinophagia	Chitinophagales	Chitinophagaceae	?	?	k__Bacteria,p__Bacteroidetes,c__Chitinophagia,o__Chitinophagales,f__Chitinophagaceae,g__?,s__?	16.7691	11.3955	41.5301	34.4681	36.3936	21.7569	10.501	4.74337	0	1	1	0	8	0.860676	0.026	1	26.2984	-1.30673	0.60569	-2.15743	0.0309722	-1	26.2984	-1.12028	0.605944	-1.84881	0.0644848	0	26.2984	0.683776	0.630193	1.08503	0.27791	0	26.2984	0.186455	0.596877	0.312384	0.754748	0	26.2984
OTU_12100	Bacteria	Chloroflexi	Chloroflexi_Subdivision_2	?	?	?	?	k__Bacteria,p__Chloroflexi,c__Chloroflexi_Subdivision_2,o__?,f__?,g__?,s__?	1.53272	1.15083	0.887278	1.00886	3.05594	2.9659	7.32151	2.92381	0	0	1	1	10	0.854289	0.039	1	3.19936	0.722176	1.12498	0.641945	0.520909	0	3.19936	-0.96246	0.941925	-1.0218	0.306875	0	3.19936	-2.2963	0.893866	-2.56895	0.0102007	-1	3.19936	-1.68464	1.07737	-1.56365	0.117899	0	3.19936
OTU_12105	Bacteria	Bacteroidetes	Saprospiria	Saprospirales	?	?	?	k__Bacteria,p__Bacteroidetes,c__Saprospiria,o__Saprospirales,f__?,g__?,s__?	0	0	0.178502	0.399143	0	0	3.23884	4.56948	0	0	0	1	4	0.870754	0.004	1	0.854336	-0.917294	2.62012	-0.350096	0.726267	0	0.854336	0	2.62012	0	1	0	0.854336	-4.29245	2.48346	-1.72841	0.0839139	0	0.854336	0.732412	2.62014	0.279531	0.779837	0	0.854336
OTU_12108	Bacteria	Proteobacteria	Gammaproteobacteria	Xanthomonadales	Xanthomonadaceae	Arenimonas	?	k__Bacteria,p__Proteobacteria,c__Gammaproteobacteria,o__Xanthomonadales,f__Xanthomonadaceae,g__Arenimonas,s__?	0	0	0	0	0.68996	1.10745	2.46755	1.74172	0	0	0	1	4	0.884017	0.003	1	0.789379	0	2.10109	0	1	0	0.789379	-1.99539	2.05694	-0.970076	0.332009	0	0.789379	-3.895	1.93898	-2.00879	0.0445594	-1	0.789379	-1.65516	2.05695	-0.804667	0.421012	0	0.789379
OTU_1211	Bacteria	Elusimicrobia	Elusimicrobia_(class)	Lineage_IV	?	?	?	k__Bacteria,p__Elusimicrobia,c__Elusimicrobia_(class),o__Lineage_IV,f__?,g__?,s__?	1.12393	2.02538	1.7421	2.0178	2.58258	1.31	4.07635	1.01549	0	0	1	1	10	0.836124	0.023	1	2.38124	-0.593953	1.11433	-0.533014	0.594024	0	2.38124	-1.23974	1.05855	-1.17117	0.24153	0	2.38124	-1.89306	1.03069	-1.8367	0.0662549	0	2.38124	-0.645787	1.03236	-0.625548	0.531612	0	2.38124
OTU_12111	Bacteria	Proteobacteria	Deltaproteobacteria	Myxococcales	?	?	?	k__Bacteria,p__Proteobacteria,c__Deltaproteobacteria,o__Myxococcales,f__?,g__?,s__?	0	0	0	0	1.86209	4.16377	15.5938	9.2518	0	0	0	1	4	0.945159	0.001	1	4.36397	0	2.06393	0	1	0	4.36397	-3.48774	1.91289	-1.82328	0.0682603	0	4.36397	-6.55301	1.85889	-3.52523	0.000423112	-1	4.36397	-3.14752	1.9129	-1.64542	0.0998834	0	4.36397
OTU_12122	Bacteria	Proteobacteria	Deltaproteobacteria	Bdellovibrionales	Bdellovibrionaceae	OM27_clade	?	k__Bacteria,p__Proteobacteria,c__Deltaproteobacteria,o__Bdellovibrionales,f__Bdellovibrionaceae,g__OM27_clade,s__?	1.09184	1.0352	0.847873	1.18487	4.99286	3.48428	7.84945	3.54966	0	0	1	1	10	0.932083	0.002	1	3.69551	0.285864	1.11959	0.25533	0.798469	0	3.69551	-2.23009	0.897314	-2.4853	0.0129443	-1	3.69551	-2.85647	0.881098	-3.24194	0.00118717	-1	3.69551	-2.51595	0.995798	-2.52657	0.0115182	-1	3.69551
OTU_12127	Bacteria	Cyanobacteria	ML635J-21	?	?	?	?	k__Bacteria,p__Cyanobacteria,c__ML635J-21,o__?,f__?,g__?,s__?	0	0	0	0	0.24282	0.542963	1.98735	1.30858	0	0	0	1	4	0.943992	0.002	1	0.557542	0	2.383	0	1	0	0.557542	-0.761966	2.383	-0.31975	0.749158	0	0.557542	-3.5691	2.25141	-1.58527	0.112904	0	0.557542	-0.42174	2.38302	-0.176977	0.859526	0	0.557542
OTU_12128	Bacteria	Proteobacteria	Gammaproteobacteria	Cellvibrionales	Cellvibrionaceae	Simiduia	?	k__Bacteria,p__Proteobacteria,c__Gammaproteobacteria,o__Cellvibrionales,f__Cellvibrionaceae,g__Simiduia,s__?	0	0	0	0	0.18155	0.405959	1.86539	2.3832	0	0	0	1	4	0.739448	0.034	1	0.511735	0	3.36573	0	1	0	0.511735	-0.761944	3.36573	-0.226383	0.820904	0	0.511735	-3.49736	3.27567	-1.06768	0.285666	0	0.511735	-0.421739	3.36578	-0.125302	0.900284	0	0.511735
OTU_12131	Bacteria	Acidobacteria	Acidobacteria_group_5	?	?	?	?	k__Bacteria,p__Acidobacteria,c__Acidobacteria_group_5,o__?,f__?,g__?,s__?	0.694023	0.66973	0	0	3.21649	4.38352	6.11944	2.84281	0	0	1	1	10	0.915273	0.003	1	2.50749	1.74714	1.49887	1.16564	0.24376	0	2.50749	-2.14797	1.24572	-1.72428	0.0846565	0	2.50749	-3.12726	1.21867	-2.56612	0.0102843	-1	2.50749	-3.89511	1.36091	-2.86213	0.00420802	-1	2.50749
OTU_12132	Bacteria	Proteobacteria	Gammaproteobacteria	Xanthomonadales	Xanthomonadales_Incertae_Sedis	Steroidobacter	?	k__Bacteria,p__Proteobacteria,c__Gammaproteobacteria,o__Xanthomonadales,f__Xanthomonadales_Incertae_Sedis,g__Steroidobacter,s__?	1.71819	1.42297	0	0	7.24595	12.77	2.55857	1.52808	0	0	1	1	10	0.875099	0.048	1	2.88068	3.00897	1.50181	2.00357	0.0451166	1	2.88068	-2.10131	1.21757	-1.72582	0.0843803	0	2.88068	-0.612501	1.26172	-0.485448	0.627358	0	2.88068	-5.11028	1.44652	-3.53282	0.000411153	-1	2.88068
OTU_12133	Bacteria	Proteobacteria	Deltaproteobacteria	Myxococcales	Haliangiaceae	Haliangium	?	k__Bacteria,p__Proteobacteria,c__Deltaproteobacteria,o__Myxococcales,f__Haliangiaceae,g__Haliangium,s__?	5.47882	4.42034	2.42652	1.72439	30.371	20.8916	105.49	32.9428	0	0	1	1	10	0.972118	0.002	1	35.9416	1.14783	0.715965	1.6032	0.108891	0	35.9416	-2.46204	0.578016	-4.25946	2.0492e-05	-1	35.9416	-4.27462	0.569097	-7.51123	5.85726e-14	-1	35.9416	-3.60987	0.676743	-5.33418	9.59761e-08	-1	35.9416
OTU_12137	Bacteria	Planctomycetes	Planctomycetacia	Planctomycetales	Planctomycetaceae	?	?	k__Bacteria,p__Planctomycetes,c__Planctomycetacia,o__Planctomycetales,f__Planctomycetaceae,g__?,s__?	0	0	0.178502	0.399143	0	0	1.21999	1.02964	0	0	0	1	4	0.835398	0.002	1	0.349624	-0.917289	3.08337	-0.297496	0.766088	0	0.349624	0	3.08337	0	1	0	0.349624	-2.87831	3.00569	-0.957617	0.338256	0	0.349624	0.732411	3.0834	0.237533	0.812243	0	0.349624
OTU_12138	Bacteria	Proteobacteria	?	?	?	?	?	k__Bacteria,p__Proteobacteria,c__?,o__?,f__?,g__?,s__?	0.51236	0.472226	0	0	1.11527	0.922554	2.9841	2.38738	0	0	1	1	10	0.84328	0.016	1	1.15293	1.32733	1.612	0.823404	0.410278	0	1.15293	-1.01762	1.47204	-0.691302	0.489376	0	1.15293	-2.51571	1.38239	-1.81982	0.0687868	0	1.15293	-2.34495	1.51249	-1.55039	0.121047	0	1.15293
OTU_12149	Bacteria	Acidobacteria	Acidobacteria_group_5	?	?	?	?	k__Bacteria,p__Acidobacteria,c__Acidobacteria_group_5,o__?,f__?,g__?,s__?	0	0	0.55153	1.23326	0.762614	1.70526	5.25078	3.54816	0	0	0	1	4	0.799912	0.004	1	1.64123	-1.50472	2.19409	-0.685804	0.492836	0	1.64123	-2.11075	2.14252	-0.985168	0.324542	0	1.64123	-4.98815	2.01838	-2.47136	0.01346	-1	1.64123	-0.606027	2.14044	-0.283131	0.777076	0	1.64123
OTU_1215	Bacteria	Proteobacteria	Alphaproteobacteria	Rhodospirillales	DA111	?	?	k__Bacteria,p__Proteobacteria,c__Alphaproteobacteria,o__Rhodospirillales,f__DA111,g__?,s__?	19.4876	17.4897	7.1024	5.26011	5.70428	4.8083	0.389162	0.870193	1	1	0	0	5	0.901977	0.012	1	8.17086	1.45248	0.788708	1.8416	0.0655344	0	8.17086	1.7289	0.792575	2.18137	0.0291558	1	8.17086	5.50705	1.17778	4.6758	2.92815e-06	1	8.17086	0.276421	0.822305	0.336154	0.736755	0	8.17086
OTU_12156	Bacteria	SPAM	?	?	?	?	?	k__Bacteria,p__SPAM,c__?,o__?,f__?,g__?,s__?	29.7515	6.41647	19.8667	10.2679	12.4378	10.0716	26.5727	9.02741	1	0	0	1	7	0.797187	0.024	1	22.1572	0.587747	0.490649	1.1979	0.230957	0	22.1572	1.26744	0.50138	2.5279	0.0114746	1	22.1572	0.160002	0.482717	0.331462	0.740296	0	22.1572	0.679693	0.512717	1.32567	0.184949	0	22.1572
OTU_12157	Bacteria	Proteobacteria	Deltaproteobacteria	Bdellovibrionales	?	?	?	k__Bacteria,p__Proteobacteria,c__Deltaproteobacteria,o__Bdellovibrionales,f__?,g__?,s__?	0	0	0.415603	0.578438	1.78127	0.626364	1.14104	1.68889	0	0	1	1	10	0.782843	0.037	1	0.834479	-1.48802	1.85059	-0.804077	0.421352	0	0.834479	-3.42835	1.68536	-2.0342	0.0419314	-1	0.834479	-2.82085	1.72374	-1.63647	0.101742	0	0.834479	-1.94033	1.68325	-1.15273	0.249022	0	0.834479
OTU_12160	Bacteria	Proteobacteria	Deltaproteobacteria	Myxococcales	Nannocystaceae	?	?	k__Bacteria,p__Proteobacteria,c__Deltaproteobacteria,o__Myxococcales,f__Nannocystaceae,g__?,s__?	0	0	0	0	0	0	2.06149	1.48961	0	0	0	1	4	0.894427	0.005	1	0.515373	0	3.26705	0	1	0	0.515373	0	3.26705	0	1	0	0.515373	-3.63432	3.17085	-1.14617	0.251726	0	0.515373	0	3.2671	0	1	0	0.515373
OTU_12161	Bacteria	Proteobacteria	Deltaproteobacteria	Myxococcales	Sandaracinaceae	?	?	k__Bacteria,p__Proteobacteria,c__Deltaproteobacteria,o__Myxococcales,f__Sandaracinaceae,g__?,s__?	0	0	0	0	0	0	2.15802	2.41301	0	0	0	1	4	0.774597	0.034	1	0.539506	0	3.9118	0	1	0	0.539506	0	3.9118	0	1	0	0.539506	-3.70271	3.83054	-0.966628	0.33373	0	0.539506	0	3.91188	0	1	0	0.539506
OTU_12166	Bacteria	Acidobacteria	Blastocatellia_(Acidobacteria_group_4)	Blastocatellales	Blastocatellaceae	RB41	?	k__Bacteria,p__Acidobacteria,c__Blastocatellia_(Acidobacteria_group_4),o__Blastocatellales,f__Blastocatellaceae,g__RB41,s__?	0	0	1.55186	1.28127	5.29606	1.3052	20.5395	11.1152	0	0	1	1	10	0.971255	0.002	1	6.84684	-3.24796	1.17978	-2.75303	0.00590466	-1	6.84684	-4.98873	1.08299	-4.60645	4.09596e-06	-1	6.84684	-6.95614	1.05489	-6.59418	4.27603e-11	-1	6.84684	-1.74077	0.800413	-2.17484	0.029642	-1	6.84684
OTU_12169	Bacteria	Proteobacteria	Deltaproteobacteria	Myxococcales	?	?	?	k__Bacteria,p__Proteobacteria,c__Deltaproteobacteria,o__Myxococcales,f__?,g__?,s__?	0	0	0	0	0	0	1.77148	1.31298	0	0	0	1	4	0.894427	0.005	1	0.442869	0	3.39607	0	1	0	0.442869	0	3.39607	0	1	0	0.442869	-3.40992	3.30905	-1.03049	0.302782	0	0.442869	0	3.39612	0	1	0	0.442869
OTU_12172	Bacteria	Proteobacteria	Deltaproteobacteria	Myxococcales	Eel-36e1D6	?	?	k__Bacteria,p__Proteobacteria,c__Deltaproteobacteria,o__Myxococcales,f__Eel-36e1D6,g__?,s__?	0	0	0	0	0.254205	0.568419	1.7274	1.20649	0	0	0	1	4	0.835089	0.007	1	0.495401	0	2.83576	0	1	0	0.495401	-0.761957	2.83576	-0.268696	0.788163	0	0.495401	-3.37313	2.73207	-1.23464	0.216964	0	0.495401	-0.42174	2.83578	-0.148721	0.881774	0	0.495401
OTU_12173	Bacteria	Proteobacteria	Deltaproteobacteria	Bdellovibrionales	Bdellovibrionaceae	?	?	k__Bacteria,p__Proteobacteria,c__Deltaproteobacteria,o__Bdellovibrionales,f__Bdellovibrionaceae,g__?,s__?	0.602835	1.34798	0	0	1.01682	2.27368	2.994	1.65676	0	0	0	1	4	0.80557	0.016	1	1.15341	1.58686	2.15246	0.737231	0.460982	0	1.15341	-0.617538	2.06045	-0.29971	0.764398	0	1.15341	-2.25013	1.98663	-1.13264	0.257366	0	1.15341	-2.2044	2.11695	-1.04131	0.297732	0	1.15341
OTU_12178	Bacteria	Proteobacteria	Deltaproteobacteria	Myxococcales	Haliangiaceae	Haliangium	?	k__Bacteria,p__Proteobacteria,c__Deltaproteobacteria,o__Myxococcales,f__Haliangiaceae,g__Haliangium,s__?	1.80851	4.04394	0	0	9.73572	11.6625	45.6942	32.6965	0	0	1	1	10	0.933576	0.002	1	14.3096	3.15639	1.59745	1.97589	0.0481669	1	14.3096	-2.36468	1.32823	-1.78033	0.0750222	0	14.3096	-4.60655	1.31489	-3.50336	0.000459426	-1	14.3096	-5.52108	1.54778	-3.5671	0.000360953	-1	14.3096
OTU_12181	Bacteria	Proteobacteria	Deltaproteobacteria	Myxococcales	Nannocystaceae	Nannocystis	?	k__Bacteria,p__Proteobacteria,c__Deltaproteobacteria,o__Myxococcales,f__Nannocystaceae,g__Nannocystis,s__?	0.301418	0.67399	0	0	4.10164	5.57608	14.6114	4.5543	0	0	1	1	10	0.88731	0.003	1	4.7536	0.813921	1.65886	0.490652	0.623673	0	4.7536	-3.43298	1.42388	-2.411	0.0159087	-1	4.7536	-5.30634	1.39618	-3.80062	0.000144335	-1	4.7536	-4.2469	1.42389	-2.98261	0.00285799	-1	4.7536
OTU_12182	Bacteria	Planctomycetes	Phycisphaerae	Phycisphaerales	Phycisphaeraceae	?	?	k__Bacteria,p__Planctomycetes,c__Phycisphaerae,o__Phycisphaerales,f__Phycisphaeraceae,g__?,s__?	0	0	0.217906	0.487254	0	0	2.16609	1.75963	0	0	0	1	4	0.852571	0.002	1	0.596	-0.917294	2.72476	-0.336651	0.73638	0	0.596	0	2.72476	0	1	0	0.596	-3.71006	2.60652	-1.42338	0.154626	0	0.596	0.732412	2.72479	0.268796	0.788087	0	0.596
OTU_12187	Bacteria	Acidobacteria	AT-s3-28	?	?	?	?	k__Bacteria,p__Acidobacteria,c__AT-s3-28,o__?,f__?,g__?,s__?	0	0	0	0	0.849554	0.881977	1.27766	0.841899	0	0	1	1	10	0.83666	0.014	1	0.531802	0	2.26111	0	1	0	0.531802	-2.34253	2.189	-1.07014	0.284558	0	0.531802	-2.93639	2.15051	-1.36544	0.172115	0	0.531802	-2.00231	2.18902	-0.914705	0.360346	0	0.531802
OTU_12192	Bacteria	Proteobacteria	Deltaproteobacteria	Bdellovibrionales	?	?	?	k__Bacteria,p__Proteobacteria,c__Deltaproteobacteria,o__Bdellovibrionales,f__?,g__?,s__?	0	0	0	0	0.206899	0.462641	1.90432	1.74289	0	0	0	1	4	0.84947	0.004	1	0.527804	0	2.79236	0	1	0	0.527804	-0.761958	2.79236	-0.272873	0.784951	0	0.527804	-3.52904	2.68214	-1.31576	0.188255	0	0.527804	-0.42174	2.79238	-0.151032	0.87995	0	0.527804
OTU_12194	Bacteria	Proteobacteria	Deltaproteobacteria	Myxococcales	mle1-27	?	?	k__Bacteria,p__Proteobacteria,c__Deltaproteobacteria,o__Myxococcales,f__mle1-27,g__?,s__?	0	0	0	0	0	0	1.21338	1.54578	0	0	0	1	4	0.774597	0.043	1	0.303346	0	4.27959	0	1	0	0.303346	0	4.27959	0	1	0	0.303346	-2.87003	4.22427	-0.679413	0.496876	0	0.303346	0	4.27969	0	1	0	0.303346
OTU_122	Bacteria	Bacteroidetes	Chitinophagia	Chitinophagales	Chitinophagaceae	?	?	k__Bacteria,p__Bacteroidetes,c__Chitinophagia,o__Chitinophagales,f__Chitinophagaceae,g__?,s__?	71.5319	46.9461	8.15862	7.15455	6.7477	9.33965	0	0	1	1	0	0	5	0.960175	0.004	1	21.6096	3.13629	0.903974	3.46944	0.000521536	1	21.6096	3.37466	0.906035	3.72465	0.000195585	1	21.6096	8.54139	1.26126	6.77211	1.26916e-11	1	21.6096	0.238378	0.935177	0.254901	0.798799	0	21.6096
OTU_12200	Bacteria	Proteobacteria	Deltaproteobacteria	Myxococcales	Haliangiaceae	Haliangium	?	k__Bacteria,p__Proteobacteria,c__Deltaproteobacteria,o__Myxococcales,f__Haliangiaceae,g__Haliangium,s__?	0	0	0	0	2.60616	2.0812	6.51557	3.48727	0	0	1	1	10	1	0.002	1	2.28043	0	1.55957	0	1	0	2.28043	-4.00605	1.32698	-3.01892	0.00253681	-1	2.28043	-5.30493	1.29092	-4.10942	3.96659e-05	-1	2.28043	-3.66582	1.32699	-2.76251	0.00573585	-1	2.28043
OTU_12204	Bacteria	Gemmatimonadetes	Gemmatimonadetes_(class)	Gemmatimonadales	Gemmatimonadaceae	Gemmatimonas	?	k__Bacteria,p__Gemmatimonadetes,c__Gemmatimonadetes_(class),o__Gemmatimonadales,f__Gemmatimonadaceae,g__Gemmatimonas,s__?	0.543314	0.505731	0	0	9.24297	6.52544	6.75493	6.23764	0	0	1	1	10	0.932973	0.003	1	4.1353	1.35992	1.49266	0.91107	0.362258	0	4.1353	-4.10464	1.20087	-3.41807	0.000630671	-1	4.1353	-3.65542	1.20828	-3.0253	0.00248383	-1	4.1353	-5.46456	1.25673	-4.34822	1.37246e-05	-1	4.1353
OTU_12205	Bacteria	Proteobacteria	Deltaproteobacteria	Myxococcales	?	?	?	k__Bacteria,p__Proteobacteria,c__Deltaproteobacteria,o__Myxococcales,f__?,g__?,s__?	0.189552	0.423852	0	0	1.12666	1.57164	4.74598	3.43019	0	0	0	1	4	0.884807	0.003	1	1.51555	0.236843	1.77169	0.133682	0.893654	0	1.51555	-2.12862	1.64396	-1.29481	0.195387	0	1.51555	-4.26815	1.54863	-2.75608	0.00584993	-1	1.51555	-2.36546	1.64397	-1.43887	0.150188	0	1.51555
OTU_12208	Bacteria	Cyanobacteria	ML635J-21	?	?	?	?	k__Bacteria,p__Cyanobacteria,c__ML635J-21,o__?,f__?,g__?,s__?	0.150709	0.336995	0.178502	0.399143	0	0	1.26407	0.848568	0	0	0	1	4	0.796681	0.009	1	0.39832	-0.340231	2.60758	-0.130478	0.896188	0	0.39832	0.392181	2.60758	0.1504	0.880449	0	0.39832	-2.3474	2.51293	-0.934129	0.350237	0	0.39832	0.732412	2.6076	0.280876	0.778805	0	0.39832
OTU_12212	Bacteria	Proteobacteria	Deltaproteobacteria	Bradymonadales	?	?	?	k__Bacteria,p__Proteobacteria,c__Deltaproteobacteria,o__Bradymonadales,f__?,g__?,s__?	0	0	0	0	0	0	1.31951	1.41945	0	0	0	1	4	0.774597	0.036	1	0.329877	0	4.27959	0	1	0	0.329877	0	4.27959	0	1	0	0.329877	-2.98569	4.22097	-0.707346	0.479351	0	0.329877	0	4.27969	0	1	0	0.329877
OTU_12215	Bacteria	Proteobacteria	Deltaproteobacteria	Myxococcales	Sandaracinaceae	?	?	k__Bacteria,p__Proteobacteria,c__Deltaproteobacteria,o__Myxococcales,f__Sandaracinaceae,g__?,s__?	0	0	0.178502	0.399143	0	0	1.691	1.92664	0	0	0	1	4	0.73669	0.034	1	0.467377	-0.917279	3.40194	-0.269634	0.787442	0	0.467377	0	3.40194	0	1	0	0.467377	-3.35585	3.3165	-1.01187	0.311602	0	0.467377	0.73241	3.40199	0.215289	0.829542	0	0.467377
OTU_12217	Bacteria	Planctomycetes	Planctomycetacia	Planctomycetales	?	?	?	k__Bacteria,p__Planctomycetes,c__Planctomycetacia,o__Planctomycetales,f__?,g__?,s__?	0	0	0.178502	0.399143	0	0	1.61174	1.87809	0	0	0	1	4	0.734966	0.034	1	0.447562	-0.917278	3.46152	-0.264993	0.791015	0	0.447562	0	3.46152	0	1	0	0.447562	-3.28181	3.3796	-0.971063	0.331517	0	0.447562	0.73241	3.46157	0.211583	0.832432	0	0.447562
OTU_12221	Bacteria	Chloroflexi	S085	?	?	?	?	k__Bacteria,p__Chloroflexi,c__S085,o__?,f__?,g__?,s__?	0	0	0	0	0.24282	0.542963	1.24019	1.25787	0	0	0	1	4	0.70835	0.036	1	0.370753	0	3.60092	0	1	0	0.370753	-0.761941	3.60092	-0.211596	0.832422	0	0.370753	-2.90045	3.5339	-0.82075	0.411789	0	0.370753	-0.421739	3.60098	-0.117118	0.906767	0	0.370753
OTU_1223	Bacteria	Proteobacteria	Betaproteobacteria	SC-I-84	?	?	?	k__Bacteria,p__Proteobacteria,c__Betaproteobacteria,o__SC-I-84,f__?,g__?,s__?	5.5296	7.7757	0	0	0	0	0	0	1	0	0	0	1	0.774597	0.041	1	1.3824	4.71662	3.11627	1.51355	0.130141	0	1.3824	4.87196	3.11627	1.56339	0.11796	0	1.3824	4.84784	3.11627	1.55565	0.11979	0	1.3824	0	3.2366	0	1	0	1.3824
OTU_12232	Bacteria	Verrucomicrobia	OPB35_soil_group	?	?	?	?	k__Bacteria,p__Verrucomicrobia,c__OPB35_soil_group,o__?,f__?,g__?,s__?	3.70009	4.26771	2.85075	5.2902	16.7688	9.10989	7.83618	1.92069	0	0	1	1	10	0.888673	0.008	1	7.78896	0.388204	0.930225	0.417322	0.676443	0	7.78896	-2.18592	0.849305	-2.57378	0.0100595	-1	7.78896	-1.09867	0.866656	-1.26771	0.2049	0	7.78896	-2.57413	0.888088	-2.8985	0.00374948	-1	7.78896
OTU_12238	Bacteria	Ca._Latescibacteria_(WS3)	?	?	?	?	?	k__Bacteria,p__Ca._Latescibacteria_(WS3),c__?,o__?,f__?,g__?,s__?	3.7479	5.27911	1.02918	1.11371	8.82945	8.67151	19.2859	7.86011	0	0	1	1	10	0.877092	0.021	1	8.2231	1.82514	1.17552	1.55262	0.120514	0	8.2231	-1.21969	0.994181	-1.22682	0.219889	0	8.2231	-2.33978	0.981041	-2.38499	0.0170794	-1	8.2231	-3.04482	1.15398	-2.63854	0.0083263	-1	8.2231
OTU_1224	Bacteria	?	?	?	?	?	?	k__Bacteria,p__?,c__?,o__?,f__?,g__?,s__?	21.4956	13.1232	7.96958	4.06117	4.94542	5.39639	4.9076	4.51031	1	1	0	0	5	0.865681	0.026	1	9.82955	1.41504	0.774507	1.82702	0.0676968	0	9.82955	2.06703	0.790246	2.61567	0.00890513	1	9.82955	2.16051	0.794622	2.71891	0.00654965	1	9.82955	0.651986	0.81637	0.798641	0.424499	0	9.82955
OTU_12240	Bacteria	Proteobacteria	Deltaproteobacteria	Myxococcales	BIrii41	?	?	k__Bacteria,p__Proteobacteria,c__Deltaproteobacteria,o__Myxococcales,f__BIrii41,g__?,s__?	0.555282	0.801731	0.275765	0.616629	4.13787	3.48365	18.8212	10.7906	0	0	1	1	10	0.931966	0.003	1	5.94753	0.795415	1.4608	0.544506	0.586093	0	5.94753	-2.88111	1.18691	-2.4274	0.0152073	-1	5.94753	-5.11759	1.15093	-4.44648	8.72887e-06	-1	5.94753	-3.67653	1.24591	-2.95087	0.00316882	-1	5.94753
OTU_12241	Bacteria	Proteobacteria	Deltaproteobacteria	Myxococcales	P3OB-42	?	?	k__Bacteria,p__Proteobacteria,c__Deltaproteobacteria,o__Myxococcales,f__P3OB-42,g__?,s__?	5.01311	4.97294	2.53839	4.13936	9.10664	7.52315	9.75707	3.17224	0	0	1	1	10	0.845058	0.045	1	6.6038	1.01304	0.878424	1.15324	0.24881	0	6.6038	-0.828157	0.793998	-1.04302	0.296938	0	6.6038	-0.943236	0.792098	-1.19081	0.233729	0	6.6038	-1.84119	0.863343	-2.13263	0.0329549	-1	6.6038
OTU_15930	Archaea	Thaumarchaeota	Nitrososphaeria	Nitrososphaerales	?	?	?	k__Archaea,p__Thaumarchaeota,c__Nitrososphaeria,o__Nitrososphaerales,f__?,g__?,s__?	14.8228	13.7243	10.0878	6.28137	0.314283	0.702759	0	0	1	1	0	0	5	0.993751	0.002	1	6.30622	0.564511	0.821602	0.687085	0.492029	0	6.30622	5.15171	1.20416	4.27826	1.88362e-05	1	6.30622	6.2681	1.20816	5.18813	2.12414e-07	1	6.30622	4.5872	1.21343	3.78036	0.000156599	1	6.30622
OTU_12253	Bacteria	Proteobacteria	Deltaproteobacteria	Myxococcales	P3OB-42	?	?	k__Bacteria,p__Proteobacteria,c__Deltaproteobacteria,o__Myxococcales,f__P3OB-42,g__?,s__?	4.66741	3.56435	2.8903	2.37153	6.89198	4.85604	20.9325	9.19388	0	0	1	1	10	0.886791	0.006	1	8.84554	0.648096	0.755228	0.858147	0.390812	0	8.84554	-0.532192	0.689605	-0.771736	0.440271	0	8.84554	-2.14611	0.658471	-3.25923	0.00111715	-1	8.84554	-1.18029	0.744088	-1.58622	0.112689	0	8.84554
OTU_12257	Bacteria	Proteobacteria	Betaproteobacteria	Burkholderiales	Comamonadaceae	?	?	k__Bacteria,p__Proteobacteria,c__Betaproteobacteria,o__Burkholderiales,f__Comamonadaceae,g__?,s__?	0.337584	0.466657	1.62011	1.72636	0.254205	0.568419	3.94018	2.53848	0	1	0	1	9	0.850321	0.01	1	1.53802	-2.11555	1.44196	-1.46714	0.142339	0	1.53802	0.392175	1.61678	0.242565	0.808342	0	1.53802	-3.39568	1.37622	-2.46739	0.0136102	-1	1.53802	2.50773	1.44197	1.7391	0.0820165	0	1.53802
OTU_1228	Bacteria	Gemmatimonadetes	S0134_terrestrial_group	?	?	?	?	k__Bacteria,p__Gemmatimonadetes,c__S0134_terrestrial_group,o__?,f__?,g__?,s__?	4.34034	3.09422	2.56599	1.17135	8.4979	7.64975	0.946098	0.956941	1	0	1	0	6	0.886114	0.005	1	4.08758	0.75859	0.819373	0.925818	0.35454	0	4.08758	-1.02067	0.729913	-1.39835	0.162009	0	4.08758	2.08566	0.955106	2.1837	0.0289846	1	4.08758	-1.77926	0.795622	-2.23632	0.025331	-1	4.08758
OTU_12285	Bacteria	Acidobacteria	Solibacteres_(Acidobacteria_group_3)	Solibacterales	Bryobacteraceae	Bryobacter	?	k__Bacteria,p__Acidobacteria,c__Solibacteres_(Acidobacteria_group_3),o__Solibacterales,f__Bryobacteraceae,g__Bryobacter,s__?	3.63774	2.50761	9.00236	5.1082	1.79643	1.86832	4.61457	2.18366	0	1	0	1	9	0.845434	0.023	1	4.76278	-1.29918	0.690287	-1.88209	0.0598237	0	4.76278	1.12824	0.822282	1.37209	0.170036	0	4.76278	-0.311463	0.720409	-0.432342	0.665493	0	4.76278	2.42743	0.791717	3.06603	0.00216924	1	4.76278
OTU_12289	Bacteria	Gemmatimonadetes	Gemmatimonadetes_(class)	Gemmatimonadales	Gemmatimonadaceae	?	?	k__Bacteria,p__Gemmatimonadetes,c__Gemmatimonadetes_(class),o__Gemmatimonadales,f__Gemmatimonadaceae,g__?,s__?	0	0	0	0	0	0	1.79015	1.19254	0	0	0	1	4	0.894427	0.002	1	0.447538	0	3.36484	0	1	0	0.447538	0	3.36484	0	1	0	0.447538	-3.4329	3.27638	-1.04777	0.294744	0	0.447538	0	3.36489	0	1	0	0.447538
OTU_12291	Bacteria	Acidobacteria	Subgroup_6	?	?	?	?	k__Bacteria,p__Acidobacteria,c__Subgroup_6,o__?,f__?,g__?,s__?	4.15178	2.66711	3.97625	1.74442	5.18716	3.71247	18.6763	3.45757	0	0	1	1	10	0.863673	0.037	1	7.99788	0.117235	0.619065	0.189374	0.8498	0	7.99788	-0.248122	0.588608	-0.421541	0.67336	0	7.99788	-2.14532	0.533585	-4.02058	5.8055e-05	-1	7.99788	-0.365357	0.615993	-0.593118	0.553102	0	7.99788
OTU_12293	Bacteria	Bacteroidetes	Chitinophagia	Chitinophagales	Chitinophagaceae	Ferruginibacter	?	k__Bacteria,p__Bacteroidetes,c__Chitinophagia,o__Chitinophagales,f__Chitinophagaceae,g__Ferruginibacter,s__?	0	0	0.714008	1.59657	1.82952	1.28161	1.79974	1.68931	0	0	1	1	10	0.817609	0.027	1	1.08582	-2.23229	1.8443	-1.21037	0.226136	0	1.08582	-3.45684	1.73976	-1.98696	0.0469269	-1	1.08582	-3.40854	1.74309	-1.95546	0.0505288	0	1.08582	-1.22454	1.67497	-0.731083	0.464728	0	1.08582
OTU_12308	Bacteria	Cyanobacteria	Ca._Melainabacteria	Vampirovibrionales	?	?	?	k__Bacteria,p__Cyanobacteria,c__Ca._Melainabacteria,o__Vampirovibrionales,f__?,g__?,s__?	0	0	0	0	0	0	1.01146	1.12982	0	0	0	1	4	0.774597	0.043	1	0.252865	0	4.27959	0	1	0	0.252865	0	4.27959	0	1	0	0.252865	-2.60711	4.23282	-0.615928	0.537942	0	0.252865	0	4.27969	0	1	0	0.252865
OTU_12311	Bacteria	Planctomycetes	OM190	?	?	?	?	k__Bacteria,p__Planctomycetes,c__OM190,o__?,f__?,g__?,s__?	0.340261	0.470954	0.178502	0.399143	0	0	1.16602	1.06779	0	0	0	1	4	0.744091	0.018	1	0.421196	0.236835	2.32067	0.102055	0.918713	0	0.421196	0.969248	2.32067	0.417658	0.676197	0	0.421196	-1.67562	2.21901	-0.755119	0.450178	0	0.421196	0.732412	2.32069	0.315601	0.752305	0	0.421196
OTU_12313	Bacteria	Bacteroidetes	Chitinophagia	Chitinophagales	?	?	?	k__Bacteria,p__Bacteroidetes,c__Chitinophagia,o__Chitinophagales,f__?,g__?,s__?	0.189552	0.423852	0.245435	0.548808	0.922208	1.27381	5.85488	4.35271	0	0	0	1	4	0.901008	0.002	1	1.80302	-0.340234	1.71259	-0.198666	0.842524	0	1.80302	-1.8184	1.60948	-1.1298	0.258559	0	1.80302	-4.54807	1.47518	-3.08307	0.0020488	-1	1.80302	-1.47816	1.60949	-0.918407	0.358406	0	1.80302
OTU_12315	Bacteria	Proteobacteria	Deltaproteobacteria	Myxococcales	Myxococcaceae	?	?	k__Bacteria,p__Proteobacteria,c__Deltaproteobacteria,o__Myxococcales,f__Myxococcaceae,g__?,s__?	0	0	0	0	1.06583	1.14844	8.45849	6.43541	0	0	0	1	4	0.942387	0.001	1	2.38108	0	1.64224	0	1	0	2.38108	-2.76513	1.49793	-1.84596	0.0648975	0	2.38108	-5.67488	1.38426	-4.09959	4.13886e-05	-1	2.38108	-2.4249	1.49794	-1.61882	0.105485	0	2.38108
OTU_1232	Bacteria	Halanaerobiales_phylum_incertae_sedis	Halanaerobiales_class_incertae_sedis	Halanaerobiales	?	?	?	k__Bacteria,p__Halanaerobiales_phylum_incertae_sedis,c__Halanaerobiales_class_incertae_sedis,o__Halanaerobiales,f__?,g__?,s__?	1.15221	0.840268	0	0	0	0	0	0	1	0	0	0	1	0.894427	0.006	1	0.288054	2.4499	3.73322	0.656244	0.511667	0	0.288054	2.60524	3.73322	0.697853	0.485269	0	0.288054	2.58112	3.73322	0.691393	0.489319	0	0.288054	0	3.80015	0	1	0	0.288054
OTU_12323	Bacteria	Proteobacteria	Deltaproteobacteria	Myxococcales	?	?	?	k__Bacteria,p__Proteobacteria,c__Deltaproteobacteria,o__Myxococcales,f__?,g__?,s__?	0.325485	0.447715	0.910014	1.24793	2.29038	2.24659	4.45009	1.80476	0	0	1	1	10	0.872117	0.012	1	1.99399	-1.30176	1.43109	-0.909625	0.363021	0	1.99399	-2.61764	1.31001	-1.99819	0.0456963	-1	1.99399	-3.59743	1.27462	-2.82235	0.00476732	-1	1.99399	-1.31589	1.18522	-1.11025	0.266891	0	1.99399
OTU_12328	Bacteria	Proteobacteria	Deltaproteobacteria	Myxococcales	?	?	?	k__Bacteria,p__Proteobacteria,c__Deltaproteobacteria,o__Myxococcales,f__?,g__?,s__?	0	0	0	0	5.52742	4.79807	3.01971	1.88911	0	0	1	1	10	0.948683	0.002	1	2.13678	0	1.68211	0	1	0	2.13678	-5.03542	1.44095	-3.49451	0.000474936	-1	2.13678	-4.19117	1.46329	-2.8642	0.00418062	-1	2.13678	-4.69519	1.44096	-3.25838	0.0011205	-1	2.13678
OTU_1233	Bacteria	Actinobacteria	Thermoleophilia	Gaiellales	?	?	?	k__Bacteria,p__Actinobacteria,c__Thermoleophilia,o__Gaiellales,f__?,g__?,s__?	31.4656	7.25788	12.2757	5.46371	21.8036	18.0947	3.07658	2.48282	1	0	1	0	6	0.881065	0.005	1	17.1554	1.35714	0.645815	2.10144	0.0356025	1	17.1554	0.520186	0.630707	0.824767	0.409504	0	17.1554	3.30433	0.717433	4.60577	4.10941e-06	1	17.1554	-0.836954	0.651769	-1.28413	0.199098	0	17.1554
OTU_12335	Bacteria	Planctomycetes	OM190	?	?	?	?	k__Bacteria,p__Planctomycetes,c__OM190,o__?,f__?,g__?,s__?	3.49576	3.96874	5.07058	2.45898	9.94533	13.6989	41.1305	14.0368	0	0	1	1	10	0.925403	0.022	1	14.9106	-0.537592	0.799267	-0.672606	0.501198	0	14.9106	-1.48543	0.767099	-1.93642	0.0528164	0	14.9106	-3.56747	0.744789	-4.78991	1.66858e-06	-1	14.9106	-0.947833	0.758156	-1.25018	0.211233	0	14.9106
OTU_12339	Bacteria	Halanaerobiales_phylum_incertae_sedis	Halanaerobiales_class_incertae_sedis	Halanaerobiales	?	?	?	k__Bacteria,p__Halanaerobiales_phylum_incertae_sedis,c__Halanaerobiales_class_incertae_sedis,o__Halanaerobiales,f__?,g__?,s__?	0.186875	0.417866	0	0	0.338692	0.465776	1.75752	1.31191	0	0	0	1	4	0.784755	0.016	1	0.570773	0.236843	2.20656	0.107336	0.914522	0	0.570773	-0.750953	2.20435	-0.340669	0.733353	0	0.570773	-2.81326	2.07079	-1.35855	0.17429	0	0.570773	-0.987796	2.20436	-0.44811	0.654074	0	0.570773
OTU_12340	Bacteria	Proteobacteria	Betaproteobacteria	Rhodocyclales	Rhodocyclaceae	Dechloromonas	?	k__Bacteria,p__Proteobacteria,c__Betaproteobacteria,o__Rhodocyclales,f__Rhodocyclaceae,g__Dechloromonas,s__?	0.373751	0.835732	0.490869	1.09762	0.254205	0.568419	5.33748	5.06841	0	0	0	1	4	0.813245	0.029	1	1.61408	-0.349662	2.0486	-0.170684	0.864473	0	1.61408	0.392178	2.05077	0.191235	0.848342	0	1.61408	-3.84791	1.85894	-2.06995	0.0384574	-1	1.61408	0.74184	2.04861	0.362119	0.717263	0	1.61408
OTU_12341	Bacteria	Proteobacteria	Deltaproteobacteria	Myxococcales	P3OB-42	?	?	k__Bacteria,p__Proteobacteria,c__Deltaproteobacteria,o__Myxococcales,f__P3OB-42,g__?,s__?	0.186875	0.417866	0	0	2.78854	2.19418	4.08624	1.60456	0	0	1	1	10	0.98668	0.002	1	1.76541	0.236842	1.53623	0.154171	0.877475	0	1.76541	-3.5026	1.29636	-2.70187	0.00689508	-1	1.76541	-4.04682	1.27837	-3.16561	0.00154758	-1	1.76541	-3.73944	1.29636	-2.88456	0.00391964	-1	1.76541
OTU_12344	Bacteria	Acidobacteria	Acidobacteria_clade_RB25	Acidobacteria_group_22	?	?	?	k__Bacteria,p__Acidobacteria,c__Acidobacteria_clade_RB25,o__Acidobacteria_group_22,f__?,g__?,s__?	1.95135	1.51213	0.602439	0.848173	4.91457	7.3429	11.3677	3.33182	0	0	1	1	10	0.882031	0.018	1	4.709	1.58075	1.239	1.27582	0.202019	0	4.709	-1.29241	0.953017	-1.35613	0.175059	0	4.709	-2.54305	0.925654	-2.7473	0.00600885	-1	4.709	-2.87316	1.19702	-2.40027	0.0163832	-1	4.709
OTU_12346	Bacteria	Proteobacteria	Gammaproteobacteria	?	?	?	?	k__Bacteria,p__Proteobacteria,c__Gammaproteobacteria,o__?,f__?,g__?,s__?	0	0	0	0	0	0	0.763273	0.771989	0	0	0	1	4	0.774597	0.032	1	0.190818	0	4.27959	0	1	0	0.190818	0	4.27959	0	1	0	0.190818	-2.20891	4.24906	-0.519858	0.603163	0	0.190818	0	4.27969	0	1	0	0.190818
OTU_1235	Bacteria	Firmicutes	Clostridia	Clostridiales	Peptostreptococcaceae	Terrisporobacter	?	k__Bacteria,p__Firmicutes,c__Clostridia,o__Clostridiales,f__Peptostreptococcaceae,g__Terrisporobacter,s__?	0	0	0	0	0	0	1.76078	2.6331	0	0	0	1	4	0.774597	0.042	1	0.440196	0	4.18692	0	1	0	0.440196	0	4.18692	0	1	0	0.440196	-3.40852	4.1167	-0.827974	0.407685	0	0.440196	0	4.18701	0	1	0	0.440196
OTU_12351	Bacteria	Proteobacteria	Alphaproteobacteria	Rhizobiales	?	?	?	k__Bacteria,p__Proteobacteria,c__Alphaproteobacteria,o__Rhizobiales,f__?,g__?,s__?	2.48652	1.83459	8.90219	3.48241	4.32509	4.23609	7.95586	4.17792	0	1	0	1	9	0.843933	0.011	1	5.91741	-1.83805	0.747761	-2.45808	0.0139684	-1	5.91741	-0.728052	0.780565	-0.932725	0.350962	0	5.91741	-1.68586	0.748317	-2.25287	0.0242673	-1	5.91741	1.11	0.715751	1.55082	0.120945	0	5.91741
OTU_12357	Bacteria	Proteobacteria	Deltaproteobacteria	Bdellovibrionales	?	?	?	k__Bacteria,p__Proteobacteria,c__Deltaproteobacteria,o__Bdellovibrionales,f__?,g__?,s__?	0	0	0	0	0	0	0.951244	0.924992	0	0	0	1	4	0.774597	0.032	1	0.237811	0	4.27959	0	1	0	0.237811	0	4.27959	0	1	0	0.237811	-2.52521	4.23581	-0.596157	0.55107	0	0.237811	0	4.27969	0	1	0	0.237811
OTU_12360	Bacteria	Planctomycetes	Phycisphaerae	Phycisphaerales	?	?	?	k__Bacteria,p__Planctomycetes,c__Phycisphaerae,o__Phycisphaerales,f__?,g__?,s__?	0.150709	0.336995	0.178502	0.399143	0.206899	0.462641	1.25709	0.832942	0	0	0	1	4	0.748883	0.022	1	0.448301	-0.340233	2.28716	-0.148758	0.881745	0	0.448301	-0.184897	2.28716	-0.0808415	0.935568	0	0.448301	-2.33904	2.17901	-1.07345	0.283071	0	0.448301	0.155336	2.28717	0.0679161	0.945852	0	0.448301
OTU_12362	Bacteria	Proteobacteria	Deltaproteobacteria	Bdellovibrionales	Bdellovibrionaceae	?	?	k__Bacteria,p__Proteobacteria,c__Deltaproteobacteria,o__Bdellovibrionales,f__Bdellovibrionaceae,g__?,s__?	0.189552	0.423852	0	0	0	0	1.66754	1.49151	0	0	0	1	4	0.847552	0.003	1	0.464274	0.236847	2.90388	0.0815623	0.934995	0	0.464274	0.392183	2.90388	0.135055	0.892569	0	0.464274	-2.74825	2.80426	-0.980027	0.327073	0	0.464274	0	2.90392	0	1	0	0.464274
OTU_12365	Bacteria	Acidobacteria	Blastocatellia_(Acidobacteria_group_4)	Blastocatellales	?	?	?	k__Bacteria,p__Acidobacteria,c__Blastocatellia_(Acidobacteria_group_4),o__Blastocatellales,f__?,g__?,s__?	0	0	0	0	0	0	0.855809	0.824398	0	0	0	1	4	0.774597	0.042	1	0.213952	0	4.27959	0	1	0	0.213952	0	4.27959	0	1	0	0.213952	-2.36146	4.24231	-0.556643	0.577771	0	0.213952	0	4.27969	0	1	0	0.213952
OTU_12373	Bacteria	Proteobacteria	Deltaproteobacteria	Myxococcales	?	?	?	k__Bacteria,p__Proteobacteria,c__Deltaproteobacteria,o__Myxococcales,f__?,g__?,s__?	0	0	0	0	0.206899	0.462641	1.52801	1.24865	0	0	0	1	4	0.839401	0.008	1	0.433727	0	2.91655	0	1	0	0.433727	-0.761956	2.91655	-0.261252	0.793898	0	0.433727	-3.21207	2.82119	-1.13855	0.254891	0	0.433727	-0.42174	2.91658	-0.144601	0.885026	0	0.433727
OTU_12375	Bacteria	Proteobacteria	Alphaproteobacteria	Rhizobiales	Hyphomicrobiaceae	?	?	k__Bacteria,p__Proteobacteria,c__Alphaproteobacteria,o__Rhizobiales,f__Hyphomicrobiaceae,g__?,s__?	0.524328	1.17243	0.512866	0.705589	2.49658	0.775237	2.12975	2.90359	0	0	1	1	10	0.857425	0.022	1	1.41588	0.184338	1.61666	0.114024	0.909219	0	1.41588	-2.21444	1.40124	-1.58034	0.114028	0	1.41588	-2.02124	1.41109	-1.43239	0.152032	0	1.41588	-2.39877	1.44357	-1.6617	0.0965726	0	1.41588
OTU_12384	Bacteria	Planctomycetes	Phycisphaerae	Phycisphaerales	Phycisphaeraceae	?	?	k__Bacteria,p__Planctomycetes,c__Phycisphaerae,o__Phycisphaerales,f__Phycisphaeraceae,g__?,s__?	0	0	0	0	0.508409	1.13684	1.90212	1.68924	0	0	0	1	4	0.794525	0.009	1	0.602633	0	2.77182	0	1	0	0.602633	-1.35715	2.76949	-0.490038	0.624107	0	0.602633	-3.52748	2.66079	-1.32573	0.184931	0	0.602633	-1.01694	2.76951	-0.36719	0.713477	0	0.602633
OTU_1239	Bacteria	Proteobacteria	Betaproteobacteria	TRA3-20	?	?	?	k__Bacteria,p__Proteobacteria,c__Betaproteobacteria,o__TRA3-20,f__?,g__?,s__?	17.624	4.90085	19.1996	7.43379	41.8271	14.7561	51.5996	12.3194	0	0	1	1	10	0.846927	0.002	1	32.5626	-0.106285	0.377029	-0.2819	0.77802	0	32.5626	-1.22685	0.357119	-3.43542	0.000591639	-1	32.5626	-1.54406	0.354413	-4.35668	1.3205e-05	-1	32.5626	-1.12057	0.362362	-3.0924	0.00198548	-1	32.5626
OTU_12392	Bacteria	Acidobacteria	Subgroup_6	?	?	?	?	k__Bacteria,p__Acidobacteria,c__Subgroup_6,o__?,f__?,g__?,s__?	12.2232	6.01862	61.9763	18.275	28.1085	16.1795	30.9605	3.39067	0	1	0	1	9	0.835084	0.008	1	33.3171	-2.33674	0.409378	-5.70801	1.14304e-08	-1	33.3171	-1.17302	0.418854	-2.80054	0.00510175	-1	33.3171	-1.33173	0.417164	-3.19234	0.00141125	-1	33.3171	1.16372	0.390522	2.97991	0.00288331	1	33.3171
OTU_12399	Bacteria	Verrucomicrobia	OPB35_soil_group	?	?	?	?	k__Bacteria,p__Verrucomicrobia,c__OPB35_soil_group,o__?,f__?,g__?,s__?	0	0	0	0	0.834526	1.15866	1.78832	1.08371	0	0	1	1	10	0.83666	0.013	1	0.655712	0	2.15764	0	1	0	0.655712	-2.39872	2.07718	-1.1548	0.248174	0	0.655712	-3.43644	2.01661	-1.70407	0.0883681	0	0.655712	-2.0585	2.07719	-0.990998	0.321686	0	0.655712
OTU_124	Bacteria	Verrucomicrobia	OPB35_soil_group	?	?	?	?	k__Bacteria,p__Verrucomicrobia,c__OPB35_soil_group,o__?,f__?,g__?,s__?	44.7631	10.4942	15.751	8.404	123.882	92.4271	19.6818	27.2065	1	0	1	0	6	0.909053	0.009	1	51.0195	1.50659	0.701123	2.14883	0.0316479	1	51.0195	-1.46925	0.681645	-2.15545	0.0311268	-1	51.0195	1.17795	0.695216	1.69437	0.0901949	0	51.0195	-2.97585	0.697594	-4.26587	1.99127e-05	-1	51.0195
OTU_1240	Bacteria	Acidobacteria	Solibacteres_(Acidobacteria_group_3)	Solibacterales	Bryobacteraceae	Bryobacter	?	k__Bacteria,p__Acidobacteria,c__Solibacteres_(Acidobacteria_group_3),o__Solibacterales,f__Bryobacteraceae,g__Bryobacter,s__?	32.5099	12.9397	35.4728	7.0742	2.99977	3.1337	0.778324	1.74039	1	1	0	0	5	0.97332	0.001	1	17.9402	-0.125142	0.464341	-0.269504	0.787542	0	17.9402	3.42292	0.585366	5.84749	4.99053e-09	1	17.9402	5.30884	0.852941	6.22415	4.84159e-10	1	17.9402	3.54806	0.587	6.0444	1.49969e-09	1	17.9402
OTU_12410	Bacteria	Epsilonbacteraeota	Desulfurellia	Desulfurellales	H16	?	?	k__Bacteria,p__Epsilonbacteraeota,c__Desulfurellia,o__Desulfurellales,f__H16,g__?,s__?	2.1333	2.3149	0.839539	0.802112	1.87538	2.96247	12.4008	7.33515	1	0	0	1	7	0.87083	0.042	1	4.31225	1.32307	1.18619	1.1154	0.264681	0	4.31225	0.138069	1.03972	0.132794	0.894356	0	4.31225	-2.50222	0.949408	-2.63556	0.00839987	-1	4.31225	-1.18501	1.20437	-0.98392	0.325155	0	4.31225
OTU_1242	Bacteria	Verrucomicrobia	Opitutae	Opitutales	Opitutaceae	Opitutus	?	k__Bacteria,p__Verrucomicrobia,c__Opitutae,o__Opitutales,f__Opitutaceae,g__Opitutus,s__?	13.8754	14.1724	7.54077	6.31892	2.3855	4.7769	1.90586	2.1754	1	1	0	0	5	0.912726	0.016	1	6.42688	0.878509	1.01847	0.862577	0.38837	0	6.42688	2.49407	1.07174	2.32711	0.0199592	1	6.42688	2.93842	1.10222	2.66592	0.00767784	1	6.42688	1.61556	1.08858	1.4841	0.137783	0	6.42688
OTU_12425	Bacteria	Proteobacteria	Deltaproteobacteria	Myxococcales	Haliangiaceae	Haliangium	?	k__Bacteria,p__Proteobacteria,c__Deltaproteobacteria,o__Myxococcales,f__Haliangiaceae,g__Haliangium,s__?	0	0	0	0	5.20454	5.64568	27.7532	7.5412	0	0	1	1	10	0.948683	0.003	1	8.23945	0	1.47002	0	1	0	8.23945	-4.95891	1.18819	-4.17348	2.99977e-05	-1	8.23945	-7.38455	1.15942	-6.36916	1.90068e-10	-1	8.23945	-4.61868	1.1882	-3.88713	0.000101437	-1	8.23945
OTU_12432	Bacteria	Proteobacteria	Gammaproteobacteria	?	?	?	?	k__Bacteria,p__Proteobacteria,c__Gammaproteobacteria,o__?,f__?,g__?,s__?	0	0	0	0	0.508409	1.13684	2.64343	1.75805	0	0	0	1	4	0.915803	0.001	1	0.787959	0	2.26384	0	1	0	0.787959	-1.35428	2.26103	-0.598964	0.549197	0	0.787959	-3.98229	2.1118	-1.88573	0.0593308	0	0.787959	-1.01405	2.26105	-0.448487	0.653801	0	0.787959
OTU_12437	Bacteria	Proteobacteria	Deltaproteobacteria	Myxococcales	?	?	?	k__Bacteria,p__Proteobacteria,c__Deltaproteobacteria,o__Myxococcales,f__?,g__?,s__?	0.150709	0.336995	0	0	0.908372	1.0521	2.14224	1.97107	0	0	1	1	10	0.756144	0.038	1	0.800331	0.236847	2.19324	0.107989	0.914004	0	0.800331	-1.83233	2.11332	-0.867039	0.385921	0	0.800331	-3.12419	2.04472	-1.52794	0.126529	0	0.800331	-2.06918	2.11333	-0.979106	0.327528	0	0.800331
OTU_12438	Bacteria	Proteobacteria	Alphaproteobacteria	Sphingomonadales	Sphingomonadaceae	Sphingomonas	?	k__Bacteria,p__Proteobacteria,c__Alphaproteobacteria,o__Sphingomonadales,f__Sphingomonadaceae,g__Sphingomonas,s__?	0.189552	0.423852	5.55625	5.19967	1.33519	0.96212	3.27965	3.02658	0	1	0	1	9	0.876099	0.029	1	2.59016	-4.49273	1.33097	-3.37552	0.00073677	-1	2.59016	-2.37427	1.42087	-1.67099	0.094723	0	2.59016	-3.72661	1.34867	-2.76317	0.00572422	-1	2.59016	2.11846	1.12794	1.87817	0.0603583	0	2.59016
OTU_1244	Bacteria	Acidobacteria	Solibacteres_(Acidobacteria_group_3)	Solibacterales	Bryobacteraceae	Bryobacter	?	k__Bacteria,p__Acidobacteria,c__Solibacteres_(Acidobacteria_group_3),o__Solibacterales,f__Bryobacteraceae,g__Bryobacter,s__?	11.0278	15.2548	12.1599	10.1102	0.18155	0.405959	0.180995	0.404717	1	1	0	0	5	0.941353	0.001	1	5.88756	-0.14508	1.13183	-0.128182	0.898005	0	5.88756	5.29105	1.44021	3.6738	0.000238966	1	5.88756	5.26693	1.44021	3.65706	0.000255127	1	5.88756	5.43613	1.44199	3.76988	0.000163329	1	5.88756
OTU_12442	Bacteria	Proteobacteria	Deltaproteobacteria	Myxococcales	Haliangiaceae	?	?	k__Bacteria,p__Proteobacteria,c__Deltaproteobacteria,o__Myxococcales,f__Haliangiaceae,g__?,s__?	0	0	0	0	1.22265	1.22655	3.88466	2.47574	0	0	1	1	10	0.83666	0.011	1	1.27683	0	1.96085	0	1	0	1.27683	-2.87151	1.83488	-1.56496	0.117593	0	1.27683	-4.55818	1.76765	-2.57867	0.00991826	-1	1.27683	-2.53129	1.83489	-1.37953	0.167732	0	1.27683
OTU_12443	Bacteria	Acidobacteria	Subgroup_6	?	?	?	?	k__Bacteria,p__Acidobacteria,c__Subgroup_6,o__?,f__?,g__?,s__?	0.150709	0.336995	0.275765	0.616629	8.08725	17.5111	7.0072	2.89238	0	0	1	1	10	0.825085	0.029	1	3.88023	-0.340222	1.97881	-0.171933	NA	NA	3.88023	-5.01454	1.77124	-2.8311	NA	NA	3.88023	-4.82167	1.77366	-2.71848	NA	NA	3.88023	-4.67432	1.77125	-2.639	NA	NA	3.88023
OTU_12444	Bacteria	Proteobacteria	Deltaproteobacteria	Myxococcales	?	?	?	k__Bacteria,p__Proteobacteria,c__Deltaproteobacteria,o__Myxococcales,f__?,g__?,s__?	0.150709	0.336995	0	0	0.884283	0.855249	0.932512	0.923019	0	0	1	1	10	0.744339	0.033	1	0.491876	0.236845	2.26424	0.104602	0.916691	0	0.491876	-1.87923	2.18341	-0.860685	0.389412	0	0.491876	-1.94658	2.18	-0.892923	0.371898	0	0.491876	-2.11607	2.18342	-0.969153	0.332469	0	0.491876
OTU_12446	Bacteria	Planctomycetes	Phycisphaerae	S-70	?	?	?	k__Bacteria,p__Planctomycetes,c__Phycisphaerae,o__S-70,f__?,g__?,s__?	0	0	0.178502	0.399143	0.18155	0.405959	1.37019	1.10243	0	0	0	1	4	0.795943	0.006	1	0.432561	-0.917298	2.58525	-0.354819	0.722725	0	0.432561	-0.761962	2.58525	-0.294734	0.768197	0	0.432561	-3.02653	2.48499	-1.21792	0.223253	0	0.432561	0.155336	2.58527	0.0600849	0.952088	0	0.432561
OTU_1246	Bacteria	Proteobacteria	Alphaproteobacteria	Rhizobiales	Rhizobiales_Incertae_Sedis	Rhizomicrobium	?	k__Bacteria,p__Proteobacteria,c__Alphaproteobacteria,o__Rhizobiales,f__Rhizobiales_Incertae_Sedis,g__Rhizomicrobium,s__?	15.3509	12.1471	2.85423	3.63974	0.883343	1.57322	0.389162	0.870193	1	0	0	0	1	0.887767	0.006	1	4.86942	2.46851	1.18802	2.07783	0.0377249	1	4.86942	4.0295	1.30174	3.09547	0.00196502	1	4.86942	5.16663	1.43921	3.58991	0.000330792	1	4.86942	1.56099	1.3574	1.14998	0.250151	0	4.86942
OTU_12465	Bacteria	Bacteroidetes	Chitinophagia	Chitinophagales	Chitinophagaceae	?	?	k__Bacteria,p__Bacteroidetes,c__Chitinophagia,o__Chitinophagales,f__Chitinophagaceae,g__?,s__?	0	0	0.602439	0.848173	0.206899	0.462641	2.52372	1.96342	0	0	0	1	4	0.778295	0.03	1	0.833264	-1.93081	2.08556	-0.9258	0.35455	0	0.833264	-0.761967	2.10749	-0.361552	0.717687	0	0.833264	-3.92062	1.9451	-2.01564	0.0438377	-1	0.833264	1.16884	2.08557	0.560443	0.575177	0	0.833264
OTU_1247	Bacteria	Proteobacteria	Gammaproteobacteria	Xanthomonadales	Solimonadaceae	Polycyclovorans	?	k__Bacteria,p__Proteobacteria,c__Gammaproteobacteria,o__Xanthomonadales,f__Solimonadaceae,g__Polycyclovorans,s__?	29.8343	19.6153	12.5215	7.43349	8.78633	11.0284	1.7847	1.63552	1	1	0	0	5	0.894579	0.019	1	13.2317	1.24278	0.712358	1.7446	0.0810548	0	13.2317	1.72314	0.71918	2.39597	0.0165763	1	13.2317	4.12102	0.850214	4.84704	1.25317e-06	1	13.2317	0.480358	0.736629	0.652103	0.514335	0	13.2317
OTU_12477	Bacteria	Proteobacteria	Deltaproteobacteria	Myxococcales	Haliangiaceae	Haliangium	?	k__Bacteria,p__Proteobacteria,c__Deltaproteobacteria,o__Myxococcales,f__Haliangiaceae,g__Haliangium,s__?	0	0	0	0	0	0	1.16639	1.23201	0	0	0	1	4	0.774597	0.034	1	0.291597	0	4.27959	0	1	0	0.291597	0	4.27959	0	1	0	0.291597	-2.81697	4.22587	-0.666602	0.505027	0	0.291597	0	4.27969	0	1	0	0.291597
OTU_12478	Bacteria	Acidobacteria	Subgroup_6	?	?	?	?	k__Bacteria,p__Acidobacteria,c__Subgroup_6,o__?,f__?,g__?,s__?	5.88069	3.57514	2.60222	3.22786	9.5416	12.6711	38.293	9.29098	0	0	1	1	10	0.921615	0.01	1	14.0794	1.16258	0.853947	1.36142	0.173382	0	14.0794	-0.66395	0.771492	-0.860605	0.389456	0	14.0794	-2.69259	0.748785	-3.59594	0.000323218	-1	14.0794	-1.82653	0.843567	-2.16524	0.0303691	-1	14.0794
OTU_1248	Bacteria	Acidobacteria	Solibacteres_(Acidobacteria_group_3)	Solibacterales	PAUC26f	?	?	k__Bacteria,p__Acidobacteria,c__Solibacteres_(Acidobacteria_group_3),o__Solibacterales,f__PAUC26f,g__?,s__?	20.7751	7.41513	29.6509	15.4987	8.16092	8.72806	6.66531	9.46705	1	1	0	0	5	0.879082	0.004	1	16.313	-0.515413	0.72857	-0.707431	0.479299	0	16.313	1.3084	0.752443	1.73887	0.082058	0	16.313	1.61276	0.761015	2.11922	0.0340721	1	16.313	1.82381	0.751107	2.42817	0.0151754	1	16.313
OTU_12484	Bacteria	Ca._Omnitrophica_(OP3)	?	?	?	?	?	k__Bacteria,p__Ca._Omnitrophica_(OP3),c__?,o__?,f__?,g__?,s__?	0.150709	0.336995	0.217906	0.487254	0.206899	0.462641	1.34485	1.05389	0	0	0	1	4	0.748497	0.028	1	0.480091	-0.340233	2.27715	-0.149412	0.881229	0	0.480091	-0.184897	2.27715	-0.0811968	0.935285	0	0.480091	-2.41929	2.16414	-1.1179	0.26361	0	0.480091	0.155336	2.27716	0.0682146	0.945615	0	0.480091
OTU_1249	Bacteria	Proteobacteria	Alphaproteobacteria	Rhizobiales	?	?	?	k__Bacteria,p__Proteobacteria,c__Alphaproteobacteria,o__Rhizobiales,f__?,g__?,s__?	1.06356	0.76765	3.16533	2.66293	1.16397	1.19878	4.85799	2.0828	0	1	0	1	9	0.839302	0.043	1	2.56271	-1.59494	0.974501	-1.63667	0.101699	0	2.56271	-0.149576	1.0771	-0.138869	0.889554	0	2.56271	-2.18805	0.944377	-2.31693	0.0205078	-1	2.56271	1.44537	0.978503	1.47712	0.139644	0	2.56271
OTU_12491	Bacteria	Ca._Latescibacteria_(WS3)	?	?	?	?	?	k__Bacteria,p__Ca._Latescibacteria_(WS3),c__?,o__?,f__?,g__?,s__?	0.988554	1.01882	1.14563	1.1868	15.835	17.7404	10.9451	14.002	0	0	1	1	10	0.913001	0.028	1	7.22859	-0.144548	1.31837	-0.109642	0.912694	0	7.22859	-3.95415	1.15997	-3.40885	0.000652381	-1	7.22859	-3.41514	1.16551	-2.93017	0.00338771	-1	7.22859	-3.80961	1.18271	-3.22109	0.00127705	-1	7.22859
OTU_12494	Bacteria	Verrucomicrobia	OPB35_soil_group	?	?	?	?	k__Bacteria,p__Verrucomicrobia,c__OPB35_soil_group,o__?,f__?,g__?,s__?	2.94485	2.87359	0	0	17.2963	11.4912	7.34689	5.27457	0	0	1	1	10	0.945122	0.004	1	6.89702	3.82544	1.22624	3.11964	0.00181073	1	6.89702	-2.53681	0.834363	-3.04042	0.00236248	-1	6.89702	-1.2883	0.855153	-1.50651	0.131935	0	6.89702	-6.36225	1.18421	-5.37257	7.76235e-08	-1	6.89702
OTU_12497	Bacteria	Actinobacteria	Thermoleophilia	Gaiellales	?	?	?	k__Bacteria,p__Actinobacteria,c__Thermoleophilia,o__Gaiellales,f__?,g__?,s__?	0	0	0	0	1.87034	1.96009	1.21049	1.7378	0	0	1	1	10	0.774597	0.047	1	0.770207	0	2.47417	0	1	0	0.770207	-3.49068	2.34963	-1.48562	0.137378	0	0.770207	-2.8277	2.37924	-1.18849	0.234641	0	0.770207	-3.15046	2.34965	-1.34082	0.179979	0	0.770207
OTU_12507	Bacteria	Proteobacteria	Deltaproteobacteria	Myxococcales	Phaselicystidaceae	Phaselicystis	?	k__Bacteria,p__Proteobacteria,c__Deltaproteobacteria,o__Myxococcales,f__Phaselicystidaceae,g__Phaselicystis,s__?	0	0	0	0	4.5226	4.79323	2.33251	4.20973	0	0	1	1	10	0.83666	0.017	1	1.71378	0	2.19424	0	1	0	1.71378	-4.75436	2.01961	-2.3541	0.0185678	-1	1.71378	-3.77224	2.04341	-1.84605	0.0648848	0	1.71378	-4.41414	2.01962	-2.18563	0.028843	-1	1.71378
OTU_1251	Bacteria	Proteobacteria	Deltaproteobacteria	Myxococcales	Polyangiaceae	?	?	k__Bacteria,p__Proteobacteria,c__Deltaproteobacteria,o__Myxococcales,f__Polyangiaceae,g__?,s__?	18.3486	11.7561	45.1999	16.4841	25.2333	13.286	16.2904	5.81911	0	1	1	0	8	0.818738	0.023	1	26.268	-1.29588	0.450891	-2.87405	0.00405247	-1	26.268	-0.456361	0.458047	-0.996319	0.319095	0	26.268	0.17759	0.468618	0.378965	0.704714	0	26.268	0.839523	0.447107	1.87768	0.060425	0	26.268
OTU_12512	Bacteria	Proteobacteria	Deltaproteobacteria	Myxococcales	Haliangiaceae	Haliangium	?	k__Bacteria,p__Proteobacteria,c__Deltaproteobacteria,o__Myxococcales,f__Haliangiaceae,g__Haliangium,s__?	0	0	0	0	0	0	1.11097	1.20999	0	0	0	1	4	0.774597	0.043	1	0.277744	0	4.27959	0	1	0	0.277744	0	4.27959	0	1	0	0.277744	-2.73547	4.22845	-0.64692	0.517684	0	0.277744	0	4.27969	0	1	0	0.277744
OTU_12516	Bacteria	Proteobacteria	Deltaproteobacteria	Myxococcales	?	?	?	k__Bacteria,p__Proteobacteria,c__Deltaproteobacteria,o__Myxococcales,f__?,g__?,s__?	0.189552	0.423852	0	0	0.254205	0.568419	18.852	6.87049	0	0	0	1	4	0.988434	0.001	1	4.82394	0.23684	1.4688	0.161248	0.871898	0	4.82394	-0.184902	1.4688	-0.125887	0.899822	0	4.82394	-6.2443	1.16112	-5.37784	7.53863e-08	-1	4.82394	-0.421741	1.4688	-0.287133	0.77401	0	4.82394
OTU_1252	Bacteria	Verrucomicrobia	OPB35_soil_group	?	?	?	?	k__Bacteria,p__Verrucomicrobia,c__OPB35_soil_group,o__?,f__?,g__?,s__?	7.66147	6.89598	3.09869	1.56193	17.8348	23.3833	19.8655	5.31914	0	0	1	1	10	0.88202	0.022	1	12.1151	1.28053	0.835552	1.53256	0.125385	0	12.1151	-1.21617	0.754892	-1.61105	0.107169	0	12.1151	-1.39255	0.753227	-1.84879	0.0644887	0	12.1151	-2.4967	0.820347	-3.04347	0.00233871	-1	12.1151
OTU_12524	Bacteria	Proteobacteria	Deltaproteobacteria	Myxococcales	?	?	?	k__Bacteria,p__Proteobacteria,c__Deltaproteobacteria,o__Myxococcales,f__?,g__?,s__?	0	0	0	0	0	0	2.48561	3.46439	0	0	0	1	4	0.774597	0.038	1	0.621402	0	3.82523	0	1	0	0.621402	0	3.82523	0	1	0	0.621402	-3.89578	3.73868	-1.04202	0.297403	0	0.621402	0	3.8253	0	1	0	0.621402
OTU_12527	Bacteria	Actinobacteria	Actinobacteria_(class)	Propionibacteriales	Nocardioidaceae	?	?	k__Bacteria,p__Actinobacteria,c__Actinobacteria_(class),o__Propionibacteriales,f__Nocardioidaceae,g__?,s__?	0	0	0	0	0	0	1.32429	1.0484	0	0	0	1	4	0.894427	0.007	1	0.331072	0	3.6599	0	1	0	0.331072	0	3.6599	0	1	0	0.331072	-2.98883	3.59105	-0.832298	0.405241	0	0.331072	0	3.65996	0	1	0	0.331072
OTU_1253	Bacteria	Actinobacteria	Actinobacteria_(class)	Frankiales	Sporichthyaceae	?	?	k__Bacteria,p__Actinobacteria,c__Actinobacteria_(class),o__Frankiales,f__Sporichthyaceae,g__?,s__?	5.76037	1.33521	4.70078	3.47069	24.5163	13.1968	14.2103	6.92769	0	0	1	1	10	0.887312	0.002	1	12.2969	0.355258	0.613797	0.578787	0.562733	0	12.2969	-2.08594	0.537325	-3.88207	0.00010357	-1	12.2969	-1.3251	0.548962	-2.41383	0.0157858	-1	12.2969	-2.44119	0.573644	-4.25559	2.08501e-05	-1	12.2969
OTU_1254	Bacteria	Chlorobi	Chlorobia	Chlorobiales	?	?	?	k__Bacteria,p__Chlorobi,c__Chlorobia,o__Chlorobiales,f__?,g__?,s__?	3.39644	3.59154	3.22496	1.87529	26.1266	14.0875	8.61566	2.54144	0	0	1	1	10	0.916473	0.003	1	10.3409	0.0891794	0.738157	0.120814	0.903839	0	10.3409	-2.94794	0.642454	-4.58857	4.463e-06	-1	10.3409	-1.34208	0.668498	-2.00761	0.0446844	-1	10.3409	-3.03712	0.671499	-4.5229	6.09981e-06	-1	10.3409
OTU_12549	Bacteria	Proteobacteria	Deltaproteobacteria	Myxococcales	?	?	?	k__Bacteria,p__Proteobacteria,c__Deltaproteobacteria,o__Myxococcales,f__?,g__?,s__?	0.361651	0.495673	0	0	0.678576	0.634672	6.37395	5.0539	0	0	0	1	4	0.829312	0.022	1	1.85354	0.813916	1.72306	0.472366	0.636665	0	1.85354	-0.79648	1.67388	-0.475828	0.634197	0	1.85354	-4.09712	1.48519	-2.75864	0.00580417	-1	1.85354	-1.6104	1.67389	-0.962069	0.336015	0	1.85354
OTU_1255	Bacteria	Proteobacteria	Deltaproteobacteria	Myxococcales	?	?	?	k__Bacteria,p__Proteobacteria,c__Deltaproteobacteria,o__Myxococcales,f__?,g__?,s__?	19.6558	4.54431	3.22091	3.44537	18.021	19.1081	4.08217	2.75524	1	0	1	0	6	0.915225	0.005	1	11.2449	2.6113	0.871453	2.99649	0.00273111	1	11.2449	0.115915	0.796772	0.14548	0.884332	0	11.2449	2.242	0.846251	2.64933	0.00806508	1	11.2449	-2.49538	0.874126	-2.85472	0.00430751	-1	11.2449
OTU_12553	Bacteria	Gemmatimonadetes	Gemmatimonadetes_(class)	Gemmatimonadales	?	?	?	k__Bacteria,p__Gemmatimonadetes,c__Gemmatimonadetes_(class),o__Gemmatimonadales,f__?,g__?,s__?	0	0	0	0	1.06677	1.11476	0.968908	1.14658	0	0	1	1	10	0.774597	0.042	1	0.50892	0	2.57475	0	1	0	0.50892	-2.70989	2.48888	-1.0888	0.276242	0	0.50892	-2.50526	2.5023	-1.00118	0.31674	0	0.50892	-2.36967	2.4889	-0.952096	0.341048	0	0.50892
OTU_12555	Bacteria	Proteobacteria	Deltaproteobacteria	Myxococcales	Haliangiaceae	Haliangium	?	k__Bacteria,p__Proteobacteria,c__Deltaproteobacteria,o__Myxococcales,f__Haliangiaceae,g__Haliangium,s__?	0.681923	0.664831	0.812011	0.787716	13.8477	6.09846	7.68348	4.59014	0	0	1	1	10	0.967015	0.001	1	5.75627	-0.316594	1.17054	-0.27047	0.786799	0	5.75627	-4.27554	0.930541	-4.59468	4.33417e-06	-1	5.75627	-3.43523	0.944151	-3.63843	0.000274309	-1	5.75627	-3.95894	0.934412	-4.23683	2.26701e-05	-1	5.75627
OTU_12558	Bacteria	Acidobacteria	Subgroup_6	?	?	?	?	k__Bacteria,p__Acidobacteria,c__Subgroup_6,o__?,f__?,g__?,s__?	0.301418	0.67399	0.178502	0.399143	0.18155	0.405959	3.67548	3.11692	0	0	0	1	4	0.920587	0.004	1	1.08424	0.236838	1.89708	0.124843	0.900648	0	1.08424	0.392174	1.89708	0.206725	0.836225	0	1.08424	-3.30675	1.69893	-1.94637	0.0516098	0	1.08424	0.155336	1.89709	0.0818812	0.934741	0	1.08424
OTU_12560	Bacteria	Planctomycetes	Planctomycetacia	Planctomycetales	Planctomycetaceae	?	?	k__Bacteria,p__Planctomycetes,c__Planctomycetacia,o__Planctomycetales,f__Planctomycetaceae,g__?,s__?	1.59745	2.32948	5.92586	2.5109	5.4808	3.2306	3.71472	1.94321	0	1	1	0	8	0.825993	0.033	1	4.17971	-1.86029	0.823074	-2.26017	0.0238106	-1	4.17971	-1.73224	0.82225	-2.10671	0.0351428	-1	4.17971	-1.20532	0.844412	-1.42741	0.153461	0	4.17971	0.128046	0.724207	0.176809	0.859658	0	4.17971
OTU_12564	Bacteria	Planctomycetes	Planctomycetacia	Planctomycetales	Planctomycetaceae	?	?	k__Bacteria,p__Planctomycetes,c__Planctomycetacia,o__Planctomycetales,f__Planctomycetaceae,g__?,s__?	0	0	0	0	0	0	0.595865	0.545929	0	0	0	1	4	0.774597	0.034	1	0.148966	0	4.27959	0	1	0	0.148966	0	4.27959	0	1	0	0.148966	-1.88455	4.26328	-0.442042	0.658459	0	0.148966	0	4.27969	0	1	0	0.148966
OTU_1258	Bacteria	Proteobacteria	Deltaproteobacteria	Myxococcales	Polyangiaceae	?	?	k__Bacteria,p__Proteobacteria,c__Deltaproteobacteria,o__Myxococcales,f__Polyangiaceae,g__?,s__?	27.2391	20.9229	10.6712	10.4306	36.8255	22.2886	54.7394	14.7552	0	0	1	1	10	0.840952	0.015	1	32.3688	1.35577	0.592316	2.28892	0.022084	1	32.3688	-0.430691	0.563595	-0.764186	0.444757	0	32.3688	-1.00942	0.560228	-1.8018	0.0715766	0	32.3688	-1.78646	0.590569	-3.02497	0.00248655	-1	32.3688
OTU_12585	Bacteria	Planctomycetes	Planctomycetacia	Planctomycetales	Planctomycetaceae	Pirellula	?	k__Bacteria,p__Planctomycetes,c__Planctomycetacia,o__Planctomycetales,f__Planctomycetaceae,g__Pirellula,s__?	1.01275	1.39997	0.602439	0.848173	1.25996	1.3239	5.74428	3.51196	0	0	0	1	4	0.816354	0.041	1	2.15486	0.679612	1.39932	0.485673	0.627199	0	2.15486	-0.253975	1.25732	-0.201997	0.839919	0	2.15486	-2.45661	1.14572	-2.14416	0.0320198	-1	2.15486	-0.933587	1.39345	-0.669982	0.50287	0	2.15486
OTU_1259	Bacteria	Proteobacteria	Deltaproteobacteria	Myxococcales	Sandaracinaceae	?	?	k__Bacteria,p__Proteobacteria,c__Deltaproteobacteria,o__Myxococcales,f__Sandaracinaceae,g__?,s__?	1.01811	1.04807	0	0	16.6001	30.6678	22.6537	11.8803	0	0	1	1	10	0.883049	0.012	1	10.068	2.30231	1.61942	1.42169	0.155116	0	10.068	-3.99069	1.34769	-2.96113	0.00306509	-1	10.068	-4.44909	1.34513	-3.30754	0.000941184	-1	10.068	-6.293	1.51187	-4.1624	3.14924e-05	-1	10.068
OTU_1260	Bacteria	Proteobacteria	Deltaproteobacteria	Myxococcales	FFCH16767	?	?	k__Bacteria,p__Proteobacteria,c__Deltaproteobacteria,o__Myxococcales,f__FFCH16767,g__?,s__?	0.150709	0.336995	0	0	1.65519	3.70113	41.6174	23.6604	0	0	0	1	4	0.978985	0.001	1	10.8558	0.236848	1.70975	0.138528	0.889823	0	10.8558	-2.73953	1.53318	-1.78683	0.0739645	0	10.8558	-7.3911	1.44958	-5.0988	3.41819e-07	-1	10.8558	-2.97638	1.53318	-1.94131	0.052221	0	10.8558
OTU_1261	Bacteria	Proteobacteria	Deltaproteobacteria	Myxococcales	Sandaracinaceae	?	?	k__Bacteria,p__Proteobacteria,c__Deltaproteobacteria,o__Myxococcales,f__Sandaracinaceae,g__?,s__?	6.00719	3.64757	1.20245	1.16661	25.1424	23.0894	42.0132	13.7375	0	0	1	1	10	0.95029	0.002	1	18.5913	2.39048	0.941791	2.53822	0.0111417	1	18.5913	-2.03699	0.70338	-2.896	0.00377952	-1	18.5913	-2.79223	0.698438	-3.99781	6.39306e-05	-1	18.5913	-4.42747	0.917745	-4.82429	1.40506e-06	-1	18.5913
OTU_12615	Bacteria	Proteobacteria	Deltaproteobacteria	Myxococcales	Nannocystaceae	Nannocystis	?	k__Bacteria,p__Proteobacteria,c__Deltaproteobacteria,o__Myxococcales,f__Nannocystaceae,g__Nannocystis,s__?	0	0	0.237101	0.530173	1.94861	1.82624	2.77407	2.69838	0	0	1	1	10	0.872787	0.009	1	1.23995	-0.917305	1.80923	-0.507014	0.612145	0	1.23995	-3.59181	1.62976	-2.20389	0.0275322	-1	1.23995	-4.07073	1.61176	-2.52564	0.0115486	-1	1.23995	-2.6745	1.62977	-1.64103	0.10079	0	1.23995
OTU_1262	Bacteria	Proteobacteria	Deltaproteobacteria	Myxococcales	?	?	?	k__Bacteria,p__Proteobacteria,c__Deltaproteobacteria,o__Myxococcales,f__?,g__?,s__?	0.189552	0.423852	0	0	6.11729	6.30037	22.6609	5.51115	0	0	1	1	10	0.996723	0.002	1	7.24195	0.236844	1.45041	0.163295	0.870286	0	7.24195	-4.58376	1.15915	-3.95441	7.67225e-05	-1	7.24195	-6.51554	1.13601	-5.73548	9.72359e-09	-1	7.24195	-4.82061	1.15915	-4.15873	3.20025e-05	-1	7.24195
OTU_12622	Bacteria	Actinobacteria	Thermoleophilia	Solirubrobacterales	Solirubrobacteraceae	Solirubrobacter	?	k__Bacteria,p__Actinobacteria,c__Thermoleophilia,o__Solirubrobacterales,f__Solirubrobacteraceae,g__Solirubrobacter,s__?	1.05427	0.974565	0.490869	1.09762	15.4218	6.76867	10.416	5.58313	0	0	1	1	10	0.971377	0.002	1	6.84574	1.19245	1.20851	0.986707	0.323786	0	6.84574	-3.84889	0.814937	-4.72293	2.32476e-06	-1	6.84574	-3.29932	0.823181	-4.00802	6.12309e-05	-1	6.84574	-5.04134	1.0669	-4.72521	2.29873e-06	-1	6.84574
OTU_1263	Bacteria	Proteobacteria	Deltaproteobacteria	Myxococcales	P3OB-42	?	?	k__Bacteria,p__Proteobacteria,c__Deltaproteobacteria,o__Myxococcales,f__P3OB-42,g__?,s__?	0	0	0.357004	0.798285	3.37689	3.74757	25.1544	10.5878	0	0	1	1	10	0.942803	0.002	1	7.22208	-1.48405	1.53107	-0.969292	0.3324	0	7.22208	-4.30808	1.28419	-3.3547	0.000794513	-1	7.22208	-7.24385	1.23928	-5.84522	5.05903e-09	-1	7.22208	-2.82403	1.28158	-2.20355	0.0275562	-1	7.22208
OTU_12635	Bacteria	?	?	?	?	?	?	k__Bacteria,p__?,c__?,o__?,f__?,g__?,s__?	0.150709	0.336995	0	0	0	0	1.74836	2.67015	0	0	0	1	4	0.743226	0.038	1	0.474766	0.236855	3.48029	0.0680561	0.945741	0	0.474766	0.39219	3.48029	0.112689	0.910277	0	0.474766	-2.81589	3.39586	-0.829213	0.406984	0	0.474766	0	3.48034	0	1	0	0.474766
OTU_12637	Bacteria	Proteobacteria	Deltaproteobacteria	Myxococcales	Polyangiaceae	Sorangium	?	k__Bacteria,p__Proteobacteria,c__Deltaproteobacteria,o__Myxococcales,f__Polyangiaceae,g__Sorangium,s__?	0	0	0.357004	0.798285	9.74145	14.8547	4.76402	3.5304	0	0	1	1	10	0.82655	0.024	1	3.71562	-1.47631	2.04548	-0.721741	0.470454	0	3.71562	-5.86437	1.84446	-3.17945	0.00147553	-1	3.71562	-4.84285	1.85725	-2.60754	0.00911966	-1	3.71562	-4.38807	1.84291	-2.38106	0.017263	-1	3.71562
OTU_9659	Bacteria	Proteobacteria	Betaproteobacteria	Nitrosomonadales	Nitrosomonadaceae	?	?	k__Bacteria,p__Proteobacteria,c__Betaproteobacteria,o__Nitrosomonadales,f__Nitrosomonadaceae,g__?,s__?	33.4188	20.3573	12.6999	11.8613	0.24282	0.542963	0.389162	0.870193	1	1	0	0	5	0.993218	0.002	1	11.6876	1.37809	0.741456	1.85863	0.0630794	0	11.6876	6.89008	1.15974	5.94106	2.8318e-09	1	11.6876	6.28889	1.15974	5.42267	5.87138e-08	1	11.6876	5.51199	1.1709	4.70749	2.5078e-06	1	11.6876
OTU_12657	Bacteria	Chloroflexi	Chloroflexia	Herpetosiphonales	?	?	?	k__Bacteria,p__Chloroflexi,c__Chloroflexia,o__Herpetosiphonales,f__?,g__?,s__?	0.150709	0.336995	0	0	0	0	1.59779	1.62343	0	0	0	1	4	0.855012	0.004	1	0.437126	0.236848	2.93305	0.0807513	0.93564	0	0.437126	0.392183	2.93305	0.133712	0.89363	0	0.437126	-2.69433	2.83622	-0.949971	0.342127	0	0.437126	0	2.93308	0	1	0	0.437126
OTU_12659	Bacteria	Epsilonbacteraeota	Desulfurellia	Desulfurellales	H16	?	?	k__Bacteria,p__Epsilonbacteraeota,c__Desulfurellia,o__Desulfurellales,f__H16,g__?,s__?	0	0	0	0	2.08561	2.493	2.03286	2.43949	0	0	1	1	10	0.774597	0.037	1	1.02962	0	2.42047	0	1	0	1.02962	-3.63382	2.28825	-1.58804	0.112278	0	1.02962	-3.61819	2.28941	-1.5804	0.114014	0	1.02962	-3.29361	2.28827	-1.43935	0.150052	0	1.02962
OTU_1266	Bacteria	Proteobacteria	Deltaproteobacteria	Myxococcales	mle1-27	?	?	k__Bacteria,p__Proteobacteria,c__Deltaproteobacteria,o__Myxococcales,f__mle1-27,g__?,s__?	0.563303	0.837249	0.455007	0.623967	1.64703	1.13741	13.6747	10.7266	0	0	1	1	10	0.918647	0.006	1	4.08502	0.220732	1.42409	0.154999	0.876822	0	4.08502	-1.57296	1.21101	-1.29888	0.193985	0	4.08502	-4.6534	1.11162	-4.18615	2.83721e-05	-1	4.08502	-1.79369	1.26678	-1.41594	0.156793	0	4.08502
OTU_12665	Bacteria	Bacteroidetes	Sphingobacteriia	Sphingobacteriales	env.OPS_17	?	?	k__Bacteria,p__Bacteroidetes,c__Sphingobacteriia,o__Sphingobacteriales,f__env.OPS_17,g__?,s__?	0	0	0	0	0.605921	0.856504	2.37721	1.23041	0	0	0	1	4	0.892684	0.001	1	0.745783	0	2.05339	0	1	0	0.745783	-1.87804	2.02018	-0.929639	0.352558	0	0.745783	-3.84752	1.88873	-2.03709	0.0416409	-1	0.745783	-1.53781	2.02019	-0.76122	0.446525	0	0.745783
OTU_12667	Bacteria	Verrucomicrobia	OPB35_soil_group	?	?	?	?	k__Bacteria,p__Verrucomicrobia,c__OPB35_soil_group,o__?,f__?,g__?,s__?	1.79657	1.44398	3.01671	2.39496	0	0	0.426626	0.953965	1	1	0	0	5	0.857243	0.009	1	1.30998	-0.740612	1.39685	-0.530203	0.595971	0	1.30998	3.24976	1.61989	2.00616	0.0448394	1	1.30998	2.07148	1.61989	1.27878	0.200974	0	1.30998	3.99037	1.6043	2.4873	0.0128718	1	1.30998
OTU_12671	Bacteria	Bacteroidetes	Sphingobacteriia	Sphingobacteriales	env.OPS_17	?	?	k__Bacteria,p__Bacteroidetes,c__Sphingobacteriia,o__Sphingobacteriales,f__env.OPS_17,g__?,s__?	0	0	0.435813	0.974507	1.34916	1.85721	2.44331	1.59524	0	0	1	1	10	0.79237	0.03	1	1.05707	-1.50337	1.98777	-0.756307	0.449465	0	1.05707	-2.99343	1.85835	-1.61079	0.107224	0	1.05707	-3.88298	1.81838	-2.13541	0.0327275	-1	1.05707	-1.49006	1.85598	-0.802841	0.422066	0	1.05707
OTU_12683	Bacteria	Proteobacteria	Deltaproteobacteria	Myxococcales	Haliangiaceae	Haliangium	?	k__Bacteria,p__Proteobacteria,c__Deltaproteobacteria,o__Myxococcales,f__Haliangiaceae,g__Haliangium,s__?	0.174776	0.390811	0	0	1.50385	1.33357	6.31222	2.08485	0	0	1	1	10	0.938251	0.002	1	1.99771	0.236841	1.53053	0.154745	0.877022	0	1.99771	-2.55904	1.34274	-1.90583	0.0566724	0	1.99771	-4.67566	1.25664	-3.72075	0.000198628	-1	1.99771	-2.79588	1.34275	-2.08221	0.0373234	-1	1.99771
OTU_1270	Bacteria	Proteobacteria	Betaproteobacteria	SC-I-84	?	?	?	k__Bacteria,p__Proteobacteria,c__Betaproteobacteria,o__SC-I-84,f__?,g__?,s__?	3.47493	1.92961	5.78188	1.29139	1.12804	1.11225	0.925901	1.31713	1	1	0	0	5	0.904659	0.003	1	2.82769	-0.707957	0.751766	-0.941724	0.346334	0	2.82769	1.57294	0.91741	1.71454	0.0864297	0	2.82769	1.81204	0.95582	1.8958	0.0579867	0	2.82769	2.28089	0.904309	2.52225	0.0116607	1	2.82769
OTU_12702	Bacteria	Proteobacteria	Deltaproteobacteria	Myxococcales	mle1-27	?	?	k__Bacteria,p__Proteobacteria,c__Deltaproteobacteria,o__Myxococcales,f__mle1-27,g__?,s__?	0	0	0	0	0	0	1.81811	1.57209	0	0	0	1	4	0.894427	0.007	1	0.454527	0	3.37985	0	1	0	0.454527	0	3.37985	0	1	0	0.454527	-3.44486	3.29149	-1.04659	0.295286	0	0.454527	0	3.3799	0	1	0	0.454527
OTU_12708	Bacteria	Planctomycetes	Pla4_lineage	?	?	?	?	k__Bacteria,p__Planctomycetes,c__Pla4_lineage,o__?,f__?,g__?,s__?	0	0	0.217906	0.487254	5.7014	11.7601	37.4992	25.6488	0	0	0	1	4	0.831225	0.013	1	10.8546	-0.917266	2.60995	-0.351449	0.725251	0	10.8546	-5.0932	2.46086	-2.06969	0.0384817	-1	10.8546	-7.81856	2.44766	-3.1943	0.00140172	-1	10.8546	-4.17593	2.46088	-1.69693	0.08971	0	10.8546
OTU_12717	Bacteria	Proteobacteria	Deltaproteobacteria	Myxococcales	Haliangiaceae	?	?	k__Bacteria,p__Proteobacteria,c__Deltaproteobacteria,o__Myxococcales,f__Haliangiaceae,g__?,s__?	0.392605	0.538629	0	0	0.206899	0.462641	1.91607	1.47004	0	0	0	1	4	0.780607	0.022	1	0.628894	0.813913	2.14985	0.378591	0.704992	0	0.628894	0.392173	2.14985	0.182419	0.855254	0	0.628894	-2.39101	2.00387	-1.1932	0.232793	0	0.628894	-0.421741	2.14986	-0.196171	0.844476	0	0.628894
OTU_1272	Bacteria	Chloroflexi	Chloroflexia	Chloroflexales	Roseiflexaceae	Roseiflexus	?	k__Bacteria,p__Chloroflexi,c__Chloroflexia,o__Chloroflexales,f__Roseiflexaceae,g__Roseiflexus,s__?	0.979263	1.23104	3.63089	2.88851	0.413798	0.925281	0	0	1	1	0	0	5	0.801464	0.04	1	1.25599	-1.86588	1.62054	-1.1514	0.249568	0	1.25599	1.24319	1.82072	0.682802	0.494732	0	1.25599	2.3855	1.82414	1.30774	0.190962	0	1.25599	3.10908	1.75231	1.77428	0.0760176	0	1.25599
OTU_12720	Bacteria	Planctomycetes	vadinHA49	?	?	?	?	k__Bacteria,p__Planctomycetes,c__vadinHA49,o__?,f__?,g__?,s__?	0	0	0	0	1.55229	1.11407	0.639939	1.43095	0	0	1	0	3	0.752642	0.017	1	0.548056	0	2.87233	0	1	0	0.548056	-3.22977	2.77411	-1.16426	0.24432	0	0.548056	-1.96081	2.84297	-0.689703	0.490381	0	0.548056	-2.88956	2.77414	-1.04161	0.297594	0	0.548056
OTU_12722	Bacteria	Epsilonbacteraeota	Desulfurellia	Desulfurellales	H16	?	?	k__Bacteria,p__Epsilonbacteraeota,c__Desulfurellia,o__Desulfurellales,f__H16,g__?,s__?	0	0	0	0	0	0	1.2101	1.37127	0	0	0	1	4	0.774597	0.036	1	0.302524	0	4.27959	0	1	0	0.302524	0	4.27959	0	1	0	0.302524	-2.86771	4.22434	-0.678854	0.497231	0	0.302524	0	4.27969	0	1	0	0.302524
OTU_12748	Bacteria	Armatimonadetes	Armatimonadetes_Group_4	?	?	?	?	k__Bacteria,p__Armatimonadetes,c__Armatimonadetes_Group_4,o__?,f__?,g__?,s__?	0	0	0	0	0	0	0.595865	0.545929	0	0	0	1	4	0.774597	0.034	1	0.148966	0	4.27959	0	1	0	0.148966	0	4.27959	0	1	0	0.148966	-1.88455	4.26328	-0.442042	0.658459	0	0.148966	0	4.27969	0	1	0	0.148966
OTU_1275	Bacteria	Planctomycetes	Planctomycetacia	Planctomycetales	Planctomycetaceae	?	?	k__Bacteria,p__Planctomycetes,c__Planctomycetacia,o__Planctomycetales,f__Planctomycetaceae,g__?,s__?	4.52992	1.52808	9.27302	3.92971	1.04049	1.60004	0.602475	0.881597	1	1	0	0	5	0.945321	0.001	1	3.86148	-1.03018	0.688703	-1.49583	0.134699	0	3.86148	1.96407	0.888335	2.21095	0.0270392	1	3.86148	2.86549	1.05042	2.72795	0.00637296	1	3.86148	2.99425	0.870439	3.43993	0.000581865	1	3.86148
OTU_12758	Bacteria	Acidobacteria	Subgroup_6	?	?	?	?	k__Bacteria,p__Acidobacteria,c__Subgroup_6,o__?,f__?,g__?,s__?	2.35902	2.04354	3.65922	6.37677	25.3873	52.6141	53.0564	35.9388	0	0	1	1	10	0.91426	0.034	1	21.1155	-0.617182	1.37071	-0.450264	0.65252	0	21.1155	-3.40698	1.32849	-2.56455	0.0103309	-1	21.1155	-4.47671	1.32515	-3.37827	0.000729432	-1	21.1155	-2.78979	1.31824	-2.11631	0.0343187	-1	21.1155
OTU_12761	Bacteria	Proteobacteria	Deltaproteobacteria	Bdellovibrionales	Bdellovibrionaceae	?	?	k__Bacteria,p__Proteobacteria,c__Deltaproteobacteria,o__Bdellovibrionales,f__Bdellovibrionaceae,g__?,s__?	0.747501	1.67146	0	0	1.01821	0.601112	2.36807	1.64715	0	0	1	1	10	0.809529	0.018	1	1.03344	1.81391	1.82162	0.995767	0.319364	0	1.03344	-0.455843	1.70583	-0.267226	0.789295	0	1.03344	-1.66741	1.63474	-1.01998	0.307736	0	1.03344	-2.26975	1.79808	-1.26232	0.206834	0	1.03344
OTU_12780	Bacteria	Armatimonadetes	Chthonomonadetes	Chthonomonadales	Chthonomonadaceae	?	?	k__Bacteria,p__Armatimonadetes,c__Chthonomonadetes,o__Chthonomonadales,f__Chthonomonadaceae,g__?,s__?	0.189552	0.423852	0	0	0.703924	0.648494	2.0681	1.34989	0	0	1	1	10	0.809443	0.008	1	0.740394	0.236843	1.98387	0.119384	0.904971	0	0.740394	-1.43386	1.93504	-0.740997	0.458695	0	0.740394	-3.06237	1.8207	-1.68198	0.0925731	0	0.740394	-1.6707	1.93505	-0.863389	0.387923	0	0.740394
OTU_12787	Bacteria	Actinobacteria	Thermoleophilia	Solirubrobacterales	?	?	?	k__Bacteria,p__Actinobacteria,c__Thermoleophilia,o__Solirubrobacterales,f__?,g__?,s__?	1.46419	1.95372	1.2105	1.72109	5.34726	3.2093	3.70845	2.41173	0	0	1	1	10	0.833539	0.028	1	2.9326	0.310156	1.17605	0.263727	0.791991	0	2.9326	-1.85299	1.02952	-1.79986	0.0718834	0	2.9326	-1.37396	1.04582	-1.31376	0.188928	0	2.9326	-2.16315	1.09847	-1.96924	0.0489252	-1	2.9326
OTU_128	Bacteria	Verrucomicrobia	OPB35_soil_group	?	?	?	?	k__Bacteria,p__Verrucomicrobia,c__OPB35_soil_group,o__?,f__?,g__?,s__?	32.3341	21.9468	42.2321	27.0884	69.2197	28.4961	102.083	13.1346	0	0	1	1	10	0.8347	0.004	1	61.4673	-0.394905	0.477124	-0.827678	0.407853	0	61.4673	-1.09787	0.471828	-2.32685	0.0199732	-1	61.4673	-1.66002	0.469748	-3.53385	0.000409549	-1	61.4673	-0.702967	0.471416	-1.49118	0.135913	0	61.4673
OTU_12803	Bacteria	Acidobacteria	Acidobacteria_clade_RB25	Acidobacteria_group_22	?	?	?	k__Bacteria,p__Acidobacteria,c__Acidobacteria_clade_RB25,o__Acidobacteria_group_22,f__?,g__?,s__?	2.32947	2.01992	0.847873	1.18487	4.82989	10.8	25.0332	21.917	0	0	0	1	4	0.870433	0.022	1	8.26011	1.44012	1.51506	0.95054	0.341838	0	8.26011	-1.00096	1.35596	-0.738191	0.460398	0	8.26011	-3.40795	1.32837	-2.56552	0.0103021	-1	8.26011	-2.44108	1.49237	-1.63571	0.1019	0	8.26011
OTU_1283	Bacteria	Bacteroidetes	Chitinophagia	Chitinophagales	Chitinophagaceae	Niastella	?	k__Bacteria,p__Bacteroidetes,c__Chitinophagia,o__Chitinophagales,f__Chitinophagaceae,g__Niastella,s__?	18.1534	17.601	8.5548	2.93657	3.94218	2.24117	2.12607	2.46391	1	1	0	0	5	0.902696	0.004	1	8.1941	1.0911	0.756381	1.44252	0.149156	0	8.1941	2.21826	0.791106	2.80399	0.00504741	1	8.1941	3.05249	0.844971	3.61254	0.00030321	1	8.1941	1.12716	0.813074	1.38629	0.165657	0	8.1941
OTU_12830	Bacteria	Proteobacteria	Deltaproteobacteria	Myxococcales	P3OB-42	?	?	k__Bacteria,p__Proteobacteria,c__Deltaproteobacteria,o__Myxococcales,f__P3OB-42,g__?,s__?	0	0	0	0	0.206899	0.462641	2.96132	1.12381	0	0	0	1	4	0.966796	0.001	1	0.792054	0	2.15421	0	1	0	0.792054	-0.761969	2.15421	-0.353712	0.723555	0	0.792054	-4.16307	1.98888	-2.09318	0.0363334	-1	0.792054	-0.421741	2.15422	-0.195774	0.844787	0	0.792054
OTU_12833	Bacteria	Epsilonbacteraeota	Desulfurellia	Desulfurellales	H16	?	?	k__Bacteria,p__Epsilonbacteraeota,c__Desulfurellia,o__Desulfurellales,f__H16,g__?,s__?	81.2989	24.7261	23.7786	17.3632	10.5991	12.7238	38.7534	25.8347	1	0	0	1	7	0.881697	0.007	1	38.6075	1.77431	0.64585	2.74725	0.00600982	1	38.6075	2.97657	0.662365	4.49385	6.99482e-06	1	38.6075	1.07006	0.63897	1.67467	0.0939989	0	38.6075	1.20226	0.673996	1.78378	0.0744597	0	38.6075
OTU_12836	Bacteria	Proteobacteria	Deltaproteobacteria	Myxococcales	?	?	?	k__Bacteria,p__Proteobacteria,c__Deltaproteobacteria,o__Myxococcales,f__?,g__?,s__?	0.361651	0.495673	0	0	0	0	1.57906	1.19544	0	0	0	1	4	0.806796	0.005	1	0.485178	0.813912	2.48582	0.327422	0.743349	0	0.485178	0.969248	2.48582	0.389911	0.696602	0	0.485178	-2.10451	2.37125	-0.887512	0.374803	0	0.485178	0	2.48584	0	1	0	0.485178
OTU_12849	Bacteria	Proteobacteria	Deltaproteobacteria	Myxococcales	?	?	?	k__Bacteria,p__Proteobacteria,c__Deltaproteobacteria,o__Myxococcales,f__?,g__?,s__?	0	0	0	0	0.461104	0.636906	2.76564	2.38755	0	0	0	1	4	0.828058	0.011	1	0.806687	0	2.30043	0	1	0	0.806687	-1.35454	2.29766	-0.589532	0.555505	0	0.806687	-4.06483	2.14882	-1.89166	0.0585367	0	0.806687	-1.01432	2.29768	-0.441455	0.658884	0	0.806687
OTU_129	Bacteria	Proteobacteria	Deltaproteobacteria	Myxococcales	Haliangiaceae	Haliangium	?	k__Bacteria,p__Proteobacteria,c__Deltaproteobacteria,o__Myxococcales,f__Haliangiaceae,g__Haliangium,s__?	137.852	72.6708	104.946	36.2211	278.39	157.667	72.6598	34.817	1	0	1	0	6	0.837212	0.036	1	148.462	0.394279	0.514175	0.766819	0.443189	0	148.462	-1.01413	0.511229	-1.9837	0.047289	-1	148.462	0.921232	0.515591	1.78675	0.0739782	0	148.462	-1.40841	0.513025	-2.7453	0.00604559	-1	148.462
OTU_12909	Bacteria	Proteobacteria	Betaproteobacteria	Burkholderiales	Burkholderiaceae	Burkholderia-Paraburkholderia	?	k__Bacteria,p__Proteobacteria,c__Betaproteobacteria,o__Burkholderiales,f__Burkholderiaceae,g__Burkholderia-Paraburkholderia,s__?	7.96613	3.40046	9.25731	3.50548	1.01608	1.39733	3.02229	2.75066	1	1	0	0	5	0.900036	0.002	1	5.31545	-0.219953	0.659247	-0.333643	0.738649	0	5.31545	2.79005	0.867438	3.21643	0.00129797	1	5.31545	1.37696	0.724544	1.90045	0.0573745	0	5.31545	3.01001	0.869888	3.46022	0.000539725	1	5.31545
OTU_12919	Bacteria	Proteobacteria	Alphaproteobacteria	Rhizobiales	Bradyrhizobiaceae	Bradyrhizobium	?	k__Bacteria,p__Proteobacteria,c__Alphaproteobacteria,o__Rhizobiales,f__Bradyrhizobiaceae,g__Bradyrhizobium,s__?	8.51311	5.62404	2.05359	1.80065	0.254205	0.568419	0.213313	0.476982	1	1	0	0	5	0.928368	0.003	1	2.75855	2.06064	0.972916	2.11801	0.0341745	1	2.75855	4.92638	1.24373	3.96098	7.46441e-05	1	2.75855	4.90226	1.24373	3.94158	8.09452e-05	1	2.75855	2.86574	1.31721	2.17561	0.0295843	1	2.75855
OTU_12920	Bacteria	Proteobacteria	Alphaproteobacteria	Rhizobiales	Phyllobacteriaceae	?	?	k__Bacteria,p__Proteobacteria,c__Alphaproteobacteria,o__Rhizobiales,f__Phyllobacteriaceae,g__?,s__?	0	0	0.237101	0.530173	0.18155	0.405959	1.30555	1.05497	0	0	0	1	4	0.778302	0.014	1	0.431052	-0.917298	2.57302	-0.356507	0.721461	0	0.431052	-0.761962	2.57302	-0.296136	0.767126	0	0.431052	-2.96264	2.47522	-1.19692	0.231336	0	0.431052	0.155336	2.57304	0.0603706	0.95186	0	0.431052
OTU_12945	Bacteria	Acidobacteria	AT-s3-28	?	?	?	?	k__Bacteria,p__Acidobacteria,c__AT-s3-28,o__?,f__?,g__?,s__?	1.02218	0.807185	1.79065	2.2233	0	0	3.53001	1.57999	0	1	0	1	9	0.819192	0.037	1	1.58571	-0.842727	1.20974	-0.696619	0.486041	0	1.58571	2.46949	1.42884	1.72832	0.0839307	0	1.58571	-1.77395	1.15384	-1.53742	0.124189	0	1.58571	3.31222	1.39154	2.38026	0.0173006	1	1.58571
OTU_1295	Bacteria	Acidobacteria	Solibacteres_(Acidobacteria_group_3)	Solibacterales	Bryobacteraceae	?	?	k__Bacteria,p__Acidobacteria,c__Solibacteres_(Acidobacteria_group_3),o__Solibacterales,f__Bryobacteraceae,g__?,s__?	24.3336	25.1574	0	0	0	0	0	0	1	0	0	0	1	1	0.001	1	6.08339	6.8551	2.67237	2.56518	0.0103124	1	6.08339	7.01043	2.67237	2.6233	0.00870821	1	6.08339	6.98631	2.67237	2.61428	0.00894165	1	6.08339	0	2.82111	0	1	0	6.08339
OTU_1296	Bacteria	Acidobacteria	Acidobacteria_clade_RB25	Acidobacteria_group_22	?	?	?	k__Bacteria,p__Acidobacteria,c__Acidobacteria_clade_RB25,o__Acidobacteria_group_22,f__?,g__?,s__?	23.9839	7.34678	26.9592	12.5765	0	0	0	0	1	1	0	0	5	1	0.002	1	12.7358	-0.16846	0.489789	-0.343943	0.730889	0	12.7358	6.98944	1.02697	6.80591	1.00413e-11	1	12.7358	6.96532	1.02697	6.78242	1.18176e-11	1	12.7358	7.1579	1.02796	6.96318	3.3267e-12	1	12.7358
OTU_12969	Bacteria	Acidobacteria	Acidobacteria_clade_RB25	Acidobacteria_group_22	?	?	?	k__Bacteria,p__Acidobacteria,c__Acidobacteria_clade_RB25,o__Acidobacteria_group_22,f__?,g__?,s__?	0	0	3.04718	2.36008	0.849682	0.996732	0.194581	0.435096	0	1	1	0	8	0.816523	0.02	1	1.02286	-4.20525	1.71389	-2.45363	0.0141422	-1	1.02286	-2.33099	1.81516	-1.28418	0.199079	0	1.02286	-0.786087	1.90091	-0.413532	0.679217	0	1.02286	1.87426	1.61826	1.1582	0.246784	0	1.02286
OTU_1297	Bacteria	Proteobacteria	Alphaproteobacteria	?	?	?	?	k__Bacteria,p__Proteobacteria,c__Alphaproteobacteria,o__?,f__?,g__?,s__?	36.1672	9.59014	7.65951	6.38936	10.4247	10.8817	1.71047	2.5893	1	1	0	0	5	0.884959	0.022	1	13.9905	2.2494	0.84702	2.65566	0.00791541	1	13.9905	1.77132	0.833828	2.12433	0.0336428	1	13.9905	4.34459	0.948088	4.58247	4.59516e-06	1	13.9905	-0.478072	0.864774	-0.552829	0.580381	0	13.9905
OTU_1299	Bacteria	Planctomycetes	BD7-11	?	?	?	?	k__Bacteria,p__Planctomycetes,c__BD7-11,o__?,f__?,g__?,s__?	27.912	8.26618	11.2886	6.31646	10.1068	22.0258	0.389162	0.870193	1	1	0	0	5	0.888143	0.016	1	12.4241	1.30473	1.14282	1.14168	0.253589	0	12.4241	1.44356	1.1427	1.26329	0.206484	0	12.4241	6.02987	1.44779	4.16488	3.11517e-05	1	12.4241	0.138831	1.1553	0.120169	0.90435	0	12.4241
OTU_12997	Bacteria	Chloroflexi	Chloroflexi_Subdivision_2	?	?	?	?	k__Bacteria,p__Chloroflexi,c__Chloroflexi_Subdivision_2,o__?,f__?,g__?,s__?	0	0	0.878204	0.827224	0	0	0	0	0	1	0	0	2	0.774597	0.035	1	0.219551	-2.40402	4.246	-0.566185	0.571268	0	0.219551	0	4.27959	0	1	0	0.219551	0	4.27959	0	1	0	0.219551	2.21916	4.2461	0.522635	0.601228	0	0.219551
OTU_130	Bacteria	Bacteroidetes	Chitinophagia	Chitinophagales	Chitinophagaceae	?	?	k__Bacteria,p__Bacteroidetes,c__Chitinophagia,o__Chitinophagales,f__Chitinophagaceae,g__?,s__?	9.75636	3.07803	11.2918	5.7287	50.1411	23.6186	25.3622	10.6471	0	0	1	1	10	0.884308	0.003	1	24.1379	-0.22353	0.47843	-0.467215	0.640346	0	24.1379	-2.34771	0.44253	-5.3052	1.12551e-07	-1	24.1379	-1.36641	0.45221	-3.02163	0.00251418	-1	24.1379	-2.12418	0.446236	-4.76022	1.93383e-06	-1	24.1379
OTU_1300	Bacteria	Proteobacteria	Alphaproteobacteria	Rhodospirillales	KCM-B-15	?	?	k__Bacteria,p__Proteobacteria,c__Alphaproteobacteria,o__Rhodospirillales,f__KCM-B-15,g__?,s__?	19.5803	8.07428	26.0632	13.466	4.24671	3.34325	1.55665	3.48077	1	1	0	0	5	0.941911	0.002	1	12.8617	-0.408597	0.683745	-0.597586	0.550116	0	12.8617	2.18211	0.740744	2.94583	0.00322092	1	12.8617	3.59795	0.846991	4.24792	2.15766e-05	1	12.8617	2.5907	0.740194	3.50003	0.000465207	1	12.8617
OTU_13015	Bacteria	Proteobacteria	Alphaproteobacteria	Rhizobiales	?	?	?	k__Bacteria,p__Proteobacteria,c__Alphaproteobacteria,o__Rhizobiales,f__?,g__?,s__?	1.32178	1.195	20.0754	9.19572	0	0	0.194581	0.435096	0	1	0	0	2	0.964247	0.001	1	5.39794	-3.96209	0.868736	-4.56075	5.09715e-06	-1	5.39794	2.76613	1.25031	2.21235	0.0269421	1	5.39794	2.16493	1.25031	1.73152	0.0833594	0	5.39794	6.72822	1.1379	5.91285	3.36234e-09	1	5.39794
OTU_13017	Bacteria	Verrucomicrobia	OPB35_soil_group	?	?	?	?	k__Bacteria,p__Verrucomicrobia,c__OPB35_soil_group,o__?,f__?,g__?,s__?	8.23304	12.9804	14.3062	11.1928	5.37721	8.67375	0.461502	0.655965	1	1	0	0	5	0.891208	0.041	1	7.0945	-0.801323	1.11041	-0.721644	0.470513	0	7.0945	0.628477	1.13175	0.555315	0.578679	0	7.0945	4.26486	1.42549	2.99186	0.00277283	1	7.0945	1.4298	1.12625	1.26952	0.204254	0	7.0945
OTU_1303	Bacteria	Proteobacteria	Alphaproteobacteria	Rhizobiales	Hyphomicrobiaceae	Hyphomicrobium	?	k__Bacteria,p__Proteobacteria,c__Alphaproteobacteria,o__Rhizobiales,f__Hyphomicrobiaceae,g__Hyphomicrobium,s__?	24.6826	16.1537	8.08736	5.62564	4.72683	2.8566	1.20495	1.76319	1	1	0	0	5	0.92018	0.005	1	9.67543	1.61518	0.678356	2.38102	0.017265	1	9.67543	2.35035	0.69975	3.35884	0.00078271	1	9.67543	4.3214	0.867192	4.9832	6.25398e-07	1	9.67543	0.735171	0.730647	1.00619	0.314324	0	9.67543
OTU_1304	Bacteria	Cyanobacteria	Melainabacteria	Obscuribacterales	?	?	?	k__Bacteria,p__Cyanobacteria,c__Melainabacteria,o__Obscuribacterales,f__?,g__?,s__?	16.8494	11.945	39.3692	20.8678	8.64286	9.72951	12.8859	6.18525	1	1	0	0	5	0.850349	0.019	1	19.4368	-1.23098	0.747069	-1.64775	0.0994046	0	19.4368	0.919407	0.771119	1.1923	0.233143	0	19.4368	0.381314	0.761568	0.500696	0.616585	0	19.4368	2.15039	0.764404	2.81315	0.00490582	1	19.4368
OTU_1305	Bacteria	Actinobacteria	Acidimicrobiia	Acidimicrobiales	?	?	?	k__Bacteria,p__Actinobacteria,c__Acidimicrobiia,o__Acidimicrobiales,f__?,g__?,s__?	31.4149	18.2568	25.6065	11.4666	15.0475	5.35413	9.21261	1.05305	1	1	0	0	5	0.837574	0.006	1	20.3204	0.282702	0.451513	0.62612	0.531236	0	20.3204	1.05297	0.462367	2.27735	0.0227653	1	20.3204	1.76223	0.482129	3.6551	0.000257085	1	20.3204	0.770271	0.469399	1.64097	0.100803	0	20.3204
OTU_1306	Bacteria	Verrucomicrobia	Spartobacteria	Chthoniobacterales	DA101_soil_group	?	?	k__Bacteria,p__Verrucomicrobia,c__Spartobacteria,o__Chthoniobacterales,f__DA101_soil_group,g__?,s__?	2.60357	2.95371	1.78674	1.9621	0	0	0	0	1	1	0	0	5	0.774597	0.044	1	1.09758	0.540102	2.09373	0.257962	0.796436	0	1.09758	3.78173	2.22433	1.70016	0.0891004	0	1.09758	3.75761	2.22433	1.68932	0.0911582	0	1.09758	3.24163	2.25186	1.43953	0.149999	0	1.09758
OTU_13063	Bacteria	Gemmatimonadetes	Gemmatimonadetes_(class)	Gemmatimonadales	Gemmatimonadaceae	?	?	k__Bacteria,p__Gemmatimonadetes,c__Gemmatimonadetes_(class),o__Gemmatimonadales,f__Gemmatimonadaceae,g__?,s__?	0.507147	0.714745	1.50338	1.06985	0	0	0	0	1	1	0	0	5	0.774597	0.026	1	0.502632	-1.55878	2.38522	-0.653516	0.513424	0	0.502632	1.44262	2.4909	0.579155	0.562484	0	0.502632	1.4185	2.4909	0.569473	0.569035	0	0.502632	3.0014	2.40578	1.24758	0.212185	0	0.502632
OTU_1307	Bacteria	Proteobacteria	Deltaproteobacteria	Myxococcales	mle1-27	?	?	k__Bacteria,p__Proteobacteria,c__Deltaproteobacteria,o__Myxococcales,f__mle1-27,g__?,s__?	2.31245	2.19153	28.54	14.6511	8.62514	14.227	1.21746	1.85918	0	1	0	0	2	0.837445	0.046	1	10.1738	-3.64386	1.30636	-2.78932	0.00528182	-1	10.1738	-1.90449	1.31923	-1.44363	0.148842	0	10.1738	0.99691	1.43892	0.69282	0.488423	0	10.1738	1.73937	1.26184	1.37845	0.168065	0	10.1738
OTU_1308	Bacteria	Proteobacteria	Deltaproteobacteria	Myxococcales	mle1-27	?	?	k__Bacteria,p__Proteobacteria,c__Deltaproteobacteria,o__Myxococcales,f__mle1-27,g__?,s__?	2.17707	1.66315	27.8131	13.0722	5.37011	3.95513	5.63887	2.63998	0	1	0	1	9	0.903282	0.009	1	10.2498	-3.68781	0.650112	-5.67258	1.40666e-08	-1	10.2498	-1.2995	0.697073	-1.86423	0.0622897	0	10.2498	-1.39691	0.694166	-2.01236	0.0441825	-1	10.2498	2.38831	0.574092	4.16015	3.18041e-05	1	10.2498
OTU_13080	Bacteria	Acidobacteria	Blastocatellia_(Acidobacteria_group_4)	Blastocatellales	Blastocatellaceae	RB41	?	k__Bacteria,p__Acidobacteria,c__Blastocatellia_(Acidobacteria_group_4),o__Blastocatellales,f__Blastocatellaceae,g__RB41,s__?	0.545991	0.508347	1.91403	1.89105	9.75919	5.36641	2.44148	1.73107	0	0	1	1	10	0.865438	0.034	1	3.66517	-1.7883	1.20248	-1.48717	0.136969	0	3.66517	-4.17894	1.11133	-3.7603	0.000169707	-1	3.66517	-2.18735	1.16954	-1.87027	0.0614461	0	3.66517	-2.39064	0.892167	-2.67958	0.00737137	-1	3.66517
OTU_1313	Bacteria	Proteobacteria	Deltaproteobacteria	Myxococcales	mle1-27	?	?	k__Bacteria,p__Proteobacteria,c__Deltaproteobacteria,o__Myxococcales,f__mle1-27,g__?,s__?	5.61067	4.65992	7.40842	5.51224	28.0095	22.1611	4.31351	2.30608	0	1	1	0	8	0.883814	0.043	1	11.3355	-0.398286	0.781323	-0.509758	0.610221	0	11.3355	-2.32572	0.749066	-3.10483	0.00190391	-1	11.3355	0.378557	0.804306	0.470663	0.637882	0	11.3355	-1.92743	0.747424	-2.57877	0.00991525	-1	11.3355
OTU_13137	Bacteria	Proteobacteria	Alphaproteobacteria	Rhodospirillales	Rhodospirillales_Incertae_Sedis	Candidatus_Alysiosphaera	?	k__Bacteria,p__Proteobacteria,c__Alphaproteobacteria,o__Rhodospirillales,f__Rhodospirillales_Incertae_Sedis,g__Candidatus_Alysiosphaera,s__?	0	0	0	0	1.16384	0.777337	0.187971	0.420315	0	0	1	0	3	0.829915	0.009	1	0.337952	0	3.07527	0	1	0	0.337952	-2.81421	2.99923	-0.938313	0.348084	0	0.337952	-0.786072	3.07527	-0.255611	0.798252	0	0.337952	-2.474	2.99926	-0.824869	0.409446	0	0.337952
OTU_1314	Bacteria	Planctomycetes	vadinHA49	?	?	?	?	k__Bacteria,p__Planctomycetes,c__vadinHA49,o__?,f__?,g__?,s__?	7.18166	3.7742	6.82302	3.05064	16.9398	8.55551	3.31932	2.48654	1	0	1	0	6	0.839042	0.049	1	8.56594	0.0602843	0.606411	0.0994116	0.920811	0	8.56594	-1.25532	0.568901	-2.20657	0.0273442	-1	8.56594	1.1167	0.65536	1.70394	0.0883921	0	8.56594	-1.3156	0.583508	-2.25465	0.0241556	-1	8.56594
OTU_13178	Bacteria	Ca._Dependentiae_(TM6)	?	?	?	?	?	k__Bacteria,p__Ca._Dependentiae_(TM6),c__?,o__?,f__?,g__?,s__?	0	0	0	0	0.581513	0.553311	0	0	0	0	1	0	3	0.774597	0.034	1	0.145378	0	4.27959	0	1	0	0.145378	-1.82414	4.26618	-0.427582	0.668956	0	0.145378	0	4.27959	0	1	0	0.145378	-1.48394	4.26628	-0.347831	0.727967	0	0.145378
OTU_1319	Bacteria	Proteobacteria	Deltaproteobacteria	Myxococcales	Polyangiaceae	Sorangium	?	k__Bacteria,p__Proteobacteria,c__Deltaproteobacteria,o__Myxococcales,f__Polyangiaceae,g__Sorangium,s__?	27.8213	11.6567	31.9551	6.54064	93.3871	48.7908	102.932	32.2534	0	0	1	1	10	0.875549	0.002	1	64.024	-0.197923	0.403373	-0.490671	0.623659	0	64.024	-1.75111	0.390256	-4.48708	7.2205e-06	-1	64.024	-1.89496	0.389769	-4.86175	1.16351e-06	-1	64.024	-1.55319	0.392116	-3.96104	7.46226e-05	-1	64.024
OTU_132	Bacteria	Proteobacteria	Deltaproteobacteria	Myxococcales	Polyangiaceae	Sorangium	?	k__Bacteria,p__Proteobacteria,c__Deltaproteobacteria,o__Myxococcales,f__Polyangiaceae,g__Sorangium,s__?	77.4059	19.6233	51.0144	6.69425	207.193	154.9	115.172	46.7575	0	0	1	1	10	0.845647	0.019	1	112.696	0.602175	0.459589	1.31025	0.190113	0	112.696	-1.42334	0.451553	-3.1521	0.00162102	-1	112.696	-0.573203	0.453463	-1.26406	0.206209	0	112.696	-2.02551	0.456544	-4.43662	9.13808e-06	-1	112.696
OTU_1322	Bacteria	Acidobacteria	Acidobacteria_clade_RB25	Acidobacteria_group_22	?	?	?	k__Bacteria,p__Acidobacteria,c__Acidobacteria_clade_RB25,o__Acidobacteria_group_22,f__?,g__?,s__?	10.0002	6.7648	21.7438	11.2626	18.0672	5.62119	53.7973	18.9942	0	1	0	1	9	0.853874	0.009	1	25.9021	-1.11866	0.503642	-2.22115	0.026341	-1	25.9021	-0.836242	0.505715	-1.65358	0.0982119	0	25.9021	-2.42001	0.489782	-4.94101	7.77206e-07	-1	25.9021	0.28242	0.490123	0.576223	0.564465	0	25.9021
OTU_13229	Bacteria	Chloroflexi	Ktedonobacteria	Ktedonobacterales	1959-1	?	?	k__Bacteria,p__Chloroflexi,c__Ktedonobacteria,o__Ktedonobacterales,f__1959-1,g__?,s__?	0	0	1.00654	1.13265	0	0	0	0	0	1	0	0	2	0.774597	0.037	1	0.251634	-2.59157	4.23816	-0.611484	0.540879	0	0.251634	0	4.27959	0	1	0	0.251634	0	4.27959	0	1	0	0.251634	2.40671	4.23826	0.567854	0.570134	0	0.251634
OTU_8746	Bacteria	Proteobacteria	Betaproteobacteria	Nitrosomonadales	Nitrosomonadaceae	?	?	k__Bacteria,p__Proteobacteria,c__Betaproteobacteria,o__Nitrosomonadales,f__Nitrosomonadaceae,g__?,s__?	39.3457	25.6435	27.3134	18.1016	6.06962	8.31486	0.950878	1.11064	1	1	0	0	5	0.951166	0.002	1	18.4199	0.519667	0.722365	0.719396	0.471897	0	18.4199	2.72752	0.759558	3.59093	0.000329503	1	18.4199	5.29008	0.967064	5.47025	4.49409e-08	1	18.4199	2.20785	0.764742	2.88705	0.00388868	1	18.4199
OTU_13252	Bacteria	Acidobacteria	Acidobacteriia_(Acidobacteria_group_1)	Acidobacteriales	Acidobacteriaceae	Terriglobus	?	k__Bacteria,p__Acidobacteria,c__Acidobacteriia_(Acidobacteria_group_1),o__Acidobacteriales,f__Acidobacteriaceae,g__Terriglobus,s__?	2.14948	2.20522	5.79135	3.68264	0	0	0.542984	1.21415	1	1	0	0	5	0.96747	0.003	1	2.12095	-1.385	1.07877	-1.28387	0.199187	0	2.12095	3.54012	1.38301	2.55972	0.0104757	1	2.12095	1.87972	1.33577	1.40722	0.159362	0	2.12095	4.92512	1.35082	3.64602	0.000266336	1	2.12095
OTU_13275	Bacteria	Bacteroidetes	Sphingobacteriia	Sphingobacteriales	env.OPS_17	?	?	k__Bacteria,p__Bacteroidetes,c__Sphingobacteriia,o__Sphingobacteriales,f__env.OPS_17,g__?,s__?	0	0	0	0	3.94589	6.04724	5.04227	1.8027	0	0	1	1	10	0.948683	0.002	1	2.24704	0	1.74533	0	1	0	2.24704	-4.54507	1.52483	-2.9807	0.00287588	-1	2.24704	-4.928	1.51672	-3.24913	0.0011576	-1	2.24704	-4.20484	1.52484	-2.75757	0.00582333	-1	2.24704
OTU_1329	Bacteria	Proteobacteria	Alphaproteobacteria	Rhodospirillales	Acetobacteraceae	?	?	k__Bacteria,p__Proteobacteria,c__Alphaproteobacteria,o__Rhodospirillales,f__Acetobacteraceae,g__?,s__?	9.05396	9.44821	8.50743	5.13602	2.02616	2.20235	1.12746	1.54458	1	1	0	0	5	0.92074	0.004	1	5.17875	0.0810736	0.828684	0.0978341	0.922064	0	5.17875	2.1008	0.913139	2.30064	0.0214122	1	5.17875	2.92443	0.997268	2.93244	0.00336309	1	5.17875	2.01973	0.920943	2.19311	0.0282997	1	5.17875
OTU_13292	Bacteria	Proteobacteria	Deltaproteobacteria	Myxococcales	?	?	?	k__Bacteria,p__Proteobacteria,c__Deltaproteobacteria,o__Myxococcales,f__?,g__?,s__?	5.86663	2.55024	2.09505	1.56425	4.6126	5.26511	0	0	1	0	1	0	6	0.866053	0.022	1	3.14357	1.50251	1.00244	1.49885	0.133912	0	3.14357	0.309269	0.930544	0.332353	0.739623	0	3.14357	4.93636	1.26789	3.89338	9.88578e-05	1	3.14357	-1.19324	1.01569	-1.17481	0.240072	0	3.14357
OTU_13297	Bacteria	Proteobacteria	Deltaproteobacteria	Bdellovibrionales	Bdellovibrionaceae	Bdellovibrio	?	k__Bacteria,p__Proteobacteria,c__Deltaproteobacteria,o__Bdellovibrionales,f__Bdellovibrionaceae,g__Bdellovibrio,s__?	0.186875	0.417866	0	0	1.39646	1.53395	0	0	0	0	1	0	3	0.727451	0.04	1	0.395835	0.236854	3.57402	0.0662712	0.947162	0	0.395835	-2.48526	3.50049	-0.709977	0.477719	0	0.395835	0.368072	3.57402	0.102986	0.917974	0	0.395835	-2.72212	3.50054	-0.777627	0.436789	0	0.395835
OTU_133	Bacteria	Proteobacteria	Gammaproteobacteria	Xanthomonadales	Xanthomonadaceae	Rhodanobacter	?	k__Bacteria,p__Proteobacteria,c__Gammaproteobacteria,o__Xanthomonadales,f__Xanthomonadaceae,g__Rhodanobacter,s__?	15.2808	4.79702	15.4876	4.58784	30.4198	18.8989	4.2676	2.46798	0	1	1	0	8	0.837466	0.044	1	16.364	-0.0104808	0.513895	-0.0203948	0.983728	0	16.364	-0.991084	0.497268	-1.99306	0.046255	-1	16.364	1.83297	0.578025	3.17108	0.00151871	1	16.364	-0.980603	0.503658	-1.94696	0.0515393	0	16.364
OTU_1331	Bacteria	Gemmatimonadetes	Gemmatimonadetes_(class)	Gemmatimonadales	Gemmatimonadaceae	?	?	k__Bacteria,p__Gemmatimonadetes,c__Gemmatimonadetes_(class),o__Gemmatimonadales,f__Gemmatimonadaceae,g__?,s__?	7.69726	5.10603	8.38141	3.70762	2.23212	2.26842	0.86425	1.29917	1	1	0	0	5	0.915708	0.002	1	4.79376	-0.146577	0.765841	-0.191393	0.848217	0	4.79376	1.71876	0.845152	2.03367	0.0419844	1	4.79376	3.19197	1.02314	3.11979	0.0018098	1	4.79376	1.86534	0.849432	2.19598	0.028093	1	4.79376
OTU_13311	Bacteria	Proteobacteria	Alphaproteobacteria	Rickettsiales	?	?	?	k__Bacteria,p__Proteobacteria,c__Alphaproteobacteria,o__Rickettsiales,f__?,g__?,s__?	0.567381	0.520874	0	0	0	0	0	0	1	0	0	0	1	0.774597	0.029	1	0.141845	1.42723	4.26029	0.335006	0.73762	0	0.141845	1.58256	4.26029	0.371467	0.710289	0	0.141845	1.55844	4.26029	0.365806	0.714509	0	0.141845	0	4.27969	0	1	0	0.141845
OTU_13337	Bacteria	Chloroflexi	Chloroflexi_Subdivision_2	?	?	?	?	k__Bacteria,p__Chloroflexi,c__Chloroflexi_Subdivision_2,o__?,f__?,g__?,s__?	0	0	0.633509	0.587878	0	0	0	0	0	1	0	0	2	0.774597	0.037	1	0.158377	-1.95752	4.26793	-0.458658	0.64648	0	0.158377	0	4.27959	0	1	0	0.158377	0	4.27959	0	1	0	0.158377	1.77266	4.26802	0.415334	0.677897	0	0.158377
OTU_1335	Bacteria	Verrucomicrobia	OPB35_soil_group	?	?	?	?	k__Bacteria,p__Verrucomicrobia,c__OPB35_soil_group,o__?,f__?,g__?,s__?	1.98331	1.03423	2.66996	1.64106	0.206899	0.462641	0	0	1	1	0	0	5	0.928271	0.003	1	1.21504	-0.436204	1.15481	-0.377726	0.705634	0	1.21504	2.8153	1.40992	1.99678	0.045849	1	1.21504	3.36826	1.40992	2.38897	0.0168956	1	1.21504	3.25151	1.40574	2.31303	0.0207212	1	1.21504
OTU_13358	Bacteria	Proteobacteria	Alphaproteobacteria	Rhizobiales	Bradyrhizobiaceae	Bradyrhizobium	?	k__Bacteria,p__Proteobacteria,c__Alphaproteobacteria,o__Rhizobiales,f__Bradyrhizobiaceae,g__Bradyrhizobium,s__?	7.63702	4.87589	5.67598	3.40495	1.40547	1.37636	0.649472	0.624567	1	1	0	0	5	0.882981	0.017	1	3.84199	0.408546	0.784451	0.520805	0.602502	0	3.84199	2.32273	0.901627	2.57615	0.00999059	1	3.84199	3.60973	1.1007	3.27948	0.00104	1	3.84199	1.91418	0.920251	2.08007	0.0375192	1	3.84199
OTU_13360	Bacteria	Proteobacteria	Deltaproteobacteria	Myxococcales	Haliangiaceae	?	?	k__Bacteria,p__Proteobacteria,c__Deltaproteobacteria,o__Myxococcales,f__Haliangiaceae,g__?,s__?	0.515037	0.475245	0	0	0	0	0	0	1	0	0	0	1	0.774597	0.039	1	0.128759	1.29796	4.26763	0.304141	0.76102	0	0.128759	1.4533	4.26763	0.34054	0.73345	0	0.128759	1.42918	4.26763	0.334889	0.737709	0	0.128759	0	4.27969	0	1	0	0.128759
OTU_13366	Bacteria	Proteobacteria	Alphaproteobacteria	Caulobacterales	Hyphomonadaceae	Woodsholea	?	k__Bacteria,p__Proteobacteria,c__Alphaproteobacteria,o__Caulobacterales,f__Hyphomonadaceae,g__Woodsholea,s__?	0.527136	0.487282	0	0	0	0	0	0	1	0	0	0	1	0.774597	0.046	1	0.131784	1.32864	4.26583	0.311461	0.75545	0	0.131784	1.48397	4.26583	0.347875	0.727934	0	0.131784	1.45986	4.26583	0.342221	0.732184	0	0.131784	0	4.27969	0	1	0	0.131784
OTU_1337	Bacteria	Chloroflexi	Chloroflexi_Subdivision_2	?	?	?	?	k__Bacteria,p__Chloroflexi,c__Chloroflexi_Subdivision_2,o__?,f__?,g__?,s__?	2.04029	1.61299	1.30642	1.46358	6.74195	4.72663	7.00543	1.91222	0	0	1	1	10	0.896782	0.002	1	4.27352	0.641276	0.930276	0.68934	0.490609	0	4.27352	-1.64388	0.760521	-2.16151	0.0306556	-1	4.27352	-1.72759	0.758706	-2.27702	0.0227851	-1	4.27352	-2.28515	0.867084	-2.63545	0.00840267	-1	4.27352
OTU_13371	Bacteria	Chloroflexi	Chloroflexi_Subdivision_8_(TK10)	?	?	?	?	k__Bacteria,p__Chloroflexi,c__Chloroflexi_Subdivision_8_(TK10),o__?,f__?,g__?,s__?	11.6745	10.3475	1.62993	1.62192	3.82644	4.29955	0.426626	0.953965	1	0	1	0	6	0.891393	0.011	1	4.38937	2.84852	1.02561	2.77738	0.00547984	1	4.38937	1.55415	0.930396	1.67041	0.0948374	0	4.38937	4.76645	1.26069	3.78081	0.000156317	1	4.38937	-1.29437	1.06219	-1.21859	0.223	0	4.38937
OTU_1338	Bacteria	Actinobacteria	Actinobacteria_(class)	Pseudonocardiales	Pseudonocardiaceae	Pseudonocardia	?	k__Bacteria,p__Actinobacteria,c__Actinobacteria_(class),o__Pseudonocardiales,f__Pseudonocardiaceae,g__Pseudonocardia,s__?	20.8621	5.2059	26.1026	10.9988	12.9624	7.26516	12.2573	6.36379	1	1	0	0	5	0.806611	0.015	1	18.0461	-0.326406	0.452126	-0.721936	0.470334	0	18.0461	0.679732	0.468151	1.45195	0.146516	0	18.0461	0.770295	0.470982	1.63551	0.101942	0	18.0461	1.00614	0.468401	2.14803	0.0317115	1	18.0461
OTU_1340	Bacteria	Verrucomicrobia	Opitutae	Opitutales	Opitutaceae	Opitutus	?	k__Bacteria,p__Verrucomicrobia,c__Opitutae,o__Opitutales,f__Opitutaceae,g__Opitutus,s__?	3.80423	3.50654	2.03645	1.26101	0.544651	1.21788	0.756297	1.18832	1	1	0	0	5	0.857935	0.025	1	1.78541	0.910913	1.16035	0.78503	0.432436	0	1.78541	2.70276	1.34954	2.00272	0.0452073	1	1.78541	2.26989	1.28789	1.76249	0.077986	0	1.78541	1.79185	1.39905	1.28076	0.200278	0	1.78541
OTU_13407	Bacteria	Acidobacteria	Blastocatellia_(Acidobacteria_group_4)	Blastocatellales	Blastocatellaceae	RB41	?	k__Bacteria,p__Acidobacteria,c__Blastocatellia_(Acidobacteria_group_4),o__Blastocatellales,f__Blastocatellaceae,g__RB41,s__?	1.61376	1.12667	2.33901	1.89284	1.55267	1.34111	7.34382	2.9769	0	1	0	1	9	0.868085	0.032	1	3.21232	-0.505303	0.886549	-0.569967	0.5687	0	3.21232	0.136299	0.931796	0.146275	0.883704	0	3.21232	-2.20207	0.798299	-2.75845	0.00580754	-1	3.21232	0.641602	0.918189	0.698769	0.484696	0	3.21232
OTU_1343	Bacteria	Verrucomicrobia	OPB35_soil_group	?	?	?	?	k__Bacteria,p__Verrucomicrobia,c__OPB35_soil_group,o__?,f__?,g__?,s__?	11.1641	4.73601	4.46652	1.45957	2.63108	2.99083	1.62569	1.35583	1	1	0	0	5	0.886542	0.008	1	4.97186	1.30521	0.671351	1.94415	0.0518772	0	4.97186	2.08049	0.712267	2.92094	0.00348978	1	4.97186	2.75739	0.779953	3.53532	0.000407274	1	4.97186	0.775281	0.76126	1.01842	0.308479	0	4.97186
OTU_13435	Bacteria	Planctomycetes	Planctomycetacia	Planctomycetales	?	?	?	k__Bacteria,p__Planctomycetes,c__Planctomycetacia,o__Planctomycetales,f__?,g__?,s__?	0.186875	0.417866	0	0	1.06703	0.663903	1.05076	0.69579	0	0	1	1	10	0.857398	0.006	1	0.576164	0.236841	1.91038	0.123976	0.901334	0	0.576164	-2.08688	1.79601	-1.16195	0.245255	0	0.576164	-2.07487	1.79868	-1.15355	0.248684	0	0.576164	-2.32372	1.79602	-1.29382	0.195729	0	0.576164
OTU_13444	Bacteria	Chloroflexi	Chloroflexia	Chloroflexales	Roseiflexaceae	Roseiflexus	?	k__Bacteria,p__Chloroflexi,c__Chloroflexia,o__Chloroflexales,f__Roseiflexaceae,g__Roseiflexus,s__?	0.771709	0.797889	0.995401	1.00929	0	0	0	0	1	1	0	0	5	0.774597	0.033	1	0.441778	-0.36329	2.51846	-0.144251	0.885302	0	0.441778	2.01666	2.58601	0.779835	0.435488	0	0.441778	1.99254	2.58601	0.770509	0.440998	0	0.441778	2.37995	2.58485	0.920732	0.35719	0	0.441778
OTU_13471	Bacteria	Proteobacteria	Alphaproteobacteria	Rhodospirillales	DA111	?	?	k__Bacteria,p__Proteobacteria,c__Alphaproteobacteria,o__Rhodospirillales,f__DA111,g__?,s__?	0.349552	0.781622	0	0	7.81579	14.7992	2.53984	1.52024	0	0	1	1	10	0.822887	0.046	1	2.6763	0.813924	2.09855	0.387852	0.698126	0	2.6763	-4.39263	1.90452	-2.30642	0.0210871	-1	2.6763	-2.79021	1.93468	-1.44221	0.149243	0	2.6763	-5.20655	1.90453	-2.73377	0.00626137	-1	2.6763
OTU_13475	Bacteria	Verrucomicrobia	OPB35_soil_group	?	?	?	?	k__Bacteria,p__Verrucomicrobia,c__OPB35_soil_group,o__?,f__?,g__?,s__?	2.1139	2.37548	2.67402	2.00085	0	0	0	0	1	1	0	0	5	0.83666	0.02	1	1.19698	-0.33657	1.73968	-0.193467	0.846594	0	1.19698	3.48842	1.91828	1.81852	0.0689849	0	1.19698	3.4643	1.91828	1.80595	0.0709268	0	1.19698	3.82499	1.91858	1.99366	0.0461894	1	1.19698
OTU_1348	Bacteria	Bacteroidetes	Cytophagia	Cytophagales	Cytophagaceae	?	?	k__Bacteria,p__Bacteroidetes,c__Cytophagia,o__Cytophagales,f__Cytophagaceae,g__?,s__?	4.00981	2.52437	1.80815	1.81593	10.3149	7.217	2.61111	2.10993	1	0	1	0	6	0.874203	0.029	1	4.686	1.13681	0.871024	1.30514	0.191844	0	4.686	-1.37583	0.733826	-1.87488	0.0608097	0	4.686	0.653762	0.817437	0.79977	0.423844	0	4.686	-2.51264	0.840238	-2.9904	0.00278616	-1	4.686
OTU_13483	Bacteria	Planctomycetes	Planctomycetacia	Planctomycetales	Planctomycetaceae	Gemmata	?	k__Bacteria,p__Planctomycetes,c__Planctomycetacia,o__Planctomycetales,f__Planctomycetaceae,g__Gemmata,s__?	0.551204	0.503947	0.178502	0.399143	1.32098	0.942253	0.180995	0.404717	1	0	1	0	6	0.766315	0.048	1	0.55792	0.8033	1.86796	0.430041	0.667166	0	0.55792	-1.29474	1.72555	-0.750334	0.453054	0	0.55792	0.934519	1.86796	0.500288	0.616872	0	0.55792	-2.09804	1.76712	-1.18726	0.235125	0	0.55792
OTU_1352	Bacteria	Firmicutes	Erysipelotrichia	Erysipelotrichales	Erysipelotrichaceae	Turicibacter	?	k__Bacteria,p__Firmicutes,c__Erysipelotrichia,o__Erysipelotrichales,f__Erysipelotrichaceae,g__Turicibacter,s__?	0.150709	0.336995	0.396409	0.547256	1.76951	1.78223	4.98788	3.69246	0	0	1	1	10	0.804717	0.044	1	1.82613	-0.912144	1.66833	-0.546742	0.584556	0	1.82613	-2.89436	1.48038	-1.95514	0.0505665	0	1.82613	-4.34848	1.43001	-3.04087	0.00235895	-1	1.82613	-1.98221	1.47793	-1.34121	0.179852	0	1.82613
OTU_13545	Bacteria	Armatimonadetes	Armatimonadia	Armatimonadales	?	?	?	k__Bacteria,p__Armatimonadetes,c__Armatimonadia,o__Armatimonadales,f__?,g__?,s__?	1.42408	1.01363	0.357004	0.798285	2.07172	1.70753	0.280507	0.627233	1	0	1	0	6	0.822563	0.019	1	1.03333	1.62338	1.55928	1.04111	0.297825	0	1.03333	-0.562617	1.34516	-0.418254	0.675761	0	1.03333	2.31722	1.56127	1.48419	0.137759	0	1.03333	-2.186	1.54008	-1.41941	0.155779	0	1.03333
OTU_13546	Bacteria	Actinobacteria	Actinobacteria_(class)	Streptosporangiales	Streptosporangiaceae	Sphaerisporangium	?	k__Bacteria,p__Actinobacteria,c__Actinobacteria_(class),o__Streptosporangiales,f__Streptosporangiaceae,g__Sphaerisporangium,s__?	0.531214	0.494638	0	0	0	0	0	0	1	0	0	0	1	0.774597	0.031	1	0.132804	1.33828	4.26527	0.313761	0.753703	0	0.132804	1.49361	4.26527	0.35018	0.726204	0	0.132804	1.46949	4.26527	0.344525	0.730451	0	0.132804	0	4.27969	0	1	0	0.132804
OTU_1355	Archaea	Euryarchaeota	Thermoplasmata	?	?	?	?	k__Archaea,p__Euryarchaeota,c__Thermoplasmata,o__?,f__?,g__?,s__?	10.305	7.18711	9.24285	12.0122	1.17322	1.61333	2.5325	2.19703	1	1	0	0	5	0.916863	0.007	1	5.81339	0.139009	0.898369	0.154735	0.87703	0	5.81339	3.00836	1.04337	2.8833	0.00393528	1	5.81339	1.99805	0.961516	2.07802	0.0377076	1	5.81339	2.86935	1.05033	2.73187	0.00629761	1	5.81339
OTU_13558	Bacteria	Proteobacteria	Alphaproteobacteria	Caulobacterales	Caulobacteraceae	?	?	k__Bacteria,p__Proteobacteria,c__Alphaproteobacteria,o__Caulobacterales,f__Caulobacteraceae,g__?,s__?	0	0	1.42841	1.59378	0.157142	0.351379	0	0	0	1	0	0	2	0.735211	0.029	1	0.396388	-3.1017	3.48168	-0.890862	0.373003	0	0.396388	-0.761942	3.55216	-0.214501	0.830156	0	0.396388	0	3.55216	0	1	0	0.396388	2.33976	3.48174	0.672008	0.501578	0	0.396388
OTU_1356	Bacteria	Proteobacteria	Deltaproteobacteria	Myxococcales	P3OB-42	?	?	k__Bacteria,p__Proteobacteria,c__Deltaproteobacteria,o__Myxococcales,f__P3OB-42,g__?,s__?	10.8501	13.3166	5.21925	5.08387	0.785708	1.7569	0	0	1	1	0	0	5	0.976414	0.002	1	4.21376	1.05815	1.2255	0.863439	0.387896	0	4.21376	3.64102	1.37895	2.64042	0.00828026	1	4.21376	5.82395	1.49752	3.88906	0.000100632	1	4.21376	2.58287	1.39951	1.84556	0.0649563	0	4.21376
OTU_1360	Bacteria	Acidobacteria	Solibacteres_(Acidobacteria_group_3)	Solibacterales	Solibacteraceae	Ca._Solibacter	?	k__Bacteria,p__Acidobacteria,c__Solibacteres_(Acidobacteria_group_3),o__Solibacterales,f__Solibacteraceae,g__Ca._Solibacter,s__?	39.8986	30.4159	33.2443	14.4727	1.68515	1.68906	4.28078	9.57212	1	1	0	0	5	0.961554	0.002	1	19.7772	0.26059	0.985882	0.264322	0.791532	0	19.7772	4.52906	1.09825	4.12388	3.72547e-05	1	19.7772	3.20029	1.02883	3.11062	0.00186698	1	19.7772	4.26847	1.10051	3.87863	0.000105046	1	19.7772
OTU_13601	Bacteria	Acidobacteria	Blastocatellia_(Acidobacteria_group_4)	Blastocatellales	Blastocatellaceae	2020-11-24	?	k__Bacteria,p__Acidobacteria,c__Blastocatellia_(Acidobacteria_group_4),o__Blastocatellales,f__Blastocatellaceae,g__11-24,s__?	18.9743	10.8032	24.7906	7.39686	0.982666	1.58538	5.18991	2.5616	1	1	0	0	5	0.936159	0.002	1	12.4844	-0.388475	0.535156	-0.72591	0.467894	0	12.4844	4.49286	0.877332	5.12104	3.0385e-07	1	12.4844	1.87088	0.592517	3.15751	0.00159125	1	12.4844	4.88133	0.877	5.56594	2.6074e-08	1	12.4844
OTU_13616	Bacteria	Actinobacteria	Actinobacteria_(class)	Frankiales	Acidothermaceae	Acidothermus	?	k__Bacteria,p__Actinobacteria,c__Actinobacteria_(class),o__Frankiales,f__Acidothermaceae,g__Acidothermus,s__?	6.82307	2.62357	11.73	5.89642	0.206899	0.462641	0.389162	0.870193	1	1	0	0	5	0.984313	0.001	1	4.78729	-0.783128	0.64957	-1.20561	0.227968	0	4.78729	4.59836	1.10168	4.17394	2.99375e-05	1	4.78729	3.99716	1.10168	3.62823	0.000285366	1	4.78729	5.38148	1.0951	4.91414	8.91731e-07	1	4.78729
OTU_1364	Bacteria	Verrucomicrobia	OPB35_soil_group	?	?	?	?	k__Bacteria,p__Verrucomicrobia,c__OPB35_soil_group,o__?,f__?,g__?,s__?	10.9487	11.2515	18.1156	21.9652	0	0	0	0	1	1	0	0	5	0.894427	0.009	1	7.26609	-0.730366	1.3628	-0.53593	0.592007	0	7.26609	5.85538	1.63195	3.58796	0.000333278	1	7.26609	5.83127	1.63195	3.57318	0.000352673	1	7.26609	6.58575	1.62949	4.04161	5.3085e-05	1	7.26609
OTU_13644	Bacteria	Acidobacteria	Blastocatellia_(Acidobacteria_group_4)	Blastocatellales	Blastocatellaceae	RB41	?	k__Bacteria,p__Acidobacteria,c__Blastocatellia_(Acidobacteria_group_4),o__Blastocatellales,f__Blastocatellaceae,g__RB41,s__?	2.73291	2.54969	1.02918	1.11371	0	0	0.187971	0.420315	1	1	0	0	5	0.81651	0.018	1	0.987515	1.38167	1.68046	0.822195	0.410966	0	0.987515	3.86293	1.78972	2.1584	0.0308968	1	0.987515	3.26173	1.78972	1.82248	0.0683816	0	0.987515	2.48126	1.87593	1.32269	0.18594	0	0.987515
OTU_13650	Bacteria	Proteobacteria	Alphaproteobacteria	Rhizobiales	Roseiarcaceae	Roseiarcus	?	k__Bacteria,p__Proteobacteria,c__Alphaproteobacteria,o__Rhizobiales,f__Roseiarcaceae,g__Roseiarcus,s__?	6.41581	3.41964	0.699702	0.662528	0.702733	0.688182	0	0	1	0	0	0	1	0.905881	0.009	1	1.95456	3.23119	1.22224	2.64365	0.00820171	1	1.95456	3.06872	1.16524	2.63355	0.00844962	1	1.95456	5.06402	1.27822	3.96177	7.43954e-05	1	1.95456	-0.162469	1.41124	-0.115125	0.908346	0	1.95456
OTU_1368	Bacteria	Actinobacteria	Actinobacteria_(class)	Frankiales	?	?	?	k__Bacteria,p__Actinobacteria,c__Actinobacteria_(class),o__Frankiales,f__?,g__?,s__?	0	0	21.3123	16.4564	0	0	0	0	0	1	0	0	2	1	0.001	1	5.32809	-7.00462	1.42604	-4.91193	9.01836e-07	-1	5.32809	0	1.6863	0	1	0	5.32809	0	1.6863	0	1	0	5.32809	6.81972	1.42605	4.78226	1.73339e-06	1	5.32809
OTU_1369	Bacteria	Planctomycetes	OM190	?	?	?	?	k__Bacteria,p__Planctomycetes,c__OM190,o__?,f__?,g__?,s__?	7.203	3.4949	22.7056	15.7304	5.37362	2.02807	11.1019	3.18972	0	1	0	1	9	0.853733	0.001	1	11.596	-1.63432	0.513458	-3.18297	0.00145775	-1	11.596	0.446677	0.56813	0.786223	0.431737	0	11.596	-0.617258	0.530671	-1.16316	0.244763	0	11.596	2.081	0.540497	3.85015	0.000118044	1	11.596
OTU_137	Bacteria	Verrucomicrobia	OPB35_soil_group	?	?	?	?	k__Bacteria,p__Verrucomicrobia,c__OPB35_soil_group,o__?,f__?,g__?,s__?	45.3999	17.7954	42.0124	22.3019	102.301	61.5912	14.2879	8.45188	1	0	1	0	6	0.850893	0.043	1	51.0002	0.111359	0.515181	0.216156	0.828866	0	51.0002	-1.1775	0.508142	-2.31727	0.0204892	-1	51.0002	1.65809	0.533328	3.10895	0.00187753	1	51.0002	-1.28886	0.511188	-2.5213	0.0116921	-1	51.0002
OTU_13705	Bacteria	Verrucomicrobia	OPB35_soil_group	?	?	?	?	k__Bacteria,p__Verrucomicrobia,c__OPB35_soil_group,o__?,f__?,g__?,s__?	1.93925	1.00421	0	0	0.545591	0.505763	0	0	1	0	1	0	6	0.894427	0.004	1	0.62121	3.20888	1.76748	1.81551	0.0694449	0	0.62121	1.74507	1.73487	1.00588	0.314473	0	0.62121	3.3401	1.76748	1.88975	0.0587908	0	0.62121	-1.46381	1.91005	-0.766374	0.443454	0	0.62121
OTU_13708	Bacteria	Planctomycetes	Planctomycetacia	Planctomycetales	Planctomycetaceae	?	?	k__Bacteria,p__Planctomycetes,c__Planctomycetacia,o__Planctomycetales,f__Planctomycetaceae,g__?,s__?	0.972085	1.35695	2.06398	0.584541	0.24282	0.542963	0.180995	0.404717	1	1	0	0	5	0.783744	0.027	1	0.864971	-1.11636	1.5282	-0.730506	0.465081	0	0.864971	1.75286	1.71328	1.0231	0.306259	0	0.864971	1.72874	1.71328	1.00903	0.312962	0	0.864971	2.86922	1.66469	1.72358	0.0847843	0	0.864971
OTU_13717	Bacteria	Planctomycetes	Planctomycetacia	Planctomycetales	Planctomycetaceae	?	?	k__Bacteria,p__Planctomycetes,c__Planctomycetacia,o__Planctomycetales,f__Planctomycetaceae,g__?,s__?	8.3901	3.60629	1.87508	1.97984	0.44972	0.619069	0	0	1	0	0	0	1	0.88489	0.004	1	2.67873	2.17671	1.01693	2.14046	0.0323173	1	2.67873	4.31419	1.26411	3.41283	0.000642919	1	2.67873	5.45032	1.26882	4.29559	1.74226e-05	1	2.67873	2.13748	1.34529	1.58886	0.112092	0	2.67873
OTU_1372	Bacteria	Proteobacteria	Deltaproteobacteria	Myxococcales	Blfdi19	?	?	k__Bacteria,p__Proteobacteria,c__Deltaproteobacteria,o__Myxococcales,f__Blfdi19,g__?,s__?	0.376428	0.515466	2.43205	3.77368	14.2727	10.3887	7.83433	5.29106	0	0	1	1	10	0.893617	0.006	1	6.22888	-2.72911	1.33051	-2.05117	0.0402505	-1	6.22888	-5.26083	1.26729	-4.15126	3.30655e-05	-1	6.22888	-4.41849	1.27708	-3.45983	0.00054052	-1	6.22888	-2.53172	0.984016	-2.57285	0.0100866	-1	6.22888
OTU_13721	Bacteria	Chlorobi	Chlorobia	Chlorobiales	OPB56	?	?	k__Bacteria,p__Chlorobi,c__Chlorobia,o__Chlorobiales,f__OPB56,g__?,s__?	5.66823	6.3977	0	0	0.314283	0.702759	0	0	1	0	0	0	1	0.870616	0.006	1	1.49563	4.75223	2.2189	2.1417	0.0322172	1	1.49563	3.78198	2.21715	1.70579	0.0880481	0	1.49563	4.88345	2.2189	2.20084	0.0277472	1	1.49563	-0.970255	2.38363	-0.40705	0.683971	0	1.49563
OTU_1377	Bacteria	Proteobacteria	Deltaproteobacteria	Myxococcales	Blfdi19	?	?	k__Bacteria,p__Proteobacteria,c__Deltaproteobacteria,o__Myxococcales,f__Blfdi19,g__?,s__?	7.4029	9.99746	1.18298	1.20783	19.5889	22.7266	1.48945	1.6851	1	0	1	0	6	0.904942	0.041	1	7.41605	2.67716	1.22937	2.17767	0.0294305	1	7.41605	-1.39666	1.06046	-1.31703	0.187829	0	7.41605	2.26637	1.17638	1.92656	0.0540341	0	7.41605	-4.07382	1.2177	-3.3455	0.000821344	-1	7.41605
OTU_1378	Bacteria	Proteobacteria	Deltaproteobacteria	Bdellovibrionales	Bdellovibrionaceae	?	?	k__Bacteria,p__Proteobacteria,c__Deltaproteobacteria,o__Bdellovibrionales,f__Bdellovibrionaceae,g__?,s__?	0.174776	0.390811	0	0	9.45831	11.8298	12.3424	4.96504	0	0	1	1	10	0.890863	0.003	1	5.49387	0.236849	1.6932	0.139883	0.888753	0	5.49387	-5.25587	1.44226	-3.64418	0.000268249	-1	5.49387	-5.6418	1.43872	-3.92141	8.80319e-05	-1	5.49387	-5.49272	1.44227	-3.80838	0.000139879	-1	5.49387
OTU_13820	Bacteria	Actinobacteria	Actinobacteria_(class)	Micromonosporales	Micromonosporaceae	?	?	k__Bacteria,p__Actinobacteria,c__Actinobacteria_(class),o__Micromonosporales,f__Micromonosporaceae,g__?,s__?	2.48074	1.90893	1.26702	1.17576	3.02034	1.80057	0.542984	1.21415	1	0	1	0	6	0.867427	0.012	1	1.82777	0.892392	1.11151	0.802862	0.422054	0	1.82777	-0.310487	1.00767	-0.308123	0.757989	0	1.82777	2.02301	1.25459	1.61249	0.106855	0	1.82777	-1.20288	1.10601	-1.08758	0.27678	0	1.82777
OTU_1383	Bacteria	Proteobacteria	Gammaproteobacteria	Xanthomonadales	Xanthomonadaceae	Arenimonas	?	k__Bacteria,p__Proteobacteria,c__Gammaproteobacteria,o__Xanthomonadales,f__Xanthomonadaceae,g__Arenimonas,s__?	2.91602	2.78848	0.245435	0.548808	15.5792	25.1392	6.46561	5.18618	0	0	1	1	10	0.887197	0.027	1	6.30157	3.21521	1.50929	2.13028	0.0331488	1	6.30157	-2.41024	1.21385	-1.98562	0.0470754	-1	6.30157	-1.15766	1.23003	-0.941166	0.34662	0	6.30157	-5.62545	1.47529	-3.81312	0.000137224	-1	6.30157
OTU_1385	Bacteria	Proteobacteria	Deltaproteobacteria	Myxococcales	?	?	?	k__Bacteria,p__Proteobacteria,c__Deltaproteobacteria,o__Myxococcales,f__?,g__?,s__?	1.68946	1.86381	0.535506	1.19743	3.04336	1.43189	13.9297	9.58242	0	0	1	1	10	0.940268	0.004	1	4.7995	1.44018	1.21907	1.18137	0.237455	0	4.7995	-0.776967	0.94843	-0.819214	0.412665	0	4.7995	-3.00643	0.886796	-3.39021	0.000698385	-1	4.7995	-2.21714	1.18898	-1.86474	0.0622175	0	4.7995
OTU_13900	Bacteria	Acidobacteria	Blastocatellia_(Acidobacteria_group_4)	Blastocatellales	Blastocatellaceae	2020-11-24	?	k__Bacteria,p__Acidobacteria,c__Blastocatellia_(Acidobacteria_group_4),o__Blastocatellales,f__Blastocatellaceae,g__11-24,s__?	1.03836	1.08577	1.26031	1.31088	0	0	0	0	1	1	0	0	5	0.774597	0.031	1	0.574667	-0.253877	2.35211	-0.107936	0.914047	0	0.574667	2.46496	2.44525	1.00806	0.313426	0	0.574667	2.44084	2.44525	0.998196	0.318184	0	0.574667	2.71884	2.45011	1.10968	0.267137	0	0.574667
OTU_1393	Bacteria	Chloroflexi	Chloroflexi_Subdivision_2	?	?	?	?	k__Bacteria,p__Chloroflexi,c__Chloroflexi_Subdivision_2,o__?,f__?,g__?,s__?	3.82181	1.89134	2.33621	1.72839	4.64377	3.26126	9.77392	6.20987	0	0	1	1	10	0.837087	0.042	1	5.14393	0.75881	0.775541	0.978426	0.327864	0	5.14393	-0.238405	0.698393	-0.341363	0.732831	0	5.14393	-1.34971	0.66196	-2.03896	0.0414538	-1	5.14393	-0.997215	0.77341	-1.28937	0.197268	0	5.14393
OTU_1397	Bacteria	Bacteroidetes	Sphingobacteriia	Sphingobacteriales	AKYH767	?	?	k__Bacteria,p__Bacteroidetes,c__Sphingobacteriia,o__Sphingobacteriales,f__AKYH767,g__?,s__?	14.5289	8.19895	9.62377	5.92521	27.4891	7.91773	29.4864	2.60082	0	0	1	1	10	0.838027	0.002	1	20.2821	0.577025	0.467948	1.23309	0.217541	0	20.2821	-0.918206	0.431	-2.13041	0.0331378	-1	20.2821	-1.02032	0.430005	-2.37282	0.017653	-1	20.2821	-1.49523	0.456912	-3.27247	0.00106612	-1	20.2821
OTU_140	Bacteria	Proteobacteria	Deltaproteobacteria	Myxococcales	Haliangiaceae	Haliangium	?	k__Bacteria,p__Proteobacteria,c__Deltaproteobacteria,o__Myxococcales,f__Haliangiaceae,g__Haliangium,s__?	131.83	22.5652	101.774	31.3564	247.389	258.785	67.1636	22.0136	1	0	1	0	6	0.83175	0.013	1	137.039	0.373707	0.493747	0.756879	0.449122	0	137.039	-0.909776	0.490731	-1.85392	0.0637506	0	137.039	0.969686	0.495575	1.95669	0.0503841	0	137.039	-1.28348	0.492618	-2.60543	0.00917585	-1	137.039
OTU_1400	Bacteria	Acidobacteria	Acidobacteria_group_17	?	?	?	?	k__Bacteria,p__Acidobacteria,c__Acidobacteria_group_17,o__?,f__?,g__?,s__?	6.00729	5.08082	12.1475	4.8317	6.26054	4.68123	12.1344	5.34123	0	1	0	1	9	0.815078	0.027	1	9.13741	-1.0096	0.615587	-1.64007	0.100991	0	9.13741	-0.0342084	0.639585	-0.0534853	0.957345	0	9.13741	-1.01014	0.61283	-1.64832	0.0992863	0	9.13741	0.975395	0.621328	1.56985	0.116449	0	9.13741
OTU_14022	Bacteria	Proteobacteria	Deltaproteobacteria	Bdellovibrionales	Bdellovibrionaceae	?	?	k__Bacteria,p__Proteobacteria,c__Deltaproteobacteria,o__Bdellovibrionales,f__Bdellovibrionaceae,g__?,s__?	0.527136	0.487282	0	0	0	0	0	0	1	0	0	0	1	0.774597	0.046	1	0.131784	1.32864	4.26583	0.311461	0.75545	0	0.131784	1.48397	4.26583	0.347875	0.727934	0	0.131784	1.45986	4.26583	0.342221	0.732184	0	0.131784	0	4.27969	0	1	0	0.131784
OTU_1403	Bacteria	Verrucomicrobia	OPB35_soil_group	?	?	?	?	k__Bacteria,p__Verrucomicrobia,c__OPB35_soil_group,o__?,f__?,g__?,s__?	12.6048	8.81086	13.3064	7.34801	6.89328	4.78912	4.70118	4.15289	1	1	0	0	5	0.83118	0.041	1	9.37641	-0.0735629	0.696031	-0.105689	0.915829	0	9.37641	0.851547	0.714185	1.19233	0.23313	0	9.37641	1.39249	0.734381	1.89615	0.0579406	0	9.37641	0.92511	0.718517	1.28753	0.197911	0	9.37641
OTU_14041	Bacteria	Proteobacteria	Deltaproteobacteria	Myxococcales	Archangiaceae	Anaeromyxobacter	?	k__Bacteria,p__Proteobacteria,c__Deltaproteobacteria,o__Myxococcales,f__Archangiaceae,g__Anaeromyxobacter,s__?	0.543314	0.505731	1.18504	0.996509	0	0	0	0	1	1	0	0	5	0.83666	0.01	1	0.432088	-1.11677	2.1902	-0.509897	0.610124	0	0.432088	1.52027	2.28509	0.665301	0.505858	0	0.432088	1.49615	2.28509	0.654747	0.512631	0	0.432088	2.63704	2.22121	1.18721	0.235145	0	0.432088
OTU_14062	Bacteria	Bacteroidetes	Chitinophagia	Chitinophagales	Chitinophagaceae	?	?	k__Bacteria,p__Bacteroidetes,c__Chitinophagia,o__Chitinophagales,f__Chitinophagaceae,g__?,s__?	1.89887	0.929227	0	0	0	0	0	0	1	0	0	0	1	1	0.001	1	0.474718	3.17836	2.66979	1.19049	0.233854	0	0.474718	3.3337	2.66979	1.24867	0.211785	0	0.474718	3.30958	2.66979	1.23964	0.215109	0	0.474718	0	2.78605	0	1	0	0.474718
OTU_141	Bacteria	Acidobacteria	Subgroup_6	?	?	?	?	k__Bacteria,p__Acidobacteria,c__Subgroup_6,o__?,f__?,g__?,s__?	65.2045	22.02	57.127	32.9259	168.419	85.4523	159.351	44.1438	0	0	1	1	10	0.853354	0.002	1	112.525	0.19087	0.405473	0.470734	0.637831	0	112.525	-1.36593	0.39824	-3.42992	0.000603757	-1	112.525	-1.28774	0.398469	-3.23173	0.00123045	-1	112.525	-1.5568	0.401498	-3.87748	0.000105543	-1	112.525
OTU_1410	Bacteria	Verrucomicrobia	OPB35_soil_group	?	?	?	?	k__Bacteria,p__Verrucomicrobia,c__OPB35_soil_group,o__?,f__?,g__?,s__?	0.150709	0.336995	0.178502	0.399143	2.37478	3.74387	2.66911	1.83873	0	0	1	1	10	0.866593	0.008	1	1.34328	-0.340232	1.8064	-0.188348	0.850604	0	1.34328	-3.21851	1.61791	-1.98929	0.0466688	-1	1.34328	-3.4326	1.61068	-2.13115	0.0330766	-1	1.34328	-2.87827	1.61792	-1.779	0.0752404	0	1.34328
OTU_1415	Bacteria	Verrucomicrobia	Spartobacteria	Chthoniobacterales	Chthoniobacteraceae	Chthoniobacter	?	k__Bacteria,p__Verrucomicrobia,c__Spartobacteria,o__Chthoniobacterales,f__Chthoniobacteraceae,g__Chthoniobacter,s__?	2.88955	1.71454	6.35058	3.00554	5.78686	4.84429	2.62576	1.588	0	1	1	0	8	0.829196	0.048	1	4.41319	-1.15401	0.734582	-1.57098	0.116188	0	4.41319	-0.994209	0.734845	-1.35295	0.176072	0	4.41319	0.121909	0.793113	0.15371	0.877838	0	4.41319	0.159803	0.695731	0.229691	0.818332	0	4.41319
OTU_1418	Bacteria	Bacteroidetes	Sphingobacteriia	Sphingobacteriales	NS11-12_marine_group	?	?	k__Bacteria,p__Bacteroidetes,c__Sphingobacteriia,o__Sphingobacteriales,f__NS11-12_marine_group,g__?,s__?	8.39818	5.89875	3.53045	2.68837	22.587	14.5817	10.4753	8.89542	0	0	1	1	10	0.857243	0.034	1	11.2477	1.24551	0.797319	1.56212	0.118259	0	11.2477	-1.41342	0.721969	-1.95773	0.0502619	0	11.2477	-0.309777	0.737434	-0.420075	0.674431	0	11.2477	-2.65893	0.781252	-3.40342	0.000665473	-1	11.2477
OTU_14208	Bacteria	Planctomycetes	OM190	?	?	?	?	k__Bacteria,p__Planctomycetes,c__OM190,o__?,f__?,g__?,s__?	1.59999	1.47838	0.217906	0.487254	0	0	0	0	1	0	0	0	1	0.83911	0.017	1	0.454474	2.35236	2.81714	0.835018	0.403708	0	0.454474	3.08477	2.81714	1.095	0.273516	0	0.454474	3.06065	2.81714	1.08644	0.277284	0	0.454474	0.732411	2.92116	0.250726	0.802026	0	0.454474
OTU_1422	Bacteria	Bacteroidetes	Chitinophagia	Chitinophagales	?	?	?	k__Bacteria,p__Bacteroidetes,c__Chitinophagia,o__Chitinophagales,f__?,g__?,s__?	0.942407	1.33565	6.10855	1.48611	16.7194	7.91706	10.1011	6.13475	0	0	1	1	10	0.889849	0.007	1	8.46785	-2.7476	0.855377	-3.21215	0.00131743	-1	8.46785	-4.20874	0.824169	-5.10664	3.27937e-07	-1	8.46785	-3.49205	0.834438	-4.18491	2.85279e-05	-1	8.46785	-1.46113	0.58762	-2.48653	0.0128996	-1	8.46785
OTU_14223	Bacteria	Firmicutes	Erysipelotrichia	Erysipelotrichales	?	?	?	k__Bacteria,p__Firmicutes,c__Erysipelotrichia,o__Erysipelotrichales,f__?,g__?,s__?	0	0	1.19057	1.51361	0	0	0	0	0	1	0	0	2	0.774597	0.035	1	0.297643	-2.8384	4.22926	-0.671134	0.502135	0	0.297643	0	4.27959	0	1	0	0.297643	0	4.27959	0	1	0	0.297643	2.65355	4.22936	0.627411	0.53039	0	0.297643
OTU_14260	Bacteria	Actinobacteria	Actinobacteria_(class)	Propionibacteriales	Nocardioidaceae	Marmoricola	?	k__Bacteria,p__Actinobacteria,c__Actinobacteria_(class),o__Propionibacteriales,f__Nocardioidaceae,g__Marmoricola,s__?	1.7663	2.67393	6.08133	3.13176	6.23804	3.95894	3.36961	3.54208	0	1	1	0	8	0.8401	0.041	1	4.36382	-1.72107	0.95577	-1.80072	0.0717476	0	4.36382	-1.78291	0.950136	-1.87648	0.0605898	0	4.36382	-0.891757	0.981007	-0.909023	0.363338	0	4.36382	-0.0618386	0.881711	-0.0701348	0.944086	0	4.36382
OTU_1430	Bacteria	Proteobacteria	Alphaproteobacteria	Rhodospirillales	DA111	?	?	k__Bacteria,p__Proteobacteria,c__Alphaproteobacteria,o__Rhodospirillales,f__DA111,g__?,s__?	35.7966	12.4055	33.3003	10.9755	24.8598	5.59534	17.9274	6.7959	1	1	0	0	5	0.78586	0.015	1	27.971	0.118039	0.338212	0.349009	0.727083	0	27.971	0.521069	0.342229	1.52258	0.127865	0	27.971	1.00596	0.352546	2.85341	0.00432529	1	27.971	0.40303	0.347949	1.1583	0.246741	0	27.971
OTU_1432	Bacteria	Actinobacteria	Thermoleophilia	Gaiellales	?	?	?	k__Bacteria,p__Actinobacteria,c__Thermoleophilia,o__Gaiellales,f__?,g__?,s__?	25.7728	5.06456	3.75328	3.81727	4.83301	6.11076	0.602475	0.881597	1	0	1	0	6	0.887621	0.033	1	8.74039	2.79607	0.833465	3.35476	0.000794338	1	8.74039	2.36152	0.807378	2.92492	0.00344539	1	8.74039	5.37707	1.11692	4.81419	1.47801e-06	1	8.74039	-0.434554	0.875164	-0.496541	0.619513	0	8.74039
OTU_14323	Bacteria	Planctomycetes	Planctomycetacia	Planctomycetales	Planctomycetaceae	Pirellula	?	k__Bacteria,p__Planctomycetes,c__Planctomycetacia,o__Planctomycetales,f__Planctomycetaceae,g__Pirellula,s__?	0.720767	0.415433	0	0	0	0	0.401284	0.551303	1	0	0	1	7	0.774597	0.029	1	0.280513	1.77646	2.74269	0.647708	0.517174	0	0.280513	1.9318	2.74269	0.704344	0.481218	0	0.280513	0.753531	2.74269	0.274741	0.783515	0	0.280513	0	2.79844	0	1	0	0.280513
OTU_1433	Bacteria	Planctomycetes	Planctomycetacia	Planctomycetales	Planctomycetaceae	?	?	k__Bacteria,p__Planctomycetes,c__Planctomycetacia,o__Planctomycetales,f__Planctomycetaceae,g__?,s__?	2.05337	1.88345	4.43714	3.12164	0.495834	0.71835	1.14329	1.02136	1	1	0	0	5	0.847667	0.041	1	2.03241	-1.15676	0.938793	-1.23218	0.217883	0	2.03241	1.80895	1.22104	1.48149	0.138477	0	2.03241	0.914493	1.08598	0.842089	0.399738	0	2.03241	2.96571	1.18781	2.4968	0.0125321	1	2.03241
OTU_1434	Bacteria	Gemmatimonadetes	Gemmatimonadetes_(class)	Gemmatimonadales	Gemmatimonadaceae	?	?	k__Bacteria,p__Gemmatimonadetes,c__Gemmatimonadetes_(class),o__Gemmatimonadales,f__Gemmatimonadaceae,g__?,s__?	2.80258	2.28001	5.8367	3.47315	1.30833	1.25188	9.65086	6.28349	0	1	0	1	9	0.843338	0.046	1	4.89962	-1.06362	0.843549	-1.26089	0.207348	0	4.89962	1.17899	0.985971	1.19576	0.23179	0	4.89962	-1.78971	0.821848	-2.17766	0.0294312	-1	4.89962	2.24261	0.959109	2.33822	0.0193758	1	4.89962
OTU_1436	Bacteria	Planctomycetes	Planctomycetacia	Planctomycetales	Planctomycetaceae	?	?	k__Bacteria,p__Planctomycetes,c__Planctomycetacia,o__Planctomycetales,f__Planctomycetaceae,g__?,s__?	6.85704	4.7085	16.9823	8.40267	2.52005	1.65608	4.24414	2.1804	1	1	0	0	5	0.882595	0.006	1	7.65087	-1.30598	0.591838	-2.20666	0.0273381	-1	7.65087	1.47404	0.703417	2.09554	0.0361226	1	7.65087	0.713578	0.652728	1.09322	0.274295	0	7.65087	2.78002	0.684185	4.06327	4.8391e-05	1	7.65087
OTU_1437	Bacteria	Proteobacteria	Deltaproteobacteria	Myxococcales	Haliangiaceae	Haliangium	?	k__Bacteria,p__Proteobacteria,c__Deltaproteobacteria,o__Myxococcales,f__Haliangiaceae,g__Haliangium,s__?	0.349552	0.781622	27.0413	23.1349	1.23894	1.70886	2.58574	0.881745	0	1	0	1	9	0.974224	0.002	1	7.80389	-6.19347	1.1922	-5.195	2.04725e-07	-1	7.80389	-1.73244	1.32323	-1.30925	0.190449	0	7.80389	-2.82827	1.25283	-2.25751	0.0239765	-1	7.80389	4.46102	0.967551	4.61063	4.01451e-06	1	7.80389
OTU_1439	Bacteria	Proteobacteria	Alphaproteobacteria	Rhodospirillales	KCM-B-60	?	?	k__Bacteria,p__Proteobacteria,c__Alphaproteobacteria,o__Rhodospirillales,f__KCM-B-60,g__?,s__?	9.55179	7.54301	27.5891	14.1237	3.49202	1.63579	12.9244	2.86187	0	1	0	1	9	0.869742	0.008	1	13.3893	-1.53129	0.52368	-2.92409	0.00345469	-1	13.3893	1.47089	0.61673	2.38498	0.0170802	1	13.3893	-0.432975	0.539188	-0.803013	0.421967	0	13.3893	3.00217	0.598626	5.01511	5.30043e-07	1	13.3893
OTU_1440	Bacteria	Proteobacteria	Alphaproteobacteria	Rhodospirillales	?	?	?	k__Bacteria,p__Proteobacteria,c__Alphaproteobacteria,o__Rhodospirillales,f__?,g__?,s__?	1.25058	1.04374	12.4113	13.6401	0.485641	1.08593	0.426626	0.953965	0	1	0	0	2	0.92282	0.008	1	3.64354	-3.31145	1.21385	-2.72804	0.00637117	-1	3.64354	1.56743	1.50175	1.04374	0.296607	0	3.64354	1.55176	1.50578	1.03054	0.302757	0	3.64354	4.87888	1.41184	3.45569	0.00054889	1	3.64354
OTU_1441	Bacteria	Acidobacteria	Acidobacteria_group_15	?	?	?	?	k__Bacteria,p__Acidobacteria,c__Acidobacteria_group_15,o__?,f__?,g__?,s__?	2.89545	1.9256	3.12069	1.08687	9.327	11.131	13.6363	10.1645	0	0	1	1	10	0.890168	0.044	1	7.24485	-0.0887299	0.901502	-0.0984244	0.921595	0	7.24485	-1.63365	0.841199	-1.94205	0.0521311	0	7.24485	-2.21761	0.832092	-2.6651	0.00769653	-1	7.24485	-1.54492	0.855642	-1.80557	0.0709857	0	7.24485
OTU_1442	Bacteria	Proteobacteria	Betaproteobacteria	SC-I-84	?	?	?	k__Bacteria,p__Proteobacteria,c__Betaproteobacteria,o__SC-I-84,f__?,g__?,s__?	14.6261	6.38582	3.33515	1.67687	10.4222	4.37834	2.22302	1.79183	1	0	1	0	6	0.904654	0.001	1	7.65163	2.17728	0.620639	3.50813	0.000451261	1	7.65163	0.47254	0.528449	0.894201	0.371214	0	7.65163	2.69886	0.656002	4.1141	3.88699e-05	1	7.65163	-1.70474	0.632624	-2.69472	0.00704477	-1	7.65163
OTU_14423	Bacteria	Actinobacteria	Actinobacteria_(class)	Streptomycetales	Streptomycetaceae	Streptomyces	?	k__Bacteria,p__Actinobacteria,c__Actinobacteria_(class),o__Streptomycetales,f__Streptomycetaceae,g__Streptomyces,s__?	3.13467	1.88848	4.01556	2.79393	1.19705	2.04175	0.607621	0.93851	1	1	0	0	5	0.847717	0.02	1	2.23873	-0.34985	1.06401	-0.328804	0.742304	0	2.23873	1.30159	1.16089	1.1212	0.262201	0	2.23873	2.34346	1.30164	1.80038	0.0718002	0	2.23873	1.65144	1.1607	1.4228	0.154794	0	2.23873
OTU_1443	Bacteria	BRC1	?	?	?	?	?	k__Bacteria,p__BRC1,c__?,o__?,f__?,g__?,s__?	0	0	0.512866	0.705589	1.11408	0.845558	1.1499	1.01982	0	0	1	1	10	0.807617	0.046	1	0.694212	-1.50167	1.79132	-0.838306	0.401859	0	0.694212	-2.78336	1.66155	-1.67516	0.0939031	0	0.694212	-2.73363	1.66726	-1.6396	0.101089	0	0.694212	-1.28169	1.65894	-0.772592	0.439764	0	0.694212
OTU_14453	Bacteria	Bacteroidetes	Sphingobacteriia	Sphingobacteriales	env.OPS_17	?	?	k__Bacteria,p__Bacteroidetes,c__Sphingobacteriia,o__Sphingobacteriales,f__env.OPS_17,g__?,s__?	1.11069	0.849704	0.574911	0.824737	2.73514	2.90925	3.92615	1.66355	0	0	1	1	10	0.847497	0.034	1	2.08672	0.753807	1.29188	0.583497	0.559559	0	2.08672	-1.37393	1.04783	-1.31121	0.189788	0	2.08672	-1.86701	1.02757	-1.81692	0.0692299	0	2.08672	-2.12773	1.21524	-1.75088	0.0799674	0	2.08672
OTU_1447	Bacteria	Planctomycetes	OM190	?	?	?	?	k__Bacteria,p__Planctomycetes,c__OM190,o__?,f__?,g__?,s__?	4.58141	1.71415	3.18803	3.91751	29.572	15.7801	23.3068	9.0589	0	0	1	1	10	0.933752	0.002	1	15.1621	0.48469	0.693765	0.698637	0.484779	0	15.1621	-2.66919	0.593209	-4.49957	6.80912e-06	-1	15.1621	-2.33368	0.596665	-3.91121	9.18354e-05	-1	15.1621	-3.15388	0.643841	-4.89854	9.65534e-07	-1	15.1621
OTU_1452	Bacteria	Armatimonadetes	Fimbriimonadia	Fimbriimonadales	Fimbriimonadaceae	?	?	k__Bacteria,p__Armatimonadetes,c__Fimbriimonadia,o__Fimbriimonadales,f__Fimbriimonadaceae,g__?,s__?	0.340261	0.470954	0.780941	1.18594	0.969513	1.65151	5.12341	2.23697	0	0	0	1	4	0.842729	0.02	1	1.80353	-1.19189	1.52253	-0.782833	0.433725	0	1.80353	-1.2609	1.49577	-0.842973	0.399243	0	1.80353	-3.79406	1.35668	-2.79657	0.00516476	-1	1.80353	-0.0690096	1.40278	-0.0491948	0.960764	0	1.80353
OTU_1453	Bacteria	Proteobacteria	Alphaproteobacteria	Sphingomonadales	Erythrobacteraceae	Altererythrobacter	?	k__Bacteria,p__Proteobacteria,c__Alphaproteobacteria,o__Sphingomonadales,f__Erythrobacteraceae,g__Altererythrobacter,s__?	4.41831	4.51282	0	0	12.3743	18.0244	6.31737	2.57284	0	0	1	1	10	0.899341	0.015	1	5.77751	4.4057	1.31769	3.34351	0.000827245	1	5.77751	-1.45877	0.969072	-1.50532	0.132241	0	5.77751	-0.507124	0.986391	-0.51412	0.607168	0	5.77751	-5.86447	1.29885	-4.51513	6.32788e-06	-1	5.77751
OTU_1457	Bacteria	Chloroflexi	Chloroflexi_Subdivision_2	?	?	?	?	k__Bacteria,p__Chloroflexi,c__Chloroflexi_Subdivision_2,o__?,f__?,g__?,s__?	1.91633	1.51728	2.69469	0.963616	6.17435	3.01867	17.307	9.48148	0	0	1	1	10	0.914255	0.001	1	7.0231	-0.472637	0.779769	-0.606125	0.544432	0	7.0231	-1.65221	0.708952	-2.33049	0.0197801	-1	7.0231	-3.13795	0.676873	-4.63595	3.55298e-06	-1	7.0231	-1.17957	0.696877	-1.69265	0.0905214	0	7.0231
OTU_1458	Bacteria	Proteobacteria	Deltaproteobacteria	Myxococcales	Vulgatibacteraceae	Vulgatibacter	?	k__Bacteria,p__Proteobacteria,c__Deltaproteobacteria,o__Myxococcales,f__Vulgatibacteraceae,g__Vulgatibacter,s__?	3.40011	4.44921	0.661037	0.617068	16.0683	6.3083	28.2794	5.14815	0	0	1	1	10	0.957135	0.002	1	12.1022	2.33585	1.05641	2.21113	0.0270266	1	12.1022	-2.22624	0.667972	-3.33283	0.000859662	-1	12.1022	-3.05025	0.659286	-4.6266	3.71716e-06	-1	12.1022	-4.5621	1.01626	-4.48908	7.15305e-06	-1	12.1022
OTU_146	Bacteria	Gemmatimonadetes	Longimicrobia	Longimicrobiales	Longimicrobiaceae	?	?	k__Bacteria,p__Gemmatimonadetes,c__Longimicrobia,o__Longimicrobiales,f__Longimicrobiaceae,g__?,s__?	3.99562	4.3823	0	0	0.254205	0.568419	0	0	1	0	0	0	1	0.867265	0.006	1	1.06246	4.24532	2.32986	1.82214	0.0684339	0	1.06246	3.82358	2.32986	1.64112	0.100772	0	1.06246	4.37654	2.32986	1.87846	0.0603184	0	1.06246	-0.42174	2.48317	-0.16984	0.865136	0	1.06246
OTU_1461	Bacteria	Acidobacteria	Acidobacteria_group_15	?	?	?	?	k__Bacteria,p__Acidobacteria,c__Acidobacteria_group_15,o__?,f__?,g__?,s__?	1.57929	2.35721	0.178502	0.399143	3.62197	3.82476	21.7515	6.7583	0	0	1	1	10	0.967063	0.003	1	6.78282	2.4147	1.26721	1.90552	0.0567127	0	6.78282	-1.06273	0.946751	-1.1225	0.26165	0	6.78282	-3.70326	0.890759	-4.15742	3.21868e-05	-1	6.78282	-3.47743	1.22639	-2.83551	0.00457526	-1	6.78282
OTU_14616	Bacteria	Proteobacteria	Alphaproteobacteria	Rhizobiales	Xanthobacteraceae	?	?	k__Bacteria,p__Proteobacteria,c__Alphaproteobacteria,o__Rhizobiales,f__Xanthobacteraceae,g__?,s__?	1.56958	1.52849	0.245435	0.548808	3.529	1.98915	0	0	1	0	1	0	6	0.873647	0.001	1	1.336	2.33227	1.53638	1.51803	0.129008	0	1.336	-1.14025	1.28529	-0.887149	0.374999	0	1.336	3.04057	1.53638	1.97904	0.0478115	1	1.336	-3.47252	1.49866	-2.31708	0.0204995	-1	1.336
OTU_1462	Bacteria	Chloroflexi	Anaerolineae	Anaerolineales	Anaerolineaceae	?	?	k__Bacteria,p__Chloroflexi,c__Anaerolineae,o__Anaerolineales,f__Anaerolineaceae,g__?,s__?	4.24778	2.33615	3.93374	2.87879	10.0514	13.4325	22.8475	5.98629	0	0	1	1	10	0.894897	0.02	1	10.2701	0.125676	0.80769	0.155599	0.876349	0	10.2701	-1.2074	0.757728	-1.59344	0.111061	0	10.2701	-2.41875	0.741334	-3.2627	0.00110357	-1	10.2701	-1.33307	0.779681	-1.70977	0.0873087	0	10.2701
OTU_1463	Bacteria	Bacteroidetes	Chitinophagia	Chitinophagales	?	?	?	k__Bacteria,p__Bacteroidetes,c__Chitinophagia,o__Chitinophagales,f__?,g__?,s__?	0.602835	1.34798	0.245435	0.548808	1.12572	1.69554	15.6017	8.23445	0	0	0	1	4	0.942171	0.003	1	4.39391	1.07411	1.55627	0.690181	0.49008	0	4.39391	-0.701595	1.40999	-0.497587	0.618775	0	4.39391	-4.56082	1.27186	-3.58593	0.000335877	-1	4.39391	-1.7757	1.50054	-1.18337	0.236661	0	4.39391
OTU_1464	Bacteria	Proteobacteria	Deltaproteobacteria	Myxococcales	?	?	?	k__Bacteria,p__Proteobacteria,c__Deltaproteobacteria,o__Myxococcales,f__?,g__?,s__?	7.26241	1.82781	8.82686	3.28551	33.8864	17.1053	23.3745	11.9169	0	0	1	1	10	0.883545	0.002	1	18.3375	-0.271865	0.516183	-0.526684	0.598413	0	18.3375	-2.22295	0.473967	-4.69009	2.73082e-06	-1	18.3375	-1.70307	0.480038	-3.54778	0.000388499	-1	18.3375	-1.95109	0.476675	-4.09311	4.25624e-05	-1	18.3375
OTU_14644	Bacteria	Ca._Latescibacteria_(WS3)	?	?	?	?	?	k__Bacteria,p__Ca._Latescibacteria_(WS3),c__?,o__?,f__?,g__?,s__?	1.29885	1.09172	0	0	3.0776	2.62444	4.53531	1.65601	0	0	1	1	10	0.876829	0.006	1	2.22794	2.60457	1.30586	1.99452	0.0460955	1	2.22794	-1.29103	1.00502	-1.28459	0.198937	0	2.22794	-1.80808	0.98506	-1.8355	0.0664319	0	2.22794	-3.8956	1.24446	-3.13034	0.00174601	-1	2.22794
OTU_14678	Bacteria	Verrucomicrobia	Spartobacteria	Chthoniobacterales	Chthoniobacteraceae	Chthoniobacter	?	k__Bacteria,p__Verrucomicrobia,c__Spartobacteria,o__Chthoniobacterales,f__Chthoniobacteraceae,g__Chthoniobacter,s__?	0	0	0.275765	0.616629	0.411346	0.588814	7.62115	3.5053	0	0	0	1	4	0.957757	0.001	1	2.07707	-0.917311	1.59756	-0.574196	0.565835	0	2.07707	-1.33255	1.59429	-0.835825	0.403254	0	2.07707	-5.51007	1.33327	-4.13274	3.58465e-05	-1	2.07707	-0.415235	1.59429	-0.260451	0.794516	0	2.07707
OTU_1468	Bacteria	Proteobacteria	Gammaproteobacteria	Xanthomonadales	Solimonadaceae	?	?	k__Bacteria,p__Proteobacteria,c__Gammaproteobacteria,o__Xanthomonadales,f__Solimonadaceae,g__?,s__?	4.24115	1.80926	8.32101	3.36041	5.77447	3.56046	1.09992	1.62695	0	1	1	0	8	0.85159	0.013	1	4.85914	-0.963461	0.667026	-1.44441	0.148623	0	4.85914	-0.44676	0.679214	-0.657761	0.510692	0	4.85914	1.83167	0.864807	2.11801	0.0341745	1	4.85914	0.516701	0.65619	0.787426	0.431033	0	4.85914
OTU_14695	Bacteria	Proteobacteria	Betaproteobacteria	SC-I-84	?	?	?	k__Bacteria,p__Proteobacteria,c__Betaproteobacteria,o__SC-I-84,f__?,g__?,s__?	0.719366	1.23133	0	0	1.47837	0.70564	0.862785	0.52081	0	0	1	1	10	0.829734	0.013	1	0.765131	1.77443	1.63479	1.08542	0.277736	0	0.765131	-1.01999	1.46107	-0.698115	0.485105	0	0.765131	-0.231091	1.53467	-0.150581	0.880307	0	0.765131	-2.79442	1.56345	-1.78734	0.0738821	0	0.765131
OTU_1470	Bacteria	Actinobacteria	Thermoleophilia	Solirubrobacterales	YNPFFP1	?	?	k__Bacteria,p__Actinobacteria,c__Thermoleophilia,o__Solirubrobacterales,f__YNPFFP1,g__?,s__?	13.6698	2.78057	8.33583	4.20737	1.76976	0.631571	1.96676	1.63638	1	1	0	0	5	0.92458	0.003	1	6.43554	0.697258	0.517799	1.34658	0.178115	0	6.43554	2.91975	0.668154	4.36988	1.24315e-05	1	6.43554	2.74411	0.650701	4.21716	2.47393e-05	1	6.43554	2.2225	0.689526	3.22323	0.00126756	1	6.43554
OTU_1471	Bacteria	Actinobacteria	Actinobacteria_(class)	Micromonosporales	Micromonosporaceae	?	?	k__Bacteria,p__Actinobacteria,c__Actinobacteria_(class),o__Micromonosporales,f__Micromonosporaceae,g__?,s__?	3.07095	3.6854	10.3905	5.72428	0.715309	1.11511	3.93757	1.74092	0	1	0	1	9	0.889371	0.012	1	4.52859	-1.77106	0.794592	-2.22889	0.0258214	-1	4.52859	2.27556	1.11998	2.03178	0.0421757	1	4.52859	-0.357959	0.834608	-0.428895	0.668	0	4.52859	4.04661	1.08508	3.72933	0.000191992	1	4.52859
OTU_1474	Bacteria	Proteobacteria	Alphaproteobacteria	Rhodospirillales	Rhodospirillaceae	Dongia	?	k__Bacteria,p__Proteobacteria,c__Alphaproteobacteria,o__Rhodospirillales,f__Rhodospirillaceae,g__Dongia,s__?	10.9988	8.23692	17.1096	8.56279	5.50221	2.68905	5.10654	3.69407	1	1	0	0	5	0.852053	0.014	1	9.6793	-0.641972	0.613376	-1.04662	0.295275	0	9.6793	0.964743	0.651697	1.48036	0.138778	0	9.6793	1.09397	0.658105	1.6623	0.0964526	0	9.6793	1.60672	0.646778	2.48418	0.0129849	1	9.6793
OTU_14746	Bacteria	Planctomycetes	Phycisphaerae	Tepidisphaerales	Tepidisphaeraceae	?	?	k__Bacteria,p__Planctomycetes,c__Phycisphaerae,o__Tepidisphaerales,f__Tepidisphaeraceae,g__?,s__?	1.40382	0.799626	1.04911	1.0597	4.07389	2.76719	5.02099	3.92137	0	0	1	1	10	0.841918	0.038	1	2.88695	0.369446	1.09575	0.337165	0.735993	0	2.88695	-1.49243	0.936436	-1.59373	0.110997	0	2.88695	-1.83423	0.924995	-1.98296	0.0473715	-1	2.88695	-1.86187	1.02167	-1.82239	0.0683964	0	2.88695
OTU_14759	Bacteria	Acidobacteria	Subgroup_6	?	?	?	?	k__Bacteria,p__Acidobacteria,c__Subgroup_6,o__?,f__?,g__?,s__?	0	0	0	0	0.254205	0.568419	1.15688	1.01784	0	0	0	1	4	0.809865	0.014	1	0.352771	0	3.0859	0	1	0	0.352771	-0.761954	3.0859	-0.246914	0.804974	0	0.352771	-2.78402	3.01232	-0.924211	0.355377	0	0.352771	-0.42174	3.08594	-0.136665	0.891296	0	0.352771
OTU_14802	Bacteria	Proteobacteria	Betaproteobacteria	TRA3-20	?	?	?	k__Bacteria,p__Proteobacteria,c__Betaproteobacteria,o__TRA3-20,f__?,g__?,s__?	12.5573	7.34276	2.31529	3.35151	17.5072	13.6071	27.5731	8.31898	0	0	1	1	10	0.867138	0.007	1	14.9882	2.326	0.763114	3.04803	0.00230346	1	14.9882	-0.466896	0.646045	-0.7227	0.469864	0	14.9882	-1.13721	0.639033	-1.77958	0.0751454	0	14.9882	-2.79289	0.759748	-3.67608	0.000236845	-1	14.9882
OTU_1486	Bacteria	Verrucomicrobia	OPB35_soil_group	?	?	?	?	k__Bacteria,p__Verrucomicrobia,c__OPB35_soil_group,o__?,f__?,g__?,s__?	2.57756	1.84138	0.772607	1.18216	1.15151	0.993451	0	0	1	0	1	0	6	0.863444	0.017	1	1.12542	1.61861	1.34691	1.20172	0.229473	0	1.12542	1.12248	1.26826	0.885051	0.376129	0	1.12542	3.74036	1.44127	2.59518	0.00945403	1	1.12542	-0.496133	1.42513	-0.348131	0.727742	0	1.12542
OTU_14886	Bacteria	Planctomycetes	Planctomycetacia	Planctomycetales	Planctomycetaceae	?	?	k__Bacteria,p__Planctomycetes,c__Planctomycetacia,o__Planctomycetales,f__Planctomycetaceae,g__?,s__?	0	0	1.12718	0.790379	0	0	0.187971	0.420315	0	1	0	0	2	0.828045	0.011	1	0.328788	-2.76347	3.04139	-0.908623	0.363549	0	0.328788	0	3.10759	0	1	0	0.328788	-0.786072	3.10759	-0.252952	0.800305	0	0.328788	2.5786	3.04142	0.847825	0.396535	0	0.328788
OTU_14894	Bacteria	Chloroflexi	Chloroflexi_Subdivision_10	Gitt-GS-136	?	?	?	k__Bacteria,p__Chloroflexi,c__Chloroflexi_Subdivision_10,o__Gitt-GS-136,f__?,g__?,s__?	0.886252	0.865336	1.01207	1.60727	4.20462	2.84711	3.45078	1.94227	0	0	1	1	10	0.895154	0.008	1	2.38843	-0.0826395	1.21689	-0.0679105	0.945857	0	2.38843	-2.22069	1.04025	-2.13477	0.03278	-1	2.38843	-1.92857	1.05218	-1.83292	0.0668149	0	2.38843	-2.13805	1.07864	-1.98217	0.0474605	-1	2.38843
OTU_1492	Bacteria	Gemmatimonadetes	Gemmatimonadetes_(class)	Gemmatimonadales	Gemmatimonadaceae	Gemmatimonas	?	k__Bacteria,p__Gemmatimonadetes,c__Gemmatimonadetes_(class),o__Gemmatimonadales,f__Gemmatimonadaceae,g__Gemmatimonas,s__?	18.0152	7.0781	2.16516	1.76569	6.09423	6.66307	1.16749	2.61058	1	0	1	0	6	0.838359	0.041	1	6.86052	3.03429	1.06669	2.84459	0.00444684	1	6.86052	1.53403	0.995036	1.54168	0.123152	0	6.86052	3.90261	1.13211	3.44719	0.000566455	1	6.86052	-1.50027	1.0892	-1.3774	0.168388	0	6.86052
OTU_14925	Bacteria	Bacteroidetes	Chitinophagia	Chitinophagales	?	?	?	k__Bacteria,p__Bacteroidetes,c__Chitinophagia,o__Chitinophagales,f__?,g__?,s__?	1.18725	1.69882	0	0	0	0	0	0	1	0	0	0	1	0.774597	0.033	1	0.296812	2.49242	4.2192	0.590734	0.554699	0	0.296812	2.64776	4.2192	0.62755	0.530299	0	0.296812	2.62364	4.2192	0.621834	0.534051	0	0.296812	0	4.27969	0	1	0	0.296812
OTU_1494	Bacteria	Bacteroidetes	Sphingobacteriia	Sphingobacteriales	?	?	?	k__Bacteria,p__Bacteroidetes,c__Sphingobacteriia,o__Sphingobacteriales,f__?,g__?,s__?	0.301418	0.67399	0	0	3.49334	3.67226	2.21495	1.14659	0	0	1	1	10	0.924587	0.002	1	1.50243	0.813917	1.69996	0.478785	0.632091	0	1.50243	-3.22136	1.47736	-2.18049	0.0292211	-1	1.50243	-2.59298	1.50113	-1.72735	0.0841041	0	1.50243	-4.03528	1.47736	-2.73141	0.00630644	-1	1.50243
OTU_14940	Bacteria	Proteobacteria	Deltaproteobacteria	Myxococcales	BIrii41	?	?	k__Bacteria,p__Proteobacteria,c__Deltaproteobacteria,o__Myxococcales,f__BIrii41,g__?,s__?	0.515037	0.475245	0.914806	1.59419	3.74509	3.68675	9.1282	2.40654	0	0	1	1	10	0.900016	0.011	1	3.57578	-0.773126	1.33978	-0.577055	0.563903	0	3.57578	-2.75535	1.18022	-2.33461	0.0195637	-1	3.57578	-4.0996	1.14945	-3.56656	0.000361694	-1	3.57578	-1.98222	1.09992	-1.80216	0.0715206	0	3.57578
OTU_14945	Bacteria	Proteobacteria	Gammaproteobacteria	Xanthomonadales	?	?	?	k__Bacteria,p__Proteobacteria,c__Gammaproteobacteria,o__Xanthomonadales,f__?,g__?,s__?	0	0	0	0	0	0	1.2178	1.48266	0	0	0	1	4	0.774597	0.042	1	0.30445	0	4.27959	0	1	0	0.30445	0	4.27959	0	1	0	0.30445	-2.87491	4.22412	-0.680593	0.496129	0	0.30445	0	4.27969	0	1	0	0.30445
OTU_14948	Bacteria	Proteobacteria	Gammaproteobacteria	Xanthomonadales	Xanthomonadaceae	?	?	k__Bacteria,p__Proteobacteria,c__Gammaproteobacteria,o__Xanthomonadales,f__Xanthomonadaceae,g__?,s__?	0	0	0	0	0	0	0.837077	0.819461	0	0	0	1	4	0.774597	0.034	1	0.209269	0	4.27959	0	1	0	0.209269	0	4.27959	0	1	0	0.209269	-2.33116	4.2436	-0.549335	0.582776	0	0.209269	0	4.27969	0	1	0	0.209269
OTU_14958	Bacteria	Acidobacteria	Subgroup_6	?	?	?	?	k__Bacteria,p__Acidobacteria,c__Subgroup_6,o__?,f__?,g__?,s__?	2.2487	1.9057	2.76162	1.45319	0.861066	0.517178	8.39865	4.12648	0	1	0	1	9	0.884351	0.011	1	3.56751	-0.261929	0.824775	-0.317577	0.750806	0	3.56751	1.47898	1.01158	1.46205	0.143728	0	3.56751	-1.87787	0.747508	-2.51218	0.0119989	-1	3.56751	1.74091	1.01609	1.71333	0.0866513	0	3.56751
OTU_1497	Bacteria	Ca._Latescibacteria_(WS3)	?	?	?	?	?	k__Bacteria,p__Ca._Latescibacteria_(WS3),c__?,o__?,f__?,g__?,s__?	0.189552	0.423852	0.245435	0.548808	0.665551	1.10279	5.21305	4.37473	0	0	0	1	4	0.908674	0.005	1	1.5784	-0.340234	1.74427	-0.195058	0.845347	0	1.5784	-1.35017	1.69873	-0.794814	0.426722	0	1.5784	-4.39406	1.51465	-2.90104	0.00371927	-1	1.5784	-1.00994	1.69873	-0.594524	0.552162	0	1.5784
OTU_1498	Bacteria	Gemmatimonadetes	Gemmatimonadetes_(class)	Gemmatimonadales	Gemmatimonadaceae	?	?	k__Bacteria,p__Gemmatimonadetes,c__Gemmatimonadetes_(class),o__Gemmatimonadales,f__Gemmatimonadaceae,g__?,s__?	3.71906	5.10085	0.217906	0.487254	0	0	0.194581	0.435096	1	0	0	0	1	0.848604	0.021	1	1.03289	3.56173	2.19769	1.62067	0.105089	0	1.03289	4.29415	2.19769	1.95393	0.0507091	0	1.03289	3.69295	2.19769	1.68038	0.0928841	0	1.03289	0.732412	2.35807	0.310599	0.756106	0	1.03289
OTU_14990	Bacteria	Bacteroidetes	Chitinophagia	Chitinophagales	Chitinophagaceae	?	?	k__Bacteria,p__Bacteroidetes,c__Chitinophagia,o__Chitinophagales,f__Chitinophagaceae,g__?,s__?	0.349552	0.781622	0	0	2.42331	2.81065	0	0	0	0	1	0	3	0.836152	0.013	1	0.693214	0.813915	2.71981	0.299254	0.764746	0	0.693214	-2.72085	2.59666	-1.04783	0.294718	0	0.693214	0.945133	2.71981	0.3475	0.728216	0	0.693214	-3.53476	2.59668	-1.36126	0.173431	0	0.693214
OTU_15000	Bacteria	Chloroflexi	Chloroflexi_Subdivision_11	?	?	?	?	k__Bacteria,p__Chloroflexi,c__Chloroflexi_Subdivision_11,o__?,f__?,g__?,s__?	23.5242	13.7387	7.77497	4.68444	1.90036	2.18215	0.583743	1.30529	1	1	0	0	5	0.962533	0.001	1	8.44582	1.58909	0.749958	2.11891	0.034098	1	8.44582	3.5202	0.842638	4.17759	2.94613e-05	1	8.44582	5.25424	1.08937	4.82319	1.4128e-06	1	8.44582	1.9311	0.869069	2.22204	0.0262809	1	8.44582
OTU_1501	Bacteria	Gemmatimonadetes	Gemmatimonadetes_(class)	Gemmatimonadales	Gemmatimonadaceae	?	?	k__Bacteria,p__Gemmatimonadetes,c__Gemmatimonadetes_(class),o__Gemmatimonadales,f__Gemmatimonadaceae,g__?,s__?	4.51386	3.04102	0.396409	0.547256	12.0029	9.20863	2.72303	4.0825	1	0	1	0	6	0.917136	0.003	1	4.90905	3.25921	1.22786	2.65438	0.00794543	1	4.90905	-1.43257	0.847622	-1.69011	0.0910072	0	4.90905	0.679111	0.915871	0.741493	0.458395	0	4.90905	-4.69179	1.20795	-3.88408	0.00010272	-1	4.90905
OTU_15015	Bacteria	Bacteroidetes	Sphingobacteriia	Sphingobacteriales	env.OPS_17	?	?	k__Bacteria,p__Bacteroidetes,c__Sphingobacteriia,o__Sphingobacteriales,f__env.OPS_17,g__?,s__?	0.376428	0.515466	0.423937	0.592435	3.09368	3.17451	2.32805	0.633021	0	0	1	1	10	0.834921	0.034	1	1.55552	-0.335655	1.59918	-0.209892	0.833752	0	1.55552	-3.0588	1.36824	-2.23557	0.0253798	-1	1.55552	-2.64365	1.38607	-1.90729	0.0564829	0	1.55552	-2.72315	1.36555	-1.99417	0.0461334	-1	1.55552
OTU_15019	Bacteria	Bacteroidetes	Sphingobacteriia	Sphingobacteriales	Sphingobacteriaceae	Mucilaginibacter	?	k__Bacteria,p__Bacteroidetes,c__Sphingobacteriia,o__Sphingobacteriales,f__Sphingobacteriaceae,g__Mucilaginibacter,s__?	3.28623	0.962876	0	0	2.38644	3.83484	0	0	1	0	1	0	6	0.894427	0.004	1	1.41817	3.96395	1.65829	2.39038	0.0168309	1	1.41817	0.432318	1.44741	0.298684	0.765181	0	1.41817	4.09516	1.65829	2.46951	0.0135298	1	1.41817	-3.53163	1.67706	-2.10585	0.0352175	-1	1.41817
OTU_15039	Bacteria	Planctomycetes	Planctomycetacia	Planctomycetales	Planctomycetaceae	?	?	k__Bacteria,p__Planctomycetes,c__Planctomycetacia,o__Planctomycetales,f__Planctomycetaceae,g__?,s__?	0	0	0	0	0.606861	0.574491	0	0	0	0	1	0	3	0.774597	0.041	1	0.151715	0	4.27959	0	1	0	0.151715	-1.87971	4.26431	-0.440799	0.659358	0	0.151715	0	4.27959	0	1	0	0.151715	-1.53951	4.26441	-0.361013	0.71809	0	0.151715
OTU_1504	Bacteria	Proteobacteria	Alphaproteobacteria	Rhizobiales	?	?	?	k__Bacteria,p__Proteobacteria,c__Alphaproteobacteria,o__Rhizobiales,f__?,g__?,s__?	5.61697	2.37819	2.85578	1.72635	6.1426	3.48252	2.78547	1.05285	1	0	1	0	6	0.822074	0.021	1	4.35021	0.965526	0.690235	1.39884	0.161862	0	4.35021	-0.0912445	0.619428	-0.147304	0.882892	0	4.35021	0.992002	0.681838	1.45489	0.145699	0	4.35021	-1.05677	0.693597	-1.52361	0.127607	0	4.35021
OTU_15044	Bacteria	Proteobacteria	Alphaproteobacteria	?	?	?	?	k__Bacteria,p__Proteobacteria,c__Alphaproteobacteria,o__?,f__?,g__?,s__?	0	0	0	0	0.606861	0.574491	0	0	0	0	1	0	3	0.774597	0.041	1	0.151715	0	4.27959	0	1	0	0.151715	-1.87971	4.26431	-0.440799	0.659358	0	0.151715	0	4.27959	0	1	0	0.151715	-1.53951	4.26441	-0.361013	0.71809	0	0.151715
OTU_151	Bacteria	Proteobacteria	Deltaproteobacteria	Myxococcales	Haliangiaceae	Haliangium	?	k__Bacteria,p__Proteobacteria,c__Deltaproteobacteria,o__Myxococcales,f__Haliangiaceae,g__Haliangium,s__?	58.1645	22.6416	200.959	49.7706	51.1	41.2949	148.987	43.3786	0	1	0	1	9	0.872961	0.001	1	114.803	-1.78881	0.474306	-3.77144	0.000162311	-1	114.803	0.197314	0.480737	0.410441	0.681482	0	114.803	-1.35643	0.474898	-2.85626	0.00428665	-1	114.803	1.98613	0.476455	4.16855	3.06538e-05	1	114.803
OTU_15100	Bacteria	Acidobacteria	Subgroup_6	?	?	?	?	k__Bacteria,p__Acidobacteria,c__Subgroup_6,o__?,f__?,g__?,s__?	3.69838	1.78378	1.01207	1.60727	8.15844	7.60983	1.33489	2.12308	1	0	1	0	6	0.913655	0.003	1	3.55095	1.95828	1.1879	1.64853	0.0992448	0	3.55095	-1.15498	0.982622	-1.17541	0.239831	0	3.55095	1.41893	1.10756	1.28113	0.200149	0	3.55095	-3.11326	1.16697	-2.66782	0.00763462	-1	3.55095
OTU_1514	Bacteria	Proteobacteria	Alphaproteobacteria	Rhodospirillales	DA111	?	?	k__Bacteria,p__Proteobacteria,c__Alphaproteobacteria,o__Rhodospirillales,f__DA111,g__?,s__?	21.1385	12.4055	0.474201	1.06035	2.90178	5.1043	0	0	1	0	0	0	1	0.928594	0.002	1	6.12863	5.49055	1.59425	3.44396	0.000573259	1	6.12863	2.81849	1.36453	2.06554	0.0388723	1	6.12863	6.7836	1.59699	4.24775	2.15927e-05	1	6.12863	-2.67206	1.63338	-1.63591	0.101858	0	6.12863
OTU_1516	Bacteria	Ca._Latescibacteria_(WS3)	?	?	?	?	?	k__Bacteria,p__Ca._Latescibacteria_(WS3),c__?,o__?,f__?,g__?,s__?	8.37599	12.3949	17.1695	8.26334	0.24282	0.542963	0	0	1	1	0	0	5	0.995281	0.002	1	6.44708	-1.04176	0.94124	-1.1068	0.268382	0	6.44708	4.89006	1.30021	3.76097	0.000169253	1	6.44708	5.44302	1.30021	4.18626	2.8359e-05	1	6.44708	5.93182	1.29355	4.58568	4.52507e-06	1	6.44708
OTU_15168	Bacteria	Bacteroidetes	Chitinophagia	Chitinophagales	Chitinophagaceae	?	?	k__Bacteria,p__Bacteroidetes,c__Chitinophagia,o__Chitinophagales,f__Chitinophagaceae,g__?,s__?	0	0	1.51097	1.61559	0	0	0.180995	0.404717	0	1	0	0	2	0.731995	0.035	1	0.422992	-3.18782	3.41995	-0.932124	0.351272	0	0.422992	0	3.49447	0	1	0	0.422992	-0.78606	3.49447	-0.224944	0.822023	0	0.422992	3.00295	3.42	0.878055	0.379914	0	0.422992
OTU_1517	Bacteria	Planctomycetes	Phycisphaerae	S-70	?	?	?	k__Bacteria,p__Planctomycetes,c__Phycisphaerae,o__S-70,f__?,g__?,s__?	16.9483	8.64812	15.9676	6.21702	0.521183	0.738474	1.09955	1.9606	1	1	0	0	5	0.976254	0.002	1	8.63417	0.0767906	0.587706	0.130662	0.896043	0	8.63417	4.83648	1.00868	4.79487	1.6278e-06	1	8.63417	3.81865	0.822083	4.6451	3.3992e-06	1	8.63417	4.75969	1.01242	4.7013	2.58508e-06	1	8.63417
OTU_1519	Bacteria	Proteobacteria	Alphaproteobacteria	Rhodospirillales	Acetobacteraceae	?	?	k__Bacteria,p__Proteobacteria,c__Alphaproteobacteria,o__Rhodospirillales,f__Acetobacteraceae,g__?,s__?	98.0763	24.8105	58.0413	16.5015	27.1059	23.1199	17.2546	15.5744	1	1	0	0	5	0.882455	0.002	1	50.1195	0.756866	0.583086	1.29804	0.194275	0	50.1195	1.8392	0.589499	3.11994	0.00180887	1	50.1195	2.49211	0.597388	4.17168	3.02358e-05	1	50.1195	1.08234	0.593239	1.82445	0.0680842	0	50.1195
OTU_1521	Bacteria	Gemmatimonadetes	Gemmatimonadetes_(class)	Gemmatimonadales	Gemmatimonadaceae	Gemmatirosa	?	k__Bacteria,p__Gemmatimonadetes,c__Gemmatimonadetes_(class),o__Gemmatimonadales,f__Gemmatimonadaceae,g__Gemmatirosa,s__?	6.20327	11.7176	0.217906	0.487254	0	0	0	0	1	0	0	0	1	0.76134	0.029	1	1.60529	4.30636	2.72471	1.58048	0.113997	0	1.60529	5.03877	2.72471	1.84928	0.0644168	0	1.60529	5.01465	2.72471	1.84043	0.0657048	0	1.60529	0.732411	2.86284	0.255834	0.798079	0	1.60529
OTU_15210	Bacteria	Bacteroidetes	Sphingobacteriia	Sphingobacteriales	env.OPS_17	?	?	k__Bacteria,p__Bacteroidetes,c__Sphingobacteriia,o__Sphingobacteriales,f__env.OPS_17,g__?,s__?	0.189552	0.423852	0	0	2.42228	1.86848	0	0	0	0	1	0	3	0.86136	0.003	1	0.652959	0.236847	2.64619	0.0895049	0.928681	0	0.652959	-3.2888	2.51966	-1.30526	0.191805	0	0.652959	0.368065	2.64619	0.139093	0.889377	0	0.652959	-3.52565	2.51968	-1.39924	0.16174	0	0.652959
OTU_1522	Bacteria	Acidobacteria	Acidobacteria_group_12	?	?	?	?	k__Bacteria,p__Acidobacteria,c__Acidobacteria_group_12,o__?,f__?,g__?,s__?	17.6894	5.06296	18.604	13.4547	0.656619	0.948556	0	0	1	1	0	0	5	0.991075	0.002	1	9.23752	-0.0902976	0.573864	-0.15735	0.874969	0	9.23752	4.84265	0.992781	4.87786	1.07242e-06	1	9.23752	6.52689	1.06604	6.12258	9.20729e-10	1	9.23752	4.93295	0.994852	4.95847	7.10492e-07	1	9.23752
OTU_1523	Bacteria	Planctomycetes	Phycisphaerae	Tepidisphaerales	?	?	?	k__Bacteria,p__Planctomycetes,c__Phycisphaerae,o__Tepidisphaerales,f__?,g__?,s__?	8.39582	14.9346	0.594105	0.840671	0.18155	0.405959	0	0	1	0	0	0	1	0.95678	0.007	1	2.29287	3.72741	1.75627	2.12235	0.0338085	1	2.29287	4.89203	1.78191	2.74539	0.00604387	1	2.29287	5.44499	1.78191	3.05571	0.00224528	1	2.29287	1.16462	1.96771	0.591868	0.553939	0	2.29287
OTU_1524	Bacteria	Epsilonbacteraeota	Desulfurellia	Desulfurellales	H16	?	?	k__Bacteria,p__Epsilonbacteraeota,c__Desulfurellia,o__Desulfurellales,f__H16,g__?,s__?	9.31564	1.93431	18.7075	16.2615	1.62426	2.04779	5.51294	2.83947	1	1	0	0	5	0.892754	0.006	1	8.79008	-1.01425	0.66439	-1.52659	0.126863	0	8.79008	2.52314	0.824344	3.06079	0.00220755	1	8.79008	0.7486	0.70343	1.06421	0.287232	0	8.79008	3.53739	0.81517	4.33945	1.42837e-05	1	8.79008
OTU_1525	Bacteria	Acidobacteria	Acidobacteria_group_5	?	?	?	?	k__Bacteria,p__Acidobacteria,c__Acidobacteria_group_5,o__?,f__?,g__?,s__?	49.4401	11.1011	49.3506	12.511	26.0621	12.1193	24.525	10.4349	1	1	0	0	5	0.813233	0.002	1	37.3445	-0.00543113	0.3739	-0.0145256	0.988411	0	37.3445	0.903071	0.382703	2.35972	0.0182888	1	37.3445	0.990088	0.384352	2.576	0.0099952	1	37.3445	0.908502	0.385345	2.35763	0.018392	1	37.3445
OTU_15253	Bacteria	Bacteroidetes	Sphingobacteriia	Sphingobacteriales	PHOS-HE51	?	?	k__Bacteria,p__Bacteroidetes,c__Sphingobacteriia,o__Sphingobacteriales,f__PHOS-HE51,g__?,s__?	0	0	0	0	0.497025	0.680877	2.68632	2.23642	0	0	0	1	4	0.821641	0.014	1	0.795837	0	2.3035	0	1	0	0.795837	-1.35457	2.30074	-0.588753	0.556027	0	0.795837	-4.02611	2.15311	-1.86991	0.0614969	0	0.795837	-1.01434	2.30075	-0.440874	0.659304	0	0.795837
OTU_1526	Bacteria	Proteobacteria	Betaproteobacteria	Rhodocyclales	Rhodocyclaceae	?	?	k__Bacteria,p__Proteobacteria,c__Betaproteobacteria,o__Rhodocyclales,f__Rhodocyclaceae,g__?,s__?	0.524328	1.17243	7.67337	9.80308	0.24282	0.542963	3.2117	2.57467	0	1	0	1	9	0.916922	0.001	1	2.91306	-3.86357	1.43699	-2.68865	0.00717414	-1	2.91306	0.920885	1.68394	0.546863	0.584473	0	2.91306	-2.59779	1.46247	-1.77631	0.0756825	0	2.91306	4.78446	1.4808	3.231	0.00123357	1	2.91306
OTU_15263	Bacteria	Acidobacteria	AT-s3-28	?	?	?	?	k__Bacteria,p__Acidobacteria,c__AT-s3-28,o__?,f__?,g__?,s__?	0	0	0	0	0.254205	0.568419	1.75935	1.25939	0	0	0	1	4	0.836064	0.009	1	0.50339	0	2.83074	0	1	0	0.50339	-0.761957	2.83074	-0.269172	0.787797	0	0.50339	-3.39802	2.72607	-1.24649	0.212584	0	0.50339	-0.42174	2.83077	-0.148984	0.881566	0	0.50339
OTU_1527	Bacteria	Verrucomicrobia	OPB35_soil_group	?	?	?	?	k__Bacteria,p__Verrucomicrobia,c__OPB35_soil_group,o__?,f__?,g__?,s__?	46.7168	17.9599	53.4397	25.6328	72.8494	15.288	127.212	28.982	0	0	1	1	10	0.816326	0.004	1	75.0545	-0.194802	0.370184	-0.526229	0.598729	0	75.0545	-0.643524	0.36606	-1.75797	0.0787522	0	75.0545	-1.44784	0.362653	-3.99235	6.54222e-05	-1	75.0545	-0.448722	0.367273	-1.22177	0.221795	0	75.0545
OTU_1528	Bacteria	Planctomycetes	Planctomycetacia	Planctomycetales	?	?	?	k__Bacteria,p__Planctomycetes,c__Planctomycetacia,o__Planctomycetales,f__?,g__?,s__?	3.84955	5.73682	16.1168	11.3735	0	0	0	0	1	1	0	0	5	0.948683	0.002	1	4.99159	-2.05763	1.1773	-1.74775	0.0805068	0	4.99159	4.35574	1.47944	2.94418	0.00323809	1	4.99159	4.33162	1.47944	2.92788	0.00341281	1	4.99159	6.41337	1.45636	4.40371	1.06414e-05	1	4.99159
OTU_1529	Bacteria	Gemmatimonadetes	Gemmatimonadetes_(class)	Gemmatimonadales	Gemmatimonadaceae	Gemmatimonas	?	k__Bacteria,p__Gemmatimonadetes,c__Gemmatimonadetes_(class),o__Gemmatimonadales,f__Gemmatimonadaceae,g__Gemmatimonas,s__?	2.72475	1.58776	6.34676	2.90283	11.624	5.30411	3.31707	3.28326	0	1	1	0	8	0.865095	0.01	1	6.00314	-1.16719	0.704156	-1.65757	0.0974045	0	6.00314	-2.06856	0.675691	-3.0614	0.00220305	-1	6.00314	-0.291902	0.739463	-0.394748	0.693029	0	6.00314	-0.901372	0.630949	-1.4286	0.15312	0	6.00314
OTU_1531	Bacteria	Proteobacteria	Deltaproteobacteria	Myxococcales	Nannocystaceae	Nannocystis	?	k__Bacteria,p__Proteobacteria,c__Deltaproteobacteria,o__Myxococcales,f__Nannocystaceae,g__Nannocystis,s__?	3.36166	2.47557	0.672174	0.63752	23.7208	20.4261	13.4795	4.82093	0	0	1	1	10	0.949828	0.002	1	10.3085	2.32367	1.09064	2.13055	0.0331259	1	10.3085	-2.80719	0.714316	-3.92989	8.49833e-05	-1	10.3085	-1.99707	0.724175	-2.75772	0.00582068	-1	10.3085	-5.13086	1.04714	-4.89989	9.58887e-07	-1	10.3085
OTU_1532	Bacteria	Proteobacteria	Deltaproteobacteria	Myxococcales	Phaselicystidaceae	Phaselicystis	?	k__Bacteria,p__Proteobacteria,c__Deltaproteobacteria,o__Myxococcales,f__Phaselicystidaceae,g__Phaselicystis,s__?	21.5936	9.8388	4.78523	3.6873	11.8962	8.12523	2.89268	2.27045	1	0	1	0	6	0.901941	0.006	1	10.2919	2.17309	0.723243	3.00465	0.00265886	1	10.2919	0.846327	0.677638	1.24894	0.211688	0	10.2919	2.90197	0.757655	3.8302	0.00012804	1	10.2919	-1.32677	0.735937	-1.80283	0.0714155	0	10.2919
OTU_1533	Bacteria	Acidobacteria	Acidobacteria_group_17	?	?	?	?	k__Bacteria,p__Acidobacteria,c__Acidobacteria_group_17,o__?,f__?,g__?,s__?	4.39892	4.80143	3.44065	2.73763	12.5351	3.39081	10.6544	2.81858	0	0	1	1	10	0.864493	0.002	1	7.75728	0.359929	0.768608	0.468287	0.63958	0	7.75728	-1.50938	0.696967	-2.16565	0.0303382	-1	7.75728	-1.27268	0.701785	-1.81348	0.0697576	0	7.75728	-1.86931	0.734448	-2.54519	0.0109217	-1	7.75728
OTU_1537	Bacteria	Planctomycetes	Pla4_lineage	?	?	?	?	k__Bacteria,p__Planctomycetes,c__Pla4_lineage,o__?,f__?,g__?,s__?	2.58292	1.60744	4.81127	3.94299	22.4649	14.8662	23.2035	10.3174	0	0	1	1	10	0.880106	0.024	1	13.2657	-0.946141	0.811339	-1.16615	0.243555	0	13.2657	-3.14218	0.761886	-4.12421	3.72015e-05	-1	13.2657	-3.18593	0.761685	-4.18274	2.88016e-05	-1	13.2657	-2.19604	0.728205	-3.01568	0.00256402	-1	13.2657
OTU_154	Bacteria	Proteobacteria	Gammaproteobacteria	Xanthomonadales	Xanthomonadaceae	?	?	k__Bacteria,p__Proteobacteria,c__Gammaproteobacteria,o__Xanthomonadales,f__Xanthomonadaceae,g__?,s__?	72.7218	43.0879	1.28369	1.19574	45.0402	71.3783	0.187971	0.420315	1	0	1	0	6	0.99381	0.001	1	29.8084	5.77944	0.996489	5.79981	6.63919e-09	1	29.8084	0.686261	0.802003	0.855684	0.392173	0	29.8084	7.98746	1.21085	6.59658	4.20739e-11	1	29.8084	-5.09318	0.998696	-5.09983	3.3996e-07	-1	29.8084
OTU_1540	Bacteria	Proteobacteria	Deltaproteobacteria	Myxococcales	?	?	?	k__Bacteria,p__Proteobacteria,c__Deltaproteobacteria,o__Myxococcales,f__?,g__?,s__?	4.73875	2.78115	10.4664	7.83315	27.5261	29.3564	4.07261	8.60967	0	1	1	0	8	0.900965	0.045	1	11.701	-1.13614	1.03856	-1.09395	0.273975	0	11.701	-2.53668	1.02392	-2.47743	0.0132333	-1	11.701	0.202782	1.06709	0.190032	0.849284	0	11.701	-1.40055	1.00746	-1.39017	0.164476	0	11.701
OTU_15407	Bacteria	Proteobacteria	Deltaproteobacteria	Myxococcales	?	?	?	k__Bacteria,p__Proteobacteria,c__Deltaproteobacteria,o__Myxococcales,f__?,g__?,s__?	0	0	0.237101	0.530173	0.314283	0.702759	1.81333	1.68056	0	0	0	1	4	0.783238	0.026	1	0.591178	-0.917296	2.49622	-0.367474	0.713265	0	0.591178	-1.30979	2.49468	-0.525035	0.599559	0	0.591178	-3.4337	2.37554	-1.44544	0.148334	0	0.591178	-0.392495	2.4947	-0.157332	0.874983	0	0.591178
OTU_15409	Bacteria	Acidobacteria	Subgroup_6	?	?	?	?	k__Bacteria,p__Acidobacteria,c__Subgroup_6,o__?,f__?,g__?,s__?	0.917064	1.14874	1.06831	1.59128	3.62563	3.64749	7.70913	3.16039	0	0	1	1	10	0.875131	0.016	1	3.33003	-0.284488	1.21725	-0.233715	0.815207	0	3.33003	-2.04254	1.08009	-1.89108	0.058614	0	3.33003	-3.09875	1.05251	-2.94416	0.00323835	-1	3.33003	-1.75806	1.08747	-1.61664	0.105956	0	3.33003
OTU_1541	Bacteria	Proteobacteria	Alphaproteobacteria	Rhodospirillales	DA111	?	?	k__Bacteria,p__Proteobacteria,c__Alphaproteobacteria,o__Rhodospirillales,f__DA111,g__?,s__?	5.54842	2.94607	0.357004	0.798285	15.3868	17.1089	3.03214	3.69825	1	0	1	0	6	0.927722	0.002	1	6.0811	3.57949	1.30412	2.74476	0.00605554	1	6.0811	-1.48211	0.950111	-1.55993	0.118776	0	6.0811	0.835617	1.00762	0.829302	0.406934	0	6.0811	-5.0616	1.28868	-3.92775	8.57451e-05	-1	6.0811
OTU_1543	Bacteria	Chloroflexi	Ktedonobacteria	Ktedonobacterales	Thermosporotrichaceae	?	?	k__Bacteria,p__Chloroflexi,c__Ktedonobacteria,o__Ktedonobacterales,f__Thermosporotrichaceae,g__?,s__?	12.347	14.2336	0.719636	1.06516	14.8802	24.0952	0	0	1	0	1	0	6	0.882836	0.007	1	6.9867	4.13341	1.52501	2.71041	0.00671998	1	6.9867	-0.272792	1.29548	-0.210572	0.833221	0	6.9867	6.00843	1.57536	3.814	0.000136736	1	6.9867	-4.4062	1.52451	-2.89023	0.00384959	-1	6.9867
OTU_1544	Bacteria	Acidobacteria	Acidobacteria_group_5	?	?	?	?	k__Bacteria,p__Acidobacteria,c__Acidobacteria_group_5,o__?,f__?,g__?,s__?	8.69943	2.97854	10.7498	3.86671	15.0787	6.94062	17.4802	4.09518	0	0	1	1	10	0.791224	0.015	1	13.002	-0.293029	0.44685	-0.655766	0.511974	0	13.002	-0.770513	0.429096	-1.79566	0.0725479	0	13.002	-0.989105	0.424857	-2.32809	0.0199074	-1	13.002	-0.477484	0.430778	-1.10842	0.26768	0	13.002
OTU_1545	Bacteria	Bacteroidetes	Chitinophagia	Chitinophagales	Chitinophagaceae	?	?	k__Bacteria,p__Bacteroidetes,c__Chitinophagia,o__Chitinophagales,f__Chitinophagaceae,g__?,s__?	1.21414	1.8157	1.13271	1.51014	14.1543	19.6711	8.48547	8.56126	0	0	1	1	10	0.903033	0.046	1	6.24666	0.116988	1.41047	0.0829425	0.933897	0	6.24666	-3.51403	1.26481	-2.7783	0.00546434	-1	6.24666	-2.77277	1.27325	-2.17772	0.029427	-1	6.24666	-3.63102	1.30922	-2.77341	0.0055472	-1	6.24666
OTU_15474	Bacteria	Bacteroidetes	Sphingobacteriia	Sphingobacteriales	KD3-93	?	?	k__Bacteria,p__Bacteroidetes,c__Sphingobacteriia,o__Sphingobacteriales,f__KD3-93,g__?,s__?	0.20573	0.460025	0.217906	0.487254	1.13849	0.701839	1.54711	1.09029	0	0	1	1	10	0.831264	0.015	1	0.777308	-0.340236	1.72012	-0.197798	0.843203	0	0.777308	-2.23285	1.57948	-1.41366	0.157461	0	0.777308	-2.67547	1.54986	-1.72627	0.0842988	0	0.777308	-1.89262	1.57949	-1.19825	0.230821	0	0.777308
OTU_1548	Bacteria	Cyanobacteria	Melainabacteria	Obscuribacterales	?	?	?	k__Bacteria,p__Cyanobacteria,c__Melainabacteria,o__Obscuribacterales,f__?,g__?,s__?	9.48334	7.27006	4.08883	4.76838	6.97455	5.3801	20.5074	8.05075	1	0	0	1	7	0.854703	0.026	1	10.2635	1.18147	0.806416	1.46509	0.142896	0	10.2635	0.426611	0.773047	0.551857	0.581047	0	10.2635	-1.09847	0.74725	-1.47002	0.141556	0	10.2635	-0.754862	0.819453	-0.921177	0.356958	0	10.2635
OTU_1549	Bacteria	Proteobacteria	Deltaproteobacteria	Myxococcales	?	?	?	k__Bacteria,p__Proteobacteria,c__Deltaproteobacteria,o__Myxococcales,f__?,g__?,s__?	0.337584	0.466657	0	0	2.43605	3.71627	24.6493	8.82559	0	0	0	1	4	0.948081	0.001	1	6.85573	0.813919	1.52492	0.533746	0.593517	0	6.85573	-2.62638	1.29648	-2.02577	0.0427883	-1	6.85573	-6.06058	1.22908	-4.93097	8.18213e-07	-1	6.85573	-3.4403	1.29649	-2.65355	0.00796497	-1	6.85573
OTU_1550	Bacteria	Planctomycetes	Planctomycetacia	Planctomycetales	?	?	?	k__Bacteria,p__Planctomycetes,c__Planctomycetacia,o__Planctomycetales,f__?,g__?,s__?	1.69468	1.54235	11.5142	5.33688	8.38238	4.08145	23.2105	9.49921	0	1	0	1	9	0.880383	0.006	1	11.2004	-2.70543	0.685208	-3.94834	7.86966e-05	-1	11.2004	-2.22408	0.692907	-3.20978	0.00132836	-1	11.2004	-3.72667	0.668336	-5.57604	2.46049e-08	-1	11.2004	0.481352	0.555465	0.866575	0.386175	0	11.2004
OTU_1551	Bacteria	Planctomycetes	OM190	?	?	?	?	k__Bacteria,p__Planctomycetes,c__OM190,o__?,f__?,g__?,s__?	4.01475	4.14606	3.59443	2.66053	6.50041	3.82348	19.9918	10.3941	0	0	1	1	10	0.8814	0.014	1	8.52535	0.154234	0.794425	0.194145	0.846062	0	8.52535	-0.677661	0.752156	-0.900959	0.36761	0	8.52535	-2.32374	0.721343	-3.22141	0.00127562	-1	8.52535	-0.831895	0.77735	-1.07017	0.284544	0	8.52535
OTU_1552	Bacteria	Proteobacteria	Deltaproteobacteria	Myxococcales	?	?	?	k__Bacteria,p__Proteobacteria,c__Deltaproteobacteria,o__Myxococcales,f__?,g__?,s__?	0	0	0	0	3.19559	5.00991	19.4889	8.99351	0	0	0	1	4	0.926892	0.001	1	5.67113	0	1.77839	0	1	0	5.67113	-4.23922	1.57094	-2.69852	0.00696481	-1	5.67113	-6.87441	1.53385	-4.48179	7.40195e-06	-1	5.67113	-3.899	1.57095	-2.48194	0.013067	-1	5.67113
OTU_1553	Bacteria	Proteobacteria	Deltaproteobacteria	Myxococcales	Sandaracinaceae	?	?	k__Bacteria,p__Proteobacteria,c__Deltaproteobacteria,o__Myxococcales,f__Sandaracinaceae,g__?,s__?	3.31733	2.10822	0.5212	0.715693	12.1006	7.99128	24.3864	6.55961	0	0	1	1	10	0.951216	0.002	1	10.0814	2.8444	1.08795	2.61445	0.00893719	1	10.0814	-1.81432	0.629019	-2.88437	0.00392201	-1	10.0814	-2.86292	0.614133	-4.66172	3.1357e-06	-1	10.0814	-4.65872	1.05277	-4.42522	9.63443e-06	-1	10.0814
OTU_15539	Bacteria	Acidobacteria	Acidobacteria_clade_RB25	Acidobacteria_group_22	?	?	?	k__Bacteria,p__Acidobacteria,c__Acidobacteria_clade_RB25,o__Acidobacteria_group_22,f__?,g__?,s__?	0.150709	0.336995	0.602439	0.848173	2.16431	3.66456	9.55885	3.24405	0	0	0	1	4	0.875306	0.012	1	3.11908	-1.39123	1.55849	-0.892677	0.37203	0	3.11908	-3.2076	1.37646	-2.33033	0.0197889	-1	3.11908	-5.26895	1.3239	-3.97987	6.89537e-05	-1	3.11908	-1.81637	1.33575	-1.35981	0.17389	0	3.11908
OTU_1554	Bacteria	Proteobacteria	Deltaproteobacteria	Myxococcales	BIrii41	?	?	k__Bacteria,p__Proteobacteria,c__Deltaproteobacteria,o__Myxococcales,f__BIrii41,g__?,s__?	4.96709	3.92202	1.51724	2.22229	3.24235	6.15902	12.5234	12.5793	1	0	0	1	7	0.886615	0.027	1	5.56253	1.6988	1.32769	1.27952	0.200714	0	5.56253	0.571919	1.25719	0.454917	0.649169	0	5.56253	-1.3329	1.21934	-1.09313	0.274335	0	5.56253	-1.12688	1.34752	-0.836263	0.403007	0	5.56253
OTU_15540	Bacteria	Chloroflexi	Chloroflexi_Subdivision_8_(TK10)	?	?	?	?	k__Bacteria,p__Chloroflexi,c__Chloroflexi_Subdivision_8_(TK10),o__?,f__?,g__?,s__?	4.86283	2.93095	1.44404	2.06717	10.5384	11.2205	8.4854	4.2094	0	0	1	1	10	0.866613	0.03	1	6.33266	1.68809	0.973504	1.73403	0.0829121	0	6.33266	-1.0942	0.820879	-1.33297	0.182542	0	6.33266	-0.791793	0.827205	-0.957191	0.338471	0	6.33266	-2.78229	0.954869	-2.9138	0.00357061	-1	6.33266
OTU_15541	Bacteria	Proteobacteria	Deltaproteobacteria	Bdellovibrionales	?	?	?	k__Bacteria,p__Proteobacteria,c__Deltaproteobacteria,o__Bdellovibrionales,f__?,g__?,s__?	0.189552	0.423852	0	0	2.28784	5.11577	5.13109	4.38756	0	0	0	1	4	0.821213	0.012	1	1.90212	0.236852	2.15613	0.109851	0.912528	0	1.90212	-3.17045	2.00256	-1.5832	0.113377	0	1.90212	-4.37571	1.9753	-2.21521	0.0267454	-1	1.90212	-3.4073	2.00257	-1.70146	0.0888564	0	1.90212
OTU_1555	Bacteria	Planctomycetes	?	?	?	?	?	k__Bacteria,p__Planctomycetes,c__?,o__?,f__?,g__?,s__?	2.1454	2.48887	1.65257	1.87173	7.8061	11.4634	29.7797	14.3926	0	0	1	1	10	0.904103	0.021	1	10.3459	0.357157	1.13418	0.314902	0.752836	0	10.3459	-1.80924	1.03174	-1.75359	0.0795015	0	10.3459	-3.75854	1.01149	-3.71586	0.00020251	-1	10.3459	-2.1664	1.08216	-2.00193	0.0452925	-1	10.3459
OTU_1556	Bacteria	?	?	?	?	?	?	k__Bacteria,p__?,c__?,o__?,f__?,g__?,s__?	0.963938	1.64197	1.13794	1.93298	22.3319	23.8266	31.0888	9.78035	0	0	1	1	10	0.980889	0.002	1	13.8807	-0.442537	1.14976	-0.384897	0.700314	0	13.8807	-4.58021	0.981736	-4.66541	3.07996e-06	-1	13.8807	-5.06762	0.978981	-5.17643	2.26173e-07	-1	13.8807	-4.13767	0.967378	-4.2772	1.89258e-05	-1	13.8807
OTU_1557	Bacteria	Chloroflexi	Anaerolineae	Anaerolineales	Anaerolineaceae	?	?	k__Bacteria,p__Chloroflexi,c__Anaerolineae,o__Anaerolineales,f__Anaerolineaceae,g__?,s__?	3.21909	4.21325	0.423937	0.592435	3.04205	2.15505	15.9441	5.94239	0	0	1	1	10	0.915976	0.019	1	5.65729	2.83539	1.18368	2.39541	0.0166016	1	5.65729	0.101429	0.845118	0.120017	0.90447	0	5.65729	-2.26035	0.776919	-2.90937	0.00362154	-1	5.65729	-2.73397	1.19424	-2.2893	0.0220622	-1	5.65729
OTU_1558	Bacteria	Proteobacteria	Deltaproteobacteria	Myxococcales	Polyangiaceae	?	?	k__Bacteria,p__Proteobacteria,c__Deltaproteobacteria,o__Myxococcales,f__Polyangiaceae,g__?,s__?	1.51301	1.46214	0.245435	0.548808	19.8187	27.239	26.7315	7.47611	0	0	1	1	10	0.981631	0.001	1	12.0772	2.3125	1.29317	1.78824	0.0737375	0	12.0772	-3.65297	0.928358	-3.93487	8.32424e-05	-1	12.0772	-4.09985	0.925311	-4.43078	9.38937e-06	-1	12.0772	-5.96546	1.20541	-4.94891	7.4631e-07	-1	12.0772
OTU_156	Bacteria	Proteobacteria	Betaproteobacteria	Burkholderiales	Oxalobacteraceae	?	?	k__Bacteria,p__Proteobacteria,c__Betaproteobacteria,o__Burkholderiales,f__Oxalobacteraceae,g__?,s__?	15.5636	6.65998	59.1219	22.6726	13.7749	15.8381	16.7397	5.73295	0	1	0	1	9	0.849186	0.046	1	26.3	-1.92634	0.520374	-3.70184	0.000214038	-1	26.3	0.212633	0.542966	0.391614	0.695344	0	26.3	-0.110559	0.537365	-0.205743	0.836992	0	26.3	2.13898	0.527892	4.05192	5.07994e-05	1	26.3
OTU_15606	Bacteria	Proteobacteria	Betaproteobacteria	SC-I-84	?	?	?	k__Bacteria,p__Proteobacteria,c__Betaproteobacteria,o__SC-I-84,f__?,g__?,s__?	0.301418	0.67399	1.458	1.14035	0.750038	0.723892	1.89481	0.898169	0	1	0	1	9	0.827731	0.033	1	1.10107	-1.93322	1.40909	-1.37197	0.170074	0	1.10107	-1.07778	1.48137	-0.727557	0.466885	0	1.10107	-2.34469	1.3712	-1.70995	0.0872743	0	1.10107	0.855436	1.30361	0.656206	0.511692	0	1.10107
OTU_1561	Bacteria	Proteobacteria	Alphaproteobacteria	Rhodospirillales	Rhodospirillales_Incertae_Sedis	Reyranella	?	k__Bacteria,p__Proteobacteria,c__Alphaproteobacteria,o__Rhodospirillales,f__Rhodospirillales_Incertae_Sedis,g__Reyranella,s__?	5.46444	2.02824	18.5694	2.78117	4.14437	2.75334	6.31323	4.65978	0	1	0	1	9	0.849361	0.02	1	8.62286	-1.77179	0.520729	-3.40252	0.000667685	-1	8.62286	0.336082	0.586968	0.572574	0.566933	0	8.62286	-0.267099	0.558477	-0.478263	0.632463	0	8.62286	2.10787	0.548733	3.84134	0.000122365	1	8.62286
OTU_1562	Bacteria	Chloroflexi	Chloroflexi_Subdivision_2	?	?	?	?	k__Bacteria,p__Chloroflexi,c__Chloroflexi_Subdivision_2,o__?,f__?,g__?,s__?	0.527136	0.487282	0	0	0.896987	1.01317	0	0	1	0	1	0	6	0.774597	0.046	1	0.356031	1.33248	2.69657	0.49414	0.621207	0	0.356031	-0.737842	2.63216	-0.280318	0.779233	0	0.356031	1.4637	2.69657	0.542801	0.587267	0	0.356031	-2.07032	2.65495	-0.779796	0.435511	0	0.356031
OTU_71	Bacteria	Proteobacteria	Betaproteobacteria	Nitrosomonadales	Nitrosomonadaceae	?	?	k__Bacteria,p__Proteobacteria,c__Betaproteobacteria,o__Nitrosomonadales,f__Nitrosomonadaceae,g__?,s__?	503.82	140.139	347.516	157.875	65.4565	51.8278	83.0002	31.7947	1	1	0	0	5	0.922774	0.002	1	249.948	0.535601	0.439622	1.21832	0.223102	0	249.948	2.94659	0.445548	6.6134	3.75583e-11	1	249.948	2.60186	0.44405	5.85939	4.64581e-09	1	249.948	2.41099	0.446257	5.40268	6.56523e-08	1	249.948
OTU_1566	Bacteria	Proteobacteria	Betaproteobacteria	Rhodocyclales	Rhodocyclaceae	?	?	k__Bacteria,p__Proteobacteria,c__Betaproteobacteria,o__Rhodocyclales,f__Rhodocyclaceae,g__?,s__?	0.337584	0.466657	0.275765	0.616629	8.5297	10.136	8.17541	5.05439	0	0	1	1	10	0.878446	0.016	1	4.32961	0.236845	1.69022	0.140127	0.88856	0	4.32961	-4.5266	1.44053	-3.14232	0.00167617	-1	4.32961	-4.46785	1.44152	-3.09939	0.00193919	-1	4.32961	-4.76345	1.44054	-3.30672	0.000943954	-1	4.32961
OTU_1567	Bacteria	?	?	?	?	?	?	k__Bacteria,p__?,c__?,o__?,f__?,g__?,s__?	8.36837	10.3362	6.81925	5.60471	0.206899	0.462641	0.187971	0.420315	1	1	0	0	5	0.987248	0.002	1	3.89562	0.299584	1.03801	0.288615	0.772876	0	3.89562	4.88919	1.3562	3.60506	0.000312087	1	3.89562	4.86507	1.3562	3.58727	0.000334156	1	3.89562	4.5896	1.36557	3.36095	0.000776736	1	3.89562
OTU_1568	Bacteria	Planctomycetes	Phycisphaerae	Tepidisphaerales	Tepidisphaeraceae	?	?	k__Bacteria,p__Planctomycetes,c__Phycisphaerae,o__Tepidisphaerales,f__Tepidisphaeraceae,g__?,s__?	2.0047	1.72351	2.63646	2.18863	20.4938	22.6634	6.4026	7.49282	0	0	1	1	10	0.923492	0.034	1	7.88438	-0.377433	1.07685	-0.350498	0.725965	0	7.88438	-3.35579	0.998331	-3.36141	0.000775469	-1	7.88438	-1.68378	1.02166	-1.64808	0.0993362	0	7.88438	-2.97836	0.996105	-2.99001	0.0027897	-1	7.88438
OTU_1569	Bacteria	Planctomycetes	Phycisphaerae	Tepidisphaerales	Tepidisphaeraceae	?	?	k__Bacteria,p__Planctomycetes,c__Phycisphaerae,o__Tepidisphaerales,f__Tepidisphaeraceae,g__?,s__?	1.19007	1.44108	0.178502	0.399143	0	0	0.758127	0.8085	1	0	0	1	7	0.741377	0.033	1	0.531676	1.93609	2.18558	0.885846	0.375701	0	0.531676	2.6685	2.18558	1.22096	0.222102	0	0.531676	0.62916	2.12313	0.296336	0.766973	0	0.531676	0.732412	2.30109	0.318289	0.750266	0	0.531676
OTU_157	Bacteria	Gemmatimonadetes	Longimicrobia	Longimicrobiales	Longimicrobiaceae	?	?	k__Bacteria,p__Gemmatimonadetes,c__Longimicrobia,o__Longimicrobiales,f__Longimicrobiaceae,g__?,s__?	3.51052	3.4051	0	0	0.919756	1.65281	0.280507	0.627233	1	0	0	0	1	0.772119	0.028	1	1.1777	4.05406	1.98715	2.04014	0.041336	1	1.1777	1.9733	1.89751	1.03994	0.298366	0	1.1777	3.60821	1.98715	1.81577	0.0694053	0	1.1777	-2.08076	2.07966	-1.00053	0.317055	0	1.1777
OTU_15709	Bacteria	Planctomycetes	Planctomycetacia	Planctomycetales	Planctomycetaceae	?	?	k__Bacteria,p__Planctomycetes,c__Planctomycetacia,o__Planctomycetales,f__Planctomycetaceae,g__?,s__?	4.8952	2.92814	0.796965	1.21808	1.61085	1.9459	0.187971	0.420315	1	0	1	0	6	0.833555	0.029	1	1.87275	2.74681	1.34719	2.03891	0.0414588	1	1.87275	1.55473	1.19252	1.30373	0.192327	0	1.87275	4.09973	1.41334	2.90073	0.00372298	1	1.87275	-1.19209	1.41251	-0.843946	0.398699	0	1.87275
OTU_1573	Bacteria	Acidobacteria	Acidobacteriia_(Acidobacteria_group_1)	Acidobacteriales	Acidobacteriaceae	Acidicapsa	?	k__Bacteria,p__Acidobacteria,c__Acidobacteriia_(Acidobacteria_group_1),o__Acidobacteriales,f__Acidobacteriaceae,g__Acidicapsa,s__?	1.02459	1.89806	1.15471	0.179877	0	0	0	0	1	1	0	0	5	0.83666	0.014	1	0.544824	-0.154395	2.13792	-0.0722171	0.942429	0	0.544824	2.45326	2.23315	1.09856	0.271959	0	0.544824	2.42914	2.23315	1.08776	0.2767	0	0.544824	2.60766	2.24465	1.16172	0.245349	0	0.544824
OTU_15730	Bacteria	Actinobacteria	Acidimicrobiia	Acidimicrobiales	?	?	?	k__Bacteria,p__Actinobacteria,c__Acidimicrobiia,o__Acidimicrobiales,f__?,g__?,s__?	0.174776	0.390811	0.851416	0.911835	0	0	0	0	0	1	0	0	2	0.705557	0.037	1	0.256548	-1.78845	3.88484	-0.460368	0.645252	0	0.256548	0.392188	3.91965	0.100057	0.920299	0	0.256548	0.36807	3.91965	0.0939038	0.925186	0	0.256548	2.18064	3.88491	0.56131	0.574586	0	0.256548
OTU_15736	Bacteria	Acidobacteria	Acidobacteria_clade_RB25	Acidobacteria_group_22	?	?	?	k__Bacteria,p__Acidobacteria,c__Acidobacteria_clade_RB25,o__Acidobacteria_group_22,f__?,g__?,s__?	7.73437	4.25021	10.8419	11.7863	0.314283	0.702759	0.180995	0.404717	1	1	0	0	5	0.936284	0.003	1	4.76789	-0.480015	0.960867	-0.499564	0.617382	0	4.76789	4.21877	1.30462	3.23372	0.00122191	1	4.76789	4.75537	1.30818	3.6351	0.000277872	1	4.76789	4.69878	1.30296	3.60623	0.000310677	1	4.76789
OTU_15748	Bacteria	Acidobacteria	Solibacteres_(Acidobacteria_group_3)	Solibacterales	?	?	?	k__Bacteria,p__Acidobacteria,c__Solibacteres_(Acidobacteria_group_3),o__Solibacterales,f__?,g__?,s__?	0.150709	0.336995	0.357004	0.798285	0.157142	0.351379	2.05488	1.87897	0	0	0	1	4	0.777454	0.026	1	0.679934	-0.897997	2.21982	-0.404536	0.685818	0	0.679934	-0.184895	2.22108	-0.0832455	0.933656	0	0.679934	-3.05381	2.07699	-1.4703	0.14148	0	0.679934	0.713102	2.21983	0.321242	0.748027	0	0.679934
OTU_15752	Bacteria	Chloroflexi	JG30-KF-CM66	?	?	?	?	k__Bacteria,p__Chloroflexi,c__JG30-KF-CM66,o__?,f__?,g__?,s__?	0.531214	0.494638	0	0	0	0	0	0	1	0	0	0	1	0.774597	0.031	1	0.132804	1.33828	4.26527	0.313761	0.753703	0	0.132804	1.49361	4.26527	0.35018	0.726204	0	0.132804	1.46949	4.26527	0.344525	0.730451	0	0.132804	0	4.27969	0	1	0	0.132804
OTU_15756	Bacteria	Proteobacteria	Alphaproteobacteria	Rhodospirillales	DA111	?	?	k__Bacteria,p__Proteobacteria,c__Alphaproteobacteria,o__Rhodospirillales,f__DA111,g__?,s__?	0.892866	0.626024	0	0	0	0	0	0	1	0	0	0	1	0.894427	0.004	1	0.223216	2.08685	4.00271	0.52136	0.602116	0	0.223216	2.24219	4.00271	0.560167	0.575365	0	0.223216	2.21807	4.00271	0.554142	0.579482	0	0.223216	0	4.05365	0	1	0	0.223216
OTU_1576	Bacteria	Proteobacteria	Alphaproteobacteria	Rhodospirillales	DA111	?	?	k__Bacteria,p__Proteobacteria,c__Alphaproteobacteria,o__Rhodospirillales,f__DA111,g__?,s__?	1.21034	1.74341	3.7491	4.05285	0	0	0	0	0	1	0	0	2	0.777665	0.023	1	1.23986	-1.62724	2.04124	-0.797182	0.425345	0	1.23986	2.68804	2.20714	1.21788	0.223269	0	1.23986	2.66392	2.20714	1.20695	0.22745	0	1.23986	4.31528	2.16544	1.99279	0.0462842	1	1.23986
OTU_15763	Bacteria	Ca._Latescibacteria_(WS3)	?	?	?	?	?	k__Bacteria,p__Ca._Latescibacteria_(WS3),c__?,o__?,f__?,g__?,s__?	7.21343	4.91229	7.83935	3.06194	1.18957	1.48969	2.91871	5.23453	1	1	0	0	5	0.886337	0.008	1	4.79026	-0.132456	0.908866	-0.145737	0.884129	0	4.79026	2.71287	1.0745	2.52478	0.0115772	1	4.79026	1.27352	0.954996	1.33354	0.182356	0	4.79026	2.84533	1.07837	2.63854	0.00832639	1	4.79026
OTU_1578	Bacteria	Proteobacteria	Alphaproteobacteria	Caulobacterales	Caulobacteraceae	Brevundimonas	?	k__Bacteria,p__Proteobacteria,c__Alphaproteobacteria,o__Caulobacterales,f__Caulobacteraceae,g__Brevundimonas,s__?	4.34392	4.42227	0.275765	0.616629	1.68376	1.4547	0.187971	0.420315	1	0	1	0	6	0.914169	0.003	1	1.62285	3.79158	1.455	2.60589	0.00916347	1	1.62285	1.38885	1.24247	1.11782	0.263644	0	1.62285	3.92279	1.455	2.69608	0.0070161	1	1.62285	-2.40272	1.51307	-1.58797	0.112292	0	1.62285
OTU_15795	Bacteria	Proteobacteria	Alphaproteobacteria	Rhodospirillales	Rhodospirillaceae	?	?	k__Bacteria,p__Proteobacteria,c__Alphaproteobacteria,o__Rhodospirillales,f__Rhodospirillaceae,g__?,s__?	0.150709	0.336995	0	0	0.727142	0.764837	0	0	0	0	1	0	3	0.704977	0.036	1	0.219463	0.236854	4.07712	0.0580934	0.953674	0	0.219463	-1.56592	4.04731	-0.386904	0.698827	0	0.219463	0.368071	4.07712	0.0902773	0.928067	0	0.219463	-1.80278	4.0474	-0.445416	0.656019	0	0.219463
OTU_15797	Bacteria	Proteobacteria	Alphaproteobacteria	Rhodospirillales	DA111	?	?	k__Bacteria,p__Proteobacteria,c__Alphaproteobacteria,o__Rhodospirillales,f__DA111,g__?,s__?	1.48599	1.56502	0.711302	1.59052	0	0	0	0	1	0	0	0	1	0.735544	0.014	1	0.549322	1.06613	2.79707	0.381159	0.703086	0	0.549322	2.97281	2.82475	1.05242	0.292609	0	0.549322	2.9487	2.82475	1.04388	0.296542	0	0.549322	1.90669	2.89854	0.65781	0.51066	0	0.549322
OTU_158	Bacteria	Gemmatimonadetes	Gemmatimonadetes_(class)	Gemmatimonadales	Gemmatimonadaceae	?	?	k__Bacteria,p__Gemmatimonadetes,c__Gemmatimonadetes_(class),o__Gemmatimonadales,f__Gemmatimonadaceae,g__?,s__?	29.5507	17.2199	11.3223	4.14892	68.937	41.4135	43.1679	19.7201	0	0	1	1	10	0.856048	0.012	1	38.2445	1.36505	0.509803	2.67761	0.00741494	1	38.2445	-1.23251	0.473691	-2.60194	0.00926992	-1	38.2445	-0.552538	0.47779	-1.15645	0.247499	0	38.2445	-2.59757	0.503338	-5.16068	2.46061e-07	-1	38.2445
OTU_15805	Bacteria	Acidobacteria	Acidobacteria_clade_RB25	Acidobacteria_group_22	?	?	?	k__Bacteria,p__Acidobacteria,c__Acidobacteria_clade_RB25,o__Acidobacteria_group_22,f__?,g__?,s__?	3.19292	2.67003	1.97955	3.12219	0	0	0	0	1	1	0	0	5	0.83666	0.021	1	1.29312	0.673258	1.79157	0.375793	0.707071	0	1.29312	4.08703	1.95038	2.0955	0.0361265	1	1.29312	4.06291	1.95038	2.08314	0.0372389	1	1.29312	3.41377	1.98106	1.72321	0.0848514	0	1.29312
OTU_15816	Bacteria	Acidobacteria	Acidobacteriia_(Acidobacteria_group_1)	Acidobacteriales	Acidobacteriaceae	?	?	k__Bacteria,p__Acidobacteria,c__Acidobacteriia_(Acidobacteria_group_1),o__Acidobacteriales,f__Acidobacteriaceae,g__?,s__?	0.736944	0.843879	0	0	0	0	0	0	1	0	0	0	1	0.774597	0.031	1	0.184236	1.80691	4.24213	0.425944	0.670149	0	0.184236	1.96225	4.24213	0.462561	0.643679	0	0.184236	1.93813	4.24213	0.456876	0.64776	0	0.184236	0	4.27969	0	1	0	0.184236
OTU_1582	Bacteria	Chloroflexi	Chloroflexi_Subdivision_2	?	?	?	?	k__Bacteria,p__Chloroflexi,c__Chloroflexi_Subdivision_2,o__?,f__?,g__?,s__?	0	0	0.178502	0.399143	0.411346	0.588814	2.44919	1.87244	0	0	0	1	4	0.897725	0.001	1	0.759759	-0.917307	1.94138	-0.472503	0.636568	0	0.759759	-1.32941	1.93881	-0.685687	0.49291	0	0.759759	-3.88617	1.76491	-2.20191	0.027672	-1	0.759759	-0.412108	1.93882	-0.212557	0.831673	0	0.759759
OTU_1583	Bacteria	Verrucomicrobia	OPB35_soil_group	?	?	?	?	k__Bacteria,p__Verrucomicrobia,c__OPB35_soil_group,o__?,f__?,g__?,s__?	2.56647	2.36413	0.396409	0.547256	11.5595	9.7642	2.80572	2.71787	0	0	1	1	10	0.910501	0.011	1	4.33201	2.4544	1.32507	1.85227	0.0639866	0	4.33201	-2.17509	0.983957	-2.21056	0.0270665	-1	4.33201	-0.116621	1.04317	-0.111796	0.910985	0	4.33201	-4.62949	1.28295	-3.60847	0.000308004	-1	4.33201
OTU_1585	Bacteria	Gemmatimonadetes	Gemmatimonadetes_(class)	Gemmatimonadales	Gemmatimonadaceae	Gemmatimonas	?	k__Bacteria,p__Gemmatimonadetes,c__Gemmatimonadetes_(class),o__Gemmatimonadales,f__Gemmatimonadaceae,g__Gemmatimonas,s__?	1.52104	1.47108	0	0	5.69258	4.77677	0.790446	0.818999	1	0	1	0	6	0.849115	0.021	1	2.00102	2.88375	1.4292	2.01774	0.0436188	1	2.00102	-1.88139	1.13388	-1.65925	0.0970648	0	2.00102	0.933754	1.32074	0.706993	0.479571	0	2.00102	-4.76513	1.36952	-3.47943	0.00050248	-1	2.00102
OTU_4297	Bacteria	Proteobacteria	Betaproteobacteria	Nitrosomonadales	Nitrosomonadaceae	?	?	k__Bacteria,p__Proteobacteria,c__Betaproteobacteria,o__Nitrosomonadales,f__Nitrosomonadaceae,g__?,s__?	3.47607	3.11328	0.86987	0.823029	0	0	0	0	1	1	0	0	5	0.894427	0.004	1	1.08648	1.98757	1.5569	1.27662	0.201737	0	1.08648	4.20802	1.6475	2.55419	0.0106435	1	1.08648	4.1839	1.6475	2.53955	0.0110994	1	1.08648	2.22045	1.77435	1.25142	0.210782	0	1.08648
OTU_159	Bacteria	Acidobacteria	Solibacteres_(Acidobacteria_group_3)	Solibacterales	Bryobacteraceae	Bryobacter	?	k__Bacteria,p__Acidobacteria,c__Solibacteres_(Acidobacteria_group_3),o__Solibacterales,f__Bryobacteraceae,g__Bryobacter,s__?	155.739	50.1946	108.187	35.3446	93.9261	67.4018	6.93154	5.82911	1	1	0	0	5	0.850596	0.02	1	91.1957	0.526581	0.637125	0.826496	0.408523	0	91.1957	0.725807	0.637252	1.13896	0.254718	0	91.1957	4.48541	0.681451	6.58215	4.63704e-11	1	91.1957	0.199226	0.638835	0.311859	0.755148	0	91.1957
OTU_15903	Bacteria	Elusimicrobia	Elusimicrobia_(class)	Lineage_IIa	?	?	?	k__Bacteria,p__Elusimicrobia,c__Elusimicrobia_(class),o__Lineage_IIa,f__?,g__?,s__?	0.527136	0.487282	0	0	0	0	0	0	1	0	0	0	1	0.774597	0.046	1	0.131784	1.32864	4.26583	0.311461	0.75545	0	0.131784	1.48397	4.26583	0.347875	0.727934	0	0.131784	1.45986	4.26583	0.342221	0.732184	0	0.131784	0	4.27969	0	1	0	0.131784
OTU_15905	Bacteria	Acidobacteria	Solibacteres_(Acidobacteria_group_3)	Solibacterales	Solibacteraceae	Ca._Solibacter	?	k__Bacteria,p__Acidobacteria,c__Solibacteres_(Acidobacteria_group_3),o__Solibacterales,f__Solibacteraceae,g__Ca._Solibacter,s__?	22.1603	8.9599	36.4233	8.63721	48.5763	21.8901	26.7708	5.31003	0	1	1	0	8	0.796651	0.014	1	33.4827	-0.718725	0.382426	-1.87938	0.0601922	0	33.4827	-1.13964	0.376788	-3.02461	0.00248953	-1	33.4827	-0.268545	0.386659	-0.694528	0.487351	0	33.4827	-0.420913	0.371606	-1.13269	0.257346	0	33.4827
OTU_1591	Bacteria	Firmicutes	Bacilli	Bacillales	Planococcaceae	Sporosarcina	?	k__Bacteria,p__Firmicutes,c__Bacilli,o__Bacillales,f__Planococcaceae,g__Sporosarcina,s__?	3.65858	2.85536	0.878204	0.827224	4.20204	2.88745	1.46154	2.75662	1	0	1	0	6	0.87785	0.009	1	2.55009	2.03464	1.18752	1.71335	0.086648	0	2.55009	-0.204452	0.989449	-0.206632	0.836297	0	2.55009	1.24016	1.07624	1.15232	0.249191	0	2.55009	-2.23909	1.1872	-1.88602	0.0592917	0	2.55009
OTU_15910	Bacteria	Gemmatimonadetes	Gemmatimonadetes_(class)	Gemmatimonadales	Gemmatimonadaceae	?	?	k__Bacteria,p__Gemmatimonadetes,c__Gemmatimonadetes_(class),o__Gemmatimonadales,f__Gemmatimonadaceae,g__?,s__?	0.894142	1.16386	0	0	0	0	0	0	1	0	0	0	1	0.774597	0.039	1	0.223535	2.08894	4.23138	0.493677	0.621534	0	0.223535	2.24427	4.23138	0.530388	0.595843	0	0.223535	2.22016	4.23138	0.524688	0.5998	0	0.223535	0	4.27969	0	1	0	0.223535
OTU_15913	Bacteria	Bacteroidetes	Cytophagia	Cytophagales	Cytophagaceae	?	?	k__Bacteria,p__Bacteroidetes,c__Cytophagia,o__Cytophagales,f__Cytophagaceae,g__?,s__?	1.11605	0.855737	0.699702	0.662528	0	0	0	0	1	1	0	0	5	0.83666	0.011	1	0.453937	0.680719	2.15342	0.316111	0.751918	0	0.453937	2.55553	2.18616	1.16896	0.24242	0	0.453937	2.53141	2.18616	1.15793	0.246893	0	0.453937	1.87481	2.26493	0.827757	0.407808	0	0.453937
OTU_15915	Bacteria	Armatimonadetes	Armatimonadetes_Group_4	?	?	?	?	k__Bacteria,p__Armatimonadetes,c__Armatimonadetes_Group_4,o__?,f__?,g__?,s__?	0.582157	0.532657	0	0	0	0	0	0	1	0	0	0	1	0.774597	0.031	1	0.145539	1.46186	4.25844	0.343286	0.731383	0	0.145539	1.6172	4.25844	0.379763	0.704121	0	0.145539	1.59308	4.25844	0.3741	0.70833	0	0.145539	0	4.27969	0	1	0	0.145539
OTU_15640	Archaea	Thaumarchaeota	Nitrososphaeria	Nitrososphaerales	?	?	?	k__Archaea,p__Thaumarchaeota,c__Nitrososphaeria,o__Nitrososphaerales,f__?,g__?,s__?	2.07646	1.22838	1.33041	1.52441	0	0	0	0	1	1	0	0	5	0.894427	0.002	1	0.851716	0.641985	1.60119	0.400943	0.688462	0	0.851716	3.4669	1.74323	1.98878	0.0467257	1	0.851716	3.44278	1.74323	1.97494	0.0482746	1	0.851716	2.82491	1.79322	1.57533	0.11518	0	0.851716
OTU_15933	Bacteria	Kiritimatiellaeota	WCHB1-41	?	?	?	?	k__Bacteria,p__Kiritimatiellaeota,c__WCHB1-41,o__?,f__?,g__?,s__?	0.189552	0.423852	0.178502	0.399143	0.435755	0.610349	1.24534	0.402853	0	0	0	1	4	0.779573	0.019	1	0.512287	-0.340237	1.89815	-0.179246	0.857744	0	0.512287	-0.773688	1.89488	-0.408304	0.68305	0	0.512287	-2.32674	1.7669	-1.31684	0.187891	0	0.512287	-0.433451	1.89489	-0.228748	0.819065	0	0.512287
OTU_15934	Bacteria	Bacteroidetes	Sphingobacteriia	Sphingobacteriales	Sphingobacteriaceae	?	?	k__Bacteria,p__Bacteroidetes,c__Sphingobacteriia,o__Sphingobacteriales,f__Sphingobacteriaceae,g__?,s__?	0.876688	0.622674	0	0	0	0	0	0	1	0	0	0	1	0.894427	0.009	1	0.219172	2.06218	4.02018	0.512957	0.607981	0	0.219172	2.21751	4.02018	0.551596	0.581225	0	0.219172	2.1934	4.02018	0.545597	0.585343	0	0.219172	0	4.07	0	1	0	0.219172
OTU_15935	Bacteria	Proteobacteria	Deltaproteobacteria	Myxococcales	KD3-10	?	?	k__Bacteria,p__Proteobacteria,c__Deltaproteobacteria,o__Myxococcales,f__KD3-10,g__?,s__?	0.883575	0.547088	1.17492	1.34058	2.98348	1.09459	8.59647	3.90242	0	0	1	1	10	0.921448	0.002	1	3.40961	-0.359059	1.06865	-0.335994	0.736876	0	3.40961	-1.75197	0.933133	-1.87752	0.0604471	0	3.40961	-3.28891	0.882431	-3.7271	0.000193693	-1	3.40961	-1.39292	0.929717	-1.49821	0.134077	0	3.40961
OTU_15937	Bacteria	Acidobacteria	Subgroup_6	?	?	?	?	k__Bacteria,p__Acidobacteria,c__Subgroup_6,o__?,f__?,g__?,s__?	1.36766	0.905365	0	0	0	0	0	0	1	0	0	0	1	0.894427	0.009	1	0.341915	2.70485	3.52574	0.767173	0.442979	0	0.341915	2.86019	3.52574	0.811231	0.417233	0	0.341915	2.83607	3.52574	0.80439	0.421172	0	0.341915	0	3.60392	0	1	0	0.341915
OTU_15939	Bacteria	Actinobacteria	Acidimicrobiia	Acidimicrobiales	Acidimicrobiaceae	?	?	k__Bacteria,p__Actinobacteria,c__Acidimicrobiia,o__Acidimicrobiales,f__Acidimicrobiaceae,g__?,s__?	0.72598	0.740058	0.178502	0.399143	0	0	0	0	1	0	0	0	1	0.693966	0.041	1	0.22612	1.21062	4.03369	0.300126	0.764081	0	0.22612	1.94303	4.03369	0.481699	0.63002	0	0.22612	1.91891	4.03369	0.47572	0.634274	0	0.22612	0.732408	4.07231	0.179851	0.85727	0	0.22612
OTU_15943	Bacteria	Planctomycetes	Planctomycetacia	Planctomycetales	Planctomycetaceae	?	?	k__Bacteria,p__Planctomycetes,c__Planctomycetacia,o__Planctomycetales,f__Planctomycetaceae,g__?,s__?	1.77236	0.817992	0	0	0.895796	0.980031	0	0	1	0	1	0	6	0.894427	0.003	1	0.66704	3.07861	1.78531	1.72441	0.084633	0	0.66704	0.93773	1.67884	0.558559	0.576463	0	0.66704	3.20983	1.78531	1.79791	0.0721907	0	0.66704	-2.14088	1.85437	-1.15451	0.248293	0	0.66704
OTU_15946	Bacteria	Actinobacteria	Acidimicrobiia	Acidimicrobiales	?	?	?	k__Bacteria,p__Actinobacteria,c__Acidimicrobiia,o__Acidimicrobiales,f__?,g__?,s__?	0.582157	0.532657	0.700442	0.641358	0	0	0	0	1	1	0	0	5	0.774597	0.032	1	0.32065	-0.281154	2.69926	-0.10416	0.917043	0	0.32065	1.6059	2.7263	0.589041	0.555834	0	0.32065	1.58178	2.7263	0.580194	0.561784	0	0.32065	1.88705	2.73174	0.690789	0.489698	0	0.32065
OTU_1595	Bacteria	Ca._Latescibacteria_(WS3)	?	?	?	?	?	k__Bacteria,p__Ca._Latescibacteria_(WS3),c__?,o__?,f__?,g__?,s__?	1.13926	1.27705	0	0	3.2107	1.43705	11.4544	2.40111	0	0	1	1	10	0.963283	0.002	1	3.95108	2.53429	1.19449	2.12164	0.0338678	1	3.95108	-1.40135	0.852739	-1.64336	0.100309	0	3.95108	-3.23659	0.795228	-4.07001	4.70109e-05	-1	3.95108	-3.93564	1.1188	-3.51773	0.000435262	-1	3.95108
OTU_15965	Bacteria	Planctomycetes	Planctomycetacia	Planctomycetales	Planctomycetaceae	?	?	k__Bacteria,p__Planctomycetes,c__Planctomycetacia,o__Planctomycetales,f__Planctomycetaceae,g__?,s__?	0.551204	0.503947	0	0	0	0	0	0	1	0	0	0	1	0.774597	0.041	1	0.137801	1.38898	4.2624	0.325867	0.744525	0	0.137801	1.54431	4.2624	0.362311	0.71712	0	0.137801	1.52019	4.2624	0.356652	0.721352	0	0.137801	0	4.27969	0	1	0	0.137801
OTU_160	Bacteria	Verrucomicrobia	Spartobacteria	Chthoniobacterales	DA101_soil_group	?	?	k__Bacteria,p__Verrucomicrobia,c__Spartobacteria,o__Chthoniobacterales,f__DA101_soil_group,g__?,s__?	14.0682	11.7522	5.019	3.71717	1.09118	1.01153	0.790446	0.818999	1	1	0	0	5	0.954078	0.002	1	5.24222	1.46776	0.730319	2.00976	0.044457	1	5.24222	3.58003	0.895799	3.99647	6.42942e-05	1	5.24222	4.09607	0.983305	4.16561	3.1052e-05	1	5.24222	2.11227	0.932686	2.26472	0.0235299	1	5.24222
OTU_1602	Bacteria	Bacteroidetes	Sphingobacteriia	Sphingobacteriales	AKYH767	?	?	k__Bacteria,p__Bacteroidetes,c__Sphingobacteriia,o__Sphingobacteriales,f__AKYH767,g__?,s__?	3.28623	0.962876	4.07591	2.60643	4.26307	3.95663	15.0708	2.62376	0	0	1	1	10	0.851013	0.039	1	6.67399	-0.320937	0.69046	-0.464817	0.642063	0	6.67399	-0.35192	0.680218	-0.517363	0.604903	0	6.67399	-2.20324	0.623747	-3.53227	0.000412015	-1	6.67399	-0.0309825	0.681373	-0.0454707	0.963732	0	6.67399
OTU_16031	Bacteria	Actinobacteria	Thermoleophilia	Solirubrobacterales	?	?	?	k__Bacteria,p__Actinobacteria,c__Thermoleophilia,o__Solirubrobacterales,f__?,g__?,s__?	0.742157	0.74697	0	0	0	0	0	0	1	0	0	0	1	0.774597	0.029	1	0.185539	1.81738	4.2417	0.428457	0.668319	0	0.185539	1.97272	4.2417	0.465078	0.641876	0	0.185539	1.9486	4.2417	0.459392	0.645953	0	0.185539	0	4.27969	0	1	0	0.185539
OTU_16038	Bacteria	Actinobacteria	Thermoleophilia	Solirubrobacterales	?	?	?	k__Bacteria,p__Actinobacteria,c__Thermoleophilia,o__Solirubrobacterales,f__?,g__?,s__?	12.1842	9.55215	17.4016	9.82408	1.32217	1.01161	0	0	1	1	0	0	5	0.978377	0.002	1	7.72699	-0.517887	0.75154	-0.6891	0.49076	0	7.72699	3.27521	0.935907	3.49951	0.000466121	1	7.72699	5.98854	1.17041	5.1166	3.1109e-07	1	7.72699	3.7931	0.934049	4.06092	4.88801e-05	1	7.72699
OTU_16068	Bacteria	Actinobacteria	Acidimicrobiia	Acidimicrobiales	?	?	?	k__Bacteria,p__Actinobacteria,c__Acidimicrobiia,o__Acidimicrobiales,f__?,g__?,s__?	0.754256	0.785734	0	0	0	0	0	0	1	0	0	0	1	0.774597	0.029	1	0.188564	1.83947	4.24078	0.433757	0.664465	0	0.188564	1.99481	4.24078	0.470386	0.638079	0	0.188564	1.97069	4.24078	0.464699	0.642147	0	0.188564	0	4.27969	0	1	0	0.188564
OTU_16076	Bacteria	Halanaerobiales_phylum_incertae_sedis	Halanaerobiales_class_incertae_sedis	Halanaerobiales	ODP1230B8.23	?	?	k__Bacteria,p__Halanaerobiales_phylum_incertae_sedis,c__Halanaerobiales_class_incertae_sedis,o__Halanaerobiales,f__ODP1230B8.23,g__?,s__?	0.916933	1.07242	0	0	0	0	0	0	1	0	0	0	1	0.774597	0.029	1	0.229233	2.12371	4.2302	0.502035	0.615643	0	0.229233	2.27904	4.2302	0.538756	0.590055	0	0.229233	2.25492	4.2302	0.533054	0.593996	0	0.229233	0	4.27969	0	1	0	0.229233
OTU_1608	Bacteria	Planctomycetes	Planctomycetacia	Planctomycetales	Planctomycetaceae	?	?	k__Bacteria,p__Planctomycetes,c__Planctomycetacia,o__Planctomycetales,f__Planctomycetaceae,g__?,s__?	5.08602	9.72979	0	0	0	0	0	0	1	0	0	0	1	0.774597	0.031	1	1.27151	4.59552	3.29191	1.396	0.162714	0	1.27151	4.75085	3.29191	1.44319	0.148967	0	1.27151	4.72674	3.29191	1.43586	0.151041	0	1.27151	0	3.40517	0	1	0	1.27151
OTU_16082	Bacteria	Chloroflexi	Chloroflexi_Subdivision_8_(TK10)	?	?	?	?	k__Bacteria,p__Chloroflexi,c__Chloroflexi_Subdivision_8_(TK10),o__?,f__?,g__?,s__?	0.567381	0.520874	0	0	0	0	0	0	1	0	0	0	1	0.774597	0.029	1	0.141845	1.42723	4.26029	0.335006	0.73762	0	0.141845	1.58256	4.26029	0.371467	0.710289	0	0.141845	1.55844	4.26029	0.365806	0.714509	0	0.141845	0	4.27969	0	1	0	0.141845
OTU_1611	Bacteria	Bacteroidetes	Sphingobacteriia	Sphingobacteriales	CWT_CU03-E12	?	?	k__Bacteria,p__Bacteroidetes,c__Sphingobacteriia,o__Sphingobacteriales,f__CWT_CU03-E12,g__?,s__?	8.45049	6.81734	0.245435	0.548808	1.0893	2.43575	0	0	1	0	0	0	1	0.929299	0.002	1	2.44631	4.74953	1.76494	2.69104	0.00712291	1	2.44631	2.90753	1.63262	1.7809	0.074928	0	2.44631	5.45783	1.76494	3.09236	0.00198575	1	2.44631	-1.842	1.85829	-0.991237	0.32157	0	2.44631
OTU_16117	Bacteria	Proteobacteria	Alphaproteobacteria	Rhodospirillales	DA111	?	?	k__Bacteria,p__Proteobacteria,c__Alphaproteobacteria,o__Rhodospirillales,f__DA111,g__?,s__?	0.527136	0.487282	0	0	0	0	0	0	1	0	0	0	1	0.774597	0.046	1	0.131784	1.32864	4.26583	0.311461	0.75545	0	0.131784	1.48397	4.26583	0.347875	0.727934	0	0.131784	1.45986	4.26583	0.342221	0.732184	0	0.131784	0	4.27969	0	1	0	0.131784
OTU_16143	Bacteria	Acidobacteria	Acidobacteria_clade_RB25	Acidobacteria_group_22	?	?	?	k__Bacteria,p__Acidobacteria,c__Acidobacteria_clade_RB25,o__Acidobacteria_group_22,f__?,g__?,s__?	1.59197	2.08081	0	0	0	0	0	0	1	0	0	0	1	0.894427	0.004	1	0.397992	2.92182	3.47429	0.840984	0.400357	0	0.397992	3.07716	3.47429	0.885694	0.375783	0	0.397992	3.05304	3.47429	0.878752	0.379536	0	0.397992	0	3.55901	0	1	0	0.397992
OTU_223	Archaea	Thaumarchaeota	Nitrososphaeria	Nitrososphaerales	?	?	?	k__Archaea,p__Thaumarchaeota,c__Nitrososphaeria,o__Nitrososphaerales,f__?,g__?,s__?	40.4509	13.5838	37.3982	17.9618	26.4833	20.3269	6.47521	1.7582	1	1	0	0	5	0.838189	0.024	1	27.7019	0.115	0.520503	0.22094	0.825139	0	27.7019	0.596342	0.523683	1.13875	0.254809	0	27.7019	2.63242	0.570025	4.61807	3.87319e-06	1	27.7019	0.481342	0.527027	0.913316	0.361076	0	27.7019
OTU_16169	Bacteria	Planctomycetes	Planctomycetacia	Planctomycetales	Planctomycetaceae	?	?	k__Bacteria,p__Planctomycetes,c__Planctomycetacia,o__Planctomycetales,f__Planctomycetaceae,g__?,s__?	0.567381	0.520874	1.81929	1.53958	0	0	0	0	1	1	0	0	5	0.83666	0.018	1	0.596667	-1.70169	2.04156	-0.833523	0.40455	0	0.596667	1.56727	2.17648	0.72009	0.471469	0	0.596667	1.54315	2.17648	0.709009	0.478319	0	0.596667	3.26895	2.0802	1.57146	0.116076	0	0.596667
OTU_16197	Bacteria	Verrucomicrobia	Verrucomicrobiae	Verrucomicrobiales	DEV007	?	?	k__Bacteria,p__Verrucomicrobia,c__Verrucomicrobiae,o__Verrucomicrobiales,f__DEV007,g__?,s__?	0.555282	0.801731	0	0	0	0	0.96483	0.667438	1	0	0	1	7	0.774597	0.04	1	0.380028	1.39346	2.63521	0.528784	0.596956	0	0.380028	1.54879	2.63521	0.58773	0.556714	0	0.380028	-0.821517	2.56143	-0.320726	0.748418	0	0.380028	0	2.66352	0	1	0	0.380028
OTU_16201	Bacteria	Acidobacteria	Blastocatellia_(Acidobacteria_group_4)	Blastocatellales	Blastocatellaceae	2020-11-24	?	k__Bacteria,p__Acidobacteria,c__Blastocatellia_(Acidobacteria_group_4),o__Blastocatellales,f__Blastocatellaceae,g__11-24,s__?	0.570058	0.52326	0.86987	0.823029	0	0	0	0	1	1	0	0	5	0.774597	0.033	1	0.359982	-0.630534	2.61149	-0.241446	0.80921	0	0.359982	1.57989	2.66534	0.592752	0.553347	0	0.359982	1.55577	2.66534	0.583704	0.55942	0	0.359982	2.21042	2.6428	0.836394	0.402933	0	0.359982
OTU_16218	Bacteria	Proteobacteria	Deltaproteobacteria	Myxococcales	Archangiaceae	?	?	k__Bacteria,p__Proteobacteria,c__Deltaproteobacteria,o__Myxococcales,f__Archangiaceae,g__?,s__?	0.947886	0.957568	0	0	0	0	0	0	1	0	0	0	1	0.774597	0.029	1	0.236972	2.16931	4.22868	0.512999	0.607952	0	0.236972	2.32464	4.22868	0.549732	0.582503	0	0.236972	2.30053	4.22868	0.544029	0.586421	0	0.236972	0	4.27969	0	1	0	0.236972
OTU_1622	Bacteria	Planctomycetes	Planctomycetacia	Planctomycetales	Planctomycetaceae	Planctomyces	?	k__Bacteria,p__Planctomycetes,c__Planctomycetacia,o__Planctomycetales,f__Planctomycetaceae,g__Planctomyces,s__?	8.18172	3.94997	5.64641	3.51611	12.9641	4.2262	5.25046	2.8929	1	0	1	0	6	0.812358	0.035	1	8.01067	0.545454	0.570077	0.956807	0.338665	0	8.01067	-0.656115	0.523385	-1.2536	0.209988	0	8.01067	0.669676	0.569697	1.17549	0.239797	0	8.01067	-1.20157	0.559001	-2.14949	0.0315953	-1	8.01067
OTU_737	Bacteria	Nitrospirae	Nitrospira	Nitrospirales	Nitrospiraceae	Nitrospira_(Nitrospiraceae)	?	k__Bacteria,p__Nitrospirae,c__Nitrospira,o__Nitrospirales,f__Nitrospiraceae,g__Nitrospira_(Nitrospiraceae),s__?	15.0574	16.7789	7.18184	7.94856	0	0	0	0	1	1	0	0	5	0.83666	0.016	1	5.55981	1.06564	1.54247	0.690868	0.489648	0	5.55981	6.31914	1.77343	3.56323	0.000366324	1	5.55981	6.29502	1.77343	3.54963	0.000385776	1	5.55981	5.2535	1.78513	2.94292	0.00325131	1	5.55981
OTU_1626	Bacteria	Gemmatimonadetes	BD2-11_terrestrial_group	?	?	?	?	k__Bacteria,p__Gemmatimonadetes,c__BD2-11_terrestrial_group,o__?,f__?,g__?,s__?	39.9664	6.6587	21.5019	6.52807	44.1062	19.8662	22.7875	8.31681	1	0	1	0	6	0.809299	0.003	1	32.0905	0.884919	0.369692	2.39367	0.0166809	1	32.0905	-0.152208	0.352577	-0.4317	0.665959	0	32.0905	0.795352	0.365462	2.17629	0.0295334	1	32.0905	-1.03713	0.370079	-2.80245	0.00507167	-1	32.0905
OTU_1628	Bacteria	Proteobacteria	Deltaproteobacteria	Myxococcales	Polyangiaceae	Sorangium	?	k__Bacteria,p__Proteobacteria,c__Deltaproteobacteria,o__Myxococcales,f__Polyangiaceae,g__Sorangium,s__?	28.2404	12.8335	17.018	8.29498	39.0684	24.9085	5.46267	3.73542	1	0	1	0	6	0.865811	0.012	1	22.4474	0.715987	0.58949	1.21459	0.224524	0	22.4474	-0.477178	0.574999	-0.829877	0.406608	0	22.4474	2.3809	0.632532	3.76407	0.000167168	1	22.4474	-1.19316	0.587492	-2.03095	0.0422603	-1	22.4474
OTU_16296	Bacteria	Acidobacteria	Solibacteres_(Acidobacteria_group_3)	Solibacterales	Bryobacteraceae	Bryobacter	?	k__Bacteria,p__Acidobacteria,c__Solibacteres_(Acidobacteria_group_3),o__Solibacterales,f__Bryobacteraceae,g__Bryobacter,s__?	4.68611	1.42004	9.92982	3.17672	6.81178	5.69151	26.4725	4.25214	0	1	0	1	9	0.871758	0.011	1	11.975	-1.102	0.504535	-2.18419	0.028948	-1	11.975	-0.48053	0.522055	-0.920458	0.357334	0	11.975	-2.50475	0.472838	-5.29726	1.1755e-07	-1	11.975	0.621473	0.489599	1.26935	0.204315	0	11.975
OTU_1632	Bacteria	Acidobacteria	Acidobacteriia_(Acidobacteria_group_1)	Acidobacteriales	Acidobacteriaceae	Acidobacterium	?	k__Bacteria,p__Acidobacteria,c__Acidobacteriia_(Acidobacteria_group_1),o__Acidobacteriales,f__Acidobacteriaceae,g__Acidobacterium,s__?	16.5012	12.8453	0	0	14.9844	29.2508	0	0	1	0	1	0	6	0.948683	0.002	1	7.8714	6.29593	1.62323	3.87864	0.000105042	1	7.8714	0.134703	1.3532	0.0995441	0.920706	0	7.8714	6.42714	1.62323	3.95948	7.51136e-05	1	7.8714	-6.16122	1.62507	-3.79137	0.000149819	-1	7.8714
OTU_1633	Bacteria	Proteobacteria	Deltaproteobacteria	NB1-j	?	?	?	k__Bacteria,p__Proteobacteria,c__Deltaproteobacteria,o__NB1-j,f__?,g__?,s__?	1.06356	0.76765	1.40369	1.44524	13.5043	8.61389	8.32927	2.64899	0	0	1	1	10	0.947877	0.002	1	6.0752	-0.354949	0.986422	-0.359835	0.718971	0	6.0752	-3.65399	0.812554	-4.49692	6.89455e-06	-1	6.0752	-2.96215	0.824928	-3.5908	0.00032967	-1	6.0752	-3.29904	0.809933	-4.07323	4.63663e-05	-1	6.0752
OTU_16338	Bacteria	Gemmatimonadetes	Gemmatimonadetes_(class)	Gemmatimonadales	Gemmatimonadaceae	?	?	k__Bacteria,p__Gemmatimonadetes,c__Gemmatimonadetes_(class),o__Gemmatimonadales,f__Gemmatimonadaceae,g__?,s__?	4.91844	3.78461	5.1258	2.17527	1.56531	1.31226	1.33489	2.12308	1	1	0	0	5	0.88088	0.014	1	3.23611	-0.0677306	0.814712	-0.0831344	0.933745	0	3.23611	1.61832	0.915427	1.76783	0.0770901	0	3.23611	1.80839	0.938299	1.9273	0.0539417	0	3.23611	1.68605	0.924209	1.82431	0.0681049	0	3.23611
OTU_16373	Bacteria	Acidobacteria	Acidobacteria_group_2	?	?	?	?	k__Bacteria,p__Acidobacteria,c__Acidobacteria_group_2,o__?,f__?,g__?,s__?	0.704589	0.781388	2.49389	2.05411	0.206899	0.462641	0	0	1	1	0	0	5	0.810845	0.033	1	0.851345	-1.83077	1.69142	-1.08239	0.279079	0	0.851345	1.33302	1.87177	0.712167	0.476362	0	0.851345	1.88597	1.87177	1.00759	0.313653	0	0.851345	3.16379	1.77841	1.779	0.0752405	0	0.851345
OTU_1638	Bacteria	Proteobacteria	Deltaproteobacteria	Myxococcales	?	?	?	k__Bacteria,p__Proteobacteria,c__Deltaproteobacteria,o__Myxococcales,f__?,g__?,s__?	0.998117	1.2309	0.245435	0.548808	9.35601	18.2884	8.97829	4.98866	0	0	1	1	10	0.865555	0.043	1	4.89446	1.70367	1.63703	1.04071	0.298012	0	4.89446	-3.18017	1.37627	-2.31071	0.0208488	-1	4.89446	-3.14146	1.37698	-2.28141	0.0225241	-1	4.89446	-4.88384	1.53562	-3.18037	0.00147085	-1	4.89446
OTU_1639	Bacteria	Proteobacteria	Deltaproteobacteria	Myxococcales	BIrii41	?	?	k__Bacteria,p__Proteobacteria,c__Deltaproteobacteria,o__Myxococcales,f__BIrii41,g__?,s__?	18.564	7.50318	95.1689	31.7419	55.9125	22.2575	97.7475	32.9501	0	1	0	1	9	0.849395	0.002	1	66.8482	-2.34714	0.379766	-6.1805	6.39008e-10	-1	66.8482	-1.57191	0.383347	-4.10049	4.12284e-05	-1	66.8482	-2.38683	0.379039	-6.29706	3.03344e-10	-1	66.8482	0.775236	0.363128	2.13489	0.0327703	1	66.8482
OTU_16395	Bacteria	Epsilonbacteraeota	Desulfurellia	Desulfurellales	H16	?	?	k__Bacteria,p__Epsilonbacteraeota,c__Desulfurellia,o__Desulfurellales,f__H16,g__?,s__?	10.8614	4.42315	15.2875	7.98948	5.171	4.1659	8.21766	4.20767	1	1	0	0	5	0.813246	0.042	1	9.8844	-0.491867	0.55565	-0.885209	0.376044	0	9.8844	1.10921	0.602177	1.84201	0.0654744	0	9.8844	0.383396	0.57434	0.667541	0.504426	0	9.8844	1.60108	0.599372	2.67126	0.00755663	1	9.8844
OTU_16405	Bacteria	Planctomycetes	Planctomycetacia	Planctomycetales	Planctomycetaceae	?	?	k__Bacteria,p__Planctomycetes,c__Planctomycetacia,o__Planctomycetales,f__Planctomycetaceae,g__?,s__?	0.150709	0.336995	0.928468	1.00114	0	0	0	0	0	1	0	0	2	0.718477	0.035	1	0.269794	-1.90312	3.84596	-0.494837	0.620715	0	0.269794	0.392188	3.88663	0.100907	0.919624	0	0.269794	0.368071	3.88663	0.0947016	0.924552	0	0.269794	2.29531	3.84603	0.5968	0.550641	0	0.269794
OTU_1641	Bacteria	Planctomycetes	BD7-11	?	?	?	?	k__Bacteria,p__Planctomycetes,c__BD7-11,o__?,f__?,g__?,s__?	1.94306	1.50415	1.02638	1.40764	20.16	24.1583	26.4461	12.7863	0	0	1	1	10	0.969589	0.001	1	12.3939	0.852582	1.12562	0.757435	0.448789	0	12.3939	-3.3515	0.922047	-3.63485	0.000278145	-1	12.3939	-3.7586	0.919281	-4.08864	4.33917e-05	-1	12.3939	-4.20408	1.04705	-4.01517	5.94033e-05	-1	12.3939
OTU_16416	Bacteria	Chloroflexi	Anaerolineae	Anaerolineales	Anaerolineaceae	?	?	k__Bacteria,p__Chloroflexi,c__Anaerolineae,o__Anaerolineales,f__Anaerolineaceae,g__?,s__?	0.553881	0.840053	1.20497	1.45578	9.0722	11.4399	15.3557	4.41201	0	0	1	1	10	0.965833	0.002	1	6.54669	-1.09654	1.2702	-0.863278	0.387985	0	6.54669	-4.02805	1.11977	-3.59721	0.000321653	-1	6.54669	-4.81379	1.11081	-4.33358	1.46704e-05	-1	6.54669	-2.93152	0.986268	-2.97233	0.00295548	-1	6.54669
OTU_1642	Bacteria	Planctomycetes	Planctomycetacia	Planctomycetales	Planctomycetaceae	?	?	k__Bacteria,p__Planctomycetes,c__Planctomycetacia,o__Planctomycetales,f__Planctomycetaceae,g__?,s__?	5.4789	2.8013	3.08306	3.52128	20.8679	17.2377	8.31678	2.74218	0	0	1	1	10	0.879303	0.004	1	9.43666	0.861331	0.74783	1.15177	0.249414	0	9.43666	-1.91479	0.650275	-2.94459	0.00323385	-1	9.43666	-0.6042	0.674017	-0.896417	0.37003	0	9.43666	-2.77612	0.71527	-3.88123	0.000103931	-1	9.43666
OTU_16425	Bacteria	BRC1	?	?	?	?	?	k__Bacteria,p__BRC1,c__?,o__?,f__?,g__?,s__?	0	0	1.27535	0.823616	0	0	0	0	0	1	0	0	2	0.894427	0.003	1	0.318838	-2.94666	3.60174	-0.818122	0.413287	0	0.318838	0	3.66471	0	1	0	0.318838	0	3.66471	0	1	0	0.318838	2.76179	3.6018	0.766782	0.443211	0	0.318838
OTU_1644	Bacteria	Chlorobi	Chlorobia	Chlorobiales	OPB56	?	?	k__Bacteria,p__Chlorobi,c__Chlorobia,o__Chlorobiales,f__OPB56,g__?,s__?	3.48563	2.87557	0.957013	0.945525	14.1223	11.2314	11.5479	9.77431	0	0	1	1	10	0.923291	0.003	1	7.5282	1.9267	1.07679	1.78929	0.0735679	0	7.5282	-1.98889	0.823148	-2.4162	0.0156836	-1	7.5282	-1.72217	0.827274	-2.08174	0.0373661	-1	7.5282	-3.91558	1.04083	-3.76198	0.000168577	-1	7.5282
OTU_16449	Bacteria	Proteobacteria	Alphaproteobacteria	Rhizobiales	Bradyrhizobiaceae	?	?	k__Bacteria,p__Proteobacteria,c__Alphaproteobacteria,o__Rhizobiales,f__Bradyrhizobiaceae,g__?,s__?	122.4	13.9826	153.268	45.4045	47.5944	21.3253	31.064	12.9292	1	1	0	0	5	0.882047	0.002	1	88.5817	-0.323276	0.342205	-0.944685	0.34482	0	88.5817	1.3523	0.350688	3.85614	0.000115191	1	88.5817	1.97638	0.357821	5.52338	3.32542e-08	1	88.5817	1.67558	0.350759	4.777	1.77932e-06	1	88.5817
OTU_1646	Bacteria	Planctomycetes	Pla3_lineage	?	?	?	?	k__Bacteria,p__Planctomycetes,c__Pla3_lineage,o__?,f__?,g__?,s__?	1.65796	1.41463	0.423937	0.592435	7.86941	14.8145	27.5405	7.07885	0	0	1	1	10	0.921967	0.016	1	9.37296	1.81632	1.37259	1.32328	0.185743	0	9.37296	-2.22712	1.05597	-2.10907	0.0349384	-1	9.37296	-4.06741	1.03673	-3.92329	8.73467e-05	-1	9.37296	-4.04344	1.30809	-3.0911	0.00199416	-1	9.37296
OTU_16473	Bacteria	Actinobacteria	Actinobacteria_(class)	Micromonosporales	Micromonosporaceae	?	?	k__Bacteria,p__Actinobacteria,c__Actinobacteria_(class),o__Micromonosporales,f__Micromonosporaceae,g__?,s__?	1.84611	1.48846	4.22523	1.79855	0.18155	0.405959	0.180995	0.404717	1	1	0	0	5	0.921567	0.002	1	1.60847	-1.19574	1.03635	-1.15381	0.248578	0	1.60847	2.69925	1.33879	2.01619	0.0437801	1	1.60847	2.67513	1.33879	1.99818	0.0456976	1	1.60847	3.89499	1.30413	2.98667	0.00282034	1	1.60847
OTU_16481	Bacteria	Proteobacteria	Deltaproteobacteria	Myxococcales	mle1-27	?	?	k__Bacteria,p__Proteobacteria,c__Deltaproteobacteria,o__Myxococcales,f__mle1-27,g__?,s__?	0.699236	0.771214	1.89136	2.99114	3.60279	2.76451	8.03046	4.35363	0	0	1	1	10	0.857953	0.033	1	3.55596	-1.51408	1.1959	-1.26606	0.205492	0	3.55596	-2.34301	1.14666	-2.04334	0.0410186	-1	3.55596	-3.49833	1.11807	-3.1289	0.00175463	-1	3.55596	-0.828935	1.01083	-0.820056	0.412184	0	3.55596
OTU_16484	Bacteria	Planctomycetes	Phycisphaerae	Phycisphaerales	?	?	?	k__Bacteria,p__Planctomycetes,c__Phycisphaerae,o__Phycisphaerales,f__?,g__?,s__?	0	0	1.10697	1.0703	0	0	0	0	0	1	0	0	2	0.774597	0.035	1	0.276743	-2.73768	4.23271	-0.646791	0.517767	0	0.276743	0	4.27959	0	1	0	0.276743	0	4.27959	0	1	0	0.276743	2.55283	4.23281	0.603104	0.546439	0	0.276743
OTU_16487	Bacteria	Planctomycetes	Planctomycetacia	Planctomycetales	?	?	?	k__Bacteria,p__Planctomycetes,c__Planctomycetacia,o__Planctomycetales,f__?,g__?,s__?	0	0	0.178502	0.399143	0.18155	0.405959	0.957854	0.643412	0	0	0	1	4	0.762522	0.027	1	0.329477	-0.917297	2.69114	-0.340859	0.73321	0	0.329477	-0.761961	2.69114	-0.283137	0.777072	0	0.329477	-2.5457	2.6195	-0.971825	0.331138	0	0.329477	0.155336	2.69116	0.0577207	0.953971	0	0.329477
OTU_1649	Bacteria	Proteobacteria	Deltaproteobacteria	Myxococcales	Nannocystaceae	Nannocystis	?	k__Bacteria,p__Proteobacteria,c__Deltaproteobacteria,o__Myxococcales,f__Nannocystaceae,g__Nannocystis,s__?	0.639002	0.992711	0.971319	1.34166	14.827	17.6395	27.3581	8.95637	0	0	1	1	10	0.981443	0.002	1	10.9488	-0.629767	1.22597	-0.513689	0.607469	0	10.9488	-4.40516	1.0434	-4.22193	2.42224e-05	-1	10.9488	-5.30846	1.03691	-5.1195	3.06339e-07	-1	10.9488	-3.77539	0.9948	-3.79513	0.000147567	-1	10.9488
OTU_16498	Bacteria	Proteobacteria	Deltaproteobacteria	Myxococcales	Phaselicystidaceae	Phaselicystis	?	k__Bacteria,p__Proteobacteria,c__Deltaproteobacteria,o__Myxococcales,f__Phaselicystidaceae,g__Phaselicystis,s__?	0	0	1.14637	0.856681	0	0	0	0	0	1	0	0	2	0.894427	0.007	1	0.286594	-2.78613	3.73628	-0.745695	0.455852	0	0.286594	0	3.7912	0	1	0	0.286594	0	3.7912	0	1	0	0.286594	2.60126	3.73635	0.696203	0.486302	0	0.286594
OTU_16499	Bacteria	Planctomycetes	Phycisphaerae	S-70	?	?	?	k__Bacteria,p__Planctomycetes,c__Phycisphaerae,o__S-70,f__?,g__?,s__?	0	0	0.672174	0.63752	0	0	0	0	0	1	0	0	2	0.774597	0.044	1	0.168043	-2.00874	4.2656	-0.470916	0.6377	0	0.168043	0	4.27959	0	1	0	0.168043	0	4.27959	0	1	0	0.168043	1.82388	4.2657	0.427569	0.668965	0	0.168043
OTU_1650	Bacteria	Proteobacteria	Deltaproteobacteria	Myxococcales	BIrii41	?	?	k__Bacteria,p__Proteobacteria,c__Deltaproteobacteria,o__Myxococcales,f__BIrii41,g__?,s__?	0.301418	0.67399	0	0	1.01682	2.27368	18.4923	10.4878	0	0	0	1	4	0.966156	0.001	1	4.95262	0.813919	1.71692	0.474057	0.635459	0	4.95262	-1.3245	1.60564	-0.824905	0.409425	0	4.95262	-5.64705	1.46254	-3.86113	0.000112865	-1	4.95262	-2.13842	1.60564	-1.33181	0.182921	0	4.95262
OTU_1651	Bacteria	Proteobacteria	Deltaproteobacteria	Myxococcales	BIrii41	?	?	k__Bacteria,p__Proteobacteria,c__Deltaproteobacteria,o__Myxococcales,f__BIrii41,g__?,s__?	0	0	0	0	3.55887	7.95787	8.51652	10.3744	0	0	0	1	4	0.751148	0.014	1	3.01885	0	3.57891	0	1	0	3.01885	-4.41467	3.47829	-1.26921	0.204368	0	3.01885	-5.68026	3.4681	-1.63786	0.101452	0	3.01885	-4.07451	3.47835	-1.17139	0.241442	0	3.01885
OTU_1652	Bacteria	Bacteroidetes	Cytophagia	Cytophagales	Cytophagaceae	?	?	k__Bacteria,p__Bacteroidetes,c__Cytophagia,o__Cytophagales,f__Cytophagaceae,g__?,s__?	6.24575	6.41034	17.4926	11.0533	29.241	16.3909	36.5274	13.2504	0	0	1	1	10	0.857197	0.01	1	22.3767	-1.48823	0.672218	-2.21391	0.0268348	-1	22.3767	-2.21537	0.662924	-3.34182	0.000832316	-1	22.3767	-2.54575	0.660752	-3.8528	0.000116774	-1	22.3767	-0.72714	0.63762	-1.1404	0.254121	0	22.3767
OTU_1653	Bacteria	Proteobacteria	Deltaproteobacteria	Myxococcales	Sandaracinaceae	?	?	k__Bacteria,p__Proteobacteria,c__Deltaproteobacteria,o__Myxococcales,f__Sandaracinaceae,g__?,s__?	1.46488	2.09583	3.43173	2.81456	8.28784	7.53545	20.5394	9.32737	0	0	1	1	10	0.87711	0.025	1	8.43097	-1.16801	1.02472	-1.13983	0.254358	0	8.43097	-2.43769	0.981303	-2.48413	0.0129867	-1	8.43097	-3.75416	0.965407	-3.88868	0.000100791	-1	8.43097	-1.26968	0.925098	-1.37248	0.169913	0	8.43097
OTU_16536	Bacteria	Verrucomicrobia	OPB35_soil_group	?	?	?	?	k__Bacteria,p__Verrucomicrobia,c__OPB35_soil_group,o__?,f__?,g__?,s__?	4.6374	3.03156	8.40317	5.62428	0.471425	1.05414	0.748985	1.21931	1	1	0	0	5	0.956255	0.003	1	3.56524	-0.854679	0.876134	-0.975512	0.329306	0	3.56524	3.04195	1.19754	2.54017	0.01108	1	3.56524	2.85301	1.1703	2.43786	0.0147747	1	3.56524	3.89663	1.18749	3.28139	0.00103298	1	3.56524
OTU_16541	Bacteria	Planctomycetes	Phycisphaerae	CPla-3_termite_group	?	?	?	k__Bacteria,p__Planctomycetes,c__Phycisphaerae,o__CPla-3_termite_group,f__?,g__?,s__?	0	0	1.06858	1.01568	0	0	0	0	0	1	0	0	2	0.774597	0.044	1	0.267146	-2.68941	4.23446	-0.635125	0.525347	0	0.267146	0	4.27959	0	1	0	0.267146	0	4.27959	0	1	0	0.267146	2.50455	4.23455	0.591456	0.554215	0	0.267146
OTU_16563	Bacteria	Planctomycetes	Planctomycetacia	Planctomycetales	?	?	?	k__Bacteria,p__Planctomycetes,c__Planctomycetacia,o__Planctomycetales,f__?,g__?,s__?	0	0	1.15545	1.14025	0	0	0	0	0	1	0	0	2	0.774597	0.029	1	0.288862	-2.79827	4.23061	-0.661435	0.508334	0	0.288862	0	4.27959	0	1	0	0.288862	0	4.27959	0	1	0	0.288862	2.61342	4.23071	0.617726	0.536756	0	0.288862
OTU_16567	Bacteria	Planctomycetes	Planctomycetacia	Planctomycetales	?	?	?	k__Bacteria,p__Planctomycetes,c__Planctomycetacia,o__Planctomycetales,f__?,g__?,s__?	0	0	0.957013	0.945525	0	0	0	0	0	1	0	0	2	0.774597	0.038	1	0.239253	-2.52285	4.24092	-0.594882	0.551922	0	0.239253	0	4.27959	0	1	0	0.239253	0	4.27959	0	1	0	0.239253	2.33799	4.24102	0.55128	0.581442	0	0.239253
OTU_1658	Bacteria	Proteobacteria	Gammaproteobacteria	Xanthomonadales	Xanthomonadaceae	Arenimonas	?	k__Bacteria,p__Proteobacteria,c__Gammaproteobacteria,o__Xanthomonadales,f__Xanthomonadaceae,g__Arenimonas,s__?	1.77477	1.77949	2.13409	1.5679	19.981	14.222	23.9402	11.9191	0	0	1	1	10	0.958267	0.002	1	11.9575	-0.298125	0.909849	-0.327664	0.743165	0	11.9575	-3.47438	0.795804	-4.36587	1.26618e-05	-1	11.9575	-3.73854	0.793681	-4.71037	2.47263e-06	-1	11.9575	-3.17625	0.799681	-3.9719	7.13015e-05	-1	11.9575
OTU_16583	Bacteria	Proteobacteria	Deltaproteobacteria	Myxococcales	mle1-27	?	?	k__Bacteria,p__Proteobacteria,c__Deltaproteobacteria,o__Myxococcales,f__mle1-27,g__?,s__?	0	0	0.730772	0.675189	0	0	0	0	0	1	0	0	2	0.774597	0.037	1	0.182693	-2.13063	4.25938	-0.500221	0.616919	0	0.182693	0	4.27959	0	1	0	0.182693	0	4.27959	0	1	0	0.182693	1.94577	4.25948	0.45681	0.647808	0	0.182693
OTU_1659	Bacteria	Bacteroidetes	Sphingobacteriia	Sphingobacteriales	env.OPS_17	?	?	k__Bacteria,p__Bacteroidetes,c__Sphingobacteriia,o__Sphingobacteriales,f__env.OPS_17,g__?,s__?	19.7685	15.0908	11.0516	8.41851	9.65732	8.07702	30.3837	16.2575	1	0	0	1	7	0.841281	0.041	1	17.7153	0.830246	0.726867	1.14223	0.25336	0	17.7153	1.0107	0.727502	1.38927	0.164751	0	17.7153	-0.627972	0.706751	-0.888534	0.374254	0	17.7153	0.18045	0.743884	0.242578	0.808332	0	17.7153
OTU_16594	Bacteria	Firmicutes	Bacilli	Bacillales	Bacillaceae	Bacillus	?	k__Bacteria,p__Firmicutes,c__Bacilli,o__Bacillales,f__Bacillaceae,g__Bacillus,s__?	0	0	0.217906	0.487254	0	0	1.44028	1.39753	0	0	0	1	4	0.833589	0.014	1	0.414547	-0.91729	2.99137	-0.306646	0.759113	0	0.414547	0	2.99137	0	1	0	0.414547	-3.1169	2.90183	-1.07412	0.282771	0	0.414547	0.732411	2.9914	0.244839	0.806581	0	0.414547
OTU_166	Bacteria	Bacteroidetes	Chitinophagia	Chitinophagales	Chitinophagaceae	?	?	k__Bacteria,p__Bacteroidetes,c__Chitinophagia,o__Chitinophagales,f__Chitinophagaceae,g__?,s__?	7.90577	2.48279	15.9075	7.43673	37.5725	18.8096	38.3717	11.6211	0	0	1	1	10	0.872519	0.004	1	24.9394	-0.991112	0.512042	-1.93561	0.0529158	0	24.9394	-2.24471	0.493386	-4.54961	5.3746e-06	-1	24.9394	-2.2667	0.493375	-4.59429	4.34236e-06	-1	24.9394	-1.2536	0.475785	-2.63481	0.00841853	-1	24.9394
OTU_1660	Bacteria	Proteobacteria	Alphaproteobacteria	Rickettsiales	SM2D12	?	?	k__Bacteria,p__Proteobacteria,c__Alphaproteobacteria,o__Rickettsiales,f__SM2D12,g__?,s__?	0	0	0.947939	1.12864	0	0	0	0	0	1	0	0	2	0.774597	0.044	1	0.236985	-2.50825	4.24152	-0.591357	0.554282	0	0.236985	0	4.27959	0	1	0	0.236985	0	4.27959	0	1	0	0.236985	2.32339	4.24162	0.547761	0.583856	0	0.236985
OTU_1661	Bacteria	Planctomycetes	Phycisphaerae	Tepidisphaerales	?	?	?	k__Bacteria,p__Planctomycetes,c__Phycisphaerae,o__Tepidisphaerales,f__?,g__?,s__?	3.86061	4.85819	2.88685	2.1543	0.206899	0.462641	1.02541	1.17032	1	1	0	0	5	0.82247	0.038	1	1.99494	0.397461	1.16803	0.340283	0.733643	0	1.99494	3.76078	1.42539	2.63842	0.00832929	1	1.99494	1.89551	1.27402	1.48782	0.136798	0	1.99494	3.36332	1.44846	2.322	0.0202327	1	1.99494
OTU_1663	Bacteria	Proteobacteria	Alphaproteobacteria	Sphingomonadales	Sphingomonadaceae	?	?	k__Bacteria,p__Proteobacteria,c__Alphaproteobacteria,o__Sphingomonadales,f__Sphingomonadaceae,g__?,s__?	0	0	6.71435	3.69584	0	0	4.32371	6.34837	0	1	0	1	9	0.948683	0.001	1	2.75952	-5.33492	1.47797	-3.60964	0.000306624	-1	2.75952	0	1.7162	0	1	0	2.75952	-4.72181	1.48757	-3.17418	0.00150261	-1	2.75952	5.15003	1.47797	3.48453	0.000493009	1	2.75952
OTU_1664	Bacteria	Acidobacteria	Subgroup_6	?	?	?	?	k__Bacteria,p__Acidobacteria,c__Subgroup_6,o__?,f__?,g__?,s__?	8.6858	4.8545	7.90901	3.17184	18.483	10.4129	16.678	5.07896	0	0	1	1	10	0.824235	0.011	1	12.939	0.133454	0.558166	0.239094	0.811033	0	12.939	-1.08185	0.524512	-2.06258	0.0391526	-1	12.939	-0.935828	0.527212	-1.77505	0.0758895	0	12.939	-1.2153	0.540228	-2.24961	0.0244738	-1	12.939
OTU_1672	Bacteria	Bacteroidetes	Chitinophagia	Chitinophagales	?	?	?	k__Bacteria,p__Bacteroidetes,c__Chitinophagia,o__Chitinophagales,f__?,g__?,s__?	4.67696	2.26523	7.70827	3.58622	2.17828	3.65779	1.25709	0.832942	1	1	0	0	5	0.884791	0.011	1	3.95515	-0.71332	0.805463	-0.885603	0.375832	0	3.95515	0.991236	0.876641	1.13072	0.258173	0	3.95515	1.90815	0.966634	1.97402	0.04838	1	3.95515	1.70456	0.866224	1.9678	0.0490908	1	3.95515
OTU_16738	Bacteria	Planctomycetes	Planctomycetacia	Planctomycetales	Planctomycetaceae	?	?	k__Bacteria,p__Planctomycetes,c__Planctomycetacia,o__Planctomycetales,f__Planctomycetaceae,g__?,s__?	0.186875	0.417866	2.37989	1.76304	0	0	0	0	0	1	0	0	2	0.861252	0.004	1	0.641692	-3.26011	2.57574	-1.2657	0.20562	0	0.641692	0.392182	2.69531	0.145505	0.884312	0	0.641692	0.368065	2.69531	0.136557	0.891381	0	0.641692	3.6523	2.57576	1.41795	0.156206	0	0.641692
OTU_1674	Bacteria	Planctomycetes	Phycisphaerae	Tepidisphaerales	Tepidisphaeraceae	?	?	k__Bacteria,p__Planctomycetes,c__Phycisphaerae,o__Tepidisphaerales,f__Tepidisphaeraceae,g__?,s__?	0.880766	1.07473	1.43121	0.940112	0	0	0	0	1	1	0	0	5	0.83666	0.008	1	0.577995	-0.684753	2.04668	-0.334568	0.737951	0	0.577995	2.22781	2.16434	1.02933	0.303326	0	0.577995	2.20369	2.16434	1.01818	0.308591	0	0.577995	2.91256	2.14362	1.35871	0.174237	0	0.577995
OTU_1677	Bacteria	Proteobacteria	Gammaproteobacteria	Xanthomonadales	Xanthomonadaceae	Mizugakiibacter	?	k__Bacteria,p__Proteobacteria,c__Gammaproteobacteria,o__Xanthomonadales,f__Xanthomonadaceae,g__Mizugakiibacter,s__?	8.31091	6.07133	0	0	1.82984	1.25567	0	0	1	0	1	0	6	0.948683	0.002	1	2.53519	5.30452	1.28206	4.1375	3.51111e-05	1	2.53519	2.12846	1.01829	2.09023	0.036597	1	2.53519	5.43573	1.28206	4.23985	2.2367e-05	1	2.53519	-3.17606	1.35057	-2.35165	0.0186904	-1	2.53519
OTU_16809	Bacteria	Proteobacteria	Deltaproteobacteria	Oligoflexales	0319-6G20	?	?	k__Bacteria,p__Proteobacteria,c__Deltaproteobacteria,o__Oligoflexales,f__0319-6G20,g__?,s__?	0	0	0.887278	1.00886	0	0	0	0	0	1	0	0	2	0.774597	0.037	1	0.221819	-2.41969	4.24531	-0.569969	0.568699	0	0.221819	0	4.27959	0	1	0	0.221819	0	4.27959	0	1	0	0.221819	2.23483	4.24541	0.526412	0.598602	0	0.221819
OTU_1681	Bacteria	Bacteroidetes	Sphingobacteriia	Sphingobacteriales	env.OPS_17	?	?	k__Bacteria,p__Bacteroidetes,c__Sphingobacteriia,o__Sphingobacteriales,f__env.OPS_17,g__?,s__?	4.40901	4.49227	1.07101	2.39486	1.87985	1.35162	5.56734	1.62015	1	0	0	1	7	0.878483	0.01	1	3.2318	1.85334	1.06681	1.73727	0.0823396	0	3.2318	1.23872	0.988488	1.25315	0.210152	0	3.2318	-0.330767	0.908879	-0.363928	0.715912	0	3.2318	-0.614616	1.13249	-0.542711	0.587329	0	3.2318
OTU_16847	Bacteria	Acidobacteria	Acidobacteria_group_5	?	?	?	?	k__Bacteria,p__Acidobacteria,c__Acidobacteria_group_5,o__?,f__?,g__?,s__?	3.78101	2.29023	3.45151	2.26303	10.116	7.78571	9.68062	6.22049	0	0	1	1	10	0.855814	0.039	1	6.75728	0.144123	0.810254	0.177874	0.858822	0	6.75728	-1.39808	0.748639	-1.8675	0.0618323	0	6.75728	-1.36895	0.749654	-1.82611	0.0678337	0	6.75728	-1.5422	0.774749	-1.99058	0.0465267	-1	6.75728
OTU_16863	Bacteria	Proteobacteria	Gammaproteobacteria	Xanthomonadales	Xanthomonadales_Incertae_Sedis	Acidibacter	?	k__Bacteria,p__Proteobacteria,c__Gammaproteobacteria,o__Xanthomonadales,f__Xanthomonadales_Incertae_Sedis,g__Acidibacter,s__?	0.174776	0.390811	0.641843	0.59787	3.17622	2.27282	5.54897	4.19224	0	0	1	1	10	0.90718	0.003	1	2.38545	-1.43226	1.46568	-0.977198	0.328471	0	2.38545	-3.657	1.2574	-2.90838	0.00363301	-1	2.38545	-4.48863	1.23377	-3.63815	0.000274606	-1	2.38545	-2.22474	1.2055	-1.8455	0.0649654	0	2.38545
OTU_16876	Bacteria	Actinobacteria	Thermoleophilia	Gaiellales	?	?	?	k__Bacteria,p__Actinobacteria,c__Thermoleophilia,o__Gaiellales,f__?,g__?,s__?	0	0	0	0	0.874091	0.996268	0	0	0	0	1	0	3	0.774597	0.034	1	0.218523	0	4.27959	0	1	0	0.218523	-2.39077	4.24026	-0.563826	0.572873	0	0.218523	0	4.27959	0	1	0	0.218523	-2.05058	4.24036	-0.483585	0.62868	0	0.218523
OTU_1688	Bacteria	Acidobacteria	Acidobacteriia_(Acidobacteria_group_1)	Acidobacteriales	Acidobacteriaceae	?	?	k__Bacteria,p__Acidobacteria,c__Acidobacteriia_(Acidobacteria_group_1),o__Acidobacteriales,f__Acidobacteriaceae,g__?,s__?	1.91744	1.85689	0	0	2.65003	4.71966	0	0	1	0	1	0	6	0.83666	0.016	1	1.14187	3.17904	2.08285	1.52629	0.126937	0	1.14187	-0.495967	1.91491	-0.259002	0.795633	0	1.14187	3.31025	2.08285	1.58929	0.111994	0	1.14187	-3.675	2.07395	-1.77198	0.0763974	0	1.14187
OTU_16888	Bacteria	Ca._Omnitrophica_(OP3)	?	?	?	?	?	k__Bacteria,p__Ca._Omnitrophica_(OP3),c__?,o__?,f__?,g__?,s__?	0	0	0	0	0	0	0.674815	0.641632	0	0	0	1	4	0.774597	0.042	1	0.168704	0	4.27959	0	1	0	0.168704	0	4.27959	0	1	0	0.168704	-1.99704	4.2586	-0.468944	0.63911	0	0.168704	0	4.27969	0	1	0	0.168704
OTU_1691	Bacteria	Proteobacteria	Gammaproteobacteria	Xanthomonadales	?	?	?	k__Bacteria,p__Proteobacteria,c__Gammaproteobacteria,o__Xanthomonadales,f__?,g__?,s__?	0.373751	0.835732	0	0	6.32537	7.81025	1.49569	1.68229	0	0	1	1	10	0.817358	0.04	1	2.0487	0.813921	1.99135	0.408729	0.682738	0	2.0487	-4.09207	1.78932	-2.28695	0.0221989	-1	2.0487	-2.04879	1.84909	-1.108	0.26786	0	2.0487	-4.90599	1.78933	-2.74181	0.00611015	-1	2.0487
OTU_16927	Bacteria	Ca._Latescibacteria_(WS3)	?	?	?	?	?	k__Bacteria,p__Ca._Latescibacteria_(WS3),c__?,o__?,f__?,g__?,s__?	0	0	0	0	0.157142	0.351379	0.869761	0.844917	0	0	0	1	4	0.712871	0.038	1	0.256726	0	3.94455	0	1	0	0.256726	-0.761935	3.94455	-0.193161	0.846833	0	0.256726	-2.383	3.90309	-0.610543	0.541502	0	0.256726	-0.421738	3.94463	-0.106915	0.914857	0	0.256726
OTU_1696	Bacteria	Proteobacteria	Betaproteobacteria	Methylophilales	Methylophilaceae	?	?	k__Bacteria,p__Proteobacteria,c__Betaproteobacteria,o__Methylophilales,f__Methylophilaceae,g__?,s__?	3.73487	4.3234	0.237101	0.530173	0	0	0.723979	1.61887	1	0	0	0	1	0.891818	0.004	1	1.17399	3.57065	1.93015	1.84994	0.0643226	0	1.17399	4.30306	1.93015	2.2294	0.0257875	1	1.17399	2.30461	1.86325	1.23688	0.216133	0	1.17399	0.732413	2.11109	0.346935	0.72864	0	1.17399
OTU_1699	Bacteria	Bacteroidetes	Sphingobacteriia	Sphingobacteriales	NS11-12_marine_group	?	?	k__Bacteria,p__Bacteroidetes,c__Sphingobacteriia,o__Sphingobacteriales,f__NS11-12_marine_group,g__?,s__?	0.174776	0.390811	0.415603	0.578438	7.33274	4.95521	9.83056	2.74021	0	0	1	1	10	0.983232	0.002	1	4.43842	-0.914702	1.42351	-0.64257	0.520503	0	4.43842	-4.86535	1.12299	-4.33249	1.47434e-05	-1	4.43842	-5.30605	1.1163	-4.75325	2.00169e-06	-1	4.43842	-3.95064	1.11959	-3.52865	0.000417682	-1	4.43842
OTU_17012	Bacteria	Chloroflexi	Chloroflexi_Subdivision_8_(TK10)	?	?	?	?	k__Bacteria,p__Chloroflexi,c__Chloroflexi_Subdivision_8_(TK10),o__?,f__?,g__?,s__?	0	0	0	0	1.17686	0.828123	0	0	0	0	1	0	3	0.894427	0.006	1	0.294215	0	3.75258	0	1	0	0.294215	-2.82834	3.69007	-0.766474	0.443394	0	0.294215	0	3.75258	0	1	0	0.294215	-2.48814	3.69014	-0.674268	0.500141	0	0.294215
OTU_17018	Bacteria	Verrucomicrobia	Spartobacteria	Chthoniobacterales	Chthoniobacteraceae	Chthoniobacter	?	k__Bacteria,p__Verrucomicrobia,c__Spartobacteria,o__Chthoniobacterales,f__Chthoniobacteraceae,g__Chthoniobacter,s__?	0.20573	0.460025	0	0	3.86387	3.65536	0	0	0	0	1	0	3	0.871526	0.006	1	1.0174	0.236847	2.47122	0.0958418	0.923646	0	1.0174	-3.97288	2.32074	-1.7119	0.0869145	0	1.0174	0.368065	2.47122	0.14894	0.881601	0	1.0174	-4.20973	2.32076	-1.81395	0.0696861	0	1.0174
OTU_1702	Bacteria	Bacteroidetes	Chitinophagia	Chitinophagales	?	?	?	k__Bacteria,p__Bacteroidetes,c__Chitinophagia,o__Chitinophagales,f__?,g__?,s__?	6.08006	2.7862	4.11214	4.66769	13.9908	6.7917	25.3587	13.4117	0	0	1	1	10	0.891218	0.005	1	12.3854	0.549901	0.69147	0.795263	0.42646	0	12.3854	-1.20312	0.628468	-1.91436	0.0555736	0	12.3854	-2.04933	0.617807	-3.3171	0.000909558	-1	12.3854	-1.75302	0.668801	-2.62113	0.00876378	-1	12.3854
OTU_17020	Bacteria	Planctomycetes	Planctomycetacia	Planctomycetales	Planctomycetaceae	?	?	k__Bacteria,p__Planctomycetes,c__Planctomycetacia,o__Planctomycetales,f__Planctomycetaceae,g__?,s__?	6.26939	7.57557	7.40532	6.67331	1.05645	1.27384	0.280507	0.627233	1	1	0	0	5	0.954431	0.004	1	3.75292	-0.234185	1.02928	-0.227523	0.820017	0	3.75292	2.58884	1.18561	2.18355	0.0289951	1	3.75292	4.44883	1.35158	3.29156	0.000996325	1	3.75292	2.82303	1.18765	2.37698	0.017455	1	3.75292
OTU_17034	Bacteria	Chloroflexi	Ktedonobacteria	JG30-KF-AS9	?	?	?	k__Bacteria,p__Chloroflexi,c__Ktedonobacteria,o__JG30-KF-AS9,f__?,g__?,s__?	0	0	0	0	0.812821	0.796382	0	0	0	0	1	0	3	0.774597	0.034	1	0.203205	0	4.27959	0	1	0	0.203205	-2.29194	4.24441	-0.53999	0.589204	0	0.203205	0	4.27959	0	1	0	0.203205	-1.95175	4.24451	-0.459829	0.645639	0	0.203205
OTU_17043	Bacteria	Acidobacteria	Subgroup_6	?	?	?	?	k__Bacteria,p__Acidobacteria,c__Subgroup_6,o__?,f__?,g__?,s__?	1.43746	0.824474	2.43347	2.17687	0.435755	0.610349	0.213313	0.476982	1	1	0	0	5	0.87793	0.013	1	1.13	-0.727175	1.18581	-0.61323	0.539724	0	1.13	1.76696	1.42331	1.24145	0.214441	0	1.13	2.32734	1.42753	1.63032	0.103034	0	1.13	2.49414	1.40169	1.77937	0.0751784	0	1.13
OTU_1709	Bacteria	Acidobacteria	Acidobacteria_clade_RB25	Acidobacteria_group_22	?	?	?	k__Bacteria,p__Acidobacteria,c__Acidobacteria_clade_RB25,o__Acidobacteria_group_22,f__?,g__?,s__?	5.70345	10.7663	0	0	0	0	0	0	1	0	0	0	1	0.774597	0.031	1	1.42586	4.7646	3.19686	1.4904	0.136119	0	1.42586	4.91993	3.19686	1.53899	0.123807	0	1.42586	4.89582	3.19686	1.53145	0.125659	0	1.42586	0	3.3146	0	1	0	1.42586
OTU_17096	Bacteria	Planctomycetes	Planctomycetacia	Planctomycetales	Planctomycetaceae	?	?	k__Bacteria,p__Planctomycetes,c__Planctomycetacia,o__Planctomycetales,f__Planctomycetaceae,g__?,s__?	0	0	0	0	1.15106	1.56596	0	0	0	0	1	0	3	0.774597	0.039	1	0.287766	0	4.27959	0	1	0	0.287766	-2.78529	4.22622	-0.659049	0.509864	0	0.287766	0	4.27959	0	1	0	0.287766	-2.4451	4.22632	-0.578541	0.562899	0	0.287766
OTU_1710	Bacteria	Proteobacteria	Deltaproteobacteria	Myxococcales	Haliangiaceae	Haliangium	?	k__Bacteria,p__Proteobacteria,c__Deltaproteobacteria,o__Myxococcales,f__Haliangiaceae,g__Haliangium,s__?	12.1203	12.3924	4.59642	8.96906	1.63395	3.65363	0	0	1	0	0	0	1	0.812701	0.026	1	4.58768	1.3804	1.78515	0.773267	0.439364	0	4.58768	2.86396	1.82845	1.56633	0.117271	0	4.58768	5.98	1.97893	3.02184	0.00251245	1	4.58768	1.48356	1.84804	0.802778	0.422103	0	4.58768
OTU_17102	Bacteria	Proteobacteria	Deltaproteobacteria	Myxococcales	Blfdi19	?	?	k__Bacteria,p__Proteobacteria,c__Deltaproteobacteria,o__Myxococcales,f__Blfdi19,g__?,s__?	0	0	0.217906	0.487254	2.00175	2.39671	1.60733	0.713759	0	0	1	1	10	0.86859	0.014	1	0.956747	-0.917306	1.84751	-0.496509	0.619535	0	0.956747	-3.6225	1.67083	-2.16808	0.0301525	-1	0.956747	-3.28377	1.68852	-1.94476	0.0518038	0	0.956747	-2.7052	1.67084	-1.61906	0.105434	0	0.956747
OTU_1711	Bacteria	Verrucomicrobia	OPB35_soil_group	?	?	?	?	k__Bacteria,p__Verrucomicrobia,c__OPB35_soil_group,o__?,f__?,g__?,s__?	9.78335	13.1205	0	0	1.62117	3.07951	0	0	1	0	0	0	1	0.828419	0.018	1	2.85113	5.53896	2.09402	2.64514	0.00816577	1	2.85113	2.55182	1.95236	1.30705	0.191197	0	2.85113	5.67018	2.09402	2.7078	0.00677307	1	2.85113	-2.98714	2.14607	-1.39191	0.163949	0	2.85113
OTU_1712	Bacteria	Acidobacteria	Acidobacteria_clade_RB25	Acidobacteria_group_22	?	?	?	k__Bacteria,p__Acidobacteria,c__Acidobacteria_clade_RB25,o__Acidobacteria_group_22,f__?,g__?,s__?	9.96089	9.70185	3.88554	2.62565	0	0	0	0	1	1	0	0	5	0.948683	0.002	1	3.46161	1.36038	1.1294	1.20451	0.228391	0	3.46161	5.72092	1.40875	4.06099	4.88645e-05	1	3.46161	5.69681	1.40875	4.04387	5.25754e-05	1	3.46161	4.36055	1.43881	3.03067	0.00244013	1	3.46161
OTU_1713	Bacteria	Actinobacteria	Actinobacteria_(class)	Frankiales	?	?	?	k__Bacteria,p__Actinobacteria,c__Actinobacteria_(class),o__Frankiales,f__?,g__?,s__?	39.7431	9.81877	15.577	6.48419	20.4379	11.4284	3.94643	1.82666	1	0	1	0	6	0.868937	0.006	1	19.9261	1.3558	0.459452	2.95091	0.00316836	1	19.9261	0.93834	0.448453	2.09239	0.0364034	1	19.9261	3.3864	0.542511	6.24209	4.31774e-10	1	19.9261	-0.417462	0.471586	-0.88523	0.376032	0	19.9261
OTU_1714	Bacteria	Acidobacteria	Blastocatellia_(Acidobacteria_group_4)	Blastocatellales	Blastocatellaceae	2020-11-24	?	k__Bacteria,p__Acidobacteria,c__Blastocatellia_(Acidobacteria_group_4),o__Blastocatellales,f__Blastocatellaceae,g__11-24,s__?	9.01551	4.94134	5.0148	3.68988	0	0	2.89191	4.97089	1	1	0	0	5	0.910553	0.004	1	4.23055	0.860496	0.935071	0.920246	0.357444	0	4.23055	5.57744	1.26905	4.39498	1.10781e-05	1	4.23055	1.60645	0.961997	1.66992	0.094936	0	4.23055	4.71694	1.29036	3.65552	0.000256662	1	4.23055
OTU_17140	Bacteria	Proteobacteria	Deltaproteobacteria	Myxococcales	?	?	?	k__Bacteria,p__Proteobacteria,c__Deltaproteobacteria,o__Myxococcales,f__?,g__?,s__?	6.17646	1.86249	1.07273	1.79323	14.1641	10.993	5.69866	3.86122	1	0	1	0	6	0.866166	0.023	1	6.77799	2.703	0.9847	2.745	0.00605103	1	6.77799	-1.20491	0.708744	-1.70007	0.0891176	0	6.77799	0.102167	0.740069	0.13805	0.890201	0	6.77799	-3.90792	0.969064	-4.03267	5.51459e-05	-1	6.77799
OTU_1716	Bacteria	Planctomycetes	Pla3_lineage	?	?	?	?	k__Bacteria,p__Planctomycetes,c__Pla3_lineage,o__?,f__?,g__?,s__?	11.0761	8.91994	1.34154	0.908245	2.9085	2.5132	8.49887	1.66274	1	0	0	1	7	0.906429	0.001	1	5.95625	3.04141	0.835773	3.63905	0.00027365	1	5.95625	1.90848	0.701414	2.72091	0.00651032	1	5.95625	0.380426	0.631516	0.602401	0.546907	0	5.95625	-1.13293	0.899411	-1.25964	0.207801	0	5.95625
OTU_1718	Bacteria	Acidobacteria	Acidobacteria_group_5	?	?	?	?	k__Bacteria,p__Acidobacteria,c__Acidobacteria_group_5,o__?,f__?,g__?,s__?	19.2626	11.7943	42.1188	5.27316	33.8879	20.0839	25.8234	9.59694	0	1	1	0	8	0.792259	0.048	1	30.2732	-1.13057	0.498856	-2.26632	0.0234317	-1	30.2732	-0.819646	0.500208	-1.63861	0.101294	0	30.2732	-0.431748	0.504345	-0.856056	0.391967	0	30.2732	0.310922	0.491923	0.632053	0.527352	0	30.2732
OTU_1719	Bacteria	Planctomycetes	OM190	?	?	?	?	k__Bacteria,p__Planctomycetes,c__OM190,o__?,f__?,g__?,s__?	4.9194	2.08003	5.22115	8.20368	0	0	0	0	1	1	0	0	5	0.83666	0.007	1	2.53514	-0.0994631	1.58498	-0.0627535	0.949963	0	2.53514	4.70532	1.80381	2.60855	0.00909278	1	2.53514	4.6812	1.80381	2.59518	0.00945426	1	2.53514	4.80479	1.80778	2.65784	0.00786422	1	2.53514
OTU_17196	Bacteria	Proteobacteria	Deltaproteobacteria	Myxococcales	?	?	?	k__Bacteria,p__Proteobacteria,c__Deltaproteobacteria,o__Myxococcales,f__?,g__?,s__?	0	0	0	0	0.508409	1.13684	1.46011	1.45542	0	0	0	1	4	0.770315	0.014	1	0.492131	0	2.94054	0	1	0	0.492131	-1.35781	2.93833	-0.462102	0.644008	0	0.492131	-3.13535	2.84872	-1.10062	0.271064	0	0.492131	-1.0176	2.93836	-0.346313	0.729107	0	0.492131
OTU_17199	Bacteria	Actinobacteria	Thermoleophilia	Solirubrobacterales	0319-6M6	?	?	k__Bacteria,p__Actinobacteria,c__Thermoleophilia,o__Solirubrobacterales,f__0319-6M6,g__?,s__?	0	0	0	0	0.642654	0.600973	0	0	0	0	1	0	3	0.774597	0.039	1	0.160664	0	4.27959	0	1	0	0.160664	-1.94697	4.26129	-0.456897	0.647745	0	0.160664	0	4.27959	0	1	0	0.160664	-1.60677	4.26139	-0.377054	0.706133	0	0.160664
OTU_172	Bacteria	Acidobacteria	Solibacteres_(Acidobacteria_group_3)	Solibacterales	Solibacteraceae	Ca._Solibacter	?	k__Bacteria,p__Acidobacteria,c__Solibacteres_(Acidobacteria_group_3),o__Solibacterales,f__Solibacteraceae,g__Ca._Solibacter,s__?	123.83	37.5919	43.661	23.6389	71.0496	46.4048	5.11386	7.63318	1	0	1	0	6	0.894326	0.005	1	60.9136	1.50187	0.741321	2.02593	0.0427715	1	60.9136	0.79841	0.738013	1.08184	0.279325	0	60.9136	4.59343	0.789811	5.81586	6.03221e-09	1	60.9136	-0.703457	0.743369	-0.946308	0.343991	0	60.9136
OTU_1720	Bacteria	?	?	?	?	?	?	k__Bacteria,p__?,c__?,o__?,f__?,g__?,s__?	0	0	8.29394	5.24604	0.206899	0.462641	4.97906	6.19546	0	1	0	1	9	0.941375	0.001	1	3.36998	-5.64076	1.39277	-4.05001	5.12149e-05	-1	3.36998	-0.761969	1.64756	-0.462482	0.643735	0	3.36998	-4.92177	1.40321	-3.5075	0.000452339	-1	3.36998	4.87879	1.39278	3.50291	0.0004602	1	3.36998
OTU_17200	Bacteria	Proteobacteria	Deltaproteobacteria	Myxococcales	Polyangiaceae	?	?	k__Bacteria,p__Proteobacteria,c__Deltaproteobacteria,o__Myxococcales,f__Polyangiaceae,g__?,s__?	0.186875	0.417866	0	0	1.16258	1.57106	4.47285	2.05608	0	0	1	1	10	0.879956	0.006	1	1.45558	0.236842	1.70044	0.139283	0.889226	0	1.45558	-2.1495	1.56494	-1.37354	0.169586	0	1.45558	-4.17843	1.46857	-2.84524	0.00443775	-1	1.45558	-2.38635	1.56495	-1.52487	0.127291	0	1.45558
OTU_17204	Bacteria	Planctomycetes	Phycisphaerae	Tepidisphaerales	?	?	?	k__Bacteria,p__Planctomycetes,c__Phycisphaerae,o__Tepidisphaerales,f__?,g__?,s__?	4.93014	4.52892	3.03429	1.96383	1.74654	0.840868	0.723979	1.61887	1	1	0	0	5	0.873639	0.034	1	2.60874	0.681025	0.966697	0.704487	0.48113	0	2.60874	1.53966	1.01584	1.51566	0.129607	0	2.60874	2.64547	1.15305	2.29433	0.0217715	1	2.60874	0.858632	1.05401	0.814634	0.415282	0	2.60874
OTU_1721	Bacteria	Proteobacteria	Deltaproteobacteria	Myxococcales	Archangiaceae	Anaeromyxobacter	?	k__Bacteria,p__Proteobacteria,c__Deltaproteobacteria,o__Myxococcales,f__Archangiaceae,g__Anaeromyxobacter,s__?	22.6916	14.2969	18.3211	15.0269	3.46849	3.43006	0.602475	0.881597	1	1	0	0	5	0.953783	0.002	1	11.2709	0.306627	0.717208	0.427528	0.668994	0	11.2709	2.65704	0.779591	3.40825	0.000653802	1	11.2709	5.19109	1.08144	4.80016	1.58542e-06	1	11.2709	2.35042	0.785675	2.99159	0.00277531	1	11.2709
OTU_17211	Bacteria	Planctomycetes	Planctomycetacia	Planctomycetales	Planctomycetaceae	Pirellula	?	k__Bacteria,p__Planctomycetes,c__Planctomycetacia,o__Planctomycetales,f__Planctomycetaceae,g__Pirellula,s__?	0.20573	0.460025	0	0	0.254205	0.568419	2.06152	2.2327	0	0	0	1	4	0.808748	0.022	1	0.630362	0.236845	2.44429	0.0968975	0.922808	0	0.630362	-0.184895	2.44429	-0.0756438	0.939702	0	0.630362	-3.04038	2.3146	-1.31356	0.188993	0	0.630362	-0.42174	2.4443	-0.17254	0.863013	0	0.630362
OTU_17212	Bacteria	Proteobacteria	Deltaproteobacteria	Myxococcales	?	?	?	k__Bacteria,p__Proteobacteria,c__Deltaproteobacteria,o__Myxococcales,f__?,g__?,s__?	0	0	0	0	0.254205	0.568419	1.23836	0.368358	0	0	0	1	4	0.910871	0.001	1	0.373141	0	2.59395	0	1	0	0.373141	-0.761964	2.59395	-0.293746	0.768952	0	0.373141	-2.89795	2.50008	-1.15914	0.246398	0	0.373141	-0.42174	2.59398	-0.162584	0.870846	0	0.373141
OTU_1722	Bacteria	Planctomycetes	Planctomycetacia	Planctomycetales	Planctomycetaceae	?	?	k__Bacteria,p__Planctomycetes,c__Planctomycetacia,o__Planctomycetales,f__Planctomycetaceae,g__?,s__?	0	0	8.12557	6.08973	0	0	0	0	0	1	0	0	2	1	0.001	1	2.03139	-5.60907	1.84895	-3.03366	0.00241609	-1	2.03139	0	2.04741	0	1	0	2.03139	0	2.04741	0	1	0	2.03139	5.42417	1.84896	2.93364	0.00335011	1	2.03139
OTU_17226	Bacteria	Proteobacteria	Deltaproteobacteria	Myxococcales	Polyangiaceae	?	?	k__Bacteria,p__Proteobacteria,c__Deltaproteobacteria,o__Myxococcales,f__Polyangiaceae,g__?,s__?	8.41449	6.33483	0.614315	0.956293	2.21519	4.4632	5.52321	3.16403	1	0	0	1	7	0.911728	0.005	1	4.1918	3.67982	1.27001	2.89747	0.00376187	1	4.1918	2.01738	1.05062	1.92019	0.0548343	0	4.1918	0.595895	0.987867	0.603214	0.546367	0	4.1918	-1.66244	1.33217	-1.24792	0.212062	0	4.1918
OTU_1725	Bacteria	Gemmatimonadetes	Gemmatimonadetes_(class)	Gemmatimonadales	Gemmatimonadaceae	?	?	k__Bacteria,p__Gemmatimonadetes,c__Gemmatimonadetes_(class),o__Gemmatimonadales,f__Gemmatimonadaceae,g__?,s__?	16.4751	10.4969	5.65008	2.86664	24.8988	10.5297	13.9726	6.18588	1	0	1	0	6	0.823589	0.033	1	15.2491	1.55001	0.551779	2.80911	0.0049679	1	15.2491	-0.593395	0.487209	-1.21795	0.223244	0	15.2491	0.238905	0.50127	0.4766	0.633647	0	15.2491	-2.1434	0.546778	-3.92006	8.85264e-05	-1	15.2491
OTU_17260	Bacteria	Proteobacteria	Gammaproteobacteria	Xanthomonadales	Xanthomonadaceae	Panacagrimonas	?	k__Bacteria,p__Proteobacteria,c__Gammaproteobacteria,o__Xanthomonadales,f__Xanthomonadaceae,g__Panacagrimonas,s__?	0	0	0	0	0	0	0.862785	0.52081	0	0	0	1	4	0.894427	0.007	1	0.215696	0	4.09193	0	1	0	0.215696	0	4.09193	0	1	0	0.215696	-2.37229	4.05245	-0.585397	0.558281	0	0.215696	0	4.09202	0	1	0	0.215696
OTU_17266	Bacteria	?	?	?	?	?	?	k__Bacteria,p__?,c__?,o__?,f__?,g__?,s__?	0	0	0	0	0	0	1.08307	1.02291	0	0	0	1	4	0.774597	0.038	1	0.270769	0	4.27959	0	1	0	0.270769	0	4.27959	0	1	0	0.270769	-2.70189	4.22956	-0.638812	0.522945	0	0.270769	0	4.27969	0	1	0	0.270769
OTU_17271	Bacteria	Acidobacteria	Acidobacteria_group_5	?	?	?	?	k__Bacteria,p__Acidobacteria,c__Acidobacteria_group_5,o__?,f__?,g__?,s__?	1.49629	1.96963	3.35816	3.20845	5.42981	3.26608	10.3605	8.32134	0	0	1	1	10	0.874562	0.028	1	5.16119	-1.22085	1.01118	-1.20735	0.227297	0	5.16119	-1.88538	0.981113	-1.92168	0.0546462	0	5.16119	-2.82833	0.961899	-2.94036	0.00327827	-1	5.16119	-0.664536	0.920011	-0.722314	0.470102	0	5.16119
OTU_17273	Bacteria	Planctomycetes	Phycisphaerae	Phycisphaerales	Phycisphaeraceae	?	?	k__Bacteria,p__Planctomycetes,c__Phycisphaerae,o__Phycisphaerales,f__Phycisphaeraceae,g__?,s__?	0	0	0	0	0	0	0.830467	0.818224	0	0	0	1	4	0.774597	0.043	1	0.207617	0	4.27959	0	1	0	0.207617	0	4.27959	0	1	0	0.207617	-2.32025	4.24407	-0.546704	0.584582	0	0.207617	0	4.27969	0	1	0	0.207617
OTU_17280	Bacteria	Proteobacteria	Deltaproteobacteria	?	?	?	?	k__Bacteria,p__Proteobacteria,c__Deltaproteobacteria,o__?,f__?,g__?,s__?	0	0	0.178502	0.399143	0	0	1.11795	1.22185	0	0	0	1	4	0.719298	0.043	1	0.324113	-0.917274	3.72437	-0.24629	0.805458	0	0.324113	0	3.72437	0	1	0	0.324113	-2.74202	3.66523	-0.748118	0.454389	0	0.324113	0.732409	3.72444	0.19665	0.844102	0	0.324113
OTU_17286	Bacteria	Chloroflexi	Thermomicrobia	JG30-KF-CM45	?	?	?	k__Bacteria,p__Chloroflexi,c__Thermomicrobia,o__JG30-KF-CM45,f__?,g__?,s__?	0.150709	0.336995	0.178502	0.399143	0	0	0.844053	0.513278	0	0	0	1	4	0.758634	0.034	1	0.293316	-0.340231	2.774	-0.12265	0.902384	0	0.293316	0.39218	2.774	0.141377	0.887572	0	0.293316	-1.76155	2.71741	-0.648247	0.516825	0	0.293316	0.732412	2.77402	0.264025	0.791761	0	0.293316
OTU_1729	Bacteria	Proteobacteria	Deltaproteobacteria	Myxococcales	P3OB-42	?	?	k__Bacteria,p__Proteobacteria,c__Deltaproteobacteria,o__Myxococcales,f__P3OB-42,g__?,s__?	1.73238	1.60855	0	0	27.6855	14.5447	15.1437	4.09191	0	0	1	1	10	0.980369	0.002	1	11.1404	3.07303	1.13108	2.71689	0.00658988	1	11.1404	-3.97794	0.67994	-5.85042	4.90331e-09	-1	11.1404	-3.10455	0.689615	-4.50185	6.73629e-06	-1	11.1404	-7.05096	1.04056	-6.77613	1.23435e-11	-1	11.1404
OTU_1731	Bacteria	Planctomycetes	Planctomycetacia	Planctomycetales	Planctomycetaceae	Gemmata	?	k__Bacteria,p__Planctomycetes,c__Planctomycetacia,o__Planctomycetales,f__Planctomycetaceae,g__Gemmata,s__?	13.2611	3.46943	4.65514	2.04535	15.6742	7.18689	7.30942	3.83028	1	0	1	0	6	0.841111	0.002	1	10.225	1.49088	0.529008	2.81826	0.00482841	1	10.225	-0.239531	0.454328	-0.527221	0.59804	0	10.225	0.883548	0.489409	1.80534	0.0710222	0	10.225	-1.73041	0.528136	-3.27645	0.00105119	-1	10.225
OTU_1733	Bacteria	Proteobacteria	Deltaproteobacteria	Myxococcales	Haliangiaceae	Haliangium	?	k__Bacteria,p__Proteobacteria,c__Deltaproteobacteria,o__Myxococcales,f__Haliangiaceae,g__Haliangium,s__?	25.9751	18.6427	5.11151	4.97991	12.3973	12.6288	1.36207	3.04567	1	0	1	0	6	0.877544	0.021	1	11.2115	2.35562	1.13939	2.06744	0.0386928	1	11.2115	1.05588	1.11281	0.948838	0.342703	0	11.2115	4.21549	1.23121	3.42387	0.00061737	1	11.2115	-1.29974	1.14821	-1.13198	0.257644	0	11.2115
OTU_17332	Bacteria	Proteobacteria	Deltaproteobacteria	Myxococcales	Polyangiaceae	Sorangium	?	k__Bacteria,p__Proteobacteria,c__Deltaproteobacteria,o__Myxococcales,f__Polyangiaceae,g__Sorangium,s__?	1.30941	1.96978	0.926682	1.27264	7.21218	8.49293	4.92371	2.37505	0	0	1	1	10	0.871764	0.035	1	3.593	0.491629	1.3557	0.362639	0.716875	0	3.593	-2.45405	1.17541	-2.08782	0.0368139	-1	3.593	-1.93034	1.18721	-1.62594	0.103962	0	3.593	-2.94568	1.26803	-2.32304	0.0201771	-1	3.593
OTU_1734	Bacteria	Planctomycetes	OM190	?	?	?	?	k__Bacteria,p__Planctomycetes,c__OM190,o__?,f__?,g__?,s__?	5.46666	2.11231	4.71927	1.04212	21.5555	6.46797	10.1061	5.2088	0	0	1	1	10	0.869824	0.002	1	10.4619	0.219154	0.547832	0.400039	0.689127	0	10.4619	-1.97231	0.468814	-4.20703	2.58751e-05	-1	10.4619	-0.911664	0.491789	-1.85377	0.0637717	0	10.4619	-2.19147	0.501869	-4.36662	1.26185e-05	-1	10.4619
OTU_1735	Bacteria	Planctomycetes	Planctomycetacia	Planctomycetales	Planctomycetaceae	?	?	k__Bacteria,p__Planctomycetes,c__Planctomycetacia,o__Planctomycetales,f__Planctomycetaceae,g__?,s__?	29.3167	9.5552	34.2734	11.403	21.5918	8.62778	11.0976	4.19013	1	1	0	0	5	0.812695	0.011	1	24.0699	-0.224683	0.382565	-0.587307	0.556998	0	24.0699	0.433984	0.390137	1.11239	0.26597	0	24.0699	1.42582	0.414971	3.43596	0.000590462	1	24.0699	0.658668	0.391559	1.68217	0.0925365	0	24.0699
OTU_1737	Bacteria	Acidobacteria	Acidobacteriia_(Acidobacteria_group_1)	Acidobacteriales	Acidobacteriaceae	Granulicella	?	k__Bacteria,p__Acidobacteria,c__Acidobacteriia_(Acidobacteria_group_1),o__Acidobacteriales,f__Acidobacteriaceae,g__Granulicella,s__?	9.84852	4.20215	0	0	3.44946	7.71322	0	0	1	0	0	0	1	0.860583	0.002	1	3.32449	5.5492	1.96486	2.82422	0.00473959	1	3.32449	1.49877	1.77551	0.844132	0.398596	0	3.32449	5.68042	1.96486	2.891	0.00384016	1	3.32449	-4.05044	1.98662	-2.03886	0.0414637	-1	3.32449
OTU_17393	Bacteria	Chlorobi	Chlorobia	Chlorobiales	OPB56	?	?	k__Bacteria,p__Chlorobi,c__Chlorobia,o__Chlorobiales,f__OPB56,g__?,s__?	0	0	0	0	0	0	0.943566	1.14528	0	0	0	1	4	0.774597	0.036	1	0.235891	0	4.27959	0	1	0	0.235891	0	4.27959	0	1	0	0.235891	-2.49439	4.23698	-0.58872	0.556049	0	0.235891	0	4.27969	0	1	0	0.235891
OTU_17402	Bacteria	Proteobacteria	Deltaproteobacteria	Myxococcales	P3OB-42	?	?	k__Bacteria,p__Proteobacteria,c__Deltaproteobacteria,o__Myxococcales,f__P3OB-42,g__?,s__?	0.340261	0.470954	0	0	1.79643	1.86832	2.01485	1.40015	0	0	1	1	10	0.85699	0.008	1	1.03789	0.813916	1.76332	0.461582	0.644381	0	1.03789	-2.24472	1.58826	-1.41332	0.157563	0	1.03789	-2.45549	1.57876	-1.55533	0.119866	0	1.03789	-3.05864	1.58827	-1.92577	0.0541337	0	1.03789
OTU_17405	Bacteria	Ca._Latescibacteria_(WS3)	?	?	?	?	?	k__Bacteria,p__Ca._Latescibacteria_(WS3),c__?,o__?,f__?,g__?,s__?	0.174776	0.390811	2.05417	2.42235	0	0	0.194581	0.435096	0	1	0	0	2	0.713132	0.049	1	0.605882	-3.04889	2.71257	-1.12399	0.261018	0	0.605882	0.392185	2.82071	0.139038	0.88942	0	0.605882	-0.209008	2.82071	-0.0740977	0.940933	0	0.605882	3.44108	2.71259	1.26856	0.204599	0	0.605882
OTU_1741	Bacteria	Proteobacteria	Deltaproteobacteria	Myxococcales	?	?	?	k__Bacteria,p__Proteobacteria,c__Deltaproteobacteria,o__Myxococcales,f__?,g__?,s__?	0.753544	1.68498	1.69051	3.20594	18.9772	13.5632	15.023	4.69081	0	0	1	1	10	0.965887	0.002	1	9.11105	-0.976187	1.1573	-0.843502	0.398948	0	9.11105	-4.49942	1.03578	-4.34399	1.3992e-05	-1	9.11105	-4.16576	1.03885	-4.00999	6.07206e-05	-1	9.11105	-3.52323	0.955582	-3.687	0.000226912	-1	9.11105
OTU_1742	Bacteria	Planctomycetes	OM190	?	?	?	?	k__Bacteria,p__Planctomycetes,c__OM190,o__?,f__?,g__?,s__?	0	0	0	0	7.79889	14.899	2.83509	1.87996	0	0	1	1	10	0.83666	0.017	1	2.65849	0	2.17019	0	1	0	2.65849	-5.54272	1.98322	-2.7948	0.00519318	-1	2.65849	-4.08563	2.0082	-2.03448	0.0419036	-1	2.65849	-5.2025	1.98324	-2.62324	0.00870987	-1	2.65849
OTU_1743	Bacteria	Proteobacteria	Deltaproteobacteria	Bdellovibrionales	Bdellovibrionaceae	?	?	k__Bacteria,p__Proteobacteria,c__Deltaproteobacteria,o__Bdellovibrionales,f__Bdellovibrionaceae,g__?,s__?	6.25568	2.53778	3.96802	5.84897	10.8792	6.64543	24.9373	6.79608	0	0	1	1	10	0.882009	0.004	1	11.51	0.636617	0.704576	0.903546	0.366236	0	11.51	-0.814087	0.645984	-1.26023	0.207587	0	11.51	-1.99071	0.629089	-3.16443	0.00155388	-1	11.51	-1.4507	0.689526	-2.10392	0.0353858	-1	11.51
OTU_1744	Bacteria	Proteobacteria	Deltaproteobacteria	Myxococcales	Phaselicystidaceae	?	?	k__Bacteria,p__Proteobacteria,c__Deltaproteobacteria,o__Myxococcales,f__Phaselicystidaceae,g__?,s__?	9.37964	8.06363	22.3945	10.5787	11.2413	3.06742	25.5796	4.56057	0	1	0	1	9	0.83629	0.006	1	17.1488	-1.27534	0.507103	-2.51496	0.0119047	-1	17.1488	-0.276807	0.523665	-0.528595	0.597087	0	17.1488	-1.4779	0.502745	-2.93966	0.00328571	-1	17.1488	0.998535	0.504789	1.97812	0.0479148	1	17.1488
OTU_1745	Bacteria	Planctomycetes	BD7-11	?	?	?	?	k__Bacteria,p__Planctomycetes,c__BD7-11,o__?,f__?,g__?,s__?	0.562168	0.897236	1.24951	2.794	5.80324	9.67275	19.3357	5.65768	0	0	1	1	10	0.916242	0.01	1	6.73766	-1.31142	1.49559	-0.876861	0.380562	0	6.73766	-3.37605	1.40074	-2.41018	0.0159444	-1	6.73766	-5.14047	1.3816	-3.72065	0.000198708	-1	6.73766	-2.06463	1.27571	-1.61841	0.105574	0	6.73766
OTU_17454	Bacteria	Proteobacteria	Alphaproteobacteria	Rhizobiales	A0839	?	?	k__Bacteria,p__Proteobacteria,c__Alphaproteobacteria,o__Rhizobiales,f__A0839,g__?,s__?	0	0	0	0	0	0	0.763273	0.771989	0	0	0	1	4	0.774597	0.032	1	0.190818	0	4.27959	0	1	0	0.190818	0	4.27959	0	1	0	0.190818	-2.20891	4.24906	-0.519858	0.603163	0	0.190818	0	4.27969	0	1	0	0.190818
OTU_1747	Bacteria	Proteobacteria	Deltaproteobacteria	Myxococcales	?	?	?	k__Bacteria,p__Proteobacteria,c__Deltaproteobacteria,o__Myxococcales,f__?,g__?,s__?	0	0	0	0	13.3663	23.1156	20.2846	24.3503	0	0	1	1	10	0.774597	0.041	1	8.41271	0	3.10937	0	1	0	8.41271	-6.32856	2.97795	-2.12514	0.033575	-1	8.41271	-6.9326	2.97614	-2.3294	0.019838	-1	8.41271	-5.9884	2.97799	-2.01089	0.0443375	-1	8.41271
OTU_1748	Bacteria	Cyanobacteria	Melainabacteria	Obscuribacterales	?	?	?	k__Bacteria,p__Cyanobacteria,c__Melainabacteria,o__Obscuribacterales,f__?,g__?,s__?	2.03086	2.08458	1.42035	1.4596	4.00207	2.52649	9.40616	8.52885	0	0	1	1	10	0.891793	0.015	1	4.21486	0.578568	1.05088	0.550554	0.58194	0	4.21486	-0.93072	0.933338	-0.997195	0.31867	0	4.21486	-2.18382	0.899363	-2.42819	0.0151744	-1	4.21486	-1.50929	1.0158	-1.48581	0.137328	0	4.21486
OTU_1749	Bacteria	Proteobacteria	Deltaproteobacteria	Myxococcales	Haliangiaceae	?	?	k__Bacteria,p__Proteobacteria,c__Deltaproteobacteria,o__Myxococcales,f__Haliangiaceae,g__?,s__?	1.03161	1.0416	1.97579	1.22441	0.871387	1.37431	10.3009	8.36417	0	1	0	1	9	0.882732	0.021	1	3.54493	-0.927511	1.08647	-0.85369	0.393277	0	3.54493	0.15209	1.17965	0.128928	0.897414	0	3.54493	-3.28572	0.992778	-3.30962	0.000934233	-1	3.54493	1.0796	1.12822	0.956906	0.338615	0	3.54493
OTU_17525	Bacteria	Proteobacteria	Deltaproteobacteria	Oligoflexales	?	?	?	k__Bacteria,p__Proteobacteria,c__Deltaproteobacteria,o__Oligoflexales,f__?,g__?,s__?	0	0	0	0	0	0	0.955322	1.14693	0	0	0	1	4	0.774597	0.042	1	0.23883	0	4.27959	0	1	0	0.23883	0	4.27959	0	1	0	0.23883	-2.51155	4.23632	-0.59286	0.553275	0	0.23883	0	4.27969	0	1	0	0.23883
OTU_1753	Bacteria	Proteobacteria	Deltaproteobacteria	Myxococcales	Haliangiaceae	Haliangium	?	k__Bacteria,p__Proteobacteria,c__Deltaproteobacteria,o__Myxococcales,f__Haliangiaceae,g__Haliangium,s__?	4.31979	3.82227	4.41787	6.11132	7.75627	3.83684	53.2578	21.7715	0	0	1	1	10	0.935271	0.011	1	17.4379	-0.0471492	0.861229	-0.0547464	0.95634	0	17.4379	-0.822029	0.831615	-0.988473	0.322921	0	17.4379	-3.61005	0.802371	-4.49923	6.81988e-06	-1	17.4379	-0.77488	0.843366	-0.918793	0.358204	0	17.4379
OTU_1755	Bacteria	Proteobacteria	Betaproteobacteria	SC-I-84	?	?	?	k__Bacteria,p__Proteobacteria,c__Betaproteobacteria,o__SC-I-84,f__?,g__?,s__?	0	0	2.3415	2.54154	1.04274	1.60462	2.38382	1.41253	0	1	0	1	9	0.858661	0.012	1	1.44202	-3.8084	1.51562	-2.51276	0.011979	-1	1.44202	-2.62857	1.58395	-1.65951	0.0970139	0	1.44202	-3.85691	1.50774	-2.55807	0.0105255	-1	1.44202	1.17982	1.37185	0.860026	0.389775	0	1.44202
OTU_1759	Bacteria	Acidobacteria	Holophagae	Acidobacteria_group_7a	?	?	?	k__Bacteria,p__Acidobacteria,c__Holophagae,o__Acidobacteria_group_7a,f__?,g__?,s__?	8.56969	3.45106	24.0165	5.13486	6.48104	2.58641	5.9561	2.37549	1	1	0	0	5	0.850742	0.01	1	11.2558	-1.48849	0.418832	-3.55391	0.000379545	-1	11.2558	0.411546	0.470781	0.874177	0.382022	0	11.2558	0.525202	0.477704	1.09943	0.27158	0	11.2558	1.90004	0.444635	4.27326	1.92638e-05	1	11.2558
OTU_176	Bacteria	Bacteroidetes	Saprospiria	Saprospirales	?	?	?	k__Bacteria,p__Bacteroidetes,c__Saprospiria,o__Saprospirales,f__?,g__?,s__?	2.31936	1.56704	0.454267	0.645357	10.9862	3.92987	8.12883	3.92834	0	0	1	1	10	0.934497	0.002	1	5.47217	2.31864	1.10636	2.09573	0.0361066	1	5.47217	-2.22073	0.662469	-3.3522	0.000801709	-1	5.47217	-1.8101	0.672767	-2.69053	0.00713391	-1	5.47217	-4.53937	1.05004	-4.32306	1.53878e-05	-1	5.47217
OTU_1760	Bacteria	Proteobacteria	Betaproteobacteria	Rhodocyclales	Rhodocyclaceae	?	?	k__Bacteria,p__Proteobacteria,c__Betaproteobacteria,o__Rhodocyclales,f__Rhodocyclaceae,g__?,s__?	0.189552	0.423852	1.22717	2.74404	0.18155	0.405959	7.13978	8.65406	0	0	0	1	4	0.8085	0.032	1	2.18451	-2.28897	2.08496	-1.09785	0.27227	0	2.18451	-0.184888	2.18727	-0.0845289	0.932636	0	2.18451	-4.84552	2.00334	-2.41872	0.015575	-1	2.18451	2.10408	2.08497	1.00917	0.312895	0	2.18451
OTU_1766	Bacteria	Proteobacteria	Deltaproteobacteria	Myxococcales	Haliangiaceae	?	?	k__Bacteria,p__Proteobacteria,c__Deltaproteobacteria,o__Myxococcales,f__Haliangiaceae,g__?,s__?	0	0	2.86794	2.22558	0.992608	1.70127	0.194581	0.435096	0	1	1	0	8	0.755784	0.046	1	1.01378	-4.11317	1.97557	-2.08202	0.0373409	-1	1.01378	-2.64287	2.03753	-1.29709	0.194599	0	1.01378	-0.786082	2.1374	-0.367774	0.713042	0	1.01378	1.4703	1.86707	0.787493	0.430994	0	1.01378
OTU_1767	Bacteria	Proteobacteria	Deltaproteobacteria	Desulfuromonadales	Geobacteraceae	Geobacter	?	k__Bacteria,p__Proteobacteria,c__Deltaproteobacteria,o__Desulfuromonadales,f__Geobacteraceae,g__Geobacter,s__?	0.174776	0.390811	10.5177	6.7983	0.24282	0.542963	0	0	0	1	0	0	2	0.98072	0.001	1	2.73383	-5.40986	1.35831	-3.98279	6.81098e-05	-1	2.73383	-0.184901	1.62234	-0.113972	0.90926	0	2.73383	0.368059	1.62234	0.226869	0.820525	0	2.73383	5.22496	1.35831	3.84665	0.000119742	1	2.73383
OTU_17681	Bacteria	Proteobacteria	Gammaproteobacteria	Xanthomonadales	Xanthomonadaceae	Arenimonas	?	k__Bacteria,p__Proteobacteria,c__Gammaproteobacteria,o__Xanthomonadales,f__Xanthomonadaceae,g__Arenimonas,s__?	0.174776	0.390811	0.178502	0.399143	1.27392	0.798735	1.4238	1.61305	0	0	1	1	10	0.841051	0.007	1	0.76275	-0.340235	1.80873	-0.188107	0.850793	0	0.76275	-2.34529	1.66749	-1.40648	0.159582	0	0.76275	-2.4589	1.66119	-1.48021	0.138817	0	0.76275	-2.00506	1.6675	-1.20244	0.229195	0	0.76275
OTU_17683	Bacteria	Verrucomicrobia	OPB35_soil_group	?	?	?	?	k__Bacteria,p__Verrucomicrobia,c__OPB35_soil_group,o__?,f__?,g__?,s__?	0.738079	0.77948	0	0	0.157142	0.351379	1.8412	0.728406	1	0	0	1	7	0.868366	0.004	1	0.684106	1.80033	1.74524	1.03156	0.302277	0	0.684106	1.37859	1.74524	0.789911	0.42958	0	0.684106	-1.33405	1.56534	-0.852241	0.39408	0	0.684106	-0.421741	1.83425	-0.229925	0.81815	0	0.684106
OTU_1769	Bacteria	Planctomycetes	Phycisphaerae	Tepidisphaerales	Tepidisphaeraceae	?	?	k__Bacteria,p__Planctomycetes,c__Phycisphaerae,o__Tepidisphaerales,f__Tepidisphaeraceae,g__?,s__?	2.94443	2.69772	3.58818	2.30364	1.04143	1.06059	0.876372	0.523067	1	1	0	0	5	0.879234	0.018	1	2.1126	-0.266349	0.887526	-0.300103	0.764099	0	2.1126	1.3588	1.01269	1.34177	0.179671	0	2.1126	1.79803	1.07992	1.66496	0.0959203	0	2.1126	1.62515	1.01613	1.59935	0.109743	0	2.1126
OTU_177	Bacteria	Proteobacteria	Deltaproteobacteria	Myxococcales	?	?	?	k__Bacteria,p__Proteobacteria,c__Deltaproteobacteria,o__Myxococcales,f__?,g__?,s__?	106.152	38.9771	104.529	31.9841	192.55	41.0449	280.397	46.123	0	0	1	1	10	0.831757	0.002	1	170.907	0.0157901	0.278859	0.056624	0.954845	0	170.907	-0.863385	0.274653	-3.14355	0.00166913	-1	170.907	-1.40367	0.273414	-5.13385	2.83868e-07	-1	170.907	-0.879175	0.276492	-3.17975	0.00147401	-1	170.907
OTU_1774	Bacteria	Verrucomicrobia	Verrucomicrobiae	Verrucomicrobiales	Verrucomicrobiaceae	?	?	k__Bacteria,p__Verrucomicrobia,c__Verrucomicrobiae,o__Verrucomicrobiales,f__Verrucomicrobiaceae,g__?,s__?	12.4053	5.76304	2.24593	2.09443	1.94967	2.62058	0.280507	0.627233	1	1	0	0	5	0.8838	0.017	1	4.22034	2.40967	0.927909	2.59688	0.00940743	1	4.22034	2.5978	0.930545	2.7917	0.00524324	1	4.22034	5.4365	1.22034	4.4549	8.39325e-06	1	4.22034	0.188129	1.01971	0.184493	0.853627	0	4.22034
OTU_1778	Bacteria	Acidobacteria	Subgroup_6	?	?	?	?	k__Bacteria,p__Acidobacteria,c__Subgroup_6,o__?,f__?,g__?,s__?	22.2187	3.57464	24.8095	6.68611	1.33036	1.87085	0.950878	1.11064	1	1	0	0	5	0.976594	0.001	1	12.3274	-0.16183	0.403875	-0.400693	0.688646	0	12.3274	3.82927	0.644327	5.94305	2.79761e-09	1	12.3274	4.43824	0.751719	5.90412	3.54526e-09	1	12.3274	3.9911	0.6461	6.17722	6.52412e-10	1	12.3274
OTU_178	Bacteria	Acidobacteria	Acidobacteriia_(Acidobacteria_group_1)	Acidobacteriales	Acidobacteriaceae	?	?	k__Bacteria,p__Acidobacteria,c__Acidobacteriia_(Acidobacteria_group_1),o__Acidobacteriales,f__Acidobacteriaceae,g__?,s__?	66.5749	38.1111	0.237101	0.530173	28.005	34.796	0	0	1	0	1	0	6	0.947496	0.002	1	23.7043	7.72976	1.31418	5.88179	4.05861e-09	1	23.7043	1.24275	0.953913	1.3028	0.192644	0	23.7043	8.43805	1.31418	6.42075	1.35606e-10	1	23.7043	-6.487	1.31789	-4.92228	8.55422e-07	-1	23.7043
OTU_1780	Bacteria	Actinobacteria	Thermoleophilia	Gaiellales	?	?	?	k__Bacteria,p__Actinobacteria,c__Thermoleophilia,o__Gaiellales,f__?,g__?,s__?	10.6858	3.90491	4.15417	2.55142	8.69267	6.22532	2.85781	1.72328	1	0	1	0	6	0.856912	0.007	1	6.59761	1.37434	0.644472	2.13251	0.0329653	1	6.59761	0.30822	0.591402	0.521169	0.602249	0	6.59761	1.89689	0.671562	2.8246	0.00473402	1	6.59761	-1.06612	0.655676	-1.62598	0.103953	0	6.59761
OTU_17866	Bacteria	Acidobacteria	Acidobacteria_group_5	?	?	?	?	k__Bacteria,p__Acidobacteria,c__Acidobacteria_group_5,o__?,f__?,g__?,s__?	0.380506	0.523894	0	0	0.206899	0.462641	4.36456	1.52044	0	0	0	1	4	0.938818	0.001	1	1.23799	0.813913	1.6884	0.482063	0.629761	0	1.23799	0.392172	1.6884	0.232275	0.816324	0	1.23799	-3.5592	1.45559	-2.44519	0.0144778	-1	1.23799	-0.421741	1.6884	-0.249787	0.802752	0	1.23799
OTU_1787	Bacteria	Acidobacteria	Solibacteres_(Acidobacteria_group_3)	Solibacterales	Solibacteraceae	Ca._Solibacter	?	k__Bacteria,p__Acidobacteria,c__Solibacteres_(Acidobacteria_group_3),o__Solibacterales,f__Solibacteraceae,g__Ca._Solibacter,s__?	29.0235	21.2376	6.45773	4.98752	13.7675	14.5001	0.375576	0.514839	1	0	1	0	6	0.928601	0.007	1	12.4061	2.16134	0.776942	2.78186	0.00540482	1	12.4061	1.05786	0.748934	1.41248	0.157808	0	12.4061	6.08599	1.16723	5.21406	1.8475e-07	1	12.4061	-1.10349	0.788453	-1.39956	0.161645	0	12.4061
OTU_1796	Bacteria	Verrucomicrobia	OPB35_soil_group	?	?	?	?	k__Bacteria,p__Verrucomicrobia,c__OPB35_soil_group,o__?,f__?,g__?,s__?	1.77758	1.33127	0	0	1.7132	2.02061	0.583743	1.30529	1	0	1	0	6	0.774412	0.049	1	1.01863	3.08266	1.88475	1.63558	0.101927	0	1.01863	0.0672915	1.72445	0.039022	0.968873	0	1.01863	1.54871	1.84783	0.83812	0.401963	0	1.01863	-3.01537	1.89591	-1.59046	0.111731	0	1.01863
OTU_1797	Bacteria	Planctomycetes	OM190	?	?	?	?	k__Bacteria,p__Planctomycetes,c__OM190,o__?,f__?,g__?,s__?	0.52446	0.819265	0.245435	0.548808	7.6685	7.09372	8.25759	11.5952	0	0	1	1	10	0.873562	0.019	1	4.17399	0.761955	1.69376	0.44986	0.652812	0	4.17399	-3.85924	1.44651	-2.66797	0.00763112	-1	4.17399	-3.96303	1.44542	-2.74178	0.00611076	-1	4.17399	-4.62119	1.48943	-3.10266	0.00191788	-1	4.17399
OTU_17976	Bacteria	Actinobacteria	Actinobacteria_(class)	Frankiales	Acidothermaceae	Acidothermus	?	k__Bacteria,p__Actinobacteria,c__Actinobacteria_(class),o__Frankiales,f__Acidothermaceae,g__Acidothermus,s__?	1.27451	1.36994	0	0	0.18155	0.405959	0	0	1	0	0	0	1	0.724699	0.041	1	0.364014	2.59946	3.56439	0.729285	0.465827	0	0.364014	2.17772	3.56439	0.610965	0.541223	0	0.364014	2.73067	3.56439	0.766098	0.443618	0	0.364014	-0.421739	3.63887	-0.115898	0.907733	0	0.364014
[truncated: 1,883 more rows]
[truncated: 11 more columns]

## Sheet: MICH_corn
Supplementary File 4: Indicator Species for Live Bacteria
[truncated: 274 more rows]
[truncated: 15 more columns]

[truncated: 7 more sheets: MICH_switch, WISC_corn, WISC_switch, Michigan, Wisconsin, corn, switchgrass]
