# Supplementary material for: Site and Bioenergy Cropping System Similarly Affect Distinct Live and Total Soil Microbial Communities
Source: Front Microbiol. 2021 Oct 14;12:725756. doi: 10.3389/fmicb.2021.725756 (PMC8551758; doi:10.3389/fmicb.2021.725756)
Supplement: Supplementary file 4 [file Data_Sheet_4.xlsx]

## Sheet: original
Supplementary File 5: Indicator Species for Total Bacteria
OTU.ID	Kingdom	Phylum	Class	Order	Family	Genus	Species	taxonomy	Michigan_Corn_Mean	Michigan_Corn_stdev	Michigan_Switchgrass_Mean	Michigan_Switchgrass_stdev	Wisconsin_Corn_Mean	Wisconsin_Corn_stdev	Wisconsin_Switchgrass_Mean	Wisconsin_Switchgrass_stdev	s.Michigan_Corn	s.Michigan_Switchgrass	s.Wisconsin_Corn	s.Wisconsin_Switchgrass	index	stat	p.value	Flag	dw.baseMean_Michigan_Corn_vs_Michigan_Switchgrass	dw.logFC_Michigan_Corn_vs_Michigan_Switchgrass	dw.lfcSE_Michigan_Corn_vs_Michigan_Switchgrass	dw.stat_Michigan_Corn_vs_Michigan_Switchgrass	dw.padj_Michigan_Corn_vs_Michigan_Switchgrass	dw.Flag_Michigan_Corn_vs_Michigan_Switchgrass	dw.baseMean_Michigan_Corn_vs_Wisconsin_Corn	dw.logFC_Michigan_Corn_vs_Wisconsin_Corn	dw.lfcSE_Michigan_Corn_vs_Wisconsin_Corn	dw.stat_Michigan_Corn_vs_Wisconsin_Corn	dw.padj_Michigan_Corn_vs_Wisconsin_Corn	dw.Flag_Michigan_Corn_vs_Wisconsin_Corn	dw.baseMean_Michigan_Corn_vs_Wisconsin_Switchgrass	dw.logFC_Michigan_Corn_vs_Wisconsin_Switchgrass	dw.lfcSE_Michigan_Corn_vs_Wisconsin_Switchgrass	dw.stat_Michigan_Corn_vs_Wisconsin_Switchgrass	dw.padj_Michigan_Corn_vs_Wisconsin_Switchgrass	dw.Flag_Michigan_Corn_vs_Wisconsin_Switchgrass	dw.baseMean_Michigan_Switchgrass_vs_Wisconsin_Corn	dw.logFC_Michigan_Switchgrass_vs_Wisconsin_Corn	dw.lfcSE_Michigan_Switchgrass_vs_Wisconsin_Corn	dw.stat_Michigan_Switchgrass_vs_Wisconsin_Corn	dw.padj_Michigan_Switchgrass_vs_Wisconsin_Corn	dw.Flag_Michigan_Switchgrass_vs_Wisconsin_Corn	dw.baseMean_Michigan_Switchgrass_vs_Wisconsin_Switchgrass
OTU_100	Bacteria	Acidobacteria	Blastocatellia_(Acidobacteria_group_4)	Blastocatellales	Blastocatellaceae	?	?	k__Bacteria,p__Acidobacteria,c__Blastocatellia_(Acidobacteria_group_4),o__Blastocatellales,f__Blastocatellaceae,g__?,s__?	50.0176	37.2369	80.9299	46.3061	35.8662	54.7753	3.30631	3.75095	1	1	0	0	5	0.877346	0.043	1	42.53	-0.696309	0.877745	-0.793293	0.427607	0	42.53	0.489995	0.881775	0.555692	0.578422	0	42.53	3.89858	0.949763	4.10479	4.04682e-05	1	42.53	1.1863	0.879769	1.34843	0.177521	0	42.53
OTU_1000	Bacteria	Planctomycetes	Pla4_lineage	?	?	?	?	k__Bacteria,p__Planctomycetes,c__Pla4_lineage,o__?,f__?,g__?,s__?	1.84909	2.49022	0.148786	0.332695	6.73955	7.3757	8.02191	14.0198	0	0	1	1	10	0.890343	0.034	1	4.18983	2.94598	1.55658	1.89261	0.0584103	0	4.18983	-1.83846	1.28554	-1.4301	0.152687	0	4.18983	-2.11567	1.28334	-1.64856	0.0992368	0	4.18983	-4.78444	1.50609	-3.17672	0.0014895	-1	4.18983
OTU_10003	Bacteria	Acidobacteria	Blastocatellia_(Acidobacteria_group_4)	Blastocatellales	Blastocatellaceae	RB41	?	k__Bacteria,p__Acidobacteria,c__Blastocatellia_(Acidobacteria_group_4),o__Blastocatellales,f__Blastocatellaceae,g__RB41,s__?	4.3292	1.7293	4.81741	2.97319	2.21209	3.30066	1.45963	1.66192	1	1	0	0	5	0.844723	0.041	1	3.20458	-0.172377	0.906914	-0.19007	0.849254	0	3.20458	1.04246	0.970032	1.07466	0.282527	0	3.20458	1.65428	1.03756	1.5944	0.110846	0	3.20458	1.21483	0.961035	1.26409	0.206198	0	3.20458
OTU_10011	Bacteria	Planctomycetes	Planctomycetacia	Planctomycetales	Planctomycetaceae	?	?	k__Bacteria,p__Planctomycetes,c__Planctomycetacia,o__Planctomycetales,f__Planctomycetaceae,g__?,s__?	0	0	0.831893	0.521217	0	0	0	0	0	1	0	0	2	0.894427	0.004	1	0.207973	-2.23153	4.06341	-0.549176	0.582885	0	0.207973	0	4.11052	0	1	0	0.207973	0	4.11052	0	1	0	0.207973	2.21187	4.0635	0.544326	0.586217	0	0.207973
OTU_10023	Bacteria	Acidobacteria	Solibacteres_(Acidobacteria_group_3)	Solibacterales	Bryobacteraceae	Bryobacter	?	k__Bacteria,p__Acidobacteria,c__Solibacteres_(Acidobacteria_group_3),o__Solibacterales,f__Bryobacteraceae,g__Bryobacter,s__?	21.1616	6.42301	30.6886	15.8088	5.72929	7.55919	18.8941	7.31147	1	1	0	0	5	0.823416	0.037	1	19.1184	-0.539393	0.565118	-0.954478	0.339842	0	19.1184	1.85565	0.614465	3.01995	0.00252819	1	19.1184	0.16527	0.575756	0.287048	0.774075	0	19.1184	2.39504	0.60867	3.93488	8.32387e-05	1	19.1184
OTU_10026	Bacteria	Planctomycetes	vadinHA49	?	?	?	?	k__Bacteria,p__Planctomycetes,c__vadinHA49,o__?,f__?,g__?,s__?	0	0	1.90131	1.47375	0	0	0	0	0	1	0	0	2	0.894427	0.003	1	0.475328	-3.422	3.1403	-1.0897	0.275844	0	0.475328	0	3.24004	0	1	0	0.475328	0	3.24004	0	1	0	0.475328	3.40233	3.14034	1.08343	0.27862	0	0.475328
OTU_1003	Bacteria	Epsilonbacteraeota	Desulfurellia	Desulfurellales	H16	?	?	k__Bacteria,p__Epsilonbacteraeota,c__Desulfurellia,o__Desulfurellales,f__H16,g__?,s__?	12.0838	11.3864	13.6387	11.3994	3.24197	4.43724	3.07913	2.96297	1	1	0	0	5	0.895954	0.009	1	8.0109	-0.168138	0.849373	-0.197955	0.84308	0	8.0109	1.91027	0.906079	2.10829	0.0350062	1	8.0109	1.99221	0.918121	2.16988	0.030016	1	8.0109	2.07841	0.902697	2.30245	0.02131	1	8.0109
OTU_10033	Bacteria	Acidobacteria	Subgroup_6	?	?	?	?	k__Bacteria,p__Acidobacteria,c__Subgroup_6,o__?,f__?,g__?,s__?	0	0	0.34072	0.480826	2.04088	1.37673	3.84528	4.15109	0	0	1	1	10	0.922363	0.004	1	1.55672	-1.01987	1.69463	-0.601822	0.547293	0	1.55672	-3.53226	1.49918	-2.35613	0.0184665	-1	1.55672	-4.44124	1.47154	-3.01808	0.00254381	-1	1.55672	-2.5124	1.49663	-1.6787	0.0932096	0	1.55672
OTU_1004	Bacteria	Acidobacteria	Blastocatellia_(Acidobacteria_group_4)	Blastocatellales	Blastocatellaceae	2020-11-24	?	k__Bacteria,p__Acidobacteria,c__Blastocatellia_(Acidobacteria_group_4),o__Blastocatellales,f__Blastocatellaceae,g__11-24,s__?	3.17623	1.72791	5.26596	7.75039	0	0	0	0	1	1	0	0	5	0.83666	0.01	1	2.11055	-0.735034	1.69711	-0.433108	0.664936	0	2.11055	4.14394	1.90847	2.17134	0.0299056	1	2.11055	3.98407	1.90847	2.08757	0.0368367	1	2.11055	4.87898	1.8934	2.57683	0.00997122	1	2.11055
OTU_10060	Bacteria	Proteobacteria	Alphaproteobacteria	Rhodospirillales	MNC12	?	?	k__Bacteria,p__Proteobacteria,c__Alphaproteobacteria,o__Rhodospirillales,f__MNC12,g__?,s__?	0	0	0.897679	0.182527	2.66638	1.25109	4.61302	2.90143	0	0	1	1	10	0.943515	0.001	1	2.04427	-2.30754	1.31523	-1.75448	0.0793488	0	2.04427	-3.95032	1.20945	-3.26622	0.00108994	-1	2.04427	-4.71544	1.18803	-3.96914	7.21327e-05	-1	2.04427	-1.64278	1.02299	-1.60586	0.108304	0	2.04427
OTU_10065	Bacteria	Acidobacteria	Subgroup_6	?	?	?	?	k__Bacteria,p__Acidobacteria,c__Subgroup_6,o__?,f__?,g__?,s__?	0.963252	0.935836	1.22798	1.34207	4.21011	1.95341	1.5585	0.698109	0	0	1	1	10	0.851301	0.034	1	1.98996	-0.347895	1.12525	-0.309171	0.757192	0	1.98996	-2.11314	1.03184	-2.04794	0.0405663	-1	1.98996	-0.680927	1.12302	-0.606334	0.544293	0	1.98996	-1.76524	0.973614	-1.81308	0.0698193	0	1.98996
OTU_1007	Bacteria	Acidobacteria	Holophagae	Acidobacteria_group_7a	?	?	?	k__Bacteria,p__Acidobacteria,c__Holophagae,o__Acidobacteria_group_7a,f__?,g__?,s__?	14.0226	6.8275	22.7071	9.80077	7.69922	2.82682	6.80277	2.4093	1	1	0	0	5	0.846719	0.004	1	12.8079	-0.70322	0.449121	-1.56577	0.117403	0	12.8079	0.847034	0.487863	1.73621	0.0825262	0	12.8079	1.02533	0.501652	2.04392	0.0409618	1	12.8079	1.55025	0.474772	3.26526	0.00109364	1	12.8079
OTU_1009	Bacteria	Acidobacteria	Acidobacteria_group_2	?	?	?	?	k__Bacteria,p__Acidobacteria,c__Acidobacteria_group_2,o__?,f__?,g__?,s__?	10.8679	16.8045	12.1749	13.6233	0.803778	0.792938	0.193394	0.432442	1	1	0	0	5	0.87568	0.027	1	6.00998	-0.158817	1.22127	-0.130042	0.896533	0	6.00998	3.79509	1.40688	2.69752	0.00698576	1	6.00998	5.18944	1.51443	3.42666	0.000611047	1	6.00998	3.95391	1.40452	2.81512	0.00487584	1	6.00998
OTU_10094	Bacteria	Proteobacteria	Alphaproteobacteria	Rhizobiales	?	?	?	k__Bacteria,p__Proteobacteria,c__Alphaproteobacteria,o__Rhizobiales,f__?,g__?,s__?	0.352996	0.491916	1.62384	1.24194	0.146273	0.327076	0.197717	0.442109	0	1	0	0	2	0.748162	0.046	1	0.580207	-2.06325	1.91409	-1.07793	0.281067	0	0.580207	0.549997	2.06637	0.266166	0.790111	0	0.580207	0.390126	2.06637	0.188798	0.850251	0	0.580207	2.61324	1.91593	1.36395	0.172582	0	0.580207
OTU_10096	Bacteria	Verrucomicrobia	OPB35_soil_group	?	?	?	?	k__Bacteria,p__Verrucomicrobia,c__OPB35_soil_group,o__?,f__?,g__?,s__?	3.04899	1.81878	0.386757	0.530738	1.31549	2.46797	0	0	1	0	1	0	6	0.801885	0.049	1	1.18781	3.05747	1.69611	1.80264	0.0714451	0	1.18781	1.24224	1.54128	0.80598	0.420254	0	1.18781	3.91214	1.69884	2.30283	0.0212884	1	1.18781	-1.81523	1.75062	-1.03691	0.299779	0	1.18781
OTU_10099	Bacteria	Proteobacteria	Gammaproteobacteria	Legionellales	?	?	?	k__Bacteria,p__Proteobacteria,c__Gammaproteobacteria,o__Legionellales,f__?,g__?,s__?	0.202336	0.452437	0.775759	0.729251	0	0	0	0	0	1	0	0	2	0.68984	0.027	1	0.244524	-1.56144	3.8926	-0.401131	0.688323	0	0.244524	0.557391	3.93798	0.141542	0.887441	0	0.244524	0.397521	3.93798	0.100945	0.919594	0	0.244524	2.11884	3.89268	0.544313	0.586226	0	0.244524
OTU_1010	Bacteria	Acidobacteria	Acidobacteriia_(Acidobacteria_group_1)	Acidobacteriales	Acidobacteriaceae	Granulicella	?	k__Bacteria,p__Acidobacteria,c__Acidobacteriia_(Acidobacteria_group_1),o__Acidobacteriales,f__Acidobacteriaceae,g__Granulicella,s__?	13.8465	11.2301	0.297571	0.66539	9.02539	12.1614	0	0	1	0	1	0	6	0.993558	0.001	1	5.79236	5.25636	1.34265	3.91492	9.04334e-05	1	5.79236	0.651627	1.01301	0.643258	0.520056	0	5.79236	6.10793	1.34599	4.53788	5.68236e-06	1	5.79236	-4.60473	1.34923	-3.41287	0.000642829	-1	5.79236
OTU_10104	Bacteria	Bacteroidetes	Cytophagia	Cytophagales	Cytophagaceae	?	?	k__Bacteria,p__Bacteroidetes,c__Cytophagia,o__Cytophagales,f__Cytophagaceae,g__?,s__?	2.00724	3.48759	4.35656	2.3744	0	0	0	0	1	1	0	0	5	0.894427	0.005	1	1.59095	-1.15065	1.52523	-0.754413	0.450601	0	1.59095	3.44255	1.75301	1.9638	0.0495537	1	1.59095	3.28268	1.75301	1.8726	0.0611239	0	1.59095	4.5932	1.71801	2.67355	0.00750525	1	1.59095
OTU_10110	Bacteria	Acidobacteria	Blastocatellia_(Acidobacteria_group_4)	Blastocatellales	Blastocatellaceae	Blastocatella	?	k__Bacteria,p__Acidobacteria,c__Blastocatellia_(Acidobacteria_group_4),o__Blastocatellales,f__Blastocatellaceae,g__Blastocatella,s__?	0	0	1.01175	0.810839	0	0	0	0	0	1	0	0	2	0.894427	0.003	1	0.252937	-2.51293	3.83981	-0.654442	0.512827	0	0.252937	0	3.89979	0	1	0	0.252937	0	3.89979	0	1	0	0.252937	2.49327	3.83988	0.649309	0.516139	0	0.252937
OTU_10122	Bacteria	Proteobacteria	Alphaproteobacteria	Rhizobiales	?	?	?	k__Bacteria,p__Proteobacteria,c__Alphaproteobacteria,o__Rhizobiales,f__?,g__?,s__?	7.67788	5.27195	30.2005	18.3566	1.67067	1.3785	3.01962	2.31008	1	1	0	0	5	0.943302	0.001	1	10.6422	-1.98419	0.619977	-3.20043	0.00137224	-1	10.6422	2.26013	0.791651	2.85496	0.00430429	1	10.6422	1.38288	0.726492	1.90351	0.0569741	0	10.6422	4.24432	0.765477	5.54468	2.945e-08	1	10.6422
OTU_10139	Bacteria	Acidobacteria	Solibacteres_(Acidobacteria_group_3)	Solibacterales	Solibacteraceae	Ca._Solibacter	?	k__Bacteria,p__Acidobacteria,c__Solibacteres_(Acidobacteria_group_3),o__Solibacterales,f__Solibacteraceae,g__Ca._Solibacter,s__?	2.29192	1.89956	4.6608	2.42035	0.272785	0.609965	0.193394	0.432442	1	1	0	0	5	0.918394	0.005	1	1.85473	-1.02533	1.06986	-0.958383	0.33787	0	1.85473	3.09553	1.37751	2.2472	0.0246272	1	1.85473	2.93566	1.37751	2.13114	0.0330775	1	1.85473	4.12087	1.342	3.07069	0.00213566	1	1.85473
OTU_1014	Bacteria	Chlorobi	Chlorobia	Chlorobiales	OPB56	?	?	k__Bacteria,p__Chlorobi,c__Chlorobia,o__Chlorobiales,f__OPB56,g__?,s__?	3.87787	4.76514	0.615654	0.920532	6.13868	5.6058	0.386788	0.864884	1	0	1	0	6	0.904502	0.007	1	2.75475	2.55166	1.39635	1.82738	0.0676426	0	2.75475	-0.672481	1.20519	-0.557987	0.576853	0	2.75475	3.09133	1.48887	2.0763	0.0378661	1	2.75475	-3.22414	1.38263	-2.33189	0.0197064	-1	2.75475
OTU_10143	Bacteria	Gemmatimonadetes	Gemmatimonadetes_(class)	Gemmatimonadales	Gemmatimonadaceae	?	?	k__Bacteria,p__Gemmatimonadetes,c__Gemmatimonadetes_(class),o__Gemmatimonadales,f__Gemmatimonadaceae,g__?,s__?	2.90639	2.62927	1.7036	2.40413	0	0	0	0	1	1	0	0	5	0.83666	0.01	1	1.1525	0.757199	1.81894	0.416286	0.6772	0	1.1525	4.00326	1.98068	2.02115	0.043264	1	1.1525	3.84339	1.98068	1.94044	0.0523266	0	1.1525	3.24606	2.00006	1.62298	0.104593	0	1.1525
OTU_10157	Bacteria	Proteobacteria	Deltaproteobacteria	Oligoflexales	0319-6G20	?	?	k__Bacteria,p__Proteobacteria,c__Deltaproteobacteria,o__Oligoflexales,f__0319-6G20,g__?,s__?	0.391705	0.546061	1.75054	1.16235	0	0	0.697877	0.648302	0	1	0	1	9	0.830461	0.02	1	0.710031	-2.13889	1.63377	-1.30917	0.190477	0	0.710031	1.142	1.81371	0.629648	0.528925	0	0.710031	-0.767303	1.76932	-0.43367	0.664528	0	0.710031	3.28088	1.63645	2.00487	0.0449765	1	0.710031
OTU_10164	Bacteria	Verrucomicrobia	OPB35_soil_group	?	?	?	?	k__Bacteria,p__Verrucomicrobia,c__OPB35_soil_group,o__?,f__?,g__?,s__?	10.6519	8.16455	10.0163	3.97097	5.95455	3.25618	3.26401	2.67036	1	1	0	0	5	0.831595	0.041	1	7.47169	0.0865556	0.641292	0.134971	0.892635	0	7.47169	0.850565	0.666269	1.27661	0.20174	0	7.47169	1.66102	0.713898	2.3267	0.0199815	1	7.47169	0.764009	0.665496	1.14803	0.250956	0	7.47169
OTU_10172	Bacteria	Proteobacteria	Deltaproteobacteria	Bdellovibrionales	Bdellovibrionaceae	?	?	k__Bacteria,p__Proteobacteria,c__Deltaproteobacteria,o__Bdellovibrionales,f__Bdellovibrionaceae,g__?,s__?	0.551539	0.527165	1.17383	0.94033	0	0	0	0	1	1	0	0	5	0.83666	0.008	1	0.431343	-1.09545	2.21993	-0.493461	0.621687	0	0.431343	1.6188	2.33358	0.693696	0.487873	0	0.431343	1.45892	2.33358	0.625187	0.531848	0	0.431343	2.71424	2.2451	1.20896	0.226678	0	0.431343
OTU_10173	Bacteria	Bacteroidetes	?	?	?	?	?	k__Bacteria,p__Bacteroidetes,c__?,o__?,f__?,g__?,s__?	0	0	1.59012	1.49029	0	0	0	0	0	1	0	0	2	0.894427	0.004	1	0.39753	-3.1618	3.36421	-0.939834	0.347303	0	0.39753	0	3.45189	0	1	0	0.39753	0	3.45189	0	1	0	0.39753	3.14213	3.36426	0.933974	0.350317	0	0.39753
OTU_1018	Bacteria	Acidobacteria	Subgroup_6	?	?	?	?	k__Bacteria,p__Acidobacteria,c__Subgroup_6,o__?,f__?,g__?,s__?	3.78992	1.72062	6.76518	2.76879	14.8344	3.3912	15.3669	7.78834	0	0	1	1	10	0.860825	0.002	1	10.1891	-0.773598	0.555759	-1.39197	0.163932	0	10.1891	-1.91519	0.530708	-3.60874	0.000307691	-1	10.1891	-1.97635	0.532352	-3.71249	0.000205231	-1	10.1891	-1.14159	0.483982	-2.35874	0.0183371	-1	10.1891
OTU_10180	Bacteria	Spirochaetes	Spirochaetia	Leptospiriales	?	?	?	k__Bacteria,p__Spirochaetes,c__Spirochaetia,o__Leptospiriales,f__?,g__?,s__?	0.15066	0.336886	1.41992	0.757413	0	0	0	0	0	1	0	0	2	0.950828	0.002	1	0.392645	-2.41974	2.51428	-0.962397	0.33585	0	0.392645	0.557386	2.6251	0.212329	0.83185	0	0.392645	0.397515	2.6251	0.151428	0.879638	0	0.392645	2.97712	2.5143	1.18408	0.236383	0	0.392645
OTU_1019	Bacteria	Proteobacteria	Deltaproteobacteria	Myxococcales	?	?	?	k__Bacteria,p__Proteobacteria,c__Deltaproteobacteria,o__Myxococcales,f__?,g__?,s__?	0	0	0.183504	0.410327	3.0139	1.45191	0	0	0	0	1	0	3	0.97088	0.001	1	0.799351	-0.448465	2.19005	-0.204774	0.837749	0	0.799351	-4.08663	2.02522	-2.01787	0.0436049	-1	0.799351	0	2.19005	0	1	0	0.799351	-3.63817	2.02523	-1.79642	0.072428	0	0.799351
OTU_10193	Bacteria	Proteobacteria	Deltaproteobacteria	Oligoflexales	?	?	?	k__Bacteria,p__Proteobacteria,c__Deltaproteobacteria,o__Oligoflexales,f__?,g__?,s__?	0.625709	0.585509	1.83643	1.99485	0	0	0	0	1	1	0	0	5	0.83666	0.012	1	0.615535	-1.59456	2.11117	-0.755295	0.450072	0	0.615535	1.7637	2.2556	0.781918	0.434263	0	0.615535	1.60383	2.2556	0.711041	0.477059	0	0.615535	3.35825	2.15123	1.56109	0.118503	0	0.615535
OTU_10195	Bacteria	Ca._Hydrogenedentes_(NKB19)	?	?	?	?	?	k__Bacteria,p__Ca._Hydrogenedentes_(NKB19),c__?,o__?,f__?,g__?,s__?	0	0	0.659708	0.665579	0	0	0.851945	0.853269	0	1	0	1	9	0.774597	0.045	1	0.377913	-1.90418	2.66762	-0.713813	0.475343	0	0.377913	0	2.71832	0	1	0	0.377913	-2.26788	2.66298	-0.851631	0.394419	0	0.377913	1.8845	2.66764	0.70643	0.479921	0	0.377913
OTU_102	Bacteria	Planctomycetes	OM190	?	?	?	?	k__Bacteria,p__Planctomycetes,c__OM190,o__?,f__?,g__?,s__?	2.92085	1.70121	6.86789	6.35638	3.87219	2.46671	128.213	53.5639	0	0	0	1	4	0.950637	0.021	1	35.4685	-1.25396	0.695656	-1.80255	0.0714586	0	35.4685	-0.404598	0.731718	-0.552943	0.580302	0	35.4685	-5.42616	0.659867	-8.22312	1.98283e-16	-1	35.4685	0.849357	0.67283	1.26237	0.206817	0	35.4685
OTU_1020	Bacteria	Bacteroidetes	Chitinophagia	Chitinophagales	Chitinophagaceae	Dinghuibacter	?	k__Bacteria,p__Bacteroidetes,c__Chitinophagia,o__Chitinophagales,f__Chitinophagaceae,g__Dinghuibacter,s__?	2.71477	3.70075	0	0	12.602	13.1132	3.65632	3.63543	1	0	1	0	6	0.852385	0.041	1	4.74328	4.09804	1.47611	2.77625	0.00549902	1	4.74328	-2.19169	1.17435	-1.86629	0.0620002	0	4.74328	-0.38199	1.21346	-0.314794	0.752918	0	4.74328	-6.28973	1.43733	-4.376	1.20879e-05	-1	4.74328
OTU_1021	Bacteria	Bacteroidetes	Sphingobacteriia	Sphingobacteriales	Sphingobacteriaceae	?	?	k__Bacteria,p__Bacteroidetes,c__Sphingobacteriia,o__Sphingobacteriales,f__Sphingobacteriaceae,g__?,s__?	0.166875	0.373143	0	0	1.42746	2.45725	1.49168	0.434583	0	0	1	1	10	0.813725	0.017	1	0.771505	0.705684	2.08084	0.339134	0.734509	0	0.771505	-2.41652	1.94674	-1.24132	0.214489	0	0.771505	-2.49909	1.95003	-1.28157	0.199995	0	0.771505	-3.1222	1.94675	-1.6038	0.108757	0	0.771505
OTU_10225	Bacteria	Bacteroidetes	Chitinophagia	Chitinophagales	Chitinophagaceae	Chitinophaga	?	k__Bacteria,p__Bacteroidetes,c__Chitinophagia,o__Chitinophagales,f__Chitinophagaceae,g__Chitinophaga,s__?	0	0	2.40894	2.41685	1.77145	3.56632	2.0514	1.16725	0	1	0	1	9	0.846014	0.024	1	1.55795	-3.78456	1.53077	-2.47233	0.0134237	-1	1.55795	-3.35667	1.55499	-2.15865	0.0308775	-1	1.55795	-3.51276	1.55458	-2.25961	0.0238452	-1	1.55795	0.427887	1.31807	0.324631	0.745461	0	1.55795
OTU_1023	Bacteria	Proteobacteria	Deltaproteobacteria	Myxococcales	BIrii41	?	?	k__Bacteria,p__Proteobacteria,c__Deltaproteobacteria,o__Myxococcales,f__BIrii41,g__?,s__?	2.73525	2.16917	0	0	0.146273	0.327076	1.70392	0.841959	1	0	0	1	7	0.933429	0.002	1	1.14636	4.05054	1.51668	2.67066	0.0075703	1	1.14636	3.32517	1.51668	2.19239	0.028351	1	1.14636	0.650361	1.31681	0.493892	0.621382	0	1.14636	-0.725373	1.72691	-0.420041	0.674455	0	1.14636
OTU_10238	Bacteria	Chlamydiae	Chlamydiia	Chlamydiales	?	?	?	k__Bacteria,p__Chlamydiae,c__Chlamydiia,o__Chlamydiales,f__?,g__?,s__?	0	0	0.684328	0.660838	0	0	0	0	0	1	0	0	2	0.774597	0.032	1	0.171082	-1.94947	4.24574	-0.45916	0.64612	0	0.171082	0	4.27959	0	1	0	0.171082	0	4.27959	0	1	0	0.171082	1.92981	4.24584	0.454519	0.649455	0	0.171082
OTU_10243	Bacteria	Verrucomicrobia	OPB35_soil_group	?	?	?	?	k__Bacteria,p__Verrucomicrobia,c__OPB35_soil_group,o__?,f__?,g__?,s__?	3.22919	3.41474	4.3516	1.24342	0	0	0	0	1	1	0	0	5	0.894427	0.005	1	1.8952	-0.452926	1.31484	-0.344472	0.730491	0	1.8952	4.14339	1.57346	2.63329	0.00845609	1	1.8952	3.98351	1.57346	2.53169	0.0113514	1	1.8952	4.59631	1.56004	2.94627	0.00321628	1	1.8952
OTU_10246	Bacteria	Acidobacteria	Blastocatellia_(Acidobacteria_group_4)	Blastocatellales	Blastocatellaceae	?	?	k__Bacteria,p__Acidobacteria,c__Blastocatellia_(Acidobacteria_group_4),o__Blastocatellales,f__Blastocatellaceae,g__?,s__?	2.17501	2.25203	7.23405	3.7666	1.08193	1.18496	0.409956	0.916689	1	1	0	0	5	0.881378	0.013	1	2.72524	-1.79659	0.97979	-1.83365	0.066706	0	2.72524	1.03748	1.14455	0.906451	0.364697	0	2.72524	2.21579	1.31946	1.67931	0.0930918	0	2.72524	2.83407	1.08047	2.623	0.00871586	1	2.72524
OTU_1025	Bacteria	Actinobacteria	Actinobacteria_(class)	Frankiales	Acidothermaceae	Acidothermus	?	k__Bacteria,p__Actinobacteria,c__Actinobacteria_(class),o__Frankiales,f__Acidothermaceae,g__Acidothermus,s__?	7.41345	6.64383	3.43061	3.51591	0.350419	0.78356	0.204978	0.458345	1	1	0	0	5	0.975335	0.002	1	2.84986	1.12352	1.03629	1.08417	0.278289	0	2.84986	4.21937	1.33509	3.16037	0.0015757	1	2.84986	4.64629	1.34116	3.46438	0.000531458	1	2.84986	3.09586	1.35503	2.28472	0.0223294	1	2.84986
OTU_1026	Bacteria	Verrucomicrobia	OPB35_soil_group	?	?	?	?	k__Bacteria,p__Verrucomicrobia,c__OPB35_soil_group,o__?,f__?,g__?,s__?	9.11624	5.69094	20.1567	11.4861	0	0	0	0	1	1	0	0	5	1	0.001	1	7.31823	-1.15519	0.681439	-1.69522	0.0900331	0	7.31823	5.65402	1.13068	5.00055	5.71657e-07	1	7.31823	5.49415	1.13068	4.85916	1.17885e-06	1	7.31823	6.80922	1.119	6.08509	1.16428e-09	1	7.31823
OTU_10264	Bacteria	Chloroflexi	Chloroflexi_Subdivision_10	KD4-96	?	?	?	k__Bacteria,p__Chloroflexi,c__Chloroflexi_Subdivision_10,o__KD4-96,f__?,g__?,s__?	9.35856	3.4838	12.5159	3.53435	21.3733	12.1282	9.8165	3.03623	0	1	1	0	8	0.799153	0.03	1	13.2661	-0.401427	0.45393	-0.884336	0.376515	0	13.2661	-1.14304	0.442961	-2.58044	0.00986733	-1	13.2661	-0.0472131	0.472237	-0.0999776	0.920362	0	13.2661	-0.741609	0.42807	-1.73245	0.083194	0	13.2661
OTU_10274	Bacteria	Verrucomicrobia	Verrucomicrobiae	Verrucomicrobiales	?	?	?	k__Bacteria,p__Verrucomicrobia,c__Verrucomicrobiae,o__Verrucomicrobiales,f__?,g__?,s__?	0	0	0.884377	0.977645	0	0	0	0	0	1	0	0	2	0.774597	0.035	1	0.221094	-2.31463	4.23142	-0.547011	0.584371	0	0.221094	0	4.27959	0	1	0	0.221094	0	4.27959	0	1	0	0.221094	2.29498	4.23151	0.542353	0.587575	0	0.221094
OTU_10278	Bacteria	Proteobacteria	Gammaproteobacteria	Xanthomonadales	Xanthomonadales_Incertae_Sedis	Steroidobacter	?	k__Bacteria,p__Proteobacteria,c__Gammaproteobacteria,o__Xanthomonadales,f__Xanthomonadales_Incertae_Sedis,g__Steroidobacter,s__?	0.202336	0.452437	1.22089	1.25984	0.180575	0.403778	13.1559	12.1736	0	0	0	1	4	0.944108	0.001	1	3.68994	-2.2818	1.37804	-1.65583	0.0977554	0	3.68994	-0.0196897	1.56378	-0.0125911	0.989954	0	3.68994	-5.63957	1.28356	-4.39369	1.11443e-05	-1	3.68994	2.26211	1.37804	1.64154	0.100685	0	3.68994
OTU_10284	Bacteria	Actinobacteria	Thermoleophilia	Gaiellales	?	?	?	k__Bacteria,p__Actinobacteria,c__Thermoleophilia,o__Gaiellales,f__?,g__?,s__?	12.7359	6.62591	13.521	4.70944	3.00392	2.48409	2.19095	1.87694	1	1	0	0	5	0.913691	0.001	1	7.86296	-0.100573	0.589276	-0.170673	0.864481	0	7.86296	2.15764	0.680652	3.16997	0.00152456	1	7.86296	2.5398	0.726942	3.49382	0.00047617	1	7.86296	2.25822	0.677239	3.33445	0.000854693	1	7.86296
OTU_10287	Bacteria	Acidobacteria	Acidobacteriia_(Acidobacteria_group_1)	Acidobacteriales	Acidobacteriaceae	Candidatus_Koribacter	?	k__Bacteria,p__Acidobacteria,c__Acidobacteriia_(Acidobacteria_group_1),o__Acidobacteriales,f__Acidobacteriaceae,g__Candidatus_Koribacter,s__?	5.35955	5.98595	4.65652	3.30637	0.453967	1.0151	0.193394	0.432442	1	1	0	0	5	0.969171	0.001	1	2.66586	0.185331	1.04764	0.176904	0.859584	0	2.66586	3.71678	1.35427	2.74448	0.00606068	1	2.66586	4.14393	1.36027	3.04641	0.00231592	1	2.66586	3.53145	1.35546	2.60535	0.00917807	1	2.66586
OTU_10289	Bacteria	Acidobacteria	Acidobacteria_group_2	?	?	?	?	k__Bacteria,p__Acidobacteria,c__Acidobacteria_group_2,o__?,f__?,g__?,s__?	52.6855	14.9096	50.4865	8.70456	18.0602	13.6311	12.1524	15.2362	1	1	0	0	5	0.879484	0.001	1	33.3462	0.0598891	0.69058	0.0867228	0.930892	0	33.3462	1.55992	0.701973	2.2222	0.0262699	1	33.3462	2.10393	0.711937	2.95522	0.0031245	1	33.3462	1.50003	0.701731	2.13762	0.0325475	1	33.3462
OTU_1029	Bacteria	Planctomycetes	Planctomycetacia	Planctomycetales	Planctomycetaceae	Planctomyces	?	k__Bacteria,p__Planctomycetes,c__Planctomycetacia,o__Planctomycetales,f__Planctomycetaceae,g__Planctomyces,s__?	3.46761	2.7557	5.03532	3.80316	10.0965	2.92095	6.58732	3.34556	0	0	1	1	10	0.813883	0.043	1	6.2967	-0.527438	0.716779	-0.735845	0.461825	0	6.2967	-1.52725	0.693961	-2.20078	0.0277517	-1	6.2967	-0.884223	0.714904	-1.23684	0.216146	0	6.2967	-0.999817	0.663373	-1.50717	0.131767	0	6.2967
OTU_10293	Bacteria	Planctomycetes	vadinHA49	?	?	?	?	k__Bacteria,p__Planctomycetes,c__vadinHA49,o__?,f__?,g__?,s__?	0	0	0.99033	1.08175	0	0	0	0	0	1	0	0	2	0.774597	0.027	1	0.247583	-2.48362	4.2259	-0.587712	0.556725	0	0.247583	0	4.27959	0	1	0	0.247583	0	4.27959	0	1	0	0.247583	2.46396	4.226	0.583048	0.559861	0	0.247583
OTU_10294	Bacteria	Proteobacteria	Gammaproteobacteria	Legionellales	Coxiellaceae	Aquicella	?	k__Bacteria,p__Proteobacteria,c__Gammaproteobacteria,o__Legionellales,f__Coxiellaceae,g__Aquicella,s__?	1.39883	0.911003	2.5422	3.0906	0	0	0.204978	0.458345	1	1	0	0	5	0.815716	0.024	1	1.0365	-0.901387	1.66644	-0.540906	0.588572	0	1.0365	2.94442	1.86162	1.58164	0.113731	0	1.0365	2.20747	1.86162	1.18578	0.23571	0	1.0365	3.84581	1.82128	2.1116	0.0347207	1	1.0365
OTU_103	Bacteria	Proteobacteria	Betaproteobacteria	Rhodocyclales	Rhodocyclaceae	?	?	k__Bacteria,p__Proteobacteria,c__Betaproteobacteria,o__Rhodocyclales,f__Rhodocyclaceae,g__?,s__?	1.97493	2.94525	8.29474	4.7066	4.28007	7.77601	19.5567	22.44	0	1	0	1	9	0.903661	0.03	1	8.52662	-2.08018	1.09845	-1.89373	0.0582606	0	8.52662	-1.10328	1.12241	-0.982953	0.32563	0	8.52662	-3.31902	1.08861	-3.04887	0.00229704	-1	8.52662	0.976897	1.04823	0.931953	0.351361	0	8.52662
OTU_1030	Bacteria	Proteobacteria	Gammaproteobacteria	Legionellales	Coxiellaceae	Aquicella	?	k__Bacteria,p__Proteobacteria,c__Gammaproteobacteria,o__Legionellales,f__Coxiellaceae,g__Aquicella,s__?	6.45135	3.419	11.4938	4.8008	18.2051	13.0721	1.85507	1.75446	0	1	1	0	8	0.883991	0.001	1	9.50133	-0.841397	0.599166	-1.40428	0.160235	0	9.50133	-1.50147	0.591238	-2.53954	0.0110998	-1	9.50133	1.86329	0.763266	2.44121	0.0146383	1	9.50133	-0.660076	0.564915	-1.16845	0.242624	0	9.50133
OTU_10310	Bacteria	Proteobacteria	Alphaproteobacteria	Rhizobiales	Xanthobacteraceae	?	?	k__Bacteria,p__Proteobacteria,c__Alphaproteobacteria,o__Rhizobiales,f__Xanthobacteraceae,g__?,s__?	13.2735	3.91888	21.8472	4.1498	4.52018	3.77778	5.08995	2.37433	1	1	0	0	5	0.886091	0.001	1	11.1827	-0.710107	0.477822	-1.48613	0.137244	0	11.1827	1.57566	0.549769	2.86604	0.00415644	1	11.1827	1.37269	0.547355	2.50786	0.0121466	1	11.1827	2.28577	0.53754	4.25227	2.1161e-05	1	11.1827
OTU_10316	Bacteria	Planctomycetes	Phycisphaerae	Tepidisphaerales	?	?	?	k__Bacteria,p__Planctomycetes,c__Phycisphaerae,o__Tepidisphaerales,f__?,g__?,s__?	0.166875	0.373143	0.833114	0.919933	0	0	0	0	0	1	0	0	2	0.707018	0.032	1	0.249997	-1.65842	3.89662	-0.425605	0.670396	0	0.249997	0.557392	3.94588	0.141259	0.887665	0	0.249997	0.397522	3.94588	0.100744	0.919754	0	0.249997	2.21581	3.8967	0.568639	0.569601	0	0.249997
OTU_1032	Bacteria	Chlorobi	Chlorobia	Chlorobiales	OPB56	?	?	k__Bacteria,p__Chlorobi,c__Chlorobia,o__Chlorobiales,f__OPB56,g__?,s__?	0.22483	0.502735	0.297571	0.66539	8.30121	3.36142	4.03867	2.38736	0	0	1	1	10	0.929218	0.001	1	3.21557	-0.452062	1.48393	-0.304638	0.760642	0	3.21557	-4.96036	1.19521	-4.15021	3.32176e-05	-1	3.21557	-3.91725	1.22162	-3.2066	0.00134313	-1	3.21557	-4.5083	1.19153	-3.78363	0.000154557	-1	3.21557
OTU_10331	Bacteria	Acidobacteria	Acidobacteriia_(Acidobacteria_group_1)	Acidobacteriales	Acidobacteriaceae	?	?	k__Bacteria,p__Acidobacteria,c__Acidobacteriia_(Acidobacteria_group_1),o__Acidobacteriales,f__Acidobacteriaceae,g__?,s__?	0.693024	0.676076	2.7461	3.16974	0.175209	0.39178	0	0	1	1	0	0	5	0.816129	0.024	1	0.903582	-1.95802	1.78222	-1.09864	0.271925	0	0.903582	1.40899	1.96834	0.715828	0.474098	0	0.903582	1.8262	1.96834	0.927786	0.353519	0	0.903582	3.36701	1.85534	1.81477	0.0695596	0	0.903582
OTU_10335	Bacteria	Proteobacteria	Gammaproteobacteria	Xanthomonadales	Xanthomonadaceae	Rhodanobacter	?	k__Bacteria,p__Proteobacteria,c__Gammaproteobacteria,o__Xanthomonadales,f__Xanthomonadaceae,g__Rhodanobacter,s__?	2.47941	1.74938	6.40268	4.40256	1.29434	1.33747	0	0	1	1	0	0	5	0.886301	0.002	1	2.54411	-1.37196	0.964101	-1.42305	0.154723	0	2.54411	0.900152	1.08576	0.829054	0.407074	0	2.54411	3.6223	1.30537	2.77493	0.00552135	1	2.54411	2.27211	1.03623	2.19267	0.0283315	1	2.54411
OTU_10343	Bacteria	Ca._Tectomicrobia	?	?	?	?	?	k__Bacteria,p__Ca._Tectomicrobia,c__?,o__?,f__?,g__?,s__?	1.64634	1.46801	3.15926	2.47523	0	0	0	0	1	1	0	0	5	0.894427	0.002	1	1.2014	-0.945958	1.52596	-0.619911	0.535316	0	1.2014	3.20386	1.74485	1.83618	0.0663305	0	1.2014	3.04399	1.74485	1.74456	0.0810616	0	1.2014	4.14982	1.70784	2.42987	0.0151043	1	1.2014
OTU_10355	Bacteria	Proteobacteria	Deltaproteobacteria	Bradymonadales	?	?	?	k__Bacteria,p__Proteobacteria,c__Deltaproteobacteria,o__Bradymonadales,f__?,g__?,s__?	0.519871	0.483686	0	0	0	0	0	0	1	0	0	0	1	0.774597	0.031	1	0.129968	1.72563	4.26817	0.404302	0.685991	0	0.129968	1.57733	4.26817	0.369558	0.711712	0	0.129968	1.41746	4.26817	0.332101	0.739813	0	0.129968	0	4.27969	0	1	0	0.129968
OTU_10360	Bacteria	Proteobacteria	Betaproteobacteria	Burkholderiales	Comamonadaceae	?	?	k__Bacteria,p__Proteobacteria,c__Betaproteobacteria,o__Burkholderiales,f__Comamonadaceae,g__?,s__?	0	0	1.27478	1.26378	0.355784	0.48727	0.847621	0.487887	0	1	0	1	9	0.774276	0.027	1	0.619547	-2.82999	1.82798	-1.54815	0.121586	0	0.619547	-1.19083	1.96551	-0.605863	0.544606	0	0.619547	-2.26755	1.89237	-1.19826	0.230817	0	0.619547	1.63916	1.82339	0.898963	0.368673	0	0.619547
OTU_10363	Bacteria	Acidobacteria	Acidobacteria_group_5	?	?	?	?	k__Bacteria,p__Acidobacteria,c__Acidobacteria_group_5,o__?,f__?,g__?,s__?	6.03685	3.72885	18.6485	8.04671	32.8751	6.92194	41.5842	10.78	0	0	1	1	10	0.866612	0.001	1	24.7862	-1.60292	0.436618	-3.67122	0.000241395	-1	24.7862	-2.4087	0.428366	-5.623	1.87668e-08	-1	24.7862	-2.75407	0.426461	-6.45796	1.06125e-10	-1	24.7862	-0.805779	0.371896	-2.16668	0.0302594	-1	24.7862
OTU_10366	Bacteria	Bacteroidetes	Chitinophagia	Chitinophagales	?	?	?	k__Bacteria,p__Bacteroidetes,c__Chitinophagia,o__Chitinophagales,f__?,g__?,s__?	0	0	0.984881	0.810206	0	0	0	0	0	1	0	0	2	0.894427	0.003	1	0.24622	-2.46318	3.88586	-0.633882	0.526158	0	0.24622	0	3.94351	0	1	0	0.24622	0	3.94351	0	1	0	0.24622	2.44352	3.88594	0.62881	0.529473	0	0.24622
OTU_10367	Bacteria	Spirochaetes	Spirochaetia	?	?	?	?	k__Bacteria,p__Spirochaetes,c__Spirochaetia,o__?,f__?,g__?,s__?	0	0	0.862961	0.560656	0	0	0	0	0	1	0	0	2	0.894427	0.003	1	0.21574	-2.28158	4.02348	-0.567066	0.570669	0	0.21574	0	4.07292	0	1	0	0.21574	0	4.07292	0	1	0	0.21574	2.26192	4.02357	0.562168	0.574002	0	0.21574
OTU_10379	Bacteria	Epsilonbacteraeota	Desulfurellia	Desulfurellales	H16	?	?	k__Bacteria,p__Epsilonbacteraeota,c__Desulfurellia,o__Desulfurellales,f__H16,g__?,s__?	3.48607	2.38959	10.9376	5.11928	2.81262	1.92535	5.02612	2.06635	0	1	0	1	9	0.846801	0.014	1	5.5656	-1.64965	0.633652	-2.6034	0.00923033	-1	5.5656	0.227951	0.710594	0.320789	0.74837	0	5.5656	-0.533427	0.676942	-0.787995	0.4307	0	5.5656	1.8776	0.650375	2.88695	0.00388992	1	5.5656
OTU_10408	Bacteria	Planctomycetes	OM190	?	?	?	?	k__Bacteria,p__Planctomycetes,c__OM190,o__?,f__?,g__?,s__?	0.352996	0.491916	1.34404	0.92624	0	0	0	0	0	1	0	0	2	0.889939	0.004	1	0.424258	-1.78116	2.23395	-0.797313	0.425269	0	0.424258	1.12618	2.35528	0.47815	0.632544	0	0.424258	0.966307	2.35528	0.410272	0.681606	0	0.424258	2.90733	2.2355	1.30053	0.19342	0	0.424258
OTU_10410	Bacteria	Proteobacteria	Alphaproteobacteria	Rhizobiales	?	?	?	k__Bacteria,p__Proteobacteria,c__Alphaproteobacteria,o__Rhizobiales,f__?,g__?,s__?	11.1894	4.79025	0.609759	1.36346	16.635	16.2317	2.64198	4.0614	1	0	1	0	6	0.946236	0.001	1	7.76904	4.32435	1.24909	3.46201	0.000536154	1	7.76904	-0.571724	0.964226	-0.592936	0.553224	0	7.76904	2.05358	1.03643	1.9814	0.0475468	1	7.76904	-4.89607	1.24454	-3.93404	8.35288e-05	-1	7.76904
OTU_10411	Bacteria	Planctomycetes	Phycisphaerae	Tepidisphaerales	Tepidisphaeraceae	?	?	k__Bacteria,p__Planctomycetes,c__Phycisphaerae,o__Tepidisphaerales,f__Tepidisphaeraceae,g__?,s__?	4.88325	3.07567	1.67023	1.57706	0.146273	0.327076	3.81192	2.04993	1	0	0	1	7	0.909501	0.004	1	2.62792	1.55703	0.924326	1.6845	0.0920853	0	2.62792	4.21319	1.21215	3.4758	0.000509341	1	2.62792	0.373647	0.869183	0.429883	0.667281	0	2.62792	2.65616	1.26712	2.09621	0.0360633	1	2.62792
OTU_10434	Bacteria	Proteobacteria	Deltaproteobacteria	Myxococcales	Haliangiaceae	Haliangium	?	k__Bacteria,p__Proteobacteria,c__Deltaproteobacteria,o__Myxococcales,f__Haliangiaceae,g__Haliangium,s__?	0.571547	0.888375	1.60342	0.715236	0	0	0	0	0	1	0	0	2	0.858613	0.001	1	0.543742	-1.47512	2.07377	-0.711319	0.476886	0	0.543742	1.67627	2.21365	0.757241	0.448906	0	0.543742	1.5164	2.21365	0.68502	0.493331	0	0.543742	3.15139	2.10547	1.49676	0.134455	0	0.543742
OTU_10441	Bacteria	Proteobacteria	Alphaproteobacteria	Rickettsiales	SM2D12	?	?	k__Bacteria,p__Proteobacteria,c__Alphaproteobacteria,o__Rickettsiales,f__SM2D12,g__?,s__?	0	0	1.43255	1.65414	0	0	0	0	0	1	0	0	2	0.774597	0.036	1	0.358138	-3.00562	4.14363	-0.725359	0.468232	0	0.358138	0	4.21193	0	1	0	0.358138	0	4.21193	0	1	0	0.358138	2.98597	4.14373	0.7206	0.471155	0	0.358138
OTU_10450	Bacteria	Proteobacteria	Deltaproteobacteria	Bdellovibrionales	Bdellovibrionaceae	?	?	k__Bacteria,p__Proteobacteria,c__Deltaproteobacteria,o__Bdellovibrionales,f__Bdellovibrionaceae,g__?,s__?	1.17815	1.38984	1.03935	1.07464	0	0	0	0	1	1	0	0	5	0.774597	0.038	1	0.554373	0.20546	2.40715	0.085354	0.93198	0	0.554373	2.70548	2.50226	1.08121	0.279602	0	0.554373	2.54561	2.50226	1.01732	0.308999	0	0.554373	2.50002	2.50619	0.997537	0.318504	0	0.554373
OTU_1046	Bacteria	Planctomycetes	Planctomycetacia	Planctomycetales	Planctomycetaceae	Planctomyces	?	k__Bacteria,p__Planctomycetes,c__Planctomycetacia,o__Planctomycetales,f__Planctomycetaceae,g__Planctomyces,s__?	8.10508	2.84698	12.5476	4.00047	4.58462	7.42018	1.80135	1.17316	1	1	0	0	5	0.873968	0.013	1	6.75965	-0.636558	0.693061	-0.918473	0.358371	0	6.75965	0.933689	0.740073	1.26162	0.207086	0	6.75965	2.19634	0.841643	2.60959	0.00906518	1	6.75965	1.57025	0.726084	2.16262	0.0305701	1	6.75965
OTU_10460	Bacteria	Proteobacteria	Betaproteobacteria	Hydrogenophilales	Hydrogenophilaceae	?	?	k__Bacteria,p__Proteobacteria,c__Betaproteobacteria,o__Hydrogenophilales,f__Hydrogenophilaceae,g__?,s__?	0	0	0.801377	0.925043	0	0	0	0	0	1	0	0	2	0.774597	0.036	1	0.200344	-2.16377	4.23691	-0.510695	0.609565	0	0.200344	0	4.27959	0	1	0	0.200344	0	4.27959	0	1	0	0.200344	2.14411	4.23701	0.506044	0.612826	0	0.200344
OTU_1047	Bacteria	Chloroflexi	Chloroflexi_Subdivision_10	KD4-96	?	?	?	k__Bacteria,p__Chloroflexi,c__Chloroflexi_Subdivision_10,o__KD4-96,f__?,g__?,s__?	24.0789	7.99069	29.3589	13.6385	14.8763	9.42967	12.2544	3.59428	1	1	0	0	5	0.814407	0.02	1	20.1421	-0.286213	0.426199	-0.671549	0.501871	0	20.1421	0.742943	0.444455	1.67158	0.094607	0	20.1421	0.982161	0.454229	2.16226	0.0305981	1	20.1421	1.02916	0.439752	2.34031	0.0192678	1	20.1421
OTU_10474	Bacteria	?	?	?	?	?	?	k__Bacteria,p__?,c__?,o__?,f__?,g__?,s__?	0.317535	0.435746	2.1909	1.38055	0.565331	0.774899	0	0	0	1	0	0	2	0.755128	0.045	1	0.768441	-2.48456	1.8025	-1.3784	0.16808	0	0.768441	-0.485769	1.94583	-0.249647	0.802861	0	0.768441	0.967567	1.97798	0.489169	0.624722	0	0.768441	1.99879	1.76916	1.1298	0.258561	0	0.768441
OTU_1048	Bacteria	Proteobacteria	Alphaproteobacteria	Caulobacterales	Caulobacteraceae	Phenylobacterium	?	k__Bacteria,p__Proteobacteria,c__Alphaproteobacteria,o__Caulobacterales,f__Caulobacteraceae,g__Phenylobacterium,s__?	0.785729	1.09602	4.91113	3.93308	3.17516	2.23109	0.841779	0.851599	0	1	1	0	8	0.865568	0.02	1	2.42845	-2.49121	1.1467	-2.17251	0.0298175	-1	2.42845	-1.85459	1.17035	-1.58465	0.113045	0	2.42845	0.0259778	1.33019	0.0195294	0.984419	0	2.42845	0.63662	0.99279	0.641243	0.521365	0	2.42845
OTU_1049	Bacteria	Actinobacteria	MB-A2-108	?	?	?	?	k__Bacteria,p__Actinobacteria,c__MB-A2-108,o__?,f__?,g__?,s__?	3.12076	1.77737	7.25757	2.56354	0.350419	0.78356	1.03811	1.19131	1	1	0	0	5	0.939147	0.001	1	2.94172	-1.1942	0.773798	-1.5433	0.122757	0	2.94172	2.97419	1.16793	2.54655	0.0108792	1	2.94172	1.56153	0.985715	1.58416	0.113158	0	2.94172	4.16839	1.13479	3.67326	0.000239477	1	2.94172
OTU_10492	Bacteria	Proteobacteria	Alphaproteobacteria	Rhizobiales	Methylobacteriaceae	?	?	k__Bacteria,p__Proteobacteria,c__Alphaproteobacteria,o__Rhizobiales,f__Methylobacteriaceae,g__?,s__?	14.8929	16.9318	0.632842	0.985776	5.56607	6.4002	0.971293	1.67487	1	0	1	0	6	0.861298	0.033	1	5.51578	4.69471	1.35658	3.4607	0.000538782	1	5.51578	1.39423	1.12823	1.23577	0.216545	0	5.51578	3.86144	1.28277	3.01024	0.00261044	1	5.51578	-3.30049	1.37345	-2.40306	0.0162587	-1	5.51578
OTU_1050	Bacteria	Proteobacteria	Alphaproteobacteria	Rhizobiales	A0839	?	?	k__Bacteria,p__Proteobacteria,c__Alphaproteobacteria,o__Rhizobiales,f__A0839,g__?,s__?	14.0105	3.07966	21.765	9.85545	7.04733	4.44805	16.6237	6.82404	0	1	0	1	9	0.803597	0.024	1	14.8616	-0.639404	0.443854	-1.44057	0.149705	0	14.8616	0.95615	0.4862	1.96658	0.0492318	1	14.8616	-0.2425	0.455498	-0.532384	0.59446	0	14.8616	1.59555	0.47392	3.36671	0.0007607	1	14.8616
OTU_10503	Bacteria	Proteobacteria	Deltaproteobacteria	Myxococcales	Haliangiaceae	?	?	k__Bacteria,p__Proteobacteria,c__Deltaproteobacteria,o__Myxococcales,f__Haliangiaceae,g__?,s__?	0.542365	0.513944	0.137467	0.307386	0.680951	1.52265	5.0127	4.03258	0	0	0	1	4	0.886844	0.006	1	1.59337	1.20368	1.7284	0.696412	0.486171	0	1.59337	-0.191818	1.66914	-0.11492	0.908508	0	1.59337	-3.15994	1.49885	-2.10824	0.0350102	-1	1.59337	-1.3955	1.70479	-0.818573	0.41303	0	1.59337
OTU_10519	Bacteria	Planctomycetes	Phycisphaerae	Tepidisphaerales	Tepidisphaeraceae	?	?	k__Bacteria,p__Planctomycetes,c__Phycisphaerae,o__Tepidisphaerales,f__Tepidisphaeraceae,g__?,s__?	0.22483	0.502735	1.01175	0.810839	0	0	0	0	0	1	0	0	2	0.809041	0.018	1	0.309144	-1.93692	3.12081	-0.620646	0.534833	0	0.309144	0.557388	3.19442	0.174488	0.861482	0	0.309144	0.397518	3.19442	0.124441	0.900966	0	0.309144	2.4943	3.12085	0.79924	0.424151	0	0.309144
OTU_10521	Bacteria	Proteobacteria	Gammaproteobacteria	Acidiferrobacterales	Acidiferrobacteraceae	?	?	k__Bacteria,p__Proteobacteria,c__Gammaproteobacteria,o__Acidiferrobacterales,f__Acidiferrobacteraceae,g__?,s__?	0	0	3.45716	1.74151	0	0	0	0	0	1	0	0	2	1	0.001	1	0.86429	-4.28368	2.21407	-1.93476	0.0530199	0	0.86429	0	2.37207	0	1	0	0.86429	0	2.37207	0	1	0	0.86429	4.264	2.21408	1.92586	0.0541224	0	0.86429
OTU_10524	Bacteria	Verrucomicrobia	Spartobacteria	?	?	?	?	k__Bacteria,p__Verrucomicrobia,c__Spartobacteria,o__?,f__?,g__?,s__?	0	0	0.694426	0.423813	0.180575	0.403778	0	0	0	1	0	0	2	0.796808	0.012	1	0.21875	-1.96761	3.43776	-0.572353	0.567083	0	0.21875	-0.596744	3.48053	-0.171452	0.863868	0	0.21875	0	3.48053	0	1	0	0.21875	1.37087	3.43781	0.398762	0.690069	0	0.21875
OTU_10531	Bacteria	Acidobacteria	AT-s3-28	?	?	?	?	k__Bacteria,p__Acidobacteria,c__AT-s3-28,o__?,f__?,g__?,s__?	0	0	0.68144	0.961652	0	0	1.10783	0.73849	0	1	0	1	9	0.774597	0.032	1	0.447318	-1.94476	2.58594	-0.752053	0.452019	0	0.447318	0	2.64117	0	1	0	0.447318	-2.63808	2.56069	-1.03023	0.302904	0	0.447318	1.92508	2.58596	0.744437	0.456612	0	0.447318
OTU_10537	Bacteria	Bacteroidetes	Flavobacteriia	Flavobacteriales	Flavobacteriaceae	Flavobacterium	?	k__Bacteria,p__Bacteroidetes,c__Flavobacteriia,o__Flavobacteriales,f__Flavobacteriaceae,g__Flavobacterium,s__?	0.67449	1.50821	0.674007	1.50713	2.82582	2.03905	1.41166	1.09419	0	0	1	1	10	0.826277	0.017	1	1.39649	0.0617872	1.65859	0.0372528	0.970283	0	1.39649	-2.1766	1.51139	-1.44013	0.149831	0	1.39649	-1.13491	1.57148	-0.722188	0.470179	0	1.39649	-2.23838	1.50187	-1.49039	0.13612	0	1.39649
OTU_10544	Bacteria	Proteobacteria	Deltaproteobacteria	Myxococcales	Haliangiaceae	?	?	k__Bacteria,p__Proteobacteria,c__Deltaproteobacteria,o__Myxococcales,f__Haliangiaceae,g__?,s__?	0.427166	0.586271	1.90356	1.77286	0.588134	0.839534	2.86111	1.20612	0	1	0	1	9	0.81208	0.049	1	1.44499	-2.30077	1.40677	-1.6355	0.101945	0	1.44499	-0.57351	1.56789	-0.365784	0.714526	0	1.44499	-2.8464	1.39628	-2.03855	0.041495	-1	1.44499	1.72726	1.35048	1.279	0.200897	0	1.44499
OTU_10551	Bacteria	Actinobacteria	Actinobacteria_(class)	Frankiales	?	?	?	k__Bacteria,p__Actinobacteria,c__Actinobacteria_(class),o__Frankiales,f__?,g__?,s__?	0	0	7.42862	6.68394	0	0	0.754596	1.68733	0	1	0	0	2	0.952779	0.002	1	2.0458	-5.39392	1.77574	-3.03756	0.00238504	-1	2.0458	0	1.98388	0	1	0	2.0458	-2.01298	1.93378	-1.04096	0.297895	0	2.0458	5.37424	1.77575	3.02646	0.00247437	1	2.0458
OTU_10576	Bacteria	Ca._Dependentiae_(TM6)	?	?	?	?	?	k__Bacteria,p__Ca._Dependentiae_(TM6),c__?,o__?,f__?,g__?,s__?	0	0	0.790728	0.819186	0	0	0	0	0	1	0	0	2	0.774597	0.041	1	0.197682	-2.16337	4.23692	-0.510598	0.609632	0	0.197682	0	4.27959	0	1	0	0.197682	0	4.27959	0	1	0	0.197682	2.14371	4.23702	0.505947	0.612894	0	0.197682
OTU_10577	Bacteria	Planctomycetes	Planctomycetacia	Planctomycetales	Planctomycetaceae	?	?	k__Bacteria,p__Planctomycetes,c__Planctomycetacia,o__Planctomycetales,f__Planctomycetaceae,g__?,s__?	0	0	1.59698	1.19359	0.321482	0.44317	0	0	0	1	0	0	2	0.912374	0.001	1	0.479615	-3.16765	2.16069	-1.46603	0.142639	0	0.479615	-1.1586	2.2923	-0.505431	0.613256	0	0.479615	0	2.29515	0	1	0	0.479615	2.00905	2.15768	0.931118	0.351792	0	0.479615
OTU_1058	Bacteria	Ca._Parcubacteria	Candidatus_Magasanikbacteria	?	?	?	?	k__Bacteria,p__Ca._Parcubacteria,c__Candidatus_Magasanikbacteria,o__?,f__?,g__?,s__?	0	0	0	0	2.11333	1.70188	1.56444	2.14242	0	0	1	1	10	0.774597	0.036	1	0.919444	0	2.3708	0	1	0	0.919444	-3.55858	2.23309	-1.59356	0.111034	0	0.919444	-3.16017	2.25309	-1.4026	0.160737	0	0.919444	-3.6872	2.23311	-1.65115	0.098708	0	0.919444
OTU_10596	Bacteria	Proteobacteria	Deltaproteobacteria	Oligoflexales	?	?	?	k__Bacteria,p__Proteobacteria,c__Deltaproteobacteria,o__Oligoflexales,f__?,g__?,s__?	0.15066	0.336886	0.79493	0.790964	0	0	0	0	0	1	0	0	2	0.710213	0.046	1	0.236397	-1.57577	3.97304	-0.396615	0.691651	0	0.236397	0.557392	4.01809	0.138721	0.889671	0	0.236397	0.397522	4.01809	0.098933	0.921191	0	0.236397	2.13316	3.97312	0.536898	0.591338	0	0.236397
OTU_10598	Bacteria	Chlamydiae	Chlamydiia	Chlamydiales	?	?	?	k__Bacteria,p__Chlamydiae,c__Chlamydiia,o__Chlamydiales,f__?,g__?,s__?	0.37549	0.530615	1.75906	1.7601	0	0	0	0	0	1	0	0	2	0.811956	0.011	1	0.533638	-2.16396	2.38348	-0.907901	0.36393	0	0.533638	1.12583	2.51032	0.448481	0.653806	0	0.533638	0.965959	2.51032	0.384795	0.700389	0	0.533638	3.28979	2.38493	1.37941	0.167769	0	0.533638
OTU_106	Bacteria	Acidobacteria	Blastocatellia_(Acidobacteria_group_4)	Blastocatellales	Blastocatellaceae	?	?	k__Bacteria,p__Acidobacteria,c__Blastocatellia_(Acidobacteria_group_4),o__Blastocatellales,f__Blastocatellaceae,g__?,s__?	49.1915	18.3601	33.3698	20.1461	124.959	124.085	15.4117	11.76	1	0	1	0	6	0.883845	0.042	1	55.7331	0.556436	0.676335	0.822722	0.410666	0	55.7331	-1.34524	0.670519	-2.00627	0.0448276	-1	55.7331	1.66217	0.689734	2.40988	0.0159579	1	55.7331	-1.90168	0.672667	-2.82707	0.00469761	-1	55.7331
OTU_1060	Bacteria	Planctomycetes	Planctomycetacia	Planctomycetales	Planctomycetaceae	Pirellula	?	k__Bacteria,p__Planctomycetes,c__Planctomycetacia,o__Planctomycetales,f__Planctomycetaceae,g__Pirellula,s__?	3.19815	2.55164	7.85981	5.97434	15.5084	21.524	30.3179	13.7651	0	0	1	1	10	0.897556	0.028	1	14.2211	-1.28676	0.835893	-1.53939	0.12371	0	14.2211	-2.26842	0.823663	-2.75406	0.00588615	-1	14.2211	-3.21564	0.81677	-3.93702	8.24994e-05	-1	14.2211	-0.981652	0.77548	-1.26586	0.205562	0	14.2211
OTU_1061	Bacteria	Bacteroidetes	Chitinophagia	Chitinophagales	Chitinophagaceae	Ferruginibacter	?	k__Bacteria,p__Bacteroidetes,c__Chitinophagia,o__Chitinophagales,f__Chitinophagaceae,g__Ferruginibacter,s__?	2.33999	2.59297	9.73816	4.28984	8.52239	9.32368	0.708042	1.10347	0	1	1	0	8	0.878215	0.019	1	5.32715	-2.02393	0.935147	-2.16429	0.030442	-1	5.32715	-1.84819	0.940401	-1.96533	0.0493766	-1	5.32715	1.83504	1.23038	1.49144	0.135847	0	5.32715	0.175737	0.868189	0.202419	0.83959	0	5.32715
OTU_1063	Bacteria	Acidobacteria	Solibacteres_(Acidobacteria_group_3)	Solibacterales	Solibacteraceae	Ca._Solibacter	?	k__Bacteria,p__Acidobacteria,c__Solibacteres_(Acidobacteria_group_3),o__Solibacterales,f__Solibacteraceae,g__Ca._Solibacter,s__?	11.745	11.9081	1.96421	2.42576	5.05639	4.52379	1.04828	1.00362	1	0	1	0	6	0.920848	0.012	1	4.95346	2.59246	1.00405	2.582	0.00982285	1	4.95346	1.2302	0.94919	1.29606	0.194956	0	4.95346	3.45967	1.11541	3.10169	0.00192419	1	4.95346	-1.36225	1.02765	-1.3256	0.184974	0	4.95346
OTU_10636	Bacteria	Verrucomicrobia	OPB35_soil_group	?	?	?	?	k__Bacteria,p__Verrucomicrobia,c__OPB35_soil_group,o__?,f__?,g__?,s__?	20.9171	9.63071	20.5751	3.91593	40.444	22.1221	33.8764	7.54644	0	0	1	1	10	0.80108	0.005	1	28.9531	0.0209374	0.396728	0.0527751	0.957911	0	28.9531	-0.928939	0.387055	-2.40002	0.0163943	-1	28.9531	-0.699016	0.390983	-1.78784	0.0738012	0	28.9531	-0.949876	0.385297	-2.46531	0.0136896	-1	28.9531
OTU_1064	Bacteria	Proteobacteria	Deltaproteobacteria	Myxococcales	Sandaracinaceae	?	?	k__Bacteria,p__Proteobacteria,c__Deltaproteobacteria,o__Myxococcales,f__Sandaracinaceae,g__?,s__?	4.97719	2.48579	6.73054	2.93538	2.70801	3.74748	1.03669	1.19098	1	1	0	0	5	0.870438	0.012	1	3.86311	-0.447026	0.816399	-0.547558	0.583995	0	3.86311	0.910515	0.875585	1.03989	0.298389	0	3.86311	2.21931	1.01852	2.17896	0.0293348	1	3.86311	1.35754	0.860252	1.57807	0.114549	0	3.86311
OTU_10646	Bacteria	Proteobacteria	Alphaproteobacteria	Rhizobiales	?	?	?	k__Bacteria,p__Proteobacteria,c__Alphaproteobacteria,o__Rhizobiales,f__?,g__?,s__?	3.54178	2.41417	2.64177	1.33284	0.585092	1.30831	1.04676	0.709884	1	1	0	0	5	0.843849	0.028	1	1.95385	0.431006	1.00393	0.42932	0.667691	0	1.95385	2.36602	1.20619	1.96156	0.0498132	1	1.95385	1.73498	1.13722	1.52563	0.127102	0	1.95385	1.93502	1.21716	1.58978	0.111884	0	1.95385
OTU_1065	Bacteria	Proteobacteria	Alphaproteobacteria	Rhizobiales	?	?	?	k__Bacteria,p__Proteobacteria,c__Alphaproteobacteria,o__Rhizobiales,f__?,g__?,s__?	25.9647	3.59966	31.6693	6.4891	15.3495	9.24225	13.1731	5.11038	1	1	0	0	5	0.817891	0.002	1	21.5391	-0.291434	0.380036	-0.766859	0.443165	0	21.5391	0.724501	0.398636	1.81745	0.0691483	0	21.5391	0.981313	0.409193	2.39817	0.0164773	1	21.5391	1.01594	0.393695	2.58051	0.00986538	1	21.5391
OTU_10658	Bacteria	Ca._Omnitrophica_(OP3)	?	?	?	?	?	k__Bacteria,p__Ca._Omnitrophica_(OP3),c__?,o__?,f__?,g__?,s__?	0	0	0.867832	0.843833	0	0	0	0	0	1	0	0	2	0.774597	0.032	1	0.216958	-2.29092	4.23224	-0.541302	0.588299	0	0.216958	0	4.27959	0	1	0	0.216958	0	4.27959	0	1	0	0.216958	2.27127	4.23234	0.536645	0.591513	0	0.216958
OTU_1067	Bacteria	Planctomycetes	Planctomycetacia	Planctomycetales	Planctomycetaceae	?	?	k__Bacteria,p__Planctomycetes,c__Planctomycetacia,o__Planctomycetales,f__Planctomycetaceae,g__?,s__?	1.62295	1.08423	0	0	1.25177	1.35359	0	0	1	0	1	0	6	0.83666	0.006	1	0.71868	3.33117	2.0627	1.61496	0.10632	0	0.71868	0.406868	1.93848	0.20989	0.833753	0	0.71868	3.023	2.0627	1.46556	0.142769	0	0.71868	-2.9243	2.08371	-1.40341	0.160495	0	0.71868
OTU_10670	Bacteria	Proteobacteria	Gammaproteobacteria	Legionellales	Coxiellaceae	Aquicella	?	k__Bacteria,p__Proteobacteria,c__Gammaproteobacteria,o__Legionellales,f__Coxiellaceae,g__Aquicella,s__?	0.15066	0.336886	1.74576	1.2226	0	0	0.193394	0.432442	0	1	0	0	2	0.913984	0.002	1	0.522454	-2.72166	2.11225	-1.28851	0.197568	0	0.522454	0.557386	2.2541	0.247276	0.804695	0	0.522454	-0.179562	2.2541	-0.07966	0.936508	0	0.522454	3.27905	2.11227	1.55238	0.12057	0	0.522454
OTU_10674	Bacteria	Planctomycetes	OM190	?	?	?	?	k__Bacteria,p__Planctomycetes,c__OM190,o__?,f__?,g__?,s__?	0.427166	0.586271	6.05042	2.45913	2.63973	2.25258	2.88892	2.10205	0	1	0	1	9	0.862878	0.024	1	3.00156	-3.93683	1.14145	-3.44897	0.000562728	-1	3.00156	-2.8301	1.1777	-2.40307	0.0162582	-1	3.00156	-2.85263	1.18364	-2.41006	0.0159501	-1	3.00156	1.10673	0.78989	1.40111	0.16118	0	3.00156
OTU_10679	Bacteria	Elusimicrobia	Elusimicrobia_(class)	Lineage_IIa	?	?	?	k__Bacteria,p__Elusimicrobia,c__Elusimicrobia_(class),o__Lineage_IIa,f__?,g__?,s__?	0.400879	0.561607	1.37164	0.960813	0	0	0	0	0	1	0	0	2	0.786809	0.009	1	0.443129	-1.76838	2.49642	-0.708364	0.478719	0	0.443129	1.14672	2.6058	0.440066	0.659889	0	0.443129	0.986854	2.6058	0.378714	0.7049	0	0.443129	2.9151	2.49828	1.16684	0.243274	0	0.443129
OTU_10686	Bacteria	Proteobacteria	Deltaproteobacteria	Myxococcales	?	?	?	k__Bacteria,p__Proteobacteria,c__Deltaproteobacteria,o__Myxococcales,f__?,g__?,s__?	0	0	1.02027	1.52402	0	0	0	0	0	1	0	0	2	0.774597	0.041	1	0.255067	-2.52555	4.22463	-0.597815	0.549963	0	0.255067	0	4.27959	0	1	0	0.255067	0	4.27959	0	1	0	0.255067	2.50589	4.22473	0.593149	0.553081	0	0.255067
OTU_1069	Bacteria	Acidobacteria	Acidobacteria_clade_RB25	Acidobacteria_group_22	?	?	?	k__Bacteria,p__Acidobacteria,c__Acidobacteria_clade_RB25,o__Acidobacteria_group_22,f__?,g__?,s__?	0.44966	1.00547	1.37166	1.27395	2.98207	2.52902	2.80449	0.795328	0	0	1	1	10	0.82737	0.024	1	1.90197	-1.87516	1.3141	-1.42695	0.153595	0	1.90197	-2.88769	1.2703	-2.27324	0.0230115	-1	1.90197	-2.82712	1.27893	-2.21053	0.0270686	-1	1.90197	-1.01254	1.02124	-0.991475	0.321454	0	1.90197
OTU_1072	Bacteria	Chloroflexi	Ktedonobacteria	C0119	?	?	?	k__Bacteria,p__Chloroflexi,c__Ktedonobacteria,o__C0119,f__?,g__?,s__?	4.55546	1.9028	1.75866	1.67584	19.1646	7.36151	11.685	6.79929	0	0	1	1	10	0.911098	0.001	1	9.29093	1.41186	0.736429	1.91716	0.055217	0	9.29093	-2.05082	0.594837	-3.4477	0.000565389	-1	9.29093	-1.3418	0.609215	-2.20251	0.0276292	-1	9.29093	-3.46267	0.690635	-5.01375	5.33782e-07	-1	9.29093
OTU_10720	Bacteria	Proteobacteria	Alphaproteobacteria	Rhodospirillales	MNC12	?	?	k__Bacteria,p__Proteobacteria,c__Alphaproteobacteria,o__Rhodospirillales,f__MNC12,g__?,s__?	0	0	0.54564	0.521431	0	0	0	0	0	1	0	0	2	0.774597	0.036	1	0.13641	-1.60377	4.26224	-0.376274	0.706713	0	0.13641	0	4.27959	0	1	0	0.13641	0	4.27959	0	1	0	0.13641	1.58411	4.26234	0.371652	0.710152	0	0.13641
OTU_10724	Bacteria	Verrucomicrobia	OPB35_soil_group	?	?	?	?	k__Bacteria,p__Verrucomicrobia,c__OPB35_soil_group,o__?,f__?,g__?,s__?	0.940758	1.37578	1.48936	0.947622	0	0	0	0	1	1	0	0	5	0.83666	0.018	1	0.607528	-0.64358	2.04846	-0.314177	0.753387	0	0.607528	2.39404	2.1856	1.09537	0.273355	0	0.607528	2.23417	2.1856	1.02222	0.306676	0	0.607528	3.03762	2.14484	1.41625	0.156703	0	0.607528
OTU_10734	Bacteria	Acidobacteria	Acidobacteria_clade_RB25	Acidobacteria_group_22	?	?	?	k__Bacteria,p__Acidobacteria,c__Acidobacteria_clade_RB25,o__Acidobacteria_group_22,f__?,g__?,s__?	3.98611	2.5038	3.13417	2.08015	20.4936	25.1459	20.0854	11.0066	0	0	1	1	10	0.922348	0.005	1	11.9248	0.365195	0.849516	0.429886	0.667278	0	11.9248	-2.33034	0.790144	-2.94926	0.00318538	-1	11.9248	-2.3077	0.791678	-2.91494	0.00355754	-1	11.9248	-2.69554	0.801335	-3.3638	0.000768761	-1	11.9248
OTU_10739	Bacteria	Proteobacteria	Gammaproteobacteria	Legionellales	Coxiellaceae	Aquicella	?	k__Bacteria,p__Proteobacteria,c__Gammaproteobacteria,o__Legionellales,f__Coxiellaceae,g__Aquicella,s__?	3.54049	3.97671	2.45151	1.6871	0.745906	0.712947	0	0	1	1	0	0	5	0.894633	0.01	1	1.68448	0.537568	1.18264	0.454549	0.649434	0	1.68448	2.2454	1.33797	1.67822	0.0933049	0	1.68448	4.14534	1.44214	2.87444	0.00404747	1	1.68448	1.70784	1.35188	1.2633	0.20648	0	1.68448
OTU_1074	Bacteria	Gemmatimonadetes	S0134_terrestrial_group	?	?	?	?	k__Bacteria,p__Gemmatimonadetes,c__S0134_terrestrial_group,o__?,f__?,g__?,s__?	1.70893	3.28509	1.04947	1.78623	6.42695	12.4508	22.7878	8.30473	0	0	0	1	4	0.844226	0.035	1	7.99329	0.708377	1.51648	0.467121	0.640414	0	7.99329	-1.87574	1.42259	-1.31854	0.187323	0	7.99329	-3.67773	1.40722	-2.61347	0.0089629	-1	7.99329	-2.58412	1.46147	-1.76816	0.0770347	0	7.99329
OTU_10743	Bacteria	Proteobacteria	Deltaproteobacteria	Myxococcales	Polyangiaceae	?	?	k__Bacteria,p__Proteobacteria,c__Deltaproteobacteria,o__Myxococcales,f__Polyangiaceae,g__?,s__?	0.801944	1.15324	0.684328	0.660838	1.55626	1.74793	5.212	1.51605	0	0	1	1	10	0.85904	0.024	1	2.06363	0.361761	1.2553	0.288187	0.773204	0	2.06363	-0.798399	1.14514	-0.697206	0.485674	0	2.06363	-2.54915	1.0657	-2.39199	0.0167571	-1	2.06363	-1.16016	1.17867	-0.984298	0.324969	0	2.06363
OTU_10750	Bacteria	Epsilonbacteraeota	Desulfurellia	Desulfurellales	H16	?	?	k__Bacteria,p__Epsilonbacteraeota,c__Desulfurellia,o__Desulfurellales,f__H16,g__?,s__?	0	0	0.469757	0.437134	0	0	0	0	0	1	0	0	2	0.774597	0.041	1	0.117439	-1.46383	4.26774	-0.342998	0.7316	0	0.117439	0	4.27959	0	1	0	0.117439	0	4.27959	0	1	0	0.117439	1.44416	4.26783	0.338383	0.735075	0	0.117439
OTU_10755	Bacteria	Cyanobacteria	ML635J-21	?	?	?	?	k__Bacteria,p__Cyanobacteria,c__ML635J-21,o__?,f__?,g__?,s__?	0.404672	0.904874	1.82511	1.5332	0.89751	1.56387	0	0	0	1	1	0	8	0.780654	0.046	1	0.781823	-2.20768	1.94237	-1.13659	0.255711	0	0.781823	-1.20777	2.0047	-0.602469	0.546862	0	0.781823	0.984394	2.09829	0.469142	0.638968	0	0.781823	0.999904	1.84332	0.542447	0.587511	0	0.781823
OTU_1076	Bacteria	Gemmatimonadetes	S0134_terrestrial_group	?	?	?	?	k__Bacteria,p__Gemmatimonadetes,c__S0134_terrestrial_group,o__?,f__?,g__?,s__?	0.15066	0.336886	0	0	5.10648	7.6137	20.092	9.23442	0	0	1	1	10	0.891765	0.006	1	6.33728	0.705687	1.64205	0.429759	0.667371	0	6.33728	-4.30411	1.39392	-3.08778	0.00201659	-1	6.33728	-6.2474	1.37352	-4.54846	5.4039e-06	-1	6.33728	-5.00979	1.39392	-3.59403	0.000325606	-1	6.33728
OTU_10764	Bacteria	Proteobacteria	Betaproteobacteria	TRA3-20	?	?	?	k__Bacteria,p__Proteobacteria,c__Betaproteobacteria,o__TRA3-20,f__?,g__?,s__?	0.15066	0.336886	0.813012	1.81795	6.35048	4.15731	7.48896	2.02342	0	0	1	1	10	0.917284	0.003	1	3.70078	-1.49304	1.41978	-1.05159	0.292986	0	3.70078	-4.59967	1.26044	-3.64924	0.000263014	-1	3.70078	-4.81856	1.25914	-3.82685	0.000129791	-1	3.70078	-3.10663	1.11701	-2.7812	0.00541587	-1	3.70078
OTU_10768	Bacteria	Actinobacteria	Actinobacteria_(class)	Micromonosporales	Micromonosporaceae	?	?	k__Bacteria,p__Actinobacteria,c__Actinobacteria_(class),o__Micromonosporales,f__Micromonosporaceae,g__?,s__?	0.780162	0.848808	1.0053	0.712947	0.180575	0.403778	0	0	1	1	0	0	5	0.797312	0.024	1	0.491509	-0.385827	1.95704	-0.197148	0.843712	0	0.491509	1.53232	2.07283	0.739239	0.459762	0	0.491509	1.94952	2.07283	0.940513	0.346955	0	0.491509	1.91814	2.0351	0.94253	0.345921	0	0.491509
OTU_1079	Bacteria	Proteobacteria	Deltaproteobacteria	Myxococcales	mle1-27	?	?	k__Bacteria,p__Proteobacteria,c__Deltaproteobacteria,o__Myxococcales,f__mle1-27,g__?,s__?	0.651284	1.08538	0	0	2.16357	3.25437	3.25516	0.663372	0	0	1	1	10	0.790502	0.027	1	1.5175	2.09956	1.76297	1.19092	0.233685	0	1.5175	-1.6936	1.56819	-1.07998	0.280153	0	1.5175	-2.22614	1.55434	-1.43221	0.152083	0	1.5175	-3.79316	1.64708	-2.30297	0.0212807	-1	1.5175
OTU_10793	Bacteria	Ca._Parcubacteria	?	?	?	?	?	k__Bacteria,p__Ca._Parcubacteria,c__?,o__?,f__?,g__?,s__?	0.352996	0.491916	1.2426	1.36605	0	0	1.30987	0.823602	0	1	0	1	9	0.78419	0.037	1	0.726367	-1.60915	1.83192	-0.878391	0.379732	0	0.726367	1.12748	1.96955	0.572453	0.567015	0	0.726367	-1.73499	1.84269	-0.941549	0.346424	0	0.726367	2.73662	1.83386	1.49227	0.135627	0	0.726367
OTU_1080	Bacteria	Bacteroidetes	Chitinophagia	Chitinophagales	Chitinophagaceae	?	?	k__Bacteria,p__Bacteroidetes,c__Chitinophagia,o__Chitinophagales,f__Chitinophagaceae,g__?,s__?	3.87247	3.56019	4.42099	4.19006	9.77981	2.68241	12.4651	6.10596	0	0	1	1	10	0.853478	0.01	1	7.63458	-0.210531	0.729668	-0.28853	0.772941	0	7.63458	-1.28326	0.7034	-1.82437	0.0680956	0	7.63458	-1.64943	0.699095	-2.35938	0.0183056	-1	7.63458	-1.07273	0.688292	-1.55854	0.119104	0	7.63458
OTU_10804	Bacteria	Proteobacteria	Deltaproteobacteria	Oligoflexales	0319-6G20	?	?	k__Bacteria,p__Proteobacteria,c__Deltaproteobacteria,o__Oligoflexales,f__0319-6G20,g__?,s__?	0.804975	1.30986	1.79536	0.365055	0	0	0.446345	0.620184	1	1	0	0	5	0.772948	0.036	1	0.761669	-1.06755	1.58973	-0.671529	0.501883	0	0.761669	2.24241	1.77529	1.26312	0.206545	0	0.761669	0.928387	1.77529	0.522949	0.601009	0	0.761669	3.30997	1.69876	1.94846	0.0513604	0	0.761669
OTU_10805	Bacteria	Acidobacteria	Blastocatellia_(Acidobacteria_group_4)	Blastocatellales	Blastocatellaceae	RB41	?	k__Bacteria,p__Acidobacteria,c__Blastocatellia_(Acidobacteria_group_4),o__Blastocatellales,f__Blastocatellaceae,g__RB41,s__?	2.0764	0.701769	1.29774	1.49361	5.17382	4.35949	0.252951	0.565615	1	0	1	0	6	0.907636	0.003	1	2.20023	0.719977	1.08088	0.666105	0.505344	0	2.20023	-1.27467	0.979448	-1.30141	0.193117	0	2.20023	2.79631	1.30763	2.13846	0.0324797	1	2.20023	-1.99464	1.02793	-1.94044	0.052326	0	2.20023
OTU_10807	Bacteria	Planctomycetes	Phycisphaerae	Tepidisphaerales	Tepidisphaeraceae	?	?	k__Bacteria,p__Planctomycetes,c__Phycisphaerae,o__Tepidisphaerales,f__Tepidisphaeraceae,g__?,s__?	1.06205	0.83956	2.11466	1.1468	0	0	1.00172	1.42973	1	1	0	0	5	0.827186	0.025	1	1.04461	-1.04855	1.34329	-0.780583	0.435048	0	1.04461	2.50238	1.56878	1.59511	0.110688	0	1.04461	-0.0258812	1.43782	-0.0180004	0.985639	0	1.04461	3.55094	1.49724	2.37166	0.0177083	1	1.04461
OTU_1082	Bacteria	Chloroflexi	Chloroflexi_Subdivision_2	?	?	?	?	k__Bacteria,p__Chloroflexi,c__Chloroflexi_Subdivision_2,o__?,f__?,g__?,s__?	3.66299	2.73734	2.08116	2.19736	1.04534	1.7725	0	0	1	1	0	0	5	0.822696	0.029	1	1.69737	0.819537	1.38484	0.591792	0.55399	0	1.69737	1.97321	1.47554	1.33728	0.18113	0	1.69737	4.19379	1.60378	2.61494	0.00892428	1	1.69737	1.15368	1.49835	0.769967	0.44132	0	1.69737
OTU_10830	Bacteria	Ca._Saccharibacteria_(TM7)	?	?	?	?	?	k__Bacteria,p__Ca._Saccharibacteria_(TM7),c__?,o__?,f__?,g__?,s__?	0.676809	1.01001	1.64292	1.255	0	0	0	0	1	1	0	0	5	0.774597	0.039	1	0.579933	-1.24162	2.33437	-0.531888	0.594803	0	0.579933	1.94252	2.46048	0.789489	0.429826	0	0.579933	1.78265	2.46048	0.724514	0.46875	0	0.579933	3.18415	2.38664	1.33415	0.182154	0	0.579933
OTU_10833	Bacteria	Verrucomicrobia	Opitutae	Opitutales	Opitutaceae	Opitutus	?	k__Bacteria,p__Verrucomicrobia,c__Opitutae,o__Opitutales,f__Opitutaceae,g__Opitutus,s__?	4.52895	2.69758	5.86255	5.04299	1.9434	3.06471	0.193394	0.432442	1	1	0	0	5	0.864001	0.008	1	3.13207	-0.361203	1.08799	-0.33199	0.739897	0	3.13207	1.18563	1.15126	1.02986	0.303078	0	3.13207	3.92593	1.39738	2.80949	0.00496201	1	3.13207	1.54683	1.14016	1.35668	0.174883	0	3.13207
OTU_10844	Bacteria	Planctomycetes	Planctomycetacia	Planctomycetales	Planctomycetaceae	Isosphaera	?	k__Bacteria,p__Planctomycetes,c__Planctomycetacia,o__Planctomycetales,f__Planctomycetaceae,g__Isosphaera,s__?	0.15066	0.336886	1.43033	1.16421	0	0	0	0	0	1	0	0	2	0.850743	0.009	1	0.395248	-2.43055	2.91709	-0.833209	0.404727	0	0.395248	0.557389	3.01343	0.184969	0.853254	0	0.395248	0.397518	3.01343	0.131916	0.895051	0	0.395248	2.98794	2.91713	1.02427	0.305706	0	0.395248
OTU_10858	Bacteria	Proteobacteria	Betaproteobacteria	Burkholderiales	Comamonadaceae	Pelomonas	?	k__Bacteria,p__Proteobacteria,c__Betaproteobacteria,o__Burkholderiales,f__Comamonadaceae,g__Pelomonas,s__?	0.994158	1.00841	3.556	0.78435	0.226984	0.507551	0.646967	0.921696	1	1	0	0	5	0.819208	0.021	1	1.35603	-1.8674	1.18391	-1.57731	0.114723	0	1.35603	1.8534	1.4592	1.27014	0.204033	0	1.35603	0.578349	1.41276	0.409376	0.682264	0	1.35603	3.7208	1.34902	2.75816	0.00581275	1	1.35603
OTU_10866	Bacteria	Chloroflexi	Chloroflexi_Subdivision_8_(TK10)	?	?	?	?	k__Bacteria,p__Chloroflexi,c__Chloroflexi_Subdivision_8_(TK10),o__?,f__?,g__?,s__?	0.468008	1.0465	2.63757	1.53096	0.927088	0.975891	4.67991	3.34537	0	1	0	1	9	0.869418	0.017	1	2.17814	-2.75841	1.29373	-2.13214	0.0329953	-1	2.17814	-1.25278	1.4021	-0.893504	0.371587	0	2.17814	-3.53862	1.27861	-2.76757	0.00564767	-1	2.17814	1.50563	1.13132	1.33086	0.183235	0	2.17814
OTU_10871	Bacteria	Elusimicrobia	Elusimicrobia_(class)	Lineage_IIa	?	?	?	k__Bacteria,p__Elusimicrobia,c__Elusimicrobia_(class),o__Lineage_IIa,f__?,g__?,s__?	0	0	0.887581	0.901074	0	0	0	0	0	1	0	0	2	0.774597	0.032	1	0.221895	-2.32156	4.23118	-0.54868	0.583225	0	0.221895	0	4.27959	0	1	0	0.221895	0	4.27959	0	1	0	0.221895	2.30191	4.23128	0.544022	0.586427	0	0.221895
OTU_10872	Bacteria	Epsilonbacteraeota	Desulfurellia	Desulfurellales	H16	?	?	k__Bacteria,p__Epsilonbacteraeota,c__Desulfurellia,o__Desulfurellales,f__H16,g__?,s__?	14.5684	4.33781	10.1655	6.48728	14.951	7.30628	4.61755	3.68009	1	0	1	0	6	0.816281	0.025	1	11.0756	0.510529	0.565217	0.903244	0.366396	0	11.0756	-0.0573793	0.557207	-0.102977	0.917981	0	11.0756	1.60816	0.615177	2.61413	0.00894537	1	11.0756	-0.567909	0.564728	-1.00563	0.314592	0	11.0756
OTU_10928	Bacteria	Proteobacteria	Gammaproteobacteria	Acidiferrobacterales	Acidiferrobacteraceae	?	?	k__Bacteria,p__Proteobacteria,c__Gammaproteobacteria,o__Acidiferrobacterales,f__Acidiferrobacteraceae,g__?,s__?	0	0	1.89522	1.47882	0	0	0	0	0	1	0	0	2	0.894427	0.003	1	0.473805	-3.41638	3.17748	-1.07519	0.282291	0	0.473805	0	3.27596	0	1	0	0.473805	0	3.27596	0	1	0	0.473805	3.39671	3.17752	1.06898	0.285078	0	0.473805
OTU_1093	Bacteria	Planctomycetes	Planctomycetacia	Planctomycetales	Planctomycetaceae	Pirellula	?	k__Bacteria,p__Planctomycetes,c__Planctomycetacia,o__Planctomycetales,f__Planctomycetaceae,g__Pirellula,s__?	4.67761	3.7404	6.97602	4.31236	18.6303	11.7557	29.9188	10.2971	0	0	1	1	10	0.898013	0.002	1	15.0507	-0.562879	0.629916	-0.893578	0.371548	0	15.0507	-1.97495	0.605283	-3.26285	0.00110298	-1	15.0507	-2.6519	0.599623	-4.42262	9.75105e-06	-1	15.0507	-1.41207	0.578301	-2.44175	0.0146162	-1	15.0507
OTU_10939	Bacteria	Verrucomicrobia	OPB35_soil_group	?	?	?	?	k__Bacteria,p__Verrucomicrobia,c__OPB35_soil_group,o__?,f__?,g__?,s__?	0	0	0.738795	0.836265	0	0	0	0	0	1	0	0	2	0.774597	0.032	1	0.184699	-2.05374	4.24128	-0.484226	0.628226	0	0.184699	0	4.27959	0	1	0	0.184699	0	4.27959	0	1	0	0.184699	2.03408	4.24138	0.47958	0.631526	0	0.184699
OTU_1094	Bacteria	Armatimonadetes	Chthonomonadetes	Chthonomonadales	?	?	?	k__Bacteria,p__Armatimonadetes,c__Chthonomonadetes,o__Chthonomonadales,f__?,g__?,s__?	1.47532	1.3934	4.00328	3.39717	0.180575	0.403778	0	0	1	1	0	0	5	0.880042	0.003	1	1.41479	-1.44339	1.35431	-1.06578	0.286525	0	1.41479	2.46818	1.60453	1.53825	0.123986	0	1.41479	2.88539	1.60453	1.79827	0.0721339	0	1.41479	3.91157	1.5474	2.52783	0.011477	1	1.41479
OTU_10941	Bacteria	Proteobacteria	Deltaproteobacteria	Myxococcales	?	?	?	k__Bacteria,p__Proteobacteria,c__Deltaproteobacteria,o__Myxococcales,f__?,g__?,s__?	0	0	1.35545	1.43107	0	0	0	0	0	1	0	0	2	0.774597	0.045	1	0.338862	-2.92746	4.19018	-0.698649	0.484772	0	0.338862	0	4.25602	0	1	0	0.338862	0	4.25602	0	1	0	0.338862	2.90781	4.19028	0.693943	0.487718	0	0.338862
OTU_10945	Bacteria	Acidobacteria	Solibacteres_(Acidobacteria_group_3)	Solibacterales	Solibacteraceae	Ca._Solibacter	?	k__Bacteria,p__Acidobacteria,c__Solibacteres_(Acidobacteria_group_3),o__Solibacterales,f__Solibacteraceae,g__Ca._Solibacter,s__?	0.542365	0.513944	2.37238	2.14908	0	0	0	0	0	1	0	0	2	0.902177	0.003	1	0.728687	-2.08728	1.77396	-1.17662	0.239348	0	0.728687	1.62574	1.95493	0.83161	0.405629	0	0.728687	1.46587	1.95493	0.749832	0.453356	0	0.728687	3.71302	1.80647	2.05541	0.0398398	1	0.728687
OTU_10948	Bacteria	Gemmatimonadetes	Gemmatimonadetes_(class)	Gemmatimonadales	Gemmatimonadaceae	?	?	k__Bacteria,p__Gemmatimonadetes,c__Gemmatimonadetes_(class),o__Gemmatimonadales,f__Gemmatimonadaceae,g__?,s__?	0	0	1.36519	1.54465	0	0	0	0	0	1	0	0	2	0.774597	0.046	1	0.341298	-2.93897	4.20553	-0.698834	0.484656	0	0.341298	0	4.27139	0	1	0	0.341298	0	4.27139	0	1	0	0.341298	2.91932	4.20563	0.694146	0.487591	0	0.341298
OTU_10963	Bacteria	Verrucomicrobia	OPB35_soil_group	?	?	?	?	k__Bacteria,p__Verrucomicrobia,c__OPB35_soil_group,o__?,f__?,g__?,s__?	5.50922	6.27433	7.06897	5.10154	0.577402	0.820198	0.699295	1.10548	1	1	0	0	5	0.903918	0.006	1	3.46372	-0.344725	1.00645	-0.342515	0.731963	0	3.46372	3.25625	1.27807	2.54779	0.0108407	1	3.46372	3.06216	1.28032	2.39171	0.01677	1	3.46372	3.60098	1.27016	2.83505	0.00458181	1	3.46372
OTU_10969	Bacteria	Acidobacteria	Blastocatellia_(Acidobacteria_group_4)	Blastocatellales	Blastocatellaceae	?	?	k__Bacteria,p__Acidobacteria,c__Blastocatellia_(Acidobacteria_group_4),o__Blastocatellales,f__Blastocatellaceae,g__?,s__?	14.3388	10.7837	14.4501	23.4418	3.89547	6.14629	0.402695	0.551563	1	1	0	0	5	0.932789	0.015	1	8.27176	0.000602137	1.08871	0.000553076	0.999559	0	8.27176	1.90769	1.12575	1.69459	0.0901531	0	8.27176	5.006	1.41133	3.547	0.000389642	1	8.27176	1.90708	1.12471	1.69562	0.0899584	0	8.27176
OTU_1098	Bacteria	Elusimicrobia	Elusimicrobia_(class)	Lineage_IIb	?	?	?	k__Bacteria,p__Elusimicrobia,c__Elusimicrobia_(class),o__Lineage_IIb,f__?,g__?,s__?	0.856652	1.176	1.71451	2.4015	4.60731	6.08355	4.49099	1.28777	0	0	1	1	10	0.882988	0.017	1	2.91736	-0.978629	1.20944	-0.80916	0.418423	0	2.91736	-2.30329	1.16106	-1.98378	0.0472809	-1	2.91736	-2.31565	1.16488	-1.98788	0.0468247	-1	2.91736	-1.32466	1.05434	-1.25639	0.208974	0	2.91736
OTU_110	Bacteria	Planctomycetes	Phycisphaerae	Tepidisphaerales	Tepidisphaeraceae	?	?	k__Bacteria,p__Planctomycetes,c__Phycisphaerae,o__Tepidisphaerales,f__Tepidisphaeraceae,g__?,s__?	15.0388	5.60142	12.8524	6.00146	42.2484	51.3183	77.6671	99.881	0	0	1	1	10	0.900722	0.02	1	36.9517	0.227611	0.74541	0.30535	0.7601	0	36.9517	-1.4887	0.732505	-2.03234	0.0421195	-1	36.9517	-2.36625	0.729808	-3.2423	0.00118571	-1	36.9517	-1.71631	0.733849	-2.33878	0.019347	-1	36.9517
OTU_1100	Bacteria	Bacteroidetes	Sphingobacteriia	Sphingobacteriales	NS11-12_marine_group	?	?	k__Bacteria,p__Bacteroidetes,c__Sphingobacteriia,o__Sphingobacteriales,f__NS11-12_marine_group,g__?,s__?	2.28145	2.46223	4.20737	2.20303	5.7908	3.73102	17.5578	9.46188	0	0	1	1	10	0.884606	0.01	1	7.45935	-0.915538	0.773219	-1.18406	0.236389	0	7.45935	-1.43456	0.760181	-1.88713	0.0591427	0	7.45935	-3.00601	0.730998	-4.1122	3.91909e-05	-1	7.45935	-0.519022	0.695578	-0.746175	0.455562	0	7.45935
OTU_11001	Bacteria	Proteobacteria	Deltaproteobacteria	SAR324_clade(Marine_group_B)	?	?	?	k__Bacteria,p__Proteobacteria,c__Deltaproteobacteria,o__SAR324_clade(Marine_group_B),f__?,g__?,s__?	0	0	0.137467	0.307386	1.10001	1.40867	0	0	0	0	1	0	3	0.730307	0.026	1	0.309369	-0.44844	3.74883	-0.119621	0.904783	0	0.309369	-2.62029	3.68812	-0.710468	0.477414	0	0.309369	0	3.74883	0	1	0	0.309369	-2.17185	3.68819	-0.588867	0.55595	0	0.309369
OTU_1101	Bacteria	Ca._Parcubacteria	Candidatus_Uhrbacteria	?	?	?	?	k__Bacteria,p__Ca._Parcubacteria,c__Candidatus_Uhrbacteria,o__?,f__?,g__?,s__?	0	0	0	0	1.44753	1.74538	2.46294	2.55635	0	0	1	1	10	0.774597	0.044	1	0.977618	0	2.38423	0	1	0	0.977618	-2.98508	2.26868	-1.31578	0.188248	0	0.977618	-3.80164	2.2443	-1.69391	0.0902831	0	0.977618	-3.1137	2.2687	-1.37246	0.169919	0	0.977618
OTU_11011	Bacteria	Gemmatimonadetes	Gemmatimonadetes_(class)	Gemmatimonadales	Gemmatimonadaceae	?	?	k__Bacteria,p__Gemmatimonadetes,c__Gemmatimonadetes_(class),o__Gemmatimonadales,f__Gemmatimonadaceae,g__?,s__?	1.93906	1.62544	6.04977	2.58107	6.32816	5.93844	0.773576	1.72977	0	1	1	0	8	0.905673	0.002	1	3.77264	-1.65957	0.925931	-1.79232	0.0730811	0	3.77264	-1.67031	0.929354	-1.79728	0.0722916	0	3.77264	1.2054	1.15754	1.04134	0.297716	0	3.77264	-0.0107384	0.845958	-0.0126937	0.989872	0	3.77264
OTU_11015	Bacteria	Proteobacteria	Deltaproteobacteria	SAR324_clade(Marine_group_B)	?	?	?	k__Bacteria,p__Proteobacteria,c__Deltaproteobacteria,o__SAR324_clade(Marine_group_B),f__?,g__?,s__?	0	0	0.810477	0.508287	1.70574	1.20082	0	0	0	1	1	0	8	0.894427	0.006	1	0.629054	-2.21805	1.95375	-1.13528	0.256258	0	0.629054	-3.24044	1.90137	-1.70427	0.0883311	0	0.629054	0	2.04966	0	1	0	0.629054	-1.02239	1.79758	-0.56876	0.569519	0	0.629054
OTU_11018	Bacteria	Proteobacteria	Gammaproteobacteria	Legionellales	Coxiellaceae	?	?	k__Bacteria,p__Proteobacteria,c__Gammaproteobacteria,o__Legionellales,f__Coxiellaceae,g__?,s__?	1.03666	0.812625	0.137467	0.307386	1.00243	1.40271	0	0	1	0	1	0	6	0.809808	0.013	1	0.54414	2.07289	2.06691	1.0029	0.315911	0	0.54414	0.0341555	1.96323	0.0173976	0.986119	0	0.54414	2.3418	2.06691	1.133	0.257215	0	0.54414	-2.03874	2.07106	-0.984391	0.324924	0	0.54414
OTU_1102	Bacteria	Bacteroidetes	Chitinophagia	Chitinophagales	?	?	?	k__Bacteria,p__Bacteroidetes,c__Chitinophagia,o__Chitinophagales,f__?,g__?,s__?	1.93434	1.51187	2.39293	1.59848	5.31638	2.90537	5.1161	2.0688	0	0	1	1	10	0.840726	0.014	1	3.68994	-0.256413	0.826561	-0.310216	0.756397	0	3.68994	-1.41812	0.778937	-1.82058	0.0686707	0	3.68994	-1.331	0.787648	-1.68984	0.0910582	0	3.68994	-1.1617	0.74862	-1.55179	0.120711	0	3.68994
OTU_11020	Bacteria	Proteobacteria	Deltaproteobacteria	Myxococcales	Haliangiaceae	Haliangium	?	k__Bacteria,p__Proteobacteria,c__Deltaproteobacteria,o__Myxococcales,f__Haliangiaceae,g__Haliangium,s__?	0	0	0	0	0.453967	1.0151	2.01065	1.46788	0	0	0	1	4	0.807865	0.012	1	0.616155	0	2.73381	0	1	0	0.616155	-1.19817	2.73064	-0.438786	0.660816	0	0.616155	-3.49891	2.62093	-1.33499	0.181881	0	0.616155	-1.32679	2.73067	-0.485884	0.627049	0	0.616155
OTU_11028	Bacteria	Ca._Parcubacteria	?	?	?	?	?	k__Bacteria,p__Ca._Parcubacteria,c__?,o__?,f__?,g__?,s__?	0.15066	0.336886	0	0	1.25775	0.864268	0.391111	0.535606	0	0	1	0	3	0.747762	0.022	1	0.449879	0.705682	2.35955	0.299075	0.764883	0	0.449879	-2.23129	2.25122	-0.99115	0.321612	0	0.449879	-0.756638	2.35955	-0.320671	0.74846	0	0.449879	-2.93698	2.25123	-1.30461	0.192026	0	0.449879
OTU_11031	Bacteria	Actinobacteria	Actinobacteria_(class)	Frankiales	?	?	?	k__Bacteria,p__Actinobacteria,c__Actinobacteria_(class),o__Frankiales,f__?,g__?,s__?	1.67405	1.70246	1.61185	0.532381	2.98632	1.94008	0.197717	0.442109	0	1	1	0	8	0.843029	0.024	1	1.61749	0.150158	1.04761	0.143334	0.886026	0	1.61749	-0.713035	1.00388	-0.71028	0.47753	0	1.61749	2.55623	1.30316	1.96156	0.0498133	1	1.61749	-0.863193	1.00562	-0.858369	0.390689	0	1.61749
OTU_11033	Bacteria	Proteobacteria	Gammaproteobacteria	?	?	?	?	k__Bacteria,p__Proteobacteria,c__Gammaproteobacteria,o__?,f__?,g__?,s__?	0	0	0	0	1.10001	1.40867	0	0	0	0	1	0	3	0.774597	0.026	1	0.275002	0	4.27959	0	1	0	0.275002	-2.6231	4.22646	-0.620638	0.534838	0	0.275002	0	4.27959	0	1	0	0.275002	-2.75174	4.22655	-0.65106	0.515008	0	0.275002
OTU_1104	Bacteria	Verrucomicrobia	OPB35_soil_group	?	?	?	?	k__Bacteria,p__Verrucomicrobia,c__OPB35_soil_group,o__?,f__?,g__?,s__?	2.25187	1.72932	4.33794	1.6465	8.22298	7.13817	11.7924	3.62883	0	0	1	1	10	0.867358	0.006	1	6.65129	-0.851562	0.730801	-1.16524	0.24392	0	6.65129	-1.82726	0.704793	-2.59261	0.00952504	-1	6.65129	-2.32007	0.697391	-3.32678	0.000878559	-1	6.65129	-0.975694	0.643166	-1.51702	0.129262	0	6.65129
OTU_11042	Bacteria	Acidobacteria	Subgroup_6	?	?	?	?	k__Bacteria,p__Acidobacteria,c__Subgroup_6,o__?,f__?,g__?,s__?	7.89231	3.76658	12.3887	2.54933	23.0244	7.18314	9.31932	3.57658	0	1	1	0	8	0.820327	0.006	1	13.1562	-0.694891	0.445315	-1.56045	0.118654	0	13.1562	-1.58017	0.431893	-3.65871	0.000253485	-1	13.1562	-0.265357	0.466804	-0.568453	0.569727	0	13.1562	-0.88528	0.404832	-2.18678	0.0287584	-1	13.1562
OTU_11043	Bacteria	Ca._Omnitrophica_(OP3)	?	?	?	?	?	k__Bacteria,p__Ca._Omnitrophica_(OP3),c__?,o__?,f__?,g__?,s__?	0	0	0	0	1.7194	1.41813	0.757433	1.13044	0	0	1	1	10	0.774597	0.047	1	0.619209	0	2.50312	0	1	0	0.619209	-3.27513	2.38215	-1.37486	0.169174	0	0.619209	-2.04789	2.46077	-0.832216	0.405287	0	0.619209	-3.40375	2.38217	-1.42884	0.15305	0	0.619209
OTU_11045	Bacteria	Proteobacteria	Gammaproteobacteria	Legionellales	Coxiellaceae	Aquicella	?	k__Bacteria,p__Proteobacteria,c__Gammaproteobacteria,o__Legionellales,f__Coxiellaceae,g__Aquicella,s__?	9.93841	5.64317	1.66587	2.65922	19.0561	18.0789	2.14017	1.40177	1	0	1	0	6	0.940194	0.001	1	8.20013	2.61257	0.883995	2.95541	0.00312255	1	8.20013	-0.922867	0.759401	-1.21526	0.224269	0	8.20013	2.20272	0.875161	2.51693	0.0118381	1	8.20013	-3.53543	0.873278	-4.04846	5.15556e-05	-1	8.20013
OTU_11046	Bacteria	Chloroflexi	Chloroflexia	Kallotenuales	AKIW781	?	?	k__Bacteria,p__Chloroflexi,c__Chloroflexia,o__Kallotenuales,f__AKIW781,g__?,s__?	0	0	0	0	0.927088	0.975891	0	0	0	0	1	0	3	0.774597	0.036	1	0.231772	0	4.27959	0	1	0	0.231772	-2.38782	4.2344	-0.563908	0.572816	0	0.231772	0	4.27959	0	1	0	0.231772	-2.51645	4.2345	-0.594274	0.552329	0	0.231772
OTU_11048	Bacteria	Verrucomicrobia	Spartobacteria	Chthoniobacterales	DA101_soil_group	?	?	k__Bacteria,p__Verrucomicrobia,c__Spartobacteria,o__Chthoniobacterales,f__DA101_soil_group,g__?,s__?	0.625709	0.585509	1.1888	1.02826	2.48058	1.34194	0.395435	0.884218	0	1	1	0	8	0.839087	0.028	1	1.17263	-1.02217	1.37182	-0.74512	0.456199	0	1.17263	-2.03468	1.32102	-1.54023	0.123503	0	1.17263	0.405846	1.55183	0.261527	0.793686	0	1.17263	-1.01251	1.17284	-0.863304	0.38797	0	1.17263
OTU_11055	Bacteria	Elusimicrobia	Elusimicrobia_(class)	Lineage_IIa	?	?	?	k__Bacteria,p__Elusimicrobia,c__Elusimicrobia_(class),o__Lineage_IIa,f__?,g__?,s__?	0	0	0	0	1.35457	1.51065	3.52554	1.72832	0	0	1	1	10	0.894427	0.002	1	1.22003	0	1.8289	0	1	0	1.22003	-2.97352	1.67562	-1.77457	0.0759683	0	1.22003	-4.30936	1.62551	-2.65108	0.00802342	-1	1.22003	-3.10213	1.67563	-1.85132	0.0641236	0	1.22003
OTU_11058	Bacteria	Ca._Omnitrophica_(OP3)	?	?	?	?	?	k__Bacteria,p__Ca._Omnitrophica_(OP3),c__?,o__?,f__?,g__?,s__?	0	0	0	0	1.59289	1.80924	0	0	0	0	1	0	3	0.774597	0.036	1	0.398223	0	4.06366	0	1	0	0.398223	-3.16966	3.99268	-0.793867	0.427273	0	0.398223	0	4.06366	0	1	0	0.398223	-3.2983	3.99276	-0.826069	0.408765	0	0.398223
OTU_1106	Bacteria	Proteobacteria	Gammaproteobacteria	Xanthomonadales	Xanthomonadales_Incertae_Sedis	Acidibacter	?	k__Bacteria,p__Proteobacteria,c__Gammaproteobacteria,o__Xanthomonadales,f__Xanthomonadales_Incertae_Sedis,g__Acidibacter,s__?	18.6467	12.9566	0.183504	0.410327	3.80062	3.50138	0.503064	1.12489	1	0	0	0	1	0.897794	0.003	1	5.78347	6.26521	1.33205	4.70344	2.55814e-06	1	5.78347	2.28414	1.02462	2.22926	0.0257963	1	5.78347	5.37996	1.33205	4.03887	5.37102e-05	1	5.78347	-3.98107	1.36402	-2.91864	0.00351567	-1	5.78347
OTU_11075	Bacteria	Proteobacteria	Alphaproteobacteria	Rhizobiales	?	?	?	k__Bacteria,p__Proteobacteria,c__Alphaproteobacteria,o__Rhizobiales,f__?,g__?,s__?	0.555332	0.883103	4.24379	2.50097	0.582768	0.54143	3.48623	2.51217	0	1	0	1	9	0.885719	0.009	1	2.21703	-2.90895	1.19157	-2.44128	0.0146355	-1	2.21703	-0.043144	1.41568	-0.0304759	0.975688	0	2.21703	-2.58905	1.21094	-2.13805	0.0325126	-1	2.21703	2.86581	1.17961	2.42945	0.0151216	1	2.21703
OTU_1108	Bacteria	Planctomycetes	Planctomycetacia	Planctomycetales	Planctomycetaceae	?	?	k__Bacteria,p__Planctomycetes,c__Planctomycetacia,o__Planctomycetales,f__Planctomycetaceae,g__?,s__?	32.6934	16.1966	29.585	6.66614	17.3404	7.43757	13.1097	4.56872	1	1	0	0	5	0.819525	0.005	1	23.1821	0.136169	0.384827	0.353845	0.723455	0	23.1821	0.941387	0.399752	2.35493	0.0185264	1	23.1821	1.30819	0.412551	3.17098	0.00151927	1	23.1821	0.805218	0.399861	2.01374	0.0440364	1	23.1821
OTU_11086	Bacteria	Planctomycetes	OM190	?	?	?	?	k__Bacteria,p__Planctomycetes,c__OM190,o__?,f__?,g__?,s__?	0.166875	0.373143	0.148786	0.332695	1.61448	1.87225	2.14591	0.640161	0	0	1	1	10	0.859096	0.007	1	1.01901	0.128606	1.75172	0.0734166	0.941475	0	1.01901	-2.63369	1.57688	-1.67019	0.0948814	0	1.01901	-3.02276	1.56467	-1.93189	0.0533734	0	1.01901	-2.7623	1.57688	-1.75174	0.0798182	0	1.01901
OTU_1109	Bacteria	Proteobacteria	Gammaproteobacteria	Acidiferrobacterales	Acidiferrobacteraceae	?	?	k__Bacteria,p__Proteobacteria,c__Gammaproteobacteria,o__Acidiferrobacterales,f__Acidiferrobacteraceae,g__?,s__?	0.404672	0.904874	8.27434	9.41078	0.907934	2.0302	1.5455	0.661711	0	1	0	1	9	0.939197	0.001	1	2.78311	-4.39701	1.3814	-3.18301	0.00145754	-1	2.78311	-1.08827	1.53196	-0.710379	0.477469	0	2.78311	-1.95309	1.46986	-1.32876	0.183927	0	2.78311	3.30874	1.25202	2.64273	0.00822414	1	2.78311
OTU_1111	Bacteria	Proteobacteria	Alphaproteobacteria	Rhodospirillales	Acetobacteraceae	?	?	k__Bacteria,p__Proteobacteria,c__Alphaproteobacteria,o__Rhodospirillales,f__Acetobacteraceae,g__?,s__?	6.24037	3.46296	6.72126	2.67511	0	0	0.197717	0.442109	1	1	0	0	5	0.992459	0.001	1	3.28984	-0.105825	0.746871	-0.141691	0.887324	0	3.28984	5.12752	1.15565	4.43693	9.12513e-06	1	3.28984	4.39057	1.15565	3.79924	0.000145143	1	3.28984	5.23334	1.15152	4.54474	5.5004e-06	1	3.28984
OTU_11122	Bacteria	Proteobacteria	Gammaproteobacteria	Legionellales	Coxiellaceae	Aquicella	?	k__Bacteria,p__Proteobacteria,c__Gammaproteobacteria,o__Legionellales,f__Coxiellaceae,g__Aquicella,s__?	0.634883	1.01939	0	0	2.30918	2.42987	0	0	0	0	1	0	3	0.792137	0.012	1	0.736017	1.93062	2.36696	0.815654	0.414698	0	0.736017	-1.91128	2.2245	-0.859192	0.390234	0	0.736017	1.62245	2.36696	0.685459	0.493054	0	0.736017	-3.8419	2.26432	-1.69671	0.0897507	0	0.736017
OTU_11128	Bacteria	Verrucomicrobia	S-BQ2-57_soil_group	?	?	?	?	k__Bacteria,p__Verrucomicrobia,c__S-BQ2-57_soil_group,o__?,f__?,g__?,s__?	0	0	0	0	1.04226	1.18473	0.793806	0.828251	0	0	1	1	10	0.774597	0.041	1	0.459017	0	2.62419	0	1	0	0.459017	-2.53349	2.54107	-0.997019	0.318755	0	0.459017	-2.18591	2.57287	-0.849599	0.395548	0	0.459017	-2.66211	2.54109	-1.04763	0.294811	0	0.459017
OTU_1113	Bacteria	Chlorobi	Chlorobia	Chlorobiales	OPB56	?	?	k__Bacteria,p__Chlorobi,c__Chlorobia,o__Chlorobiales,f__OPB56,g__?,s__?	5.31522	5.89082	6.47548	12.1271	23.8223	24.578	47.8591	18.0988	0	0	1	1	10	0.926686	0.003	1	20.868	-0.258237	1.10257	-0.234213	0.81482	0	20.868	-2.16568	1.08376	-1.99831	0.0456833	-1	20.868	-3.1711	1.08011	-2.93591	0.00332566	-1	20.868	-1.90744	1.07551	-1.77352	0.0761429	0	20.868
OTU_11137	Bacteria	Ca._Omnitrophica_(OP3)	?	?	?	?	?	k__Bacteria,p__Ca._Omnitrophica_(OP3),c__?,o__?,f__?,g__?,s__?	0	0	0	0	1.25467	1.32726	0.252951	0.565615	0	0	1	0	3	0.81595	0.022	1	0.376905	0	3.04713	0	1	0	0.376905	-2.8318	2.96331	-0.95562	0.339264	0	0.376905	-0.75662	3.04713	-0.248306	0.803898	0	0.376905	-2.96042	2.96334	-0.999013	0.317789	0	0.376905
OTU_11146	Bacteria	Proteobacteria	Gammaproteobacteria	Legionellales	Coxiellaceae	?	?	k__Bacteria,p__Proteobacteria,c__Gammaproteobacteria,o__Legionellales,f__Coxiellaceae,g__?,s__?	0.22483	0.502735	0	0	1.97774	1.9578	0.193394	0.432442	0	0	1	0	3	0.812624	0.006	1	0.59899	0.705683	2.44331	0.288822	0.772717	0	0.59899	-2.91044	2.3121	-1.25878	0.208108	0	0.59899	-0.17956	2.44331	-0.0734904	0.941416	0	0.59899	-3.61612	2.31212	-1.56399	0.117821	0	0.59899
OTU_11166	Bacteria	Firmicutes	Clostridia	Clostridiales	Clostridiaceae_1	Clostridium_sensu_stricto_1	?	k__Bacteria,p__Firmicutes,c__Clostridia,o__Clostridiales,f__Clostridiaceae_1,g__Clostridium_sensu_stricto_1,s__?	0	0	0	0	4.5283	3.69945	3.66253	3.33819	0	0	1	1	10	0.948683	0.002	1	2.04771	0	1.70622	0	1	0	2.04771	-4.66876	1.47325	-3.16903	0.0015295	-1	2.04771	-4.36849	1.48436	-2.94301	0.00325035	-1	2.04771	-4.79737	1.47325	-3.25631	0.00112869	-1	2.04771
OTU_1117	Bacteria	Proteobacteria	Deltaproteobacteria	Myxococcales	Sandaracinaceae	?	?	k__Bacteria,p__Proteobacteria,c__Deltaproteobacteria,o__Myxococcales,f__Sandaracinaceae,g__?,s__?	1.20733	1.37346	0.950479	1.76636	3.31257	3.59961	6.52787	1.94671	0	0	1	1	10	0.859151	0.014	1	2.99956	0.375185	1.22707	0.305757	0.75979	0	2.99956	-1.52802	1.10587	-1.38173	0.167055	0	2.99956	-2.46814	1.0825	-2.28003	0.0226061	-1	2.99956	-1.9032	1.134	-1.67831	0.0932871	0	2.99956
OTU_11184	Bacteria	Proteobacteria	Gammaproteobacteria	Legionellales	?	?	?	k__Bacteria,p__Proteobacteria,c__Gammaproteobacteria,o__Legionellales,f__?,g__?,s__?	0	0	0	0	2.43188	1.96941	0.90576	1.03108	0	0	1	1	10	0.83666	0.015	1	0.834411	0	2.14067	0	1	0	0.834411	-3.75408	1.9807	-1.89533	0.0580493	0	0.834411	-2.33582	2.06382	-1.1318	0.257719	0	0.834411	-3.88269	1.98071	-1.96025	0.0499669	-1	0.834411
OTU_11191	Bacteria	Ca._Microgenomates_(OP11)	Candidatus_Daviesbacteria	?	?	?	?	k__Bacteria,p__Ca._Microgenomates_(OP11),c__Candidatus_Daviesbacteria,o__?,f__?,g__?,s__?	0	0	0	0	0.769476	0.791287	0	0	0	0	1	0	3	0.774597	0.047	1	0.192369	0	4.27959	0	1	0	0.192369	-2.11451	4.24539	-0.498072	0.618434	0	0.192369	0	4.27959	0	1	0	0.192369	-2.24314	4.24548	-0.52836	0.59725	0	0.192369
OTU_11196	Bacteria	Proteobacteria	Gammaproteobacteria	Legionellales	?	?	?	k__Bacteria,p__Proteobacteria,c__Gammaproteobacteria,o__Legionellales,f__?,g__?,s__?	0	0	0	0	0.769476	0.791287	0	0	0	0	1	0	3	0.774597	0.047	1	0.192369	0	4.27959	0	1	0	0.192369	-2.11451	4.24539	-0.498072	0.618434	0	0.192369	0	4.27959	0	1	0	0.192369	-2.24314	4.24548	-0.52836	0.59725	0	0.192369
OTU_1120	Bacteria	Proteobacteria	Deltaproteobacteria	Myxococcales	BIrii41	?	?	k__Bacteria,p__Proteobacteria,c__Deltaproteobacteria,o__Myxococcales,f__BIrii41,g__?,s__?	0	0	0	0	1.43147	2.1253	2.65041	2.40533	0	0	1	1	10	0.83666	0.011	1	1.02047	0	2.15047	0	1	0	1.02047	-3.05414	2.01809	-1.51338	0.130182	0	1.02047	-3.91068	1.99082	-1.96436	0.0494886	-1	1.02047	-3.18276	2.0181	-1.57711	0.114771	0	1.02047
OTU_1121	Bacteria	Planctomycetes	Phycisphaerae	Phycisphaerales	Phycisphaeraceae	SM1A02	?	k__Bacteria,p__Planctomycetes,c__Phycisphaerae,o__Phycisphaerales,f__Phycisphaeraceae,g__SM1A02,s__?	4.0147	2.08246	3.11057	1.69592	1.3599	1.33573	4.69455	1.17794	1	0	0	1	7	0.8129	0.046	1	3.29493	0.32849	0.712794	0.460848	0.644908	0	3.29493	1.43807	0.816179	1.76195	0.0780776	0	3.29493	-0.239638	0.699267	-0.342699	0.731825	0	3.29493	1.10958	0.825236	1.34456	0.178768	0	3.29493
OTU_11210	Bacteria	Proteobacteria	Alphaproteobacteria	Rickettsiales	SM2D12	?	?	k__Bacteria,p__Proteobacteria,c__Alphaproteobacteria,o__Rickettsiales,f__SM2D12,g__?,s__?	0.577826	0.544347	0	0	1.32023	1.51604	0	0	1	0	1	0	6	0.774597	0.045	1	0.474514	1.83094	2.57578	0.710833	0.477188	0	0.474514	-1.21877	2.47198	-0.493034	0.621989	0	0.474514	1.52278	2.57578	0.591192	0.554392	0	0.474514	-3.04971	2.49882	-1.22046	0.22229	0	0.474514
OTU_11220	Bacteria	Proteobacteria	Alphaproteobacteria	Rhizobiales	Rhizobiales_Incertae_Sedis	Rhizomicrobium	?	k__Bacteria,p__Proteobacteria,c__Alphaproteobacteria,o__Rhizobiales,f__Rhizobiales_Incertae_Sedis,g__Rhizomicrobium,s__?	0.352996	0.491916	1.29155	0.855893	2.60405	2.12043	5.54659	4.03431	0	0	1	1	10	0.865388	0.025	1	2.4488	-1.76599	1.30576	-1.35246	0.176227	0	2.4488	-2.69401	1.26151	-2.13554	0.0327171	-1	2.4488	-3.79529	1.23048	-3.0844	0.00203964	-1	2.4488	-0.928014	1.02021	-0.909629	0.363018	0	2.4488
OTU_11221	Archaea	Thaumarchaeota	Nitrososphaeria	Nitrososphaerales	?	?	?	k__Archaea,p__Thaumarchaeota,c__Nitrososphaeria,o__Nitrososphaerales,f__?,g__?,s__?	0.166875	0.373143	0	0	8.22887	5.93443	5.24008	5.99202	0	0	1	1	10	0.94286	0.002	1	3.40896	0.705686	1.64399	0.429252	0.66774	0	3.40896	-4.94118	1.38607	-3.56488	0.000364028	-1	3.40896	-4.32247	1.39873	-3.09027	0.00199974	-1	3.40896	-5.64686	1.38608	-4.07399	4.6215e-05	-1	3.40896
OTU_1123	Bacteria	Acidobacteria	Subgroup_6	?	?	?	?	k__Bacteria,p__Acidobacteria,c__Subgroup_6,o__?,f__?,g__?,s__?	20.7967	8.32082	18.6715	8.09962	49.4804	27.2569	65.851	15.571	0	0	1	1	10	0.863155	0.002	1	38.6999	0.166584	0.426615	0.390478	0.696183	0	38.6999	-1.25049	0.412776	-3.02946	0.00244993	-1	38.6999	-1.66243	0.411038	-4.04448	5.24395e-05	-1	38.6999	-1.41707	0.413436	-3.42755	0.000609063	-1	38.6999
OTU_1124	Bacteria	Proteobacteria	Deltaproteobacteria	Myxococcales	?	?	?	k__Bacteria,p__Proteobacteria,c__Deltaproteobacteria,o__Myxococcales,f__?,g__?,s__?	0.202336	0.452437	0	0	2.14377	2.30666	6.47267	2.61411	0	0	1	1	10	0.884107	0.004	1	2.20469	0.705683	1.61741	0.436304	0.662616	0	2.20469	-3.08326	1.40243	-2.19851	0.0279125	-1	2.20469	-4.61252	1.36164	-3.38747	0.000705408	-1	2.20469	-3.78894	1.40243	-2.70169	0.0068988	-1	2.20469
OTU_11249	Bacteria	Proteobacteria	Gammaproteobacteria	Xanthomonadales	Xanthomonadaceae	Rhodanobacter	?	k__Bacteria,p__Proteobacteria,c__Gammaproteobacteria,o__Xanthomonadales,f__Xanthomonadaceae,g__Rhodanobacter,s__?	5.68463	1.9879	0	0	11.0874	6.84944	0	0	1	0	1	0	6	1	0.001	1	4.19302	5.13021	1.17405	4.36967	1.24435e-05	1	4.19302	-0.946203	0.763975	-1.23853	0.215521	0	4.19302	4.82204	1.17405	4.10719	4.00507e-05	1	4.19302	-6.07641	1.15974	-5.23944	1.61064e-07	-1	4.19302
OTU_1125	Bacteria	Verrucomicrobia	OPB35_soil_group	?	?	?	?	k__Bacteria,p__Verrucomicrobia,c__OPB35_soil_group,o__?,f__?,g__?,s__?	0	0	0	0	0.226984	0.507551	1.43787	1.10097	0	0	0	1	4	0.831221	0.008	1	0.416213	0	2.94613	0	1	0	0.416213	-0.596751	2.94613	-0.202555	0.839483	0	0.416213	-3.02508	2.85725	-1.05874	0.289718	0	0.416213	-0.725371	2.94616	-0.246209	0.80552	0	0.416213
OTU_1126	Bacteria	Planctomycetes	BD7-11	?	?	?	?	k__Bacteria,p__Planctomycetes,c__BD7-11,o__?,f__?,g__?,s__?	0	0	0.137467	0.307386	0.634542	0.994248	1.7678	1.19554	0	0	1	1	10	0.753343	0.035	1	0.634953	-0.448462	2.24844	-0.199455	0.841907	0	0.634953	-1.82179	2.20602	-0.825825	0.408903	0	0.634953	-3.31302	2.11712	-1.56488	0.117612	0	0.634953	-1.37332	2.20603	-0.622531	0.533593	0	0.634953
OTU_113	Bacteria	Ca._Latescibacteria_(WS3)	?	?	?	?	?	k__Bacteria,p__Ca._Latescibacteria_(WS3),c__?,o__?,f__?,g__?,s__?	9.30854	7.16275	10.6046	7.21606	77.3664	48.6325	58.4971	24.839	0	0	1	1	10	0.9339	0.001	1	38.9442	-0.181148	0.571407	-0.317022	0.751227	0	38.9442	-3.02766	0.54527	-5.55259	2.81472e-08	-1	38.9442	-2.63001	0.547486	-4.8038	1.55679e-06	-1	38.9442	-2.84651	0.537724	-5.29363	1.19915e-07	-1	38.9442
OTU_1132	Bacteria	Proteobacteria	Betaproteobacteria	Nitrosomonadales	Nitrosomonadaceae	?	?	k__Bacteria,p__Proteobacteria,c__Betaproteobacteria,o__Nitrosomonadales,f__Nitrosomonadaceae,g__?,s__?	1.12	1.14914	12.0582	2.45273	0	0	2.63143	3.06049	0	1	0	1	9	0.914462	0.006	1	3.9524	-3.56309	0.974331	-3.65696	0.000255227	-1	3.9524	2.50187	1.32323	1.89072	0.0586611	0	3.9524	-1.40983	1.04243	-1.35245	0.17623	0	3.9524	6.06496	1.17849	5.14638	2.6556e-07	1	3.9524
OTU_11320	Bacteria	Proteobacteria	Deltaproteobacteria	Bdellovibrionales	?	?	?	k__Bacteria,p__Proteobacteria,c__Deltaproteobacteria,o__Bdellovibrionales,f__?,g__?,s__?	0	0	0	0	0.828906	0.826491	0	0	0	0	1	0	3	0.774597	0.031	1	0.207226	0	4.27959	0	1	0	0.207226	-2.23677	4.24022	-0.527514	0.597837	0	0.207226	0	4.27959	0	1	0	0.207226	-2.36541	4.24032	-0.557838	0.576955	0	0.207226
OTU_11326	Bacteria	Planctomycetes	BD7-11	?	?	?	?	k__Bacteria,p__Planctomycetes,c__BD7-11,o__?,f__?,g__?,s__?	2.2418	1.79849	1.98572	2.33323	0	0	0	0	1	1	0	0	5	0.83666	0.014	1	1.05688	0.193933	1.793	0.108161	0.913868	0	1.05688	3.65431	1.96455	1.86013	0.0628674	0	1.05688	3.49444	1.96455	1.77875	0.0752808	0	1.05688	3.46038	1.96676	1.75943	0.0785044	0	1.05688
OTU_11330	Bacteria	Acidobacteria	Solibacteres_(Acidobacteria_group_3)	Solibacterales	Bryobacteraceae	Bryobacter	?	k__Bacteria,p__Acidobacteria,c__Solibacteres_(Acidobacteria_group_3),o__Solibacterales,f__Bryobacteraceae,g__Bryobacter,s__?	41.1895	22.6862	7.81464	4.35909	26.3774	22.7588	4.52211	8.2972	1	0	1	0	6	0.919568	0.003	1	19.9759	2.38605	0.858677	2.77875	0.0054568	1	19.9759	0.644397	0.840174	0.76698	0.443093	0	19.9759	3.15422	0.888136	3.55151	0.000383027	1	19.9759	-1.74165	0.86211	-2.02022	0.0433604	-1	19.9759
OTU_11333	Bacteria	Proteobacteria	Deltaproteobacteria	Myxococcales	KD3-10	?	?	k__Bacteria,p__Proteobacteria,c__Deltaproteobacteria,o__Myxococcales,f__KD3-10,g__?,s__?	0	0	0	0	0	0	1.50033	1.46745	0	0	0	1	4	0.894427	0.004	1	0.375082	0	3.51005	0	1	0	0.375082	0	3.51005	0	1	0	0.375082	-3.08057	3.43407	-0.897061	0.369686	0	0.375082	0	3.51011	0	1	0	0.375082
OTU_11344	Bacteria	Proteobacteria	Deltaproteobacteria	Myxococcales	Haliangiaceae	Haliangium	?	k__Bacteria,p__Proteobacteria,c__Deltaproteobacteria,o__Myxococcales,f__Haliangiaceae,g__Haliangium,s__?	0	0	0.148786	0.332695	1.73147	1.70611	2.24334	2.13986	0	0	1	1	10	0.878143	0.009	1	1.0309	-0.448466	1.8663	-0.240297	0.8101	0	1.0309	-3.28836	1.69959	-1.9348	0.0530148	0	1.0309	-3.65078	1.68982	-2.16046	0.0307373	-1	1.0309	-2.83989	1.69959	-1.67093	0.0947364	0	1.0309
OTU_1136	Bacteria	Verrucomicrobia	OPB35_soil_group	?	?	?	?	k__Bacteria,p__Verrucomicrobia,c__OPB35_soil_group,o__?,f__?,g__?,s__?	16.4934	11.2396	4.10166	1.67907	1.58459	0.575156	0.193394	0.432442	1	1	0	0	5	0.959442	0.001	1	5.59326	1.98558	0.646397	3.07177	0.00212792	1	5.59326	3.41495	0.768179	4.44551	8.76848e-06	1	5.59326	5.78776	1.07802	5.36886	7.92355e-08	1	5.59326	1.42936	0.808603	1.7677	0.0771119	0	5.59326
OTU_11378	Bacteria	Elusimicrobia	Elusimicrobia_(class)	Lineage_IV	?	?	?	k__Bacteria,p__Elusimicrobia,c__Elusimicrobia_(class),o__Lineage_IV,f__?,g__?,s__?	0	0	0.137467	0.307386	0	0	0.651323	0.604964	0	0	0	1	4	0.703871	0.041	1	0.197197	-0.448437	4.1905	-0.107013	0.914779	0	0.197197	0	4.1905	0	1	0	0.197197	-1.87561	4.17497	-0.449252	0.65325	0	0.197197	0.428778	4.19059	0.102319	0.918503	0	0.197197
OTU_11384	Archaea	Euryarchaeota	Thermoplasmata	ASC21	?	?	?	k__Archaea,p__Euryarchaeota,c__Thermoplasmata,o__ASC21,f__?,g__?,s__?	1.78906	1.82264	0	0	0	0	0	0	1	0	0	0	1	0.774597	0.036	1	0.447265	3.46419	3.8373	0.902768	0.366649	0	0.447265	3.3159	3.8373	0.864122	0.387521	0	0.447265	3.15603	3.8373	0.82246	0.410815	0	0.447265	0	3.91545	0	1	0	0.447265
OTU_1139	Bacteria	Halanaerobiales_phylum_incertae_sedis	Halanaerobiales_class_incertae_sedis	Halanaerobiales	?	?	?	k__Bacteria,p__Halanaerobiales_phylum_incertae_sedis,c__Halanaerobiales_class_incertae_sedis,o__Halanaerobiales,f__?,g__?,s__?	1.76556	2.444	0	0	0	0	0	0	1	0	0	0	1	0.894427	0.004	1	0.441389	3.44186	3.31332	1.0388	0.2989	0	0.441389	3.29357	3.31332	0.994039	0.320204	0	0.441389	3.1337	3.31332	0.945788	0.344257	0	0.441389	0	3.40298	0	1	0	0.441389
OTU_11403	Bacteria	Planctomycetes	Planctomycetacia	Planctomycetales	Planctomycetaceae	Pirellula	?	k__Bacteria,p__Planctomycetes,c__Planctomycetacia,o__Planctomycetales,f__Planctomycetaceae,g__Pirellula,s__?	0	0	0	0	1.27998	1.04081	0.193394	0.432442	0	0	1	0	3	0.833662	0.01	1	0.368342	0	3.06087	0	1	0	0.368342	-2.83696	2.97724	-0.952883	0.340649	0	0.368342	-0.75662	3.06087	-0.247191	0.80476	0	0.368342	-2.96558	2.97727	-0.996073	0.319215	0	0.368342
OTU_11409	Bacteria	Proteobacteria	Gammaproteobacteria	?	?	?	?	k__Bacteria,p__Proteobacteria,c__Gammaproteobacteria,o__?,f__?,g__?,s__?	0	0	0	0	0.860918	0.822064	0	0	0	0	1	0	3	0.774597	0.044	1	0.21523	0	4.27959	0	1	0	0.21523	-2.26949	4.23891	-0.535396	0.592376	0	0.21523	0	4.27959	0	1	0	0.21523	-2.39813	4.23901	-0.56573	0.571578	0	0.21523
OTU_1141	Bacteria	Verrucomicrobia	Spartobacteria	Chthoniobacterales	Chthoniobacteraceae	Chthoniobacter	?	k__Bacteria,p__Verrucomicrobia,c__Spartobacteria,o__Chthoniobacterales,f__Chthoniobacteraceae,g__Chthoniobacter,s__?	4.4171	2.51865	0.203253	0.454487	5.72821	2.10782	0.503064	1.12489	1	0	1	0	6	0.966908	0.001	1	2.71291	4.1872	1.19539	3.50278	0.000460434	1	2.71291	-0.399241	0.816902	-0.488726	0.625036	0	2.71291	3.30195	1.19539	2.76223	0.0057408	1	2.71291	-4.58644	1.18668	-3.86493	0.000111123	-1	2.71291
OTU_11413	Bacteria	Proteobacteria	Gammaproteobacteria	Legionellales	Coxiellaceae	?	?	k__Bacteria,p__Proteobacteria,c__Gammaproteobacteria,o__Legionellales,f__Coxiellaceae,g__?,s__?	1.06224	0.65193	0.183504	0.410327	0.588134	0.839534	0	0	1	0	1	0	6	0.734821	0.038	1	0.458468	2.15009	2.25938	0.951626	0.341287	0	0.458468	0.845102	2.22271	0.380213	0.703787	0	0.458468	2.419	2.25938	1.07065	0.284329	0	0.458468	-1.30498	2.32287	-0.561798	0.574254	0	0.458468
OTU_11414	Bacteria	Proteobacteria	Betaproteobacteria	TRA3-20	?	?	?	k__Bacteria,p__Proteobacteria,c__Betaproteobacteria,o__TRA3-20,f__?,g__?,s__?	0	0	0	0	1.38506	2.22927	2.70551	2.38347	0	0	1	1	10	0.774597	0.038	1	1.02264	0	2.34138	0	1	0	1.02264	-3.00693	2.22259	-1.35289	0.17609	0	1.02264	-3.9355	2.195	-1.79294	0.0729826	0	1.02264	-3.13555	2.22261	-1.41075	0.158318	0	1.02264
OTU_11432	Bacteria	Proteobacteria	Gammaproteobacteria	Legionellales	Coxiellaceae	Aquicella	?	k__Bacteria,p__Proteobacteria,c__Gammaproteobacteria,o__Legionellales,f__Coxiellaceae,g__Aquicella,s__?	1.39295	2.53352	0.504475	0.801143	3.78649	3.32343	0	0	0	0	1	0	3	0.816196	0.016	1	1.42098	1.45958	1.74286	0.837463	0.402332	0	1.42098	-1.42586	1.56386	-0.911756	0.361897	0	1.42098	2.82347	1.78034	1.58591	0.112759	0	1.42098	-2.88544	1.69161	-1.70574	0.0880567	0	1.42098
OTU_11438	Bacteria	Nitrospirae	Nitrospira	Nitrospirales	Nitrospiraceae	Nitrospira_(Nitrospiraceae)	?	k__Bacteria,p__Nitrospirae,c__Nitrospira,o__Nitrospirales,f__Nitrospiraceae,g__Nitrospira_(Nitrospiraceae),s__?	15.4145	4.42068	12.4578	5.2779	32.8873	14.4479	90.4131	24.2873	0	0	1	1	10	0.90312	0.001	1	37.7932	0.273618	0.399553	0.68481	0.493464	0	37.7932	-1.11841	0.378024	-2.95856	0.0030908	-1	37.7932	-2.56338	0.368133	-6.9632	3.32624e-12	-1	37.7932	-1.39202	0.381699	-3.64692	0.000265405	-1	37.7932
OTU_1144	Bacteria	Verrucomicrobia	OPB35_soil_group	?	?	?	?	k__Bacteria,p__Verrucomicrobia,c__OPB35_soil_group,o__?,f__?,g__?,s__?	3.48752	2.69295	2.40223	2.33321	0.525628	1.17534	0.63832	0.906169	1	1	0	0	5	0.866884	0.022	1	1.76342	0.553056	1.21231	0.4562	0.648246	0	1.76342	2.62171	1.41627	1.85114	0.0641496	0	1.76342	2.43168	1.42064	1.71168	0.0869553	0	1.76342	2.06865	1.4303	1.44631	0.14809	0	1.76342
OTU_11441	Bacteria	Ca._Microgenomates_(OP11)	Candidatus_Pacebacteria	?	?	?	?	k__Bacteria,p__Ca._Microgenomates_(OP11),c__Candidatus_Pacebacteria,o__?,f__?,g__?,s__?	0	0	0	0	0.88068	0.838208	0	0	0	0	1	0	3	0.774597	0.036	1	0.22017	0	4.27959	0	1	0	0.22017	-2.31821	4.23701	-0.547133	0.584287	0	0.22017	0	4.27959	0	1	0	0.22017	-2.44685	4.23711	-0.577481	0.563615	0	0.22017
OTU_11443	Bacteria	Gemmatimonadetes	Gemmatimonadetes_(class)	Gemmatimonadales	Gemmatimonadaceae	?	?	k__Bacteria,p__Gemmatimonadetes,c__Gemmatimonadetes_(class),o__Gemmatimonadales,f__Gemmatimonadaceae,g__?,s__?	0.30132	0.673771	0	0	4.04742	4.09678	1.45239	1.14274	0	0	1	1	10	0.923717	0.009	1	1.45028	1.26801	1.74592	0.726272	0.467672	0	1.45028	-3.36462	1.5227	-2.20964	0.02713	-1	1.45028	-1.91465	1.58906	-1.20489	0.228246	0	1.45028	-4.63263	1.52474	-3.03831	0.00237907	-1	1.45028
OTU_11455	Bacteria	Ca._Parcubacteria	Candidatus_Azambacteria	?	?	?	?	k__Bacteria,p__Ca._Parcubacteria,c__Candidatus_Azambacteria,o__?,f__?,g__?,s__?	0.33375	0.746287	0	0	3.28683	3.14501	0.193394	0.432442	0	0	1	0	3	0.830319	0.01	1	0.953493	1.29373	2.30261	0.561855	0.574215	0	0.953493	-3.03256	2.14409	-1.41438	0.15725	0	0.953493	0.40849	2.30261	0.177403	0.859192	0	0.953493	-4.32629	2.14622	-2.01578	0.0438233	-1	0.953493
OTU_11456	Bacteria	Acidobacteria	Acidobacteriia_(Acidobacteria_group_1)	Acidobacteriales	Acidobacteriaceae	?	?	k__Bacteria,p__Acidobacteria,c__Acidobacteriia_(Acidobacteria_group_1),o__Acidobacteriales,f__Acidobacteriaceae,g__?,s__?	0.166875	0.373143	1.70906	1.85297	1.10766	1.05094	0	0	0	1	1	0	8	0.752623	0.039	1	0.7459	-2.69343	2.09796	-1.28383	0.1992	0	0.7459	-2.07665	2.13405	-0.973102	0.330503	0	0.7459	0.39752	2.23978	0.177482	0.85913	0	0.7459	0.616783	1.9847	0.310769	0.755976	0	0.7459
OTU_1146	Bacteria	Bacteroidetes	Flavobacteriia	Flavobacteriales	Flavobacteriaceae	Flavobacterium	?	k__Bacteria,p__Bacteroidetes,c__Flavobacteriia,o__Flavobacteriales,f__Flavobacteriaceae,g__Flavobacterium,s__?	1.68546	1.60226	0.515793	0.804764	3.27229	3.30267	0.197717	0.442109	1	0	1	0	6	0.836272	0.038	1	1.41781	1.69402	1.50381	1.12649	0.259959	0	1.41781	-0.973731	1.30179	-0.747997	0.454462	0	1.41781	2.50029	1.55016	1.61292	0.106761	0	1.41781	-2.66775	1.46536	-1.82055	0.0686755	0	1.41781
OTU_11478	Bacteria	Ca._Dependentiae_(TM6)	?	?	?	?	?	k__Bacteria,p__Ca._Dependentiae_(TM6),c__?,o__?,f__?,g__?,s__?	8.80713	9.08695	7.6837	3.9733	0.81451	1.21242	0	0	1	1	0	0	5	0.926088	0.001	1	4.32633	0.198782	1.03802	0.191501	0.848133	0	4.32633	3.47227	1.24233	2.79497	0.00519049	1	4.32633	5.44796	1.36429	3.99325	6.51732e-05	1	4.32633	3.27348	1.2433	2.6329	0.00846588	1	4.32633
OTU_1148	Bacteria	Verrucomicrobia	OPB35_soil_group	?	?	?	?	k__Bacteria,p__Verrucomicrobia,c__OPB35_soil_group,o__?,f__?,g__?,s__?	9.65713	5.39794	5.38483	6.26171	0	0	0.252951	0.565615	1	1	0	0	5	0.991696	0.001	1	3.82373	0.853159	0.919921	0.927427	0.353705	0	3.82373	5.74301	1.26851	4.52737	5.97227e-06	1	3.82373	5.00606	1.26851	3.94641	7.93309e-05	1	3.82373	4.88985	1.27931	3.82225	0.00013224	1	3.82373
OTU_1149	Bacteria	Proteobacteria	Alphaproteobacteria	Rhodospirillales	DA111	?	?	k__Bacteria,p__Proteobacteria,c__Alphaproteobacteria,o__Rhodospirillales,f__DA111,g__?,s__?	4.18469	3.3257	0	0	0.175209	0.39178	0	0	1	0	0	0	1	0.979701	0.001	1	1.08998	4.68434	1.92047	2.43916	0.0147214	1	1.08998	3.95897	1.92047	2.06146	0.0392595	1	1.08998	4.37618	1.92047	2.2787	0.022685	1	1.08998	-0.725373	2.10318	-0.344894	0.730174	0	1.08998
OTU_11508	Bacteria	Planctomycetes	Planctomycetacia	Planctomycetales	Planctomycetaceae	Planctomyces	?	k__Bacteria,p__Planctomycetes,c__Planctomycetacia,o__Planctomycetales,f__Planctomycetaceae,g__Planctomyces,s__?	0.594041	0.552034	3.57061	2.38432	3.86645	4.67696	0.994461	0.996777	0	1	1	0	8	0.861162	0.042	1	2.25639	-2.59566	1.25488	-2.06845	0.0385975	-1	2.25639	-2.78614	1.25383	-2.22211	0.0262757	-1	2.25639	-0.844752	1.38014	-0.612075	0.540488	0	2.25639	-0.190481	0.995017	-0.191435	0.848185	0	2.25639
OTU_1151	Bacteria	Acidobacteria	Blastocatellia_(Acidobacteria_group_4)	Blastocatellales	Blastocatellaceae	RB41	?	k__Bacteria,p__Acidobacteria,c__Blastocatellia_(Acidobacteria_group_4),o__Blastocatellales,f__Blastocatellaceae,g__RB41,s__?	14.4058	9.30159	31.9941	31.9493	4.9696	3.16113	1.36534	2.51946	1	1	0	0	5	0.938015	0.001	1	13.1837	-1.15314	0.787832	-1.46369	0.14328	0	13.1837	1.57616	0.833276	1.89152	0.0585555	0	13.1837	3.31756	0.961019	3.45213	0.000556188	1	13.1837	2.72929	0.823284	3.31513	0.000916012	1	13.1837
OTU_1152	Bacteria	Proteobacteria	Deltaproteobacteria	Myxococcales	?	?	?	k__Bacteria,p__Proteobacteria,c__Deltaproteobacteria,o__Myxococcales,f__?,g__?,s__?	0.15066	0.336886	0.203253	0.454487	0.350419	0.78356	2.07325	1.90639	0	0	0	1	4	0.772747	0.027	1	0.694396	0.128607	2.22637	0.0577655	0.953935	0	0.694396	-0.617027	2.22254	-0.277622	0.781303	0	0.694396	-2.97701	2.08412	-1.42842	0.15317	0	0.694396	-0.745634	2.22256	-0.335485	0.73726	0	0.694396
OTU_11528	Bacteria	Planctomycetes	OM190	?	?	?	?	k__Bacteria,p__Planctomycetes,c__OM190,o__?,f__?,g__?,s__?	0	0	0.96227	2.1517	0.906574	1.58354	5.70347	3.15604	0	0	0	1	4	0.867871	0.002	1	1.89308	-2.52484	1.82272	-1.3852	0.165991	0	1.89308	-2.45156	1.83935	-1.33284	0.182583	0	1.89308	-5.00907	1.74346	-2.87306	0.00406515	-1	1.89308	0.073274	1.70688	0.0429287	0.965758	0	1.89308
OTU_11532	Bacteria	Acidobacteria	Solibacteres_(Acidobacteria_group_3)	Solibacterales	Solibacteraceae	Ca._Solibacter	?	k__Bacteria,p__Acidobacteria,c__Solibacteres_(Acidobacteria_group_3),o__Solibacterales,f__Solibacteraceae,g__Ca._Solibacter,s__?	2.34971	2.68861	0	0	0.272785	0.609965	0	0	1	0	0	0	1	0.733205	0.031	1	0.655624	3.85917	2.97214	1.29845	0.194133	0	0.655624	3.1338	2.97214	1.05439	0.291704	0	0.655624	3.551	2.97214	1.19476	0.23218	0	0.655624	-0.725371	3.08117	-0.235421	0.813882	0	0.655624
OTU_1156	Bacteria	Proteobacteria	Gammaproteobacteria	Legionellales	Coxiellaceae	Aquicella	?	k__Bacteria,p__Proteobacteria,c__Gammaproteobacteria,o__Legionellales,f__Coxiellaceae,g__Aquicella,s__?	10.7137	2.09788	6.91271	5.04411	19.1913	20.9673	1.15581	0.906382	1	0	1	0	6	0.887425	0.016	1	9.49338	0.606463	0.713422	0.850077	0.395283	0	9.49338	-0.818569	0.691546	-1.18368	0.23654	0	9.49338	3.27521	0.93049	3.51988	0.000431742	1	9.49338	-1.42503	0.702208	-2.02936	0.0424218	-1	9.49338
OTU_11567	Bacteria	Planctomycetes	OM190	?	?	?	?	k__Bacteria,p__Planctomycetes,c__OM190,o__?,f__?,g__?,s__?	0.625709	0.585509	1.31384	2.20243	10.5726	7.04001	9.0736	5.89893	0	0	1	1	10	0.954016	0.002	1	5.39643	-1.11058	1.25152	-0.887381	0.374874	0	5.39643	-4.17529	1.14701	-3.64014	0.000272485	-1	5.39643	-3.9605	1.15176	-3.43863	0.000584657	-1	5.39643	-3.06472	0.962	-3.18578	0.00144366	-1	5.39643
OTU_11584	Bacteria	Proteobacteria	Deltaproteobacteria	Myxococcales	Sandaracinaceae	?	?	k__Bacteria,p__Proteobacteria,c__Deltaproteobacteria,o__Myxococcales,f__Sandaracinaceae,g__?,s__?	1.35348	1.45391	0	0	0	0	0	0	1	0	0	0	1	0.774597	0.036	1	0.338371	3.06533	4.18345	0.732728	0.463724	0	0.338371	2.91704	4.18345	0.69728	0.485627	0	0.338371	2.75717	4.18345	0.659065	0.509854	0	0.338371	0	4.24676	0	1	0	0.338371
OTU_11589	Bacteria	Proteobacteria	Betaproteobacteria	TRA3-20	?	?	?	k__Bacteria,p__Proteobacteria,c__Betaproteobacteria,o__TRA3-20,f__?,g__?,s__?	0.404672	0.904874	3.38037	1.25606	1.00411	0.925866	1.30413	0.992091	0	1	0	1	9	0.831816	0.029	1	1.52332	-3.10137	1.26119	-2.45908	0.0139295	-1	1.52332	-1.45335	1.36247	-1.0667	0.286109	0	1.52332	-1.71864	1.35294	-1.2703	0.203978	0	1.52332	1.64803	1.06828	1.54269	0.122906	0	1.52332
OTU_1159	Bacteria	Bacteroidetes	Saprospiria	Saprospirales	?	?	?	k__Bacteria,p__Bacteroidetes,c__Saprospiria,o__Saprospirales,f__?,g__?,s__?	10.2637	10.3356	2.90872	2.00946	68.3281	74.1265	68.9568	27.7628	0	0	1	1	10	0.955223	0.001	1	37.6144	1.80925	0.756576	2.39136	0.016786	1	37.6144	-2.74241	0.672582	-4.07744	4.55344e-05	-1	37.6144	-2.75002	0.673005	-4.08618	4.38534e-05	-1	37.6144	-4.55166	0.734109	-6.20025	5.63729e-10	-1	37.6144
OTU_11593	Bacteria	Acidobacteria	Acidobacteriia_(Acidobacteria_group_1)	Acidobacteriales	Acidobacteriaceae	?	?	k__Bacteria,p__Acidobacteria,c__Acidobacteriia_(Acidobacteria_group_1),o__Acidobacteriales,f__Acidobacteriaceae,g__?,s__?	3.95835	2.79881	8.3503	5.88084	1.25333	1.24065	1.7548	0.62763	1	1	0	0	5	0.896441	0.002	1	3.8292	-1.04417	0.736384	-1.41797	0.1562	0	3.8292	1.65026	0.89951	1.83463	0.066561	0	3.8292	1.22894	0.871041	1.41089	0.158278	0	3.8292	2.69443	0.868591	3.10208	0.00192168	1	3.8292
OTU_116	Bacteria	Bacteroidetes	Chitinophagia	Chitinophagales	?	?	?	k__Bacteria,p__Bacteroidetes,c__Chitinophagia,o__Chitinophagales,f__?,g__?,s__?	27.5011	15.6065	19.9658	8.9664	79.3145	29.2517	98.0969	29.2286	0	0	1	1	10	0.888213	0.001	1	56.2196	0.461626	0.436071	1.0586	0.28978	0	56.2196	-1.52161	0.420548	-3.61816	0.0002967	-1	56.2196	-1.83288	0.419844	-4.36563	1.26758e-05	-1	56.2196	-1.98324	0.425082	-4.66554	3.07807e-06	-1	56.2196
OTU_11606	Bacteria	Proteobacteria	Alphaproteobacteria	?	?	?	?	k__Bacteria,p__Proteobacteria,c__Alphaproteobacteria,o__?,f__?,g__?,s__?	0	0	0	0	0.175209	0.39178	0.899917	0.871961	0	0	0	1	4	0.708675	0.028	1	0.268782	0	3.8542	0	1	0	0.268782	-0.596736	3.8542	-0.154828	0.876957	0	0.268782	-2.33823	3.81212	-0.613368	0.539633	0	0.268782	-0.725369	3.85427	-0.188199	0.850721	0	0.268782
OTU_11611	Bacteria	Proteobacteria	Deltaproteobacteria	Myxococcales	Haliangiaceae	Haliangium	?	k__Bacteria,p__Proteobacteria,c__Deltaproteobacteria,o__Myxococcales,f__Haliangiaceae,g__Haliangium,s__?	0	0	0	0	2.34109	2.24088	0.808328	1.33432	0	0	1	1	10	0.774597	0.043	1	0.787353	0	2.38039	0	1	0	0.787353	-3.73777	2.23811	-1.67005	0.0949087	0	0.787353	-2.21209	2.32144	-0.952897	0.340642	0	0.787353	-3.86639	2.23813	-1.72751	0.0840764	0	0.787353
OTU_1162	Bacteria	Proteobacteria	Deltaproteobacteria	Myxococcales	bacteriap25	?	?	k__Bacteria,p__Proteobacteria,c__Deltaproteobacteria,o__Myxococcales,f__bacteriap25,g__?,s__?	7.69866	3.74177	12.2104	6.72598	10.4599	8.08614	36.8821	18.7043	0	1	0	1	9	0.854394	0.042	1	16.8128	-0.665486	0.632209	-1.05264	0.292508	0	16.8128	-0.47579	0.638606	-0.745044	0.456245	0	16.8128	-2.25791	0.617826	-3.6546	0.000257582	-1	16.8128	0.189697	0.621078	0.305431	0.760038	0	16.8128
OTU_11623	Bacteria	Verrucomicrobia	Spartobacteria	Chthoniobacterales	DA101_soil_group	?	?	k__Bacteria,p__Verrucomicrobia,c__Spartobacteria,o__Chthoniobacterales,f__DA101_soil_group,g__?,s__?	17.3891	7.02731	27.5107	12.7222	71.6212	29.1862	50.4887	17.7608	0	0	1	1	10	0.855076	0.001	1	41.7524	-0.669452	0.421026	-1.59005	0.111823	0	41.7524	-2.03619	0.41189	-4.94354	7.67165e-07	-1	41.7524	-1.54084	0.415772	-3.70596	0.000210588	-1	41.7524	-1.36674	0.399789	-3.41866	0.0006293	-1	41.7524
OTU_11624	Bacteria	Bacteroidetes	Chitinophagia	Chitinophagales	Chitinophagaceae	?	?	k__Bacteria,p__Bacteroidetes,c__Chitinophagia,o__Chitinophagales,f__Chitinophagaceae,g__?,s__?	0	0	0.352039	0.491571	3.89567	4.76625	3.57655	1.64097	0	0	1	1	10	0.977244	0.001	1	1.95606	-1.03078	1.58974	-0.648396	0.516729	0	1.95606	-4.40012	1.3468	-3.26708	0.00108662	-1	1.95606	-4.34318	1.35294	-3.21017	0.00132655	-1	1.95606	-3.36934	1.34348	-2.50792	0.0121446	-1	1.95606
OTU_1163	Bacteria	Planctomycetes	Planctomycetacia	Planctomycetales	Planctomycetaceae	?	?	k__Bacteria,p__Planctomycetes,c__Planctomycetacia,o__Planctomycetales,f__Planctomycetaceae,g__?,s__?	0	0	0.848083	1.24439	0	0	1.84933	1.44724	0	1	0	1	9	0.774597	0.04	1	0.674352	-2.26655	2.37866	-0.952866	0.340658	0	0.674352	0	2.46078	0	1	0	0.674352	-3.37174	2.33921	-1.4414	0.14947	0	0.674352	2.24687	2.37868	0.944586	0.34487	0	0.674352
OTU_11639	Bacteria	Ca._Parcubacteria	Candidatus_Nomurabacteria	?	?	?	?	k__Bacteria,p__Ca._Parcubacteria,c__Candidatus_Nomurabacteria,o__?,f__?,g__?,s__?	0	0	0	0	1.33788	1.67485	0	0	0	0	1	0	3	0.774597	0.026	1	0.334471	0	4.27959	0	1	0	0.334471	-2.90453	4.21848	-0.688525	0.491122	0	0.334471	0	4.27959	0	1	0	0.334471	-3.03318	4.21858	-0.719004	0.472138	0	0.334471
OTU_1164	Bacteria	Ca._Tectomicrobia	?	?	?	?	?	k__Bacteria,p__Ca._Tectomicrobia,c__?,o__?,f__?,g__?,s__?	1.93581	1.8788	5.18725	3.95485	0.599633	0.594257	6.60039	3.1366	0	1	0	1	9	0.907183	0.003	1	3.58077	-1.40979	0.868102	-1.62399	0.104378	0	3.58077	1.74183	1.16658	1.49311	0.135409	0	3.58077	-1.77527	0.866261	-2.04935	0.040428	-1	3.58077	3.15162	1.10649	2.84829	0.00439543	1	3.58077
OTU_1165	Bacteria	Proteobacteria	Deltaproteobacteria	Myxococcales	Haliangiaceae	?	?	k__Bacteria,p__Proteobacteria,c__Deltaproteobacteria,o__Myxococcales,f__Haliangiaceae,g__?,s__?	0	0	0	0	6.2455	7.09587	3.47076	4.81036	0	0	1	1	10	0.83666	0.016	1	2.42906	0	1.99332	0	1	0	2.42906	-5.15156	1.79073	-2.87679	0.00401747	-1	2.42906	-4.29856	1.80881	-2.37646	0.0174796	-1	2.42906	-5.28018	1.79074	-2.9486	0.00319222	-1	2.42906
OTU_11650	Bacteria	Planctomycetes	vadinHA49	?	?	?	?	k__Bacteria,p__Planctomycetes,c__vadinHA49,o__?,f__?,g__?,s__?	0	0	0	0	1.86598	2.79353	0.197717	0.442109	0	0	1	0	3	0.850502	0.019	1	0.515924	0	2.90097	0	1	0	0.515924	-3.3742	2.79446	-1.20746	0.227255	0	0.515924	-0.756621	2.90097	-0.260816	0.794234	0	0.515924	-3.50282	2.79449	-1.25347	0.210034	0	0.515924
OTU_11657	Bacteria	Ca._Parcubacteria	Candidatus_Nomurabacteria	?	?	?	?	k__Bacteria,p__Ca._Parcubacteria,c__Candidatus_Nomurabacteria,o__?,f__?,g__?,s__?	0	0	0	0	1.62274	1.71742	0	0	0	0	1	0	3	0.774597	0.036	1	0.405685	0	4.04813	0	1	0	0.405685	-3.18321	3.97657	-0.800491	0.423426	0	0.405685	0	4.04813	0	1	0	0.405685	-3.31185	3.97665	-0.832823	0.404944	0	0.405685
OTU_11670	Bacteria	Gemmatimonadetes	Gemmatimonadetes_(class)	Gemmatimonadales	?	?	?	k__Bacteria,p__Gemmatimonadetes,c__Gemmatimonadetes_(class),o__Gemmatimonadales,f__?,g__?,s__?	0.22483	0.502735	1.3214	0.466814	2.98207	2.52902	0.757433	1.13044	0	1	1	0	8	0.856008	0.02	1	1.32143	-2.34361	1.44579	-1.62099	0.10502	0	1.32143	-3.47459	1.39848	-2.48455	0.0129717	-1	1.32143	-1.393	1.57133	-0.886508	0.375344	0	1.32143	-1.13098	1.18234	-0.956555	0.338792	0	1.32143
OTU_1168	Bacteria	Proteobacteria	Deltaproteobacteria	Myxococcales	Blfdi19	?	?	k__Bacteria,p__Proteobacteria,c__Deltaproteobacteria,o__Myxococcales,f__Blfdi19,g__?,s__?	0.234004	0.523249	1.87445	1.48504	1.75367	1.75559	6.02769	2.91866	0	1	0	1	9	0.893878	0.009	1	2.47245	-2.78401	1.2839	-2.16841	0.0301278	-1	2.47245	-2.72718	1.29582	-2.1046	0.0353262	-1	2.47245	-4.52176	1.23342	-3.66604	0.000246333	-1	2.47245	0.0568286	1.02411	0.0554907	0.955748	0	2.47245
OTU_11688	Bacteria	Acidobacteria	Subgroup_6	?	?	?	?	k__Bacteria,p__Acidobacteria,c__Subgroup_6,o__?,f__?,g__?,s__?	5.45104	2.69013	4.40308	2.70582	2.17367	2.7211	1.03669	1.19098	1	1	0	0	5	0.868486	0.014	1	3.26612	0.318372	0.842007	0.378111	0.705348	0	3.26612	1.47698	0.912352	1.61887	0.105474	0	3.26612	2.35804	1.02488	2.3008	0.0214027	1	3.26612	1.15861	0.918078	1.262	0.20695	0	3.26612
OTU_117	Bacteria	Acidobacteria	Solibacteres_(Acidobacteria_group_3)	Solibacterales	Bryobacteraceae	Bryobacter	?	k__Bacteria,p__Acidobacteria,c__Solibacteres_(Acidobacteria_group_3),o__Solibacterales,f__Bryobacteraceae,g__Bryobacter,s__?	31.6299	28.151	8.73612	3.23502	11.4843	11.6538	2.00072	2.797	1	0	1	0	6	0.894773	0.019	1	13.4628	1.86828	0.772026	2.41997	0.0155219	1	13.4628	1.45625	0.767512	1.89736	0.0577805	0	13.4628	3.93252	0.87886	4.47457	7.65651e-06	1	13.4628	-0.412031	0.786812	-0.523672	0.600507	0	13.4628
OTU_11703	Bacteria	Proteobacteria	Alphaproteobacteria	Rhodospirillales	I-10	?	?	k__Bacteria,p__Proteobacteria,c__Alphaproteobacteria,o__Rhodospirillales,f__I-10,g__?,s__?	0.519871	0.483686	0.137467	0.307386	0	0	0	0	1	0	0	0	1	0.688857	0.031	1	0.164334	1.14856	4.26817	0.269099	0.787854	0	0.164334	1.57734	4.26817	0.369558	0.711712	0	0.164334	1.41747	4.26817	0.332102	0.739812	0	0.164334	0.428778	4.27969	0.100189	0.920194	0	0.164334
OTU_11717	Bacteria	Ca._Latescibacteria_(WS3)	?	?	?	?	?	k__Bacteria,p__Ca._Latescibacteria_(WS3),c__?,o__?,f__?,g__?,s__?	3.57766	3.84159	3.60046	2.85115	9.63865	3.43514	23.0857	6.70069	0	0	1	1	10	0.905598	0.002	1	9.9756	0.0466871	0.745549	0.0626211	0.950068	0	9.9756	-1.42386	0.70189	-2.02861	0.0424978	-1	9.9756	-2.68593	0.685277	-3.91948	8.87406e-05	-1	9.9756	-1.47055	0.697539	-2.1082	0.035014	-1	9.9756
OTU_11721	Bacteria	Proteobacteria	Deltaproteobacteria	NB1-j	?	?	?	k__Bacteria,p__Proteobacteria,c__Deltaproteobacteria,o__NB1-j,f__?,g__?,s__?	0	0	0	0	0.373257	0.530644	1.10199	0.90681	0	0	1	1	10	0.774597	0.039	1	0.368812	0	2.7005	0	1	0	0.368812	-1.15708	2.69812	-0.428847	0.668035	0	0.368812	-2.63136	2.62221	-1.00349	0.315625	0	0.368812	-1.2857	2.69815	-0.476511	0.63371	0	0.368812
OTU_11727	Bacteria	Acidobacteria	Holophagae	Acidobacteria_group_10	ABS-19	?	?	k__Bacteria,p__Acidobacteria,c__Holophagae,o__Acidobacteria_group_10,f__ABS-19,g__?,s__?	1.23828	0.902935	0.790058	0.926267	0	0	0	0	1	1	0	0	5	0.83666	0.014	1	0.507086	0.703651	2.13967	0.328859	0.742262	0	0.507086	2.7984	2.21987	1.26062	0.207447	0	0.507086	2.63853	2.21987	1.1886	0.234598	0	0.507086	2.09475	2.25535	0.928792	0.352997	0	0.507086
OTU_11747	Bacteria	Acidobacteria	Subgroup_6	?	?	?	?	k__Bacteria,p__Acidobacteria,c__Subgroup_6,o__?,f__?,g__?,s__?	2.66037	1.00357	1.69806	1.13094	5.86453	1.44117	4.54474	2.95902	0	0	1	1	10	0.839564	0.004	1	3.69193	0.627529	0.784349	0.800063	0.423674	0	3.69193	-1.14245	0.687591	-1.66152	0.0966081	0	3.69193	-0.772298	0.709316	-1.08879	0.276245	0	3.69193	-1.76998	0.730973	-2.4214	0.0154609	-1	3.69193
OTU_11756	Bacteria	Planctomycetes	Phycisphaerae	Tepidisphaerales	Tepidisphaeraceae	?	?	k__Bacteria,p__Planctomycetes,c__Phycisphaerae,o__Tepidisphaerales,f__Tepidisphaeraceae,g__?,s__?	0.96249	0.568784	0.576708	0.544327	0	0	0.193394	0.432442	1	1	0	0	5	0.788584	0.018	1	0.433148	0.777605	2.06106	0.377285	0.705962	0	0.433148	2.41439	2.10232	1.14844	0.250786	0	0.433148	1.67744	2.10232	0.797902	0.424927	0	0.433148	1.63679	2.1583	0.758369	0.44823	0	0.433148
OTU_11759	Bacteria	Proteobacteria	Betaproteobacteria	Nitrosomonadales	Nitrosomonadaceae	?	?	k__Bacteria,p__Proteobacteria,c__Betaproteobacteria,o__Nitrosomonadales,f__Nitrosomonadaceae,g__?,s__?	21.8035	11.0236	8.7715	6.50977	98.9927	76.3686	52.2106	14.3949	0	0	1	1	10	0.912031	0.001	1	45.4446	1.30576	0.532578	2.45178	0.0142152	1	45.4446	-2.16855	0.496072	-4.37145	1.23424e-05	-1	45.4446	-1.25509	0.500612	-2.50711	0.0121724	-1	45.4446	-3.47432	0.518985	-6.69446	2.16474e-11	-1	45.4446
OTU_11760	Bacteria	Planctomycetes	Planctomycetacia	Planctomycetales	Planctomycetaceae	?	?	k__Bacteria,p__Planctomycetes,c__Planctomycetacia,o__Planctomycetales,f__Planctomycetaceae,g__?,s__?	0	0	0	0	1.36069	1.2842	0	0	0	0	1	0	3	0.774597	0.044	1	0.340172	0	4.24901	0	1	0	0.340172	-2.92999	4.18681	-0.699814	0.484043	0	0.340172	0	4.24901	0	1	0	0.340172	-3.05863	4.1869	-0.730523	0.46507	0	0.340172
OTU_11772	Bacteria	Planctomycetes	vadinHA49	?	?	?	?	k__Bacteria,p__Planctomycetes,c__vadinHA49,o__?,f__?,g__?,s__?	0	0	0.148786	0.332695	1.70422	1.19698	1.20668	1.2671	0	0	1	1	10	0.816064	0.016	1	0.764922	-0.448465	2.01388	-0.222687	0.823779	0	0.764922	-3.29426	1.86031	-1.77082	0.0765912	0	0.764922	-2.72786	1.90038	-1.43543	0.151164	0	0.764922	-2.8458	1.86032	-1.52974	0.126081	0	0.764922
OTU_11773	Bacteria	Proteobacteria	Betaproteobacteria	Burkholderiales	Comamonadaceae	?	?	k__Bacteria,p__Proteobacteria,c__Betaproteobacteria,o__Burkholderiales,f__Comamonadaceae,g__?,s__?	1.18104	0.503985	0.845195	0.824334	0.175209	0.39178	0	0	1	1	0	0	5	0.858096	0.007	1	0.550361	0.459297	1.72523	0.266224	0.790067	0	0.550361	2.12722	1.8371	1.15792	0.246896	0	0.550361	2.54443	1.8371	1.38502	0.166046	0	0.550361	1.66792	1.86114	0.896186	0.370154	0	0.550361
OTU_11775	Bacteria	Acidobacteria	Subgroup_6	?	?	?	?	k__Bacteria,p__Acidobacteria,c__Subgroup_6,o__?,f__?,g__?,s__?	0	0	0.362136	0.519284	8.28408	7.12906	6.5627	2.79349	0	0	1	1	10	0.988023	0.001	1	3.80223	-1.02222	1.46351	-0.698468	0.484884	0	3.80223	-5.51961	1.16966	-4.71897	2.37042e-06	-1	3.80223	-5.19472	1.17795	-4.40995	1.03394e-05	-1	3.80223	-4.49739	1.16624	-3.8563	0.000115116	-1	3.80223
OTU_11798	Bacteria	Planctomycetes	Planctomycetacia	Planctomycetales	Planctomycetaceae	Planctomyces	?	k__Bacteria,p__Planctomycetes,c__Planctomycetacia,o__Planctomycetales,f__Planctomycetaceae,g__Planctomyces,s__?	0.384664	0.546941	0.42372	0.621582	3.47498	4.02297	2.58503	1.6674	0	0	1	1	10	0.891108	0.009	1	1.7171	-0.305099	1.61	-0.189502	0.849699	0	1.7171	-3.14568	1.40866	-2.2331	0.0255423	-1	1.7171	-2.7177	1.42898	-1.90185	0.0571909	0	1.7171	-2.84058	1.37315	-2.06866	0.0385779	-1	1.7171
OTU_1180	Bacteria	Gemmatimonadetes	S0134_terrestrial_group	?	?	?	?	k__Bacteria,p__Gemmatimonadetes,c__S0134_terrestrial_group,o__?,f__?,g__?,s__?	0.451979	1.01066	0	0	3.07174	3.03143	0.450668	0.624779	0	0	1	0	3	0.786325	0.028	1	0.993596	1.63935	2.14505	0.764247	0.44472	0	0.993596	-2.60403	1.9758	-1.31796	0.187517	0	0.993596	0.177031	2.14505	0.0825296	0.934226	0	0.993596	-4.24338	1.99479	-2.12723	0.0334008	-1	0.993596
OTU_11802	Bacteria	Armatimonadetes	Fimbriimonadia	Fimbriimonadales	Fimbriimonadaceae	?	?	k__Bacteria,p__Armatimonadetes,c__Fimbriimonadia,o__Fimbriimonadales,f__Fimbriimonadaceae,g__?,s__?	0	0	0.148786	0.332695	0.892179	0.936697	0.895594	0.520385	0	0	1	1	10	0.803877	0.019	1	0.48414	-0.448465	2.16798	-0.206859	0.83612	0	0.48414	-2.346	2.07956	-1.12813	0.259266	0	0.48414	-2.3231	2.09322	-1.10982	0.267075	0	0.48414	-1.89754	2.07957	-0.912468	0.361523	0	0.48414
OTU_1181	Bacteria	Actinobacteria	Actinobacteria_(class)	Catenulisporales	Actinospicaceae	Actinospica	?	k__Bacteria,p__Actinobacteria,c__Actinobacteria_(class),o__Catenulisporales,f__Actinospicaceae,g__Actinospica,s__?	5.23576	3.71715	0	0	0	0	0	0	1	0	0	0	1	1	0.001	1	1.30894	5.01032	2.00272	2.50176	0.0123576	1	1.30894	4.86203	2.00272	2.42772	0.0151942	1	1.30894	4.70215	2.00272	2.34789	0.0188801	1	1.30894	0	2.18304	0	1	0	1.30894
OTU_11817	Bacteria	Gemmatimonadetes	Gemmatimonadetes_(class)	Gemmatimonadales	Gemmatimonadaceae	?	?	k__Bacteria,p__Gemmatimonadetes,c__Gemmatimonadetes_(class),o__Gemmatimonadales,f__Gemmatimonadaceae,g__?,s__?	0.22483	0.502735	0	0	2.80948	4.22906	11.6596	9.1947	0	0	0	1	4	0.796743	0.016	1	3.67348	0.70569	1.94774	0.362313	0.717118	0	3.67348	-3.43171	1.76245	-1.94712	0.0515199	0	3.67348	-5.46196	1.73216	-3.15327	0.00161455	-1	3.67348	-4.1374	1.76246	-2.34751	0.0188991	-1	3.67348
OTU_11843	Bacteria	Ca._Microgenomates_(OP11)	Candidatus_Levybacteria	?	?	?	?	k__Bacteria,p__Ca._Microgenomates_(OP11),c__Candidatus_Levybacteria,o__?,f__?,g__?,s__?	0	0	0	0	0.967523	0.586271	0.252951	0.565615	0	0	1	0	3	0.796364	0.01	1	0.305119	0	3.19181	0	1	0	0.305119	-2.44297	3.12815	-0.780964	0.434823	0	0.305119	-0.756619	3.19181	-0.23705	0.812618	0	0.305119	-2.57159	3.12819	-0.822071	0.411036	0	0.305119
OTU_11850	Bacteria	Proteobacteria	Deltaproteobacteria	Bdellovibrionales	Bacteriovoracaceae	Peredibacter	?	k__Bacteria,p__Proteobacteria,c__Deltaproteobacteria,o__Bdellovibrionales,f__Bacteriovoracaceae,g__Peredibacter,s__?	0	0	0.148786	0.332695	0.794603	0.899961	0.654227	0.606083	0	0	1	1	10	0.737646	0.037	1	0.399404	-0.448462	2.41677	-0.185563	0.852788	0	0.399404	-2.21739	2.34706	-0.944751	0.344786	0	0.399404	-1.88097	2.38883	-0.787403	0.431046	0	0.399404	-1.76893	2.34708	-0.753672	0.451046	0	0.399404
OTU_11858	Bacteria	Verrucomicrobia	Opitutae	Opitutales	Opitutaceae	Opitutus	?	k__Bacteria,p__Verrucomicrobia,c__Opitutae,o__Opitutales,f__Opitutaceae,g__Opitutus,s__?	4.65971	1.31907	0.967693	1.0313	4.70086	3.36259	2.13726	1.14306	1	0	1	0	6	0.866554	0.005	1	3.11638	2.20711	0.889278	2.48191	0.0130681	1	3.11638	0.0168116	0.721005	0.0233169	0.981397	0	3.11638	1.12221	0.801425	1.40026	0.161434	0	3.11638	-2.1903	0.890641	-2.45924	0.0139233	-1	3.11638
OTU_11863	Bacteria	Proteobacteria	Alphaproteobacteria	Rhizobiales	Xanthobacteraceae	Pseudolabrys	?	k__Bacteria,p__Proteobacteria,c__Alphaproteobacteria,o__Rhizobiales,f__Xanthobacteraceae,g__Pseudolabrys,s__?	2.65788	2.35206	0.692759	0.830281	4.05432	2.33277	1.16013	0.905307	1	0	1	0	6	0.885251	0.005	1	2.14127	1.94228	1.10158	1.76318	0.0778699	0	2.14127	-0.581162	0.888898	-0.653801	0.51324	0	2.14127	1.2593	1.04626	1.20361	0.228738	0	2.14127	-2.52344	1.07952	-2.33756	0.0194103	-1	2.14127
OTU_11864	Bacteria	Acidobacteria	Subgroup_6	?	?	?	?	k__Bacteria,p__Acidobacteria,c__Subgroup_6,o__?,f__?,g__?,s__?	1.0939	0.652705	1.84139	0.788647	3.87626	4.42796	5.80959	2.33701	0	0	1	1	10	0.876031	0.01	1	3.15529	-0.674957	0.990238	-0.68161	0.495485	0	3.15529	-1.84373	0.93666	-1.96841	0.0490207	-1	3.15529	-2.36073	0.924446	-2.55367	0.0106596	-1	3.15529	-1.16878	0.851944	-1.37189	0.170097	0	3.15529
OTU_11869	Bacteria	Proteobacteria	Betaproteobacteria	Burkholderiales	Alcaligenaceae	?	?	k__Bacteria,p__Proteobacteria,c__Betaproteobacteria,o__Burkholderiales,f__Alcaligenaceae,g__?,s__?	0.15066	0.336886	0.148786	0.332695	1.57238	2.44576	5.78611	3.64927	0	0	1	1	10	0.820139	0.021	1	1.91448	0.128609	1.81002	0.0710537	0.943355	0	1.91448	-2.63703	1.64132	-1.60665	0.108131	0	1.91448	-4.44657	1.58836	-2.79947	0.00511861	-1	1.91448	-2.76563	1.64133	-1.685	0.0919884	0	1.91448
OTU_1187	Bacteria	Ca._Microgenomates_(OP11)	Candidatus_Woesebacteria	?	?	?	?	k__Bacteria,p__Ca._Microgenomates_(OP11),c__Candidatus_Woesebacteria,o__?,f__?,g__?,s__?	0	0	0	0	12.9538	14.5019	7.98012	3.95701	0	0	1	1	10	0.948683	0.002	1	5.23347	0	1.61169	0	1	0	5.23347	-6.19081	1.34055	-4.6181	3.87268e-06	-1	5.23347	-5.49162	1.34993	-4.06809	4.73991e-05	-1	5.23347	-6.31942	1.34056	-4.71402	2.42872e-06	-1	5.23347
OTU_1188	Bacteria	Acidobacteria	Solibacteres_(Acidobacteria_group_3)	Solibacterales	Bryobacteraceae	Bryobacter	?	k__Bacteria,p__Acidobacteria,c__Solibacteres_(Acidobacteria_group_3),o__Solibacterales,f__Bryobacteraceae,g__Bryobacter,s__?	9.26067	2.69095	15.0792	9.78626	0.530994	0.786645	2.16325	2.58978	1	1	0	0	5	0.948862	0.001	1	6.75853	-0.697915	0.633499	-1.10168	0.270599	0	6.75853	4.01126	1.02827	3.90098	9.58049e-05	1	6.75853	2.17768	0.774076	2.81326	0.00490421	1	6.75853	4.70917	1.01897	4.62149	3.80993e-06	1	6.75853
OTU_11885	Bacteria	Planctomycetes	Planctomycetacia	Planctomycetales	Planctomycetaceae	Pirellula	?	k__Bacteria,p__Planctomycetes,c__Planctomycetacia,o__Planctomycetales,f__Planctomycetaceae,g__Pirellula,s__?	0.451979	1.01066	0.535542	0.498507	3.65998	3.76439	1.70392	0.841959	0	0	1	1	10	0.918977	0.01	1	1.58786	-0.00595281	1.52633	-0.00390009	0.996888	0	1.58786	-2.83116	1.32549	-2.13594	0.0326843	-1	1.58786	-1.69967	1.38295	-1.22902	0.219064	0	1.58786	-2.8252	1.30594	-2.16334	0.0305148	-1	1.58786
OTU_11891	Bacteria	Bacteroidetes	Cytophagia	Cytophagales	Cytophagaceae	Sporocytophaga	?	k__Bacteria,p__Bacteroidetes,c__Cytophagia,o__Cytophagales,f__Cytophagaceae,g__Sporocytophaga,s__?	0.594041	0.552034	0	0	1.50007	1.63905	2.94991	1.54484	0	0	1	1	10	0.840109	0.015	1	1.26101	1.84469	1.62198	1.13731	0.255409	0	1.26101	-1.42954	1.43516	-0.996082	0.31921	0	1.26101	-2.34875	1.39716	-1.68109	0.0927449	0	1.26101	-3.27424	1.48487	-2.20506	0.0274499	-1	1.26101
OTU_11897	Bacteria	Proteobacteria	Alphaproteobacteria	Rhodospirillales	I-10	?	?	k__Bacteria,p__Proteobacteria,c__Alphaproteobacteria,o__Rhodospirillales,f__I-10,g__?,s__?	0	0	0.224669	0.502375	0.292546	0.654153	2.06589	1.36062	0	0	0	1	4	0.799885	0.005	1	0.645776	-0.44846	2.41157	-0.185962	0.852475	0	0.645776	-1.13514	2.4094	-0.471127	0.63755	0	0.645776	-3.53321	2.28162	-1.54855	0.121489	0	0.645776	-0.686676	2.40942	-0.284996	0.775647	0	0.645776
OTU_11906	Bacteria	Bacteroidetes	Chitinophagia	Chitinophagales	?	?	?	k__Bacteria,p__Bacteroidetes,c__Chitinophagia,o__Chitinophagales,f__?,g__?,s__?	0	0	0.148786	0.332695	1.24031	0.993025	0	0	0	0	1	0	3	0.84517	0.003	1	0.347273	-0.448453	3.10008	-0.144659	0.88498	0	0.347273	-2.79359	3.0192	-0.925276	0.354822	0	0.347273	0	3.10008	0	1	0	0.347273	-2.34514	3.01923	-0.776732	0.437317	0	0.347273
OTU_11918	Bacteria	Chloroflexi	Chloroflexi_Subdivision_2	?	?	?	?	k__Bacteria,p__Chloroflexi,c__Chloroflexi_Subdivision_2,o__?,f__?,g__?,s__?	0	0	0	0	0.877638	1.96246	2.52091	1.69642	0	0	0	1	4	0.861256	0.003	1	0.849637	0	2.38832	0	1	0	0.849637	-2.37672	2.30651	-1.03044	0.302803	0	0.849637	-3.82168	2.24809	-1.69997	0.0891368	0	0.849637	-2.50534	2.30652	-1.0862	0.277392	0	0.849637
OTU_11927	Bacteria	Verrucomicrobia	OPB35_soil_group	?	?	?	?	k__Bacteria,p__Verrucomicrobia,c__OPB35_soil_group,o__?,f__?,g__?,s__?	4.60749	1.92694	18.9052	3.88981	0.438819	0.981229	1.50901	1.41511	1	1	0	0	5	0.960987	0.001	1	6.36514	-2.04257	0.579281	-3.52605	0.000421814	-1	6.36514	3.04257	1.00443	3.02915	0.00245245	1	6.36514	1.59723	0.784094	2.03703	0.0416468	1	6.36514	5.08514	0.969982	5.24251	1.58406e-07	1	6.36514
OTU_1193	Bacteria	Proteobacteria	Deltaproteobacteria	Myxococcales	Haliangiaceae	Haliangium	?	k__Bacteria,p__Proteobacteria,c__Deltaproteobacteria,o__Myxococcales,f__Haliangiaceae,g__Haliangium,s__?	0.982498	1.24661	6.44687	5.33263	0	0	3.81621	5.70012	0	1	0	1	9	0.906294	0.004	1	2.8114	-2.72056	1.22693	-2.21738	0.0265974	-1	2.8114	2.43259	1.50987	1.61112	0.107153	0	2.8114	-1.94784	1.25264	-1.55499	0.119948	0	2.8114	5.15315	1.38697	3.71541	0.000202877	1	2.8114
OTU_1194	Bacteria	Acidobacteria	Acidobacteria_group_5	?	?	?	?	k__Bacteria,p__Acidobacteria,c__Acidobacteria_group_5,o__?,f__?,g__?,s__?	15.1931	5.51837	7.63436	4.61483	27.9559	12.2444	23.5354	9.23736	0	0	1	1	10	0.832373	0.007	1	18.5797	1.00829	0.485921	2.07502	0.0379848	1	18.5797	-0.870297	0.449659	-1.93546	0.0529339	0	18.5797	-0.63978	0.454521	-1.40759	0.159252	0	18.5797	-1.87859	0.473706	-3.96574	7.31695e-05	-1	18.5797
OTU_11945	Bacteria	Bacteroidetes	Sphingobacteriia	Sphingobacteriales	?	?	?	k__Bacteria,p__Bacteroidetes,c__Sphingobacteriia,o__Sphingobacteriales,f__?,g__?,s__?	0.451979	1.01066	0.274934	0.614772	2.84464	3.3448	6.39532	4.1578	0	0	1	1	10	0.861193	0.005	1	2.49172	0.543818	1.69122	0.321553	0.747792	0	2.49172	-2.48393	1.47514	-1.68386	0.0922084	0	2.49172	-3.61995	1.45109	-2.49464	0.0126086	-1	2.49172	-3.02775	1.50356	-2.01373	0.0440383	-1	2.49172
OTU_11952	Bacteria	Bacteroidetes	Chitinophagia	Chitinophagales	Chitinophagaceae	?	?	k__Bacteria,p__Bacteroidetes,c__Chitinophagia,o__Chitinophagales,f__Chitinophagaceae,g__?,s__?	1.52967	1.73623	2.50189	2.56761	17.6761	22.9812	20.6119	12.4925	0	0	1	1	10	0.951176	0.005	1	10.5799	-0.689141	1.06542	-0.646825	0.517745	0	10.5799	-3.48006	1.0073	-3.45482	0.000550657	-1	10.5799	-3.69384	1.00672	-3.6692	0.000243314	-1	10.5799	-2.79092	0.951939	-2.93182	0.00336979	-1	10.5799
OTU_11955	Bacteria	Ca._Omnitrophica_(OP3)	?	?	?	?	?	k__Bacteria,p__Ca._Omnitrophica_(OP3),c__?,o__?,f__?,g__?,s__?	0	0	0	0	0.51953	0.720774	0.907178	0.523009	0	0	1	1	10	0.774597	0.026	1	0.356677	0	2.74175	0	1	0	0.356677	-1.61736	2.72001	-0.594616	0.5521	0	0.356677	-2.3444	2.68177	-0.874199	0.38201	0	0.356677	-1.74598	2.72004	-0.641896	0.520941	0	0.356677
OTU_11959	Bacteria	Chloroflexi	S085	?	?	?	?	k__Bacteria,p__Chloroflexi,c__S085,o__?,f__?,g__?,s__?	0.202336	0.452437	0.137467	0.307386	0.760301	1.26841	3.04583	1.28674	0	0	0	1	4	0.85712	0.003	1	1.03648	0.128605	1.7886	0.0719026	0.942679	0	1.03648	-1.65363	1.6905	-0.978192	0.327979	0	1.03648	-3.52343	1.58641	-2.22101	0.0263501	-1	1.03648	-1.78224	1.6905	-1.05426	0.291762	0	1.03648
OTU_1196	Bacteria	Gemmatimonadetes	Gemmatimonadetes_(class)	Gemmatimonadales	Gemmatimonadaceae	?	?	k__Bacteria,p__Gemmatimonadetes,c__Gemmatimonadetes_(class),o__Gemmatimonadales,f__Gemmatimonadaceae,g__?,s__?	6.48064	3.74238	0	0	8.14457	8.41942	0.193394	0.432442	1	0	1	0	6	0.888572	0.002	1	3.70465	5.31118	1.48048	3.58746	0.000333915	1	3.70465	-0.327888	1.18771	-0.276068	0.782496	0	3.70465	4.42594	1.48048	2.98952	0.00279418	1	3.70465	-5.63907	1.47653	-3.81913	0.000133924	-1	3.70465
OTU_11965	Bacteria	Bacteroidetes	Chitinophagia	Chitinophagales	Chitinophagaceae	?	?	k__Bacteria,p__Bacteroidetes,c__Chitinophagia,o__Chitinophagales,f__Chitinophagaceae,g__?,s__?	1.06224	0.65193	0.148786	0.332695	5.76006	3.1003	2.70877	2.66103	0	0	1	1	10	0.887357	0.009	1	2.41996	2.19133	1.33147	1.6458	0.0998043	0	2.41996	-2.36009	1.00647	-2.34492	0.0190311	-1	2.41996	-1.31363	1.05167	-1.24909	0.211634	0	2.41996	-4.55142	1.21777	-3.7375	0.000185861	-1	2.41996
OTU_1197	Bacteria	Gemmatimonadetes	Gemmatimonadetes_(class)	Gemmatimonadales	Gemmatimonadaceae	Gemmatimonas	?	k__Bacteria,p__Gemmatimonadetes,c__Gemmatimonadetes_(class),o__Gemmatimonadales,f__Gemmatimonadaceae,g__Gemmatimonas,s__?	3.1426	2.12528	0.406506	0.908975	11.5855	12.1047	2.12733	4.75686	1	0	1	0	6	0.826178	0.03	1	4.31548	3.10701	1.71912	1.80733	0.0707111	0	4.31548	-1.88099	1.47248	-1.27743	0.201449	0	4.31548	0.527975	1.53052	0.344966	0.73012	0	4.31548	-4.988	1.69169	-2.94854	0.0031928	-1	4.31548
OTU_11974	Bacteria	Ca._Latescibacteria_(WS3)	?	?	?	?	?	k__Bacteria,p__Ca._Latescibacteria_(WS3),c__?,o__?,f__?,g__?,s__?	0	0	0	0	0.731365	1.63538	3.1955	2.05176	0	0	0	1	4	0.806848	0.012	1	0.981717	0	2.52283	0	1	0	0.981717	-2.11538	2.46363	-0.858641	0.390539	0	0.981717	-4.17188	2.38228	-1.75121	0.0799091	0	0.981717	-2.244	2.46365	-0.910842	0.362379	0	0.981717
OTU_11984	Bacteria	Proteobacteria	Deltaproteobacteria	Myxococcales	Haliangiaceae	Haliangium	?	k__Bacteria,p__Proteobacteria,c__Deltaproteobacteria,o__Myxococcales,f__Haliangiaceae,g__Haliangium,s__?	0	0	0	0	0.226984	0.507551	2.15749	0.979398	0	0	0	1	4	0.951214	0.002	1	0.59612	0	2.3606	0	1	0	0.59612	-0.59676	2.3606	-0.2528	0.800423	0	0.59612	-3.60465	2.22526	-1.61988	0.105259	0	0.59612	-0.725372	2.36062	-0.307281	0.75863	0	0.59612
OTU_11989	Bacteria	Planctomycetes	Planctomycetacia	Planctomycetales	Planctomycetaceae	?	?	k__Bacteria,p__Planctomycetes,c__Planctomycetacia,o__Planctomycetales,f__Planctomycetaceae,g__?,s__?	0	0	0.183504	0.410327	0.938552	0.89641	0	0	0	0	1	0	3	0.708431	0.046	1	0.280514	-0.448441	3.79918	-0.118036	0.906039	0	0.280514	-2.40743	3.74736	-0.642432	0.520593	0	0.280514	0	3.79918	0	1	0	0.280514	-1.95899	3.74743	-0.522754	0.601145	0	0.280514
OTU_1200	Bacteria	Gemmatimonadetes	BD2-11_terrestrial_group	?	?	?	?	k__Bacteria,p__Gemmatimonadetes,c__BD2-11_terrestrial_group,o__?,f__?,g__?,s__?	0.15066	0.336886	0	0	3.76796	4.6162	4.31372	2.12647	0	0	1	1	10	0.939962	0.001	1	2.05808	0.705684	1.68369	0.41913	0.675121	0	2.05808	-3.86447	1.45244	-2.66067	0.00779843	-1	2.05808	-4.0272	1.45195	-2.77365	0.00554317	-1	2.05808	-4.57016	1.45245	-3.14652	0.00165224	-1	2.05808
OTU_1201	Bacteria	Proteobacteria	Deltaproteobacteria	Myxococcales	BIrii41	?	?	k__Bacteria,p__Proteobacteria,c__Deltaproteobacteria,o__Myxococcales,f__BIrii41,g__?,s__?	0	0	1.8262	2.81407	5.6204	5.32538	7.15275	4.72173	0	0	1	1	10	0.887367	0.01	1	3.64984	-3.29402	1.43874	-2.28951	0.0220499	-1	3.64984	-4.99044	1.38956	-3.59137	0.000328946	-1	3.64984	-5.32287	1.3863	-3.83964	0.000123217	-1	3.64984	-1.69642	1.14495	-1.48165	0.138433	0	3.64984
OTU_12014	Bacteria	Proteobacteria	Deltaproteobacteria	Myxococcales	BIrii41	?	?	k__Bacteria,p__Proteobacteria,c__Deltaproteobacteria,o__Myxococcales,f__BIrii41,g__?,s__?	0	0	0.148786	0.332695	0	0	0.891271	0.858722	0	0	0	1	4	0.717054	0.025	1	0.260014	-0.44844	3.88925	-0.115303	0.908205	0	0.260014	0	3.88925	0	1	0	0.260014	-2.32509	3.84816	-0.604209	0.545705	0	0.260014	0.428779	3.88932	0.110245	0.912215	0	0.260014
OTU_1202	Bacteria	Planctomycetes	Pla3_lineage	?	?	?	?	k__Bacteria,p__Planctomycetes,c__Pla3_lineage,o__?,f__?,g__?,s__?	1.32577	1.53445	3.59784	4.58593	4.27456	2.26924	10.0213	4.30062	0	0	1	1	10	0.862451	0.027	1	4.80487	-1.39498	0.947433	-1.47238	0.140918	0	4.80487	-1.66119	0.943205	-1.76122	0.0782012	0	4.80487	-2.90808	0.915224	-3.17745	0.00148574	-1	4.80487	-0.26621	0.832922	-0.31961	0.749264	0	4.80487
OTU_12025	Bacteria	Chloroflexi	Chloroflexi_Subdivision_2	?	?	?	?	k__Bacteria,p__Chloroflexi,c__Chloroflexi_Subdivision_2,o__?,f__?,g__?,s__?	0.37549	0.530615	0.137467	0.307386	0.438819	0.981229	4.23794	2.52757	0	0	0	1	4	0.808259	0.027	1	1.29743	0.69917	1.87235	0.373419	0.708837	0	1.29743	-0.39359	1.84545	-0.213276	0.831112	0	1.29743	-3.43371	1.66758	-2.0591	0.0394845	-1	1.29743	-1.09276	1.84739	-0.591516	0.554174	0	1.29743
OTU_12038	Bacteria	Verrucomicrobia	OPB35_soil_group	?	?	?	?	k__Bacteria,p__Verrucomicrobia,c__OPB35_soil_group,o__?,f__?,g__?,s__?	0	0	0	0	0.869948	0.82362	0.204978	0.458345	0	0	1	0	3	0.69684	0.043	1	0.268732	0	3.83333	0	1	0	0.268732	-2.30356	3.78632	-0.608389	0.54293	0	0.268732	-0.756606	3.83333	-0.197376	0.843534	0	0.268732	-2.43219	3.78639	-0.64235	0.520646	0	0.268732
OTU_12048	Bacteria	Acidobacteria	Acidobacteria_group_5	?	?	?	?	k__Bacteria,p__Acidobacteria,c__Acidobacteria_group_5,o__?,f__?,g__?,s__?	5.26595	1.76894	12.1429	4.39782	22.3997	17.973	18.9871	9.0358	0	0	1	1	10	0.838993	0.018	1	14.6989	-1.19509	0.567272	-2.10673	0.0351414	-1	14.6989	-2.09833	0.556285	-3.77204	0.000161918	-1	14.6989	-1.84525	0.561438	-3.28666	0.00101384	-1	14.6989	-0.903242	0.513764	-1.75809	0.0787326	0	14.6989
OTU_12057	Bacteria	Acidobacteria	Subgroup_6	?	?	?	?	k__Bacteria,p__Acidobacteria,c__Subgroup_6,o__?,f__?,g__?,s__?	1.69409	2.0888	5.4179	3.21199	15.042	10.3266	20.0735	5.93438	0	0	1	1	10	0.91191	0.001	1	10.5569	-1.66593	0.759352	-2.19388	0.0282441	-1	10.5569	-3.10637	0.732479	-4.24089	2.2263e-05	-1	10.5569	-3.55682	0.728803	-4.88036	1.05895e-06	-1	10.5569	-1.44044	0.608541	-2.36704	0.017931	-1	10.5569
OTU_1206	Bacteria	Proteobacteria	Gammaproteobacteria	Cellvibrionales	Halieaceae	?	?	k__Bacteria,p__Proteobacteria,c__Gammaproteobacteria,o__Cellvibrionales,f__Halieaceae,g__?,s__?	1.0977	0.758128	2.948	3.27734	5.98284	7.64275	31.5553	13.6702	0	0	0	1	4	0.871112	0.047	1	10.396	-1.36655	1.06864	-1.27877	0.200977	0	10.396	-2.46571	1.03958	-2.37183	0.0177003	-1	10.396	-4.81628	1.01412	-4.7492	2.04219e-06	-1	10.396	-1.09916	0.922347	-1.1917	0.23338	0	10.396
OTU_12062	Bacteria	Ca._Parcubacteria	?	?	?	?	?	k__Bacteria,p__Ca._Parcubacteria,c__?,o__?,f__?,g__?,s__?	0.22483	0.502735	1.08118	0.459115	2.54527	2.72455	0.904273	1.03625	0	1	1	0	8	0.873253	0.021	1	1.18889	-2.00866	1.44949	-1.38577	0.165816	0	1.18889	-3.30576	1.38298	-2.39032	0.0168339	-1	1.18889	-1.74053	1.5064	-1.15542	0.247918	0	1.18889	-1.2971	1.19407	-1.08629	0.277353	0	1.18889
OTU_12064	Bacteria	Acidobacteria	Subgroup_6	?	?	?	?	k__Bacteria,p__Acidobacteria,c__Subgroup_6,o__?,f__?,g__?,s__?	1.57884	1.75027	5.22015	4.80785	6.02233	2.95121	18.1501	6.2256	0	0	1	1	10	0.883445	0.01	1	7.74285	-1.88586	0.838603	-2.24881	0.0245249	-1	7.74285	-2.05492	0.838118	-2.45183	0.0142132	-1	7.74285	-3.6631	0.811397	-4.51456	6.34474e-06	-1	7.74285	-0.169067	0.701453	-0.241024	0.809537	0	7.74285
OTU_12079	Bacteria	Chlamydiae	Chlamydiia	Chlamydiales	cvE6	?	?	k__Bacteria,p__Chlamydiae,c__Chlamydiia,o__Chlamydiales,f__cvE6,g__?,s__?	0	0	0	0	0	0	1.09041	1.13698	0	0	0	1	4	0.774597	0.03	1	0.272602	0	4.27959	0	1	0	0.272602	0	4.27959	0	1	0	0.272602	-2.61853	4.23112	-0.618874	0.535999	0	0.272602	0	4.27969	0	1	0	0.272602
OTU_1208	Bacteria	Acidobacteria	Blastocatellia_(Acidobacteria_group_4)	Blastocatellales	Blastocatellaceae	2020-11-24	?	k__Bacteria,p__Acidobacteria,c__Blastocatellia_(Acidobacteria_group_4),o__Blastocatellales,f__Blastocatellaceae,g__11-24,s__?	0.952604	1.30724	4.48695	3.42845	0.722301	1.61511	0	0	0	1	0	0	2	0.763247	0.021	1	1.54046	-2.1742	1.77411	-1.22551	0.220381	0	1.54046	0.425249	1.90241	0.223531	0.823122	0	1.54046	2.3075	1.97407	1.1689	0.242443	0	1.54046	2.59945	1.81534	1.43193	0.152163	0	1.54046
OTU_12092	Archaea	Euryarchaeota	Thermoplasmata	?	?	?	?	k__Archaea,p__Euryarchaeota,c__Thermoplasmata,o__?,f__?,g__?,s__?	1.60655	1.80192	0	0	0	0	0.710879	1.10929	1	0	0	1	7	0.774597	0.042	1	0.579357	3.29854	2.4185	1.36388	0.172606	0	0.579357	3.15024	2.4185	1.30256	0.192725	0	0.579357	1.19501	2.38143	0.501805	0.615805	0	0.579357	0	2.53523	0	1	0	0.579357
OTU_12095	Bacteria	Ca._Microgenomates_(OP11)	?	?	?	?	?	k__Bacteria,p__Ca._Microgenomates_(OP11),c__?,o__?,f__?,g__?,s__?	0	0	0	0	0	0	0.897012	1.03532	0	0	0	1	4	0.774597	0.03	1	0.224253	0	4.27959	0	1	0	0.224253	0	4.27959	0	1	0	0.224253	-2.33444	4.2419	-0.550329	0.582094	0	0.224253	0	4.27969	0	1	0	0.224253
OTU_1210	Bacteria	Planctomycetes	OM190	?	?	?	?	k__Bacteria,p__Planctomycetes,c__OM190,o__?,f__?,g__?,s__?	1.97537	2.34436	5.55641	6.12703	6.27213	2.73145	18.6982	5.75115	0	0	1	1	10	0.876509	0.02	1	8.12552	-1.35605	0.784123	-1.72939	0.0837394	0	8.12552	-1.56071	0.782588	-1.9943	0.0461197	-1	8.12552	-3.13695	0.755812	-4.15044	3.31837e-05	-1	8.12552	-0.204659	0.701106	-0.291908	0.770357	0	8.12552
OTU_12108	Bacteria	Proteobacteria	Gammaproteobacteria	Xanthomonadales	Xanthomonadaceae	Arenimonas	?	k__Bacteria,p__Proteobacteria,c__Gammaproteobacteria,o__Xanthomonadales,f__Xanthomonadaceae,g__Arenimonas,s__?	0.22483	0.502735	0	0	1.48092	1.47492	3.94284	1.57312	0	0	1	1	10	0.876446	0.006	1	1.41215	0.705682	1.68595	0.418566	0.675533	0	1.41215	-2.50127	1.51123	-1.65512	0.0979	0	1.41215	-3.89406	1.45808	-2.67067	0.00756991	-1	1.41215	-3.20695	1.51123	-2.12207	0.0338317	-1	1.41215
OTU_12111	Bacteria	Proteobacteria	Deltaproteobacteria	Myxococcales	?	?	?	k__Bacteria,p__Proteobacteria,c__Deltaproteobacteria,o__Myxococcales,f__?,g__?,s__?	0	0	0	0	0	0	4.64058	4.56439	0	0	0	1	4	0.894427	0.003	1	1.16015	0	2.66852	0	1	0	1.16015	0	2.66852	0	1	0	1.16015	-4.70756	2.52729	-1.86269	0.062506	0	1.16015	0	2.66854	0	1	0	1.16015
OTU_12114	Bacteria	Gemmatimonadetes	Gemmatimonadetes_(class)	Gemmatimonadales	Gemmatimonadaceae	?	?	k__Bacteria,p__Gemmatimonadetes,c__Gemmatimonadetes_(class),o__Gemmatimonadales,f__Gemmatimonadaceae,g__?,s__?	0	0	0.137467	0.307386	0	0	2.46733	2.59592	0	0	0	1	4	0.870506	0.005	1	0.6512	-0.448458	2.68114	-0.167264	0.867163	0	0.6512	0	2.68114	0	1	0	0.6512	-3.8022	2.55751	-1.48668	0.137099	0	0.6512	0.42878	2.68117	0.159923	0.872942	0	0.6512
OTU_12131	Bacteria	Acidobacteria	Acidobacteria_group_5	?	?	?	?	k__Bacteria,p__Acidobacteria,c__Acidobacteria_group_5,o__?,f__?,g__?,s__?	0.451979	1.01066	0.274934	0.614772	8.17028	6.51087	12.5925	10.7791	0	0	1	1	10	0.982941	0.001	1	5.37242	0.571552	1.51682	0.376809	0.706316	0	5.37242	-3.9427	1.23525	-3.19181	0.00141382	-1	5.37242	-4.56965	1.22939	-3.717	0.000201605	-1	5.37242	-4.51425	1.27341	-3.54501	0.000392604	-1	5.37242
OTU_12133	Bacteria	Proteobacteria	Deltaproteobacteria	Myxococcales	Haliangiaceae	Haliangium	?	k__Bacteria,p__Proteobacteria,c__Deltaproteobacteria,o__Myxococcales,f__Haliangiaceae,g__Haliangium,s__?	2.38244	2.19415	0.973589	1.79036	5.70148	6.73544	26.9614	8.1977	0	0	1	1	10	0.952274	0.003	1	9.00472	1.08437	0.998806	1.08567	0.277627	0	9.00472	-1.33147	0.858052	-1.55173	0.120726	0	9.00472	-3.5231	0.826651	-4.26189	2.02704e-05	-1	9.00472	-2.41584	0.946484	-2.55243	0.0106973	-1	9.00472
OTU_12149	Bacteria	Acidobacteria	Acidobacteria_group_5	?	?	?	?	k__Bacteria,p__Acidobacteria,c__Acidobacteria_group_5,o__?,f__?,g__?,s__?	0.468008	1.0465	0.203253	0.454487	0.146273	0.327076	2.19398	1.92573	0	0	0	1	4	0.76343	0.038	1	0.752879	0.715996	2.18145	0.32822	0.742745	0	0.752879	0.5677	2.18145	0.26024	0.794679	0	0.752879	-2.46139	2.03345	-1.21045	0.226106	0	0.752879	-0.148296	2.18352	-0.0679158	0.945853	0	0.752879
OTU_12166	Bacteria	Acidobacteria	Blastocatellia_(Acidobacteria_group_4)	Blastocatellales	Blastocatellaceae	RB41	?	k__Bacteria,p__Acidobacteria,c__Blastocatellia_(Acidobacteria_group_4),o__Blastocatellales,f__Blastocatellaceae,g__RB41,s__?	0.33375	0.746287	3.27762	3.80633	11.4775	11.9711	9.25497	5.81558	0	0	1	1	10	0.92285	0.004	1	6.08596	-3.07059	1.30989	-2.34415	0.0190705	-1	6.08596	-4.83081	1.2811	-3.77082	0.000162714	-1	6.08596	-4.54737	1.28599	-3.53609	0.000406095	-1	6.08596	-1.76022	0.963628	-1.82666	0.0677512	0	6.08596
OTU_12178	Bacteria	Proteobacteria	Deltaproteobacteria	Myxococcales	Haliangiaceae	Haliangium	?	k__Bacteria,p__Proteobacteria,c__Deltaproteobacteria,o__Myxococcales,f__Haliangiaceae,g__Haliangium,s__?	1.5066	3.36886	0	0	2.79135	3.1079	10.921	7.16431	0	0	1	1	10	0.849002	0.019	1	3.80475	3.29486	1.6372	2.01249	0.044168	1	3.80475	-0.819384	1.41247	-0.580106	0.561843	0	3.80475	-2.77506	1.37472	-2.01863	0.0435258	-1	3.80475	-4.11424	1.60426	-2.56458	0.0103302	-1	3.80475
OTU_122	Bacteria	Bacteroidetes	Chitinophagia	Chitinophagales	Chitinophagaceae	?	?	k__Bacteria,p__Bacteroidetes,c__Chitinophagia,o__Chitinophagales,f__Chitinophagaceae,g__?,s__?	27.1548	32.1039	4.47587	5.7341	2.45317	1.69399	0.844716	0.839999	1	1	0	0	5	0.951621	0.006	1	8.73215	2.6451	0.828629	3.19214	0.00141224	1	8.73215	3.46064	0.875834	3.95125	7.77431e-05	1	8.73215	4.98534	1.06275	4.691	2.71874e-06	1	8.73215	0.815544	0.915057	0.89125	0.372795	0	8.73215
OTU_12204	Bacteria	Gemmatimonadetes	Gemmatimonadetes_(class)	Gemmatimonadales	Gemmatimonadaceae	Gemmatimonas	?	k__Bacteria,p__Gemmatimonadetes,c__Gemmatimonadetes_(class),o__Gemmatimonadales,f__Gemmatimonadaceae,g__Gemmatimonas,s__?	0.451979	1.01066	0.320971	0.446979	20.8321	19.1123	11.4852	8.10522	0	0	1	1	10	0.988252	0.001	1	8.27256	0.575383	1.46801	0.391949	0.695096	0	8.27256	-5.26163	1.16216	-4.52748	5.96916e-06	-1	8.27256	-4.41583	1.17061	-3.77225	0.000161781	-1	8.27256	-5.83702	1.20403	-4.84792	1.24764e-06	-1	8.27256
OTU_12223	Bacteria	Proteobacteria	Deltaproteobacteria	Myxococcales	Blfdi19	?	?	k__Bacteria,p__Proteobacteria,c__Deltaproteobacteria,o__Myxococcales,f__Blfdi19,g__?,s__?	0.15066	0.336886	0	0	0.180575	0.403778	2.05137	1.95129	0	0	0	1	4	0.71874	0.046	1	0.59565	0.705686	2.78134	0.253721	0.799711	0	0.59565	-0.0196856	2.78134	-0.00707772	0.994353	0	0.59565	-2.94878	2.66969	-1.10454	0.269358	0	0.59565	-0.725371	2.78137	-0.260796	0.79425	0	0.59565
OTU_12232	Bacteria	Verrucomicrobia	OPB35_soil_group	?	?	?	?	k__Bacteria,p__Verrucomicrobia,c__OPB35_soil_group,o__?,f__?,g__?,s__?	1.09142	1.28527	0.88636	0.523949	4.41885	3.15602	3.47753	2.67805	0	0	1	1	10	0.84837	0.045	1	2.46854	0.358199	1.19531	0.299669	0.764429	0	2.46854	-1.96409	1.05065	-1.8694	0.0615667	0	2.46854	-1.63338	1.06806	-1.5293	0.126189	0	2.46854	-2.32228	1.07935	-2.15155	0.0314324	-1	2.46854
OTU_12238	Bacteria	Ca._Latescibacteria_(WS3)	?	?	?	?	?	k__Bacteria,p__Ca._Latescibacteria_(WS3),c__?,o__?,f__?,g__?,s__?	1.20528	2.69508	0.469757	0.437134	5.52313	4.92953	8.76133	6.09674	0	0	1	1	10	0.897519	0.011	1	3.98987	1.38467	1.40811	0.98335	0.325435	0	3.98987	-2.03848	1.1617	-1.75474	0.0793042	0	3.98987	-2.73782	1.15112	-2.37839	0.0173884	-1	3.98987	-3.42315	1.32424	-2.58498	0.00973842	-1	3.98987
OTU_1224	Bacteria	?	?	?	?	?	?	k__Bacteria,p__?,c__?,o__?,f__?,g__?,s__?	34.5243	16.1939	21.3171	7.32854	6.8437	7.90261	2.02234	2.86183	1	1	0	0	5	0.928969	0.001	1	16.1769	0.691841	0.736604	0.939231	0.347612	0	16.1769	2.32735	0.765023	3.0422	0.00234857	1	16.1769	4.04305	0.86182	4.69129	2.71482e-06	1	16.1769	1.63551	0.768719	2.12758	0.033372	1	16.1769
OTU_12240	Bacteria	Proteobacteria	Deltaproteobacteria	Myxococcales	BIrii41	?	?	k__Bacteria,p__Proteobacteria,c__Deltaproteobacteria,o__Myxococcales,f__BIrii41,g__?,s__?	0	0	0.203253	0.454487	0.875314	0.542998	2.84237	1.4075	0	0	1	1	10	0.923767	0.003	1	0.980234	-0.44847	1.68069	-0.266836	0.789595	0	0.980234	-2.36181	1.56198	-1.51206	0.130518	0	0.980234	-3.9989	1.46736	-2.72524	0.00642546	-1	0.980234	-1.91334	1.56198	-1.22494	0.220597	0	0.980234
OTU_1226	Bacteria	Ca._Microgenomates_(OP11)	Candidatus_Woesebacteria	?	?	?	?	k__Bacteria,p__Ca._Microgenomates_(OP11),c__Candidatus_Woesebacteria,o__?,f__?,g__?,s__?	1.612	2.13407	0.427922	0.587178	15.2835	13.8773	17.3678	7.81261	0	0	1	1	10	0.920368	0.003	1	8.6728	2.12102	1.29397	1.63915	0.101181	0	8.6728	-3.28203	0.936873	-3.50318	0.000459739	-1	8.6728	-3.46355	0.936461	-3.69856	0.000216829	-1	8.6728	-5.40305	1.20261	-4.49277	7.03019e-06	-1	8.6728
OTU_12265	Bacteria	Ca._Peregrinibacteria	Candidatus_Peribacteria	?	?	?	?	k__Bacteria,p__Ca._Peregrinibacteria,c__Candidatus_Peribacteria,o__?,f__?,g__?,s__?	0	0	0.274934	0.614772	0.226984	0.507551	2.46578	2.06477	0	0	0	1	4	0.81529	0.008	1	0.741924	-1.00422	2.37767	-0.422353	0.672767	0	0.741924	-0.596756	2.37889	-0.250854	0.801927	0	0.741924	-3.79237	2.2389	-1.69385	0.0902931	0	0.741924	0.407461	2.37769	0.171368	0.863934	0	0.741924
OTU_12273	Bacteria	Ca._Peregrinibacteria	Candidatus_Peribacteria	?	?	?	?	k__Bacteria,p__Ca._Peregrinibacteria,c__Candidatus_Peribacteria,o__?,f__?,g__?,s__?	0	0	0	0	0	0	1.08757	1.1325	0	0	0	1	4	0.774597	0.035	1	0.271892	0	4.27959	0	1	0	0.271892	0	4.27959	0	1	0	0.271892	-2.615	4.23124	-0.618022	0.536561	0	0.271892	0	4.27969	0	1	0	0.271892
OTU_12277	Bacteria	Acidobacteria	Blastocatellia_(Acidobacteria_group_4)	Blastocatellales	Blastocatellaceae	?	?	k__Bacteria,p__Acidobacteria,c__Blastocatellia_(Acidobacteria_group_4),o__Blastocatellales,f__Blastocatellaceae,g__?,s__?	15.3831	11.0529	6.12631	4.76324	60.1954	49.7116	62.6583	30.1705	0	0	1	1	10	0.922499	0.003	1	36.0908	1.35454	0.657818	2.05913	0.0394814	1	36.0908	-1.95526	0.615311	-3.17768	0.00148459	-1	36.0908	-2.01568	0.61562	-3.27422	0.00105954	-1	36.0908	-3.3098	0.643029	-5.1472	2.64403e-07	-1	36.0908
OTU_12285	Bacteria	Acidobacteria	Solibacteres_(Acidobacteria_group_3)	Solibacterales	Bryobacteraceae	Bryobacter	?	k__Bacteria,p__Acidobacteria,c__Solibacteres_(Acidobacteria_group_3),o__Solibacterales,f__Bryobacteraceae,g__Bryobacter,s__?	5.22604	3.28889	4.16835	2.08404	0.995692	1.37221	1.59347	1.08937	1	1	0	0	5	0.885404	0.003	1	2.99589	0.305706	0.789734	0.3871	0.698682	0	2.99589	2.41404	0.974504	2.4772	0.0132417	1	2.99589	1.74812	0.910482	1.91999	0.0548593	0	2.99589	2.10834	0.979718	2.15198	0.0313987	1	2.99589
OTU_12289	Bacteria	Gemmatimonadetes	Gemmatimonadetes_(class)	Gemmatimonadales	Gemmatimonadaceae	?	?	k__Bacteria,p__Gemmatimonadetes,c__Gemmatimonadetes_(class),o__Gemmatimonadales,f__Gemmatimonadaceae,g__?,s__?	0	0	0	0	0	0	2.85831	1.22302	0	0	0	1	4	1	0.001	1	0.714577	0	2.49288	0	1	0	0.714577	0	2.49288	0	1	0	0.714577	-4.00818	2.35419	-1.70258	0.0886472	0	0.714577	0	2.4929	0	1	0	0.714577
OTU_12291	Bacteria	Acidobacteria	Subgroup_6	?	?	?	?	k__Bacteria,p__Acidobacteria,c__Subgroup_6,o__?,f__?,g__?,s__?	3.78929	3.15191	6.07686	5.73725	16.5896	9.30874	27.2245	9.44725	0	0	1	1	10	0.903441	0.002	1	13.4201	-0.611078	0.674836	-0.905521	0.365189	0	13.4201	-2.11178	0.646179	-3.2681	0.0010827	-1	13.4201	-2.8165	0.639975	-4.40096	1.07773e-05	-1	13.4201	-1.5007	0.61323	-2.44721	0.0143967	-1	13.4201
OTU_12292	Bacteria	Verrucomicrobia	OPB35_soil_group	?	?	?	?	k__Bacteria,p__Verrucomicrobia,c__OPB35_soil_group,o__?,f__?,g__?,s__?	0.15066	0.336886	0.504475	0.801143	2.06403	2.71334	3.53582	1.49721	0	0	1	1	10	0.897628	0.007	1	1.56375	-0.969973	1.58839	-0.610663	0.541422	0	1.56375	-2.87641	1.42784	-2.01453	0.0439543	-1	1.56375	-3.73339	1.39894	-2.66873	0.00761387	-1	1.56375	-1.90644	1.37908	-1.3824	0.166849	0	1.56375
OTU_12293	Bacteria	Bacteroidetes	Chitinophagia	Chitinophagales	Chitinophagaceae	Ferruginibacter	?	k__Bacteria,p__Bacteroidetes,c__Chitinophagia,o__Chitinophagales,f__Chitinophagaceae,g__Ferruginibacter,s__?	0.88832	0.942606	0.549869	1.22954	8.65422	3.49668	11.7006	3.48031	0	0	1	1	10	0.96644	0.001	1	5.44824	0.495662	1.12589	0.440241	0.659763	0	5.44824	-3.22675	0.874636	-3.68925	0.000224916	-1	5.44824	-3.6434	0.870049	-4.18758	2.81939e-05	-1	5.44824	-3.72241	0.941961	-3.95177	7.75749e-05	-1	5.44824
OTU_12299	Bacteria	Acidobacteria	Subgroup_6	?	?	?	?	k__Bacteria,p__Acidobacteria,c__Subgroup_6,o__?,f__?,g__?,s__?	0.15066	0.336886	0	0	0.272785	0.609965	1.36369	0.975592	0	0	0	1	4	0.781311	0.011	1	0.446783	0.705682	2.59101	0.272358	0.785347	0	0.446783	-0.0196897	2.59101	-0.00759924	0.993937	0	0.446783	-2.35701	2.49358	-0.94523	0.344541	0	0.446783	-0.725372	2.59103	-0.279955	0.779512	0	0.446783
OTU_12313	Bacteria	Bacteroidetes	Chitinophagia	Chitinophagales	?	?	?	k__Bacteria,p__Bacteroidetes,c__Chitinophagia,o__Chitinophagales,f__?,g__?,s__?	0.785729	1.09602	0.412401	0.922158	1.31413	1.37916	9.62284	4.29659	0	0	1	1	10	0.900633	0.008	1	3.03377	0.843406	1.3616	0.619421	0.535639	0	3.03377	-0.68452	1.19201	-0.574258	0.565793	0	3.03377	-3.45269	1.08603	-3.17918	0.00147691	-1	3.03377	-1.52793	1.29865	-1.17655	0.239374	0	3.03377
OTU_12315	Bacteria	Proteobacteria	Deltaproteobacteria	Myxococcales	Myxococcaceae	?	?	k__Bacteria,p__Proteobacteria,c__Deltaproteobacteria,o__Myxococcales,f__Myxococcaceae,g__?,s__?	0.468008	1.0465	0	0	0.350419	0.78356	2.29859	1.50334	0	0	0	1	4	0.76808	0.037	1	0.779255	1.29397	2.35081	0.550436	0.58202	0	0.779255	-0.0299939	2.34717	-0.0127788	0.989804	0	0.779255	-2.53514	2.2118	-1.14619	0.251717	0	0.779255	-1.32396	2.34912	-0.563601	0.573026	0	0.779255
OTU_12328	Bacteria	Proteobacteria	Deltaproteobacteria	Myxococcales	?	?	?	k__Bacteria,p__Proteobacteria,c__Deltaproteobacteria,o__Myxococcales,f__?,g__?,s__?	0	0	0	0	1.79643	0.68946	0.449249	0.622473	0	0	1	0	3	0.894399	0.001	1	0.56142	0	2.17526	0	1	0	0.56142	-3.35078	2.03177	-1.6492	0.0991071	0	0.56142	-1.33371	2.17526	-0.613127	0.539793	0	0.56142	-3.47939	2.03178	-1.71249	0.0868069	0	0.56142
OTU_1233	Bacteria	Actinobacteria	Thermoleophilia	Gaiellales	?	?	?	k__Bacteria,p__Actinobacteria,c__Thermoleophilia,o__Gaiellales,f__?,g__?,s__?	31.0742	16.4239	9.82315	7.0962	18.0888	16.1252	1.67207	1.67462	1	0	1	0	6	0.900273	0.005	1	15.1645	1.66251	0.719657	2.31015	0.0208801	1	15.1645	0.788298	0.709293	1.11139	0.266403	0	15.1645	4.18782	0.864033	4.84683	1.25453e-06	1	15.1645	-0.874214	0.726557	-1.20323	0.228888	0	15.1645
OTU_12335	Bacteria	Planctomycetes	OM190	?	?	?	?	k__Bacteria,p__Planctomycetes,c__OM190,o__?,f__?,g__?,s__?	0.676809	1.01001	1.81213	1.53651	3.29128	1.47537	16.5361	7.50271	0	0	1	1	10	0.942587	0.001	1	5.57908	-1.33747	1.02216	-1.30847	0.190712	0	5.57908	-2.14528	0.986588	-2.17444	0.0296719	-1	5.57908	-4.48805	0.936034	-4.79475	1.62876e-06	-1	5.57908	-0.807811	0.794233	-1.0171	0.309108	0	5.57908
OTU_12340	Bacteria	Proteobacteria	Betaproteobacteria	Rhodocyclales	Rhodocyclaceae	Dechloromonas	?	k__Bacteria,p__Proteobacteria,c__Betaproteobacteria,o__Rhodocyclales,f__Rhodocyclaceae,g__Dechloromonas,s__?	0	0	0.224669	0.502375	0	0	1.91898	2.50933	0	0	0	1	4	0.846259	0.015	1	0.535912	-0.448456	2.85556	-0.157047	0.875208	0	0.535912	0	2.85556	0	1	0	0.535912	-3.42469	2.74988	-1.2454	0.212986	0	0.535912	0.42878	2.85559	0.150155	0.880643	0	0.535912
OTU_12344	Bacteria	Acidobacteria	Acidobacteria_clade_RB25	Acidobacteria_group_22	?	?	?	k__Bacteria,p__Acidobacteria,c__Acidobacteria_clade_RB25,o__Acidobacteria_group_22,f__?,g__?,s__?	0	0	0	0	1.31413	1.37916	1.00755	1.64006	0	0	1	1	10	0.774597	0.046	1	0.58042	0	2.57835	0	1	0	0.58042	-2.91339	2.47498	-1.17714	0.239141	0	0.58042	-2.47216	2.50589	-0.986539	0.323869	0	0.58042	-3.04201	2.475	-1.22909	0.219037	0	0.58042
OTU_1235	Bacteria	Firmicutes	Clostridia	Clostridiales	Peptostreptococcaceae	Terrisporobacter	?	k__Bacteria,p__Firmicutes,c__Clostridia,o__Clostridiales,f__Peptostreptococcaceae,g__Terrisporobacter,s__?	0.15066	0.336886	0	0	2.14932	1.48873	1.4119	2.51374	0	0	1	1	10	0.758714	0.047	1	0.927968	0.705687	2.19291	0.321803	0.747602	0	0.927968	-3.01546	2.04208	-1.47667	0.139765	0	0.927968	-2.43289	2.07268	-1.17379	0.240479	0	0.927968	-3.72115	2.04209	-1.82223	0.0684204	0	0.927968
OTU_12351	Bacteria	Proteobacteria	Alphaproteobacteria	Rhizobiales	?	?	?	k__Bacteria,p__Proteobacteria,c__Alphaproteobacteria,o__Rhizobiales,f__?,g__?,s__?	0.994344	1.23447	3.13904	2.38594	0.541725	1.21133	3.25518	3.28364	0	1	0	1	9	0.851864	0.026	1	1.98257	-1.55829	1.22898	-1.26796	0.204812	0	1.98257	0.878692	1.44068	0.609913	0.541919	0	1.98257	-1.64925	1.23649	-1.33381	0.182265	0	1.98257	2.43698	1.34655	1.8098	0.0703267	0	1.98257
OTU_12385	Bacteria	Bacteroidetes	Flavobacteriia	Flavobacteriales	NS9_marine_group	?	?	k__Bacteria,p__Bacteroidetes,c__Flavobacteriia,o__Flavobacteriales,f__NS9_marine_group,g__?,s__?	0	0	0	0	0	0	0.859205	0.875991	0	0	0	1	4	0.774597	0.036	1	0.214801	0	4.27959	0	1	0	0.214801	0	4.27959	0	1	0	0.214801	-2.2765	4.24437	-0.536359	0.591711	0	0.214801	0	4.27969	0	1	0	0.214801
OTU_12392	Bacteria	Acidobacteria	Subgroup_6	?	?	?	?	k__Bacteria,p__Acidobacteria,c__Subgroup_6,o__?,f__?,g__?,s__?	2.88285	2.51429	11.9606	3.23361	7.24664	4.13302	9.31211	2.78471	0	1	0	1	9	0.82306	0.008	1	7.85056	-2.0614	0.601719	-3.42585	0.000612884	-1	7.85056	-1.3784	0.621325	-2.21848	0.026522	-1	7.85056	-1.71119	0.616157	-2.7772	0.00548289	-1	7.85056	0.683	0.526649	1.29688	0.194672	0	7.85056
OTU_12399	Bacteria	Verrucomicrobia	OPB35_soil_group	?	?	?	?	k__Bacteria,p__Verrucomicrobia,c__OPB35_soil_group,o__?,f__?,g__?,s__?	0	0	0	0	0	0	1.05834	1.01365	0	0	0	1	4	0.774597	0.037	1	0.264585	0	4.27959	0	1	0	0.264585	0	4.27959	0	1	0	0.264585	-2.57805	4.23253	-0.609103	0.542456	0	0.264585	0	4.27969	0	1	0	0.264585
OTU_124	Bacteria	Verrucomicrobia	OPB35_soil_group	?	?	?	?	k__Bacteria,p__Verrucomicrobia,c__OPB35_soil_group,o__?,f__?,g__?,s__?	31.8351	10.8812	19.5978	5.23921	55.7663	43.1428	9.6079	11.3134	1	0	1	0	6	0.866006	0.003	1	29.2018	0.698739	0.614901	1.13634	0.255812	0	29.2018	-0.798412	0.605511	-1.31857	0.187311	0	29.2018	1.71102	0.637222	2.68512	0.00725028	1	29.2018	-1.49715	0.610617	-2.45187	0.0142117	-1	29.2018
OTU_1240	Bacteria	Acidobacteria	Solibacteres_(Acidobacteria_group_3)	Solibacterales	Bryobacteraceae	Bryobacter	?	k__Bacteria,p__Acidobacteria,c__Solibacteres_(Acidobacteria_group_3),o__Solibacterales,f__Bryobacteraceae,g__Bryobacter,s__?	14.6083	2.99495	18.2972	7.59322	0.53636	0.804641	0	0	1	1	0	0	5	0.991948	0.001	1	8.36048	-0.341652	0.488697	-0.69911	0.484483	0	8.36048	4.66508	0.946791	4.92725	8.3395e-07	1	8.36048	6.17932	1.0253	6.02683	1.67207e-09	1	8.36048	5.00673	0.942733	5.31086	1.09107e-07	1	8.36048
OTU_1241	Bacteria	Proteobacteria	Alphaproteobacteria	?	?	?	?	k__Bacteria,p__Proteobacteria,c__Alphaproteobacteria,o__?,f__?,g__?,s__?	2.29744	0.844741	3.95361	2.3021	1.38179	1.89242	0	0	1	1	0	0	5	0.858529	0.009	1	1.90821	-0.777889	1.15811	-0.67169	0.501781	0	1.90821	0.737269	1.24283	0.593217	0.553036	0	1.90821	3.51168	1.44193	2.4354	0.0148754	1	1.90821	1.51516	1.20944	1.25278	0.210286	0	1.90821
OTU_12410	Bacteria	Epsilonbacteraeota	Desulfurellia	Desulfurellales	H16	?	?	k__Bacteria,p__Epsilonbacteraeota,c__Desulfurellia,o__Desulfurellales,f__H16,g__?,s__?	5.3049	7.06489	3.19366	2.5334	2.05696	2.41069	16.8692	5.4215	1	0	0	1	7	0.899191	0.017	1	6.85619	0.763536	0.866304	0.881371	0.378117	0	6.85619	1.2942	0.905115	1.42988	0.152752	0	6.85619	-1.63075	0.813886	-2.00366	0.045107	-1	6.85619	0.530669	0.927438	0.572188	0.567195	0	6.85619
OTU_12425	Bacteria	Proteobacteria	Deltaproteobacteria	Myxococcales	Haliangiaceae	Haliangium	?	k__Bacteria,p__Proteobacteria,c__Deltaproteobacteria,o__Myxococcales,f__Haliangiaceae,g__Haliangium,s__?	0	0	0	0	0.757977	0.758354	8.11386	2.23523	0	0	0	1	4	0.956328	0.001	1	2.21796	0	1.57987	0	1	0	2.21796	-2.11321	1.48057	-1.42729	0.153496	0	2.21796	-5.51284	1.31144	-4.20366	2.62636e-05	-1	2.21796	-2.24181	1.48057	-1.51415	0.129988	0	2.21796
OTU_12438	Bacteria	Proteobacteria	Alphaproteobacteria	Sphingomonadales	Sphingomonadaceae	Sphingomonas	?	k__Bacteria,p__Proteobacteria,c__Alphaproteobacteria,o__Sphingomonadales,f__Sphingomonadaceae,g__Sphingomonas,s__?	0.33375	0.746287	2.17593	0.982607	0.950659	1.02933	2.33204	1.20798	0	1	0	1	9	0.88219	0.007	1	1.4481	-2.47496	1.2874	-1.92245	0.054549	0	1.4481	-1.27338	1.38331	-0.92053	0.357296	0	1.4481	-2.57025	1.29743	-1.98104	0.0475868	-1	1.4481	1.20157	1.12126	1.07163	0.283888	0	1.4481
OTU_12443	Bacteria	Acidobacteria	Subgroup_6	?	?	?	?	k__Bacteria,p__Acidobacteria,c__Subgroup_6,o__?,f__?,g__?,s__?	0.468008	1.0465	0	0	10.2224	20.4625	5.96503	3.06616	0	0	1	1	10	0.93526	0.002	1	4.16386	1.29051	1.8358	0.70297	0.482074	0	4.16386	-4.70143	1.60559	-2.92817	0.00340964	-1	4.16386	-3.91128	1.61685	-2.41907	0.0155603	-1	4.16386	-5.99194	1.60832	-3.72559	0.000194858	-1	4.16386
OTU_12448	Bacteria	Acidobacteria	Acidobacteria_group_25	?	?	?	?	k__Bacteria,p__Acidobacteria,c__Acidobacteria_group_25,o__?,f__?,g__?,s__?	0	0	0	0	0.146273	0.327076	1.20376	1.32784	0	0	0	1	4	0.731431	0.035	1	0.337509	0	3.61903	0	1	0	0.337509	-0.596738	3.61903	-0.164889	0.869031	0	0.337509	-2.76959	3.55571	-0.778914	0.43603	0	0.337509	-0.725369	3.61909	-0.200429	0.841145	0	0.337509
OTU_1245	Bacteria	Acidobacteria	Acidobacteria_group_2	?	?	?	?	k__Bacteria,p__Acidobacteria,c__Acidobacteria_group_2,o__?,f__?,g__?,s__?	4.86051	7.00292	1.32262	1.17832	0.700837	1.56712	0.193394	0.432442	1	1	0	0	5	0.836014	0.049	1	1.76934	1.86668	1.52121	1.2271	0.219787	0	1.76934	2.74167	1.6119	1.70089	0.0889629	0	1.76934	4.02547	1.694	2.37632	0.0174864	1	1.76934	0.874998	1.67093	0.52366	0.600515	0	1.76934
OTU_12451	Bacteria	Ca._Omnitrophica_(OP3)	?	?	?	?	?	k__Bacteria,p__Ca._Omnitrophica_(OP3),c__?,o__?,f__?,g__?,s__?	0	0	0	0	0	0	1.26332	1.32122	0	0	0	1	4	0.774597	0.037	1	0.31583	0	4.27959	0	1	0	0.31583	0	4.27959	0	1	0	0.31583	-2.83352	4.22425	-0.670776	0.502363	0	0.31583	0	4.27969	0	1	0	0.31583
OTU_12454	Bacteria	Proteobacteria	Alphaproteobacteria	Rhodospirillales	?	?	?	k__Bacteria,p__Proteobacteria,c__Alphaproteobacteria,o__Rhodospirillales,f__?,g__?,s__?	0.567754	0.797174	0.449338	1.00475	0.175209	0.39178	2.21131	1.19199	0	0	0	1	4	0.806037	0.02	1	0.850903	0.643167	1.83866	0.349803	0.726487	0	0.850903	1.08047	1.84117	0.586836	0.557314	0	0.850903	-1.95716	1.66273	-1.17707	0.239166	0	0.850903	0.437298	1.8731	0.233463	0.815402	0	0.850903
OTU_1246	Bacteria	Proteobacteria	Alphaproteobacteria	Rhizobiales	Rhizobiales_Incertae_Sedis	Rhizomicrobium	?	k__Bacteria,p__Proteobacteria,c__Alphaproteobacteria,o__Rhizobiales,f__Rhizobiales_Incertae_Sedis,g__Rhizomicrobium,s__?	7.26594	8.71247	0.760211	0.447315	0.355784	0.48727	0	0	1	0	0	0	1	0.931052	0.007	1	2.09548	3.30621	1.33659	2.47362	0.0133752	1	2.09548	4.16325	1.44892	2.87335	0.00406139	1	2.09548	5.16955	1.45457	3.554	0.000379416	1	2.09548	0.857033	1.59575	0.537073	0.591217	0	2.09548
OTU_12461	Bacteria	Actinobacteria	MB-A2-108	?	?	?	?	k__Bacteria,p__Actinobacteria,c__MB-A2-108,o__?,f__?,g__?,s__?	0	0	0	0	0.553832	0.525469	1.1049	0.713609	0	0	1	1	10	0.83666	0.015	1	0.414682	0	2.38311	0	1	0	0.414682	-1.69242	2.35314	-0.71922	0.472005	0	0.414682	-2.6338	2.29381	-1.14822	0.250877	0	0.414682	-1.82104	2.35315	-0.773871	0.439007	0	0.414682
OTU_12465	Bacteria	Bacteroidetes	Chitinophagia	Chitinophagales	Chitinophagaceae	?	?	k__Bacteria,p__Bacteroidetes,c__Chitinophagia,o__Chitinophagales,f__Chitinophagaceae,g__?,s__?	0.52615	0.733039	0.836122	1.48902	3.57606	3.72688	12.2096	5.55721	0	0	1	1	10	0.910221	0.005	1	4.28698	-0.755242	1.36565	-0.553026	0.580245	0	4.28698	-2.70489	1.2596	-2.14741	0.0317606	-1	4.28698	-4.45751	1.22886	-3.62735	0.000286347	-1	4.28698	-1.94965	1.1256	-1.7321	0.0832558	0	4.28698
OTU_12466	Bacteria	Proteobacteria	Deltaproteobacteria	Myxococcales	Blfdi19	?	?	k__Bacteria,p__Proteobacteria,c__Deltaproteobacteria,o__Myxococcales,f__Blfdi19,g__?,s__?	0	0	0.183504	0.410327	0	0	1.04676	0.709884	0	0	0	1	4	0.825029	0.005	1	0.307565	-0.448453	3.17836	-0.141096	0.887794	0	0.307565	0	3.17836	0	1	0	0.307565	-2.56529	3.11528	-0.823453	0.41025	0	0.307565	0.42878	3.1784	0.134904	0.892688	0	0.307565
OTU_1247	Bacteria	Proteobacteria	Gammaproteobacteria	Xanthomonadales	Solimonadaceae	Polycyclovorans	?	k__Bacteria,p__Proteobacteria,c__Gammaproteobacteria,o__Xanthomonadales,f__Solimonadaceae,g__Polycyclovorans,s__?	15.0709	9.85354	3.86078	1.49295	3.11263	3.96687	0.446345	0.620184	1	1	0	0	5	0.917473	0.008	1	5.62266	1.97324	0.805536	2.4496	0.0143016	1	5.62266	2.22365	0.82436	2.69742	0.00698783	1	5.62266	5.07628	1.1769	4.31328	1.60852e-05	1	5.62266	0.250409	0.865444	0.289341	0.77232	0	5.62266
OTU_12475	Bacteria	Bacteroidetes	Chitinophagia	Chitinophagales	Chitinophagaceae	?	?	k__Bacteria,p__Bacteroidetes,c__Chitinophagia,o__Chitinophagales,f__Chitinophagaceae,g__?,s__?	0	0	1.8343	1.03698	3.46554	1.78894	1.72125	1.75361	0	1	1	0	8	0.868819	0.009	1	1.75527	-3.38839	1.33633	-2.5356	0.0112255	-1	1.75527	-4.26728	1.30675	-3.26556	0.0010925	-1	1.75527	-3.28416	1.36031	-2.41428	0.0157663	-1	1.75527	-0.878889	1.03625	-0.848142	0.396359	0	1.75527
OTU_12478	Bacteria	Acidobacteria	Subgroup_6	?	?	?	?	k__Bacteria,p__Acidobacteria,c__Subgroup_6,o__?,f__?,g__?,s__?	12.6555	7.48327	9.28589	12.5187	14.5643	10.9983	38.2465	7.6982	0	0	1	1	10	0.840522	0.048	1	18.688	0.485803	0.657694	0.738646	0.460122	0	18.688	-0.214256	0.647813	-0.330737	0.740843	0	18.688	-1.59871	0.635104	-2.51724	0.0118277	-1	18.688	-0.700059	0.654762	-1.06918	0.284988	0	18.688
OTU_1248	Bacteria	Acidobacteria	Solibacteres_(Acidobacteria_group_3)	Solibacterales	PAUC26f	?	?	k__Bacteria,p__Acidobacteria,c__Solibacteres_(Acidobacteria_group_3),o__Solibacterales,f__PAUC26f,g__?,s__?	10.5266	4.22662	16.963	9.44218	4.24764	6.23402	1.56434	1.2328	1	1	0	0	5	0.908556	0.004	1	8.32539	-0.67834	0.757761	-0.89519	0.370685	0	8.32539	1.29496	0.804714	1.60922	0.107568	0	8.32539	2.78127	0.92051	3.02144	0.00251574	1	8.32539	1.9733	0.794497	2.48371	0.013002	1	8.32539
OTU_1249	Bacteria	Proteobacteria	Alphaproteobacteria	Rhizobiales	?	?	?	k__Bacteria,p__Proteobacteria,c__Alphaproteobacteria,o__Rhizobiales,f__?,g__?,s__?	8.68622	6.85217	27.5309	7.40959	13.3405	10.0667	27.4444	7.34906	0	1	0	1	9	0.844953	0.002	1	19.2505	-1.61947	0.558486	-2.89976	0.00373451	-1	19.2505	-0.59662	0.573504	-1.04031	0.298197	0	19.2505	-1.62065	0.561234	-2.88765	0.00388135	-1	19.2505	1.02285	0.545178	1.87618	0.0606304	0	19.2505
OTU_12491	Bacteria	Ca._Latescibacteria_(WS3)	?	?	?	?	?	k__Bacteria,p__Ca._Latescibacteria_(WS3),c__?,o__?,f__?,g__?,s__?	0.166875	0.373143	0.286253	0.392478	6.56475	5.04283	8.06823	10.7766	0	0	1	1	10	0.934327	0.001	1	3.77153	-0.443187	1.64596	-0.269259	0.787731	0	3.77153	-4.61143	1.39587	-3.30364	0.000954392	-1	3.77153	-4.93989	1.39307	-3.54605	0.000391055	-1	3.77153	-4.16825	1.3931	-2.99206	0.00277102	-1	3.77153
OTU_12494	Bacteria	Verrucomicrobia	OPB35_soil_group	?	?	?	?	k__Bacteria,p__Verrucomicrobia,c__OPB35_soil_group,o__?,f__?,g__?,s__?	2.70216	2.35378	0.980679	0.591298	12.5014	13.0405	6.7475	4.23619	0	0	1	1	10	0.916188	0.003	1	5.73293	1.44357	0.973179	1.48336	0.137979	0	5.73293	-2.14667	0.788121	-2.72378	0.00645402	-1	5.73293	-1.2961	0.809027	-1.60205	0.109144	0	5.73293	-3.59024	0.913928	-3.92836	8.55276e-05	-1	5.73293
OTU_12496	Bacteria	Ca._Microgenomates_(OP11)	Candidatus_Woesebacteria	?	?	?	?	k__Bacteria,p__Ca._Microgenomates_(OP11),c__Candidatus_Woesebacteria,o__?,f__?,g__?,s__?	0	0	0	0	0.81451	1.21242	2.15307	1.73142	0	0	1	1	10	0.774597	0.047	1	0.741895	0	2.41954	0	1	0	0.741895	-2.18229	2.35253	-0.927638	0.353595	0	0.741895	-3.60178	2.28779	-1.57435	0.115406	0	0.741895	-2.31091	2.35254	-0.982303	0.32595	0	0.741895
OTU_1250	Bacteria	Proteobacteria	Gammaproteobacteria	Legionellales	Coxiellaceae	Aquicella	?	k__Bacteria,p__Proteobacteria,c__Gammaproteobacteria,o__Legionellales,f__Coxiellaceae,g__Aquicella,s__?	18.6987	18.1594	23.4309	5.75679	6.63392	4.4129	12.1571	5.88966	1	1	0	0	5	0.831594	0.042	1	15.2302	-0.335165	0.638049	-0.525297	0.599377	0	15.2302	1.48536	0.673289	2.20613	0.0273749	1	15.2302	0.611059	0.654823	0.933167	0.350734	0	15.2302	1.82053	0.668843	2.72191	0.00649065	1	15.2302
OTU_12500	Bacteria	Acidobacteria	Acidobacteria_group_21	?	?	?	?	k__Bacteria,p__Acidobacteria,c__Acidobacteria_group_21,o__?,f__?,g__?,s__?	0	0	0	0	0	0	1.30403	1.39123	0	0	0	1	4	0.774597	0.037	1	0.326008	0	4.27959	0	1	0	0.326008	0	4.27959	0	1	0	0.326008	-2.87712	4.22297	-0.681301	0.495681	0	0.326008	0	4.27969	0	1	0	0.326008
OTU_12515	Bacteria	Bacteroidetes	Chitinophagia	Chitinophagales	Chitinophagaceae	?	?	k__Bacteria,p__Bacteroidetes,c__Chitinophagia,o__Chitinophagales,f__Chitinophagaceae,g__?,s__?	0.166875	0.373143	0.148786	0.332695	0.680951	1.52265	1.70098	0.813468	0	0	0	1	4	0.794075	0.043	1	0.674399	0.128607	2.09666	0.0613389	0.951089	0	0.674399	-1.30295	2.04601	-0.636822	0.524241	0	0.674399	-2.6888	1.95734	-1.37371	0.169533	0	0.674399	-1.43155	2.04603	-0.699676	0.48413	0	0.674399
OTU_12516	Bacteria	Proteobacteria	Deltaproteobacteria	Myxococcales	?	?	?	k__Bacteria,p__Proteobacteria,c__Deltaproteobacteria,o__Myxococcales,f__?,g__?,s__?	0	0	0	0	0.146273	0.327076	2.09058	2.32992	0	0	0	1	4	0.864688	0.005	1	0.559212	0	2.79358	0	1	0	0.559212	-0.596752	2.79358	-0.213616	0.830847	0	0.559212	-3.56191	2.6814	-1.32837	0.184054	0	0.559212	-0.725371	2.79361	-0.259654	0.795131	0	0.559212
OTU_12517	Bacteria	Chloroflexi	Ardenticatenia	?	?	?	?	k__Bacteria,p__Chloroflexi,c__Ardenticatenia,o__?,f__?,g__?,s__?	0	0	0	0	0.146273	0.327076	0.851945	0.853269	0	0	0	1	4	0.715597	0.036	1	0.249554	0	3.9268	0	1	0	0.249554	-0.596735	3.9268	-0.151965	0.879215	0	0.249554	-2.26527	3.8889	-0.582496	0.560233	0	0.249554	-0.725369	3.92687	-0.184719	0.853449	0	0.249554
OTU_12521	Bacteria	Armatimonadetes	Armatimonadetes_Group_4	?	?	?	?	k__Bacteria,p__Armatimonadetes,c__Armatimonadetes_Group_4,o__?,f__?,g__?,s__?	0.15066	0.336886	0	0	0	0	1.25325	1.3155	0	0	0	1	4	0.731855	0.032	1	0.350978	0.705686	3.58609	0.196785	0.843996	0	0.350978	0.557391	3.58609	0.155432	0.876481	0	0.350978	-2.24656	3.5202	-0.638191	0.523349	0	0.350978	0	3.58614	0	1	0	0.350978
OTU_12527	Bacteria	Actinobacteria	Actinobacteria_(class)	Propionibacteriales	Nocardioidaceae	?	?	k__Bacteria,p__Actinobacteria,c__Actinobacteria_(class),o__Propionibacteriales,f__Nocardioidaceae,g__?,s__?	0	0	0	0	0	0	0.7022	0.650613	0	0	0	1	4	0.774597	0.028	1	0.17555	0	4.27959	0	1	0	0.17555	0	4.27959	0	1	0	0.17555	-1.97614	4.25884	-0.464008	0.642642	0	0.17555	0	4.27969	0	1	0	0.17555
OTU_1254	Bacteria	Chlorobi	Chlorobia	Chlorobiales	?	?	?	k__Bacteria,p__Chlorobi,c__Chlorobia,o__Chlorobiales,f__?,g__?,s__?	3.96471	3.76036	0.183504	0.410327	9.56903	5.39601	2.70997	2.03719	1	0	1	0	6	0.907668	0.01	1	4.1068	4.01639	1.18617	3.38601	0.000709173	1	4.1068	-1.2692	0.786302	-1.61414	0.106497	0	4.1068	0.506725	0.859981	0.589228	0.555708	0	4.1068	-5.2856	1.16093	-4.55292	5.29068e-06	-1	4.1068
OTU_12545	Bacteria	Bacteroidetes	Chitinophagia	Chitinophagales	?	?	?	k__Bacteria,p__Bacteroidetes,c__Chitinophagia,o__Chitinophagales,f__?,g__?,s__?	0	0	0.137467	0.307386	0	0	1.49459	1.21851	0	0	0	1	4	0.85593	0.004	1	0.408014	-0.448455	2.97057	-0.150966	0.880003	0	0.408014	0	2.97057	0	1	0	0.408014	-3.07594	2.88054	-1.06783	0.285595	0	0.408014	0.42878	2.9706	0.144341	0.885231	0	0.408014
OTU_12558	Bacteria	Acidobacteria	Subgroup_6	?	?	?	?	k__Bacteria,p__Acidobacteria,c__Subgroup_6,o__?,f__?,g__?,s__?	0.685983	1.01529	0.137467	0.307386	0.146273	0.327076	3.00934	2.64759	0	0	0	1	4	0.77784	0.04	1	0.994766	1.54556	1.92893	0.801251	0.422986	0	0.994766	1.39726	1.92893	0.724371	0.468838	0	0.994766	-2.09152	1.74356	-1.19957	0.230307	0	0.994766	-0.148296	1.99559	-0.0743119	0.940762	0	0.994766
OTU_1258	Bacteria	Proteobacteria	Deltaproteobacteria	Myxococcales	Polyangiaceae	?	?	k__Bacteria,p__Proteobacteria,c__Deltaproteobacteria,o__Myxococcales,f__Polyangiaceae,g__?,s__?	2.81482	1.46979	1.47506	1.0725	2.58627	2.08882	5.53633	1.16062	1	0	0	1	7	0.820246	0.04	1	3.10312	0.889755	0.831636	1.06989	0.284671	0	3.10312	0.0576419	0.775852	0.074295	0.940776	0	3.10312	-0.974161	0.730988	-1.33266	0.182642	0	3.10312	-0.832113	0.836265	-0.995036	0.319719	0	3.10312
OTU_12589	Bacteria	Bacteroidetes	Chitinophagia	Chitinophagales	Chitinophagaceae	Terrimonas	?	k__Bacteria,p__Bacteroidetes,c__Chitinophagia,o__Chitinophagales,f__Chitinophagaceae,g__Terrimonas,s__?	0.404672	0.904874	0.362136	0.519284	2.04028	1.15283	1.71692	1.61074	0	0	1	1	10	0.864553	0.009	1	1.131	0.13962	1.6452	0.0848654	0.932368	0	1.131	-2.37042	1.44309	-1.6426	0.100466	0	1.131	-2.1206	1.465	-1.44751	0.147754	0	1.131	-2.51004	1.44339	-1.73899	0.082037	0	1.131
OTU_1259	Bacteria	Proteobacteria	Deltaproteobacteria	Myxococcales	Sandaracinaceae	?	?	k__Bacteria,p__Proteobacteria,c__Deltaproteobacteria,o__Myxococcales,f__Sandaracinaceae,g__?,s__?	0	0	0.137467	0.307386	4.11079	7.98386	8.2202	2.09516	0	0	1	1	10	0.832035	0.018	1	3.11712	-0.44846	1.85976	-0.241139	0.809447	0	3.11712	-4.56595	1.65072	-2.76603	0.00567424	-1	3.11712	-5.53364	1.63763	-3.37905	0.000727375	-1	3.11712	-4.11749	1.65073	-2.49435	0.0126189	-1	3.11712
OTU_12597	Bacteria	Ca._Parcubacteria	?	?	?	?	?	k__Bacteria,p__Ca._Parcubacteria,c__?,o__?,f__?,g__?,s__?	0	0	0	0	0	0	0.801067	0.85226	0	0	0	1	4	0.774597	0.035	1	0.200267	0	4.27959	0	1	0	0.200267	0	4.27959	0	1	0	0.200267	-2.1824	4.24859	-0.513676	0.607478	0	0.200267	0	4.27969	0	1	0	0.200267
OTU_126	Bacteria	Bacteroidetes	Chitinophagia	Chitinophagales	Chitinophagaceae	Terrimonas	?	k__Bacteria,p__Bacteroidetes,c__Chitinophagia,o__Chitinophagales,f__Chitinophagaceae,g__Terrimonas,s__?	43.8197	25.557	42.3682	29.6606	81.8397	56.902	221.909	70.7313	0	0	1	1	10	0.882593	0.006	1	97.4842	0.0493167	0.5096	0.0967754	0.922905	0	97.4842	-0.90272	0.50594	-1.78424	0.0743843	0	97.4842	-2.33726	0.502961	-4.647	3.36796e-06	-1	97.4842	-0.952037	0.505472	-1.88346	0.0596378	0	97.4842
OTU_1260	Bacteria	Proteobacteria	Deltaproteobacteria	Myxococcales	FFCH16767	?	?	k__Bacteria,p__Proteobacteria,c__Deltaproteobacteria,o__Myxococcales,f__FFCH16767,g__?,s__?	0	0	0.224669	0.502375	0	0	4.98846	5.49334	0	0	0	1	4	0.874941	0.005	1	1.30328	-0.448461	2.34746	-0.191041	0.848494	0	1.30328	0	2.34746	0	1	0	1.30328	-4.81871	2.18391	-2.20646	0.0273515	-1	1.30328	0.428781	2.34748	0.182656	0.855068	0	1.30328
OTU_12615	Bacteria	Proteobacteria	Deltaproteobacteria	Myxococcales	Nannocystaceae	Nannocystis	?	k__Bacteria,p__Proteobacteria,c__Deltaproteobacteria,o__Myxococcales,f__Nannocystaceae,g__Nannocystis,s__?	0	0	0	0	0.447994	0.63723	1.61664	1.09961	0	0	0	1	4	0.791462	0.008	1	0.516158	0	2.51168	0	1	0	0.516158	-1.19668	2.50826	-0.477095	0.633294	0	0.516158	-3.17755	2.40018	-1.32388	0.185543	0	0.516158	-1.32529	2.50828	-0.528368	0.597244	0	0.516158
OTU_12622	Bacteria	Actinobacteria	Thermoleophilia	Solirubrobacterales	Solirubrobacteraceae	Solirubrobacter	?	k__Bacteria,p__Actinobacteria,c__Thermoleophilia,o__Solirubrobacterales,f__Solirubrobacteraceae,g__Solirubrobacter,s__?	0	0	0.203253	0.454487	1.61659	2.15416	4.18417	3.66372	0	0	1	1	10	0.822376	0.015	1	1.501	-0.448463	1.9217	-0.233368	0.815475	0	1.501	-3.20693	1.76419	-1.81779	0.0690964	0	1.501	-4.54958	1.7235	-2.63973	0.00829715	-1	1.501	-2.75847	1.7642	-1.56358	0.117917	0	1.501
OTU_12623	Bacteria	Proteobacteria	Gammaproteobacteria	HTA4	?	?	?	k__Bacteria,p__Proteobacteria,c__Gammaproteobacteria,o__HTA4,f__?,g__?,s__?	0	0	0	0	1.8712	2.19427	1.62098	2.57822	0	0	1	1	10	0.774597	0.041	1	0.873045	0	2.46732	0	1	0	0.873045	-3.3961	2.34037	-1.4511	0.146752	0	0.873045	-3.20372	2.35262	-1.36176	0.173273	0	0.873045	-3.52472	2.34038	-1.50605	0.132056	0	0.873045
OTU_12631	Bacteria	Proteobacteria	Betaproteobacteria	Nitrosomonadales	Nitrosomonadaceae	?	?	k__Bacteria,p__Proteobacteria,c__Betaproteobacteria,o__Nitrosomonadales,f__Nitrosomonadaceae,g__?,s__?	0.15066	0.336886	0	0	0.731365	1.63538	3.38584	3.25264	0	0	0	1	4	0.79666	0.011	1	1.06697	0.705688	2.34478	0.300961	0.763444	0	1.06697	-1.55045	2.2798	-0.680079	0.496455	0	1.06697	-3.6795	2.19098	-1.67939	0.0930766	0	1.06697	-2.25613	2.27982	-0.989611	0.322364	0	1.06697
OTU_12650	Bacteria	Armatimonadetes	Fimbriimonadia	Fimbriimonadales	Fimbriimonadaceae	?	?	k__Bacteria,p__Armatimonadetes,c__Fimbriimonadia,o__Fimbriimonadales,f__Fimbriimonadaceae,g__?,s__?	0.234004	0.523249	0.183504	0.410327	0.467755	0.67325	1.3521	0.661107	0	0	0	1	4	0.777385	0.018	1	0.559342	0.128604	1.95425	0.0658073	0.947531	0	0.559342	-0.999568	1.92589	-0.519017	0.603749	0	0.559342	-2.33911	1.8241	-1.28234	0.199724	0	0.559342	-1.12817	1.9259	-0.585791	0.558016	0	0.559342
OTU_12665	Bacteria	Bacteroidetes	Sphingobacteriia	Sphingobacteriales	env.OPS_17	?	?	k__Bacteria,p__Bacteroidetes,c__Sphingobacteriia,o__Sphingobacteriales,f__env.OPS_17,g__?,s__?	0.317535	0.435746	0.286253	0.392478	0	0	1.80851	1.53872	0	0	0	1	4	0.774444	0.046	1	0.603075	0.128986	2.08576	0.0618415	0.950689	0	0.603075	1.12699	2.08752	0.539872	0.589285	0	0.603075	-2.19293	1.94412	-1.12798	0.25933	0	0.603075	0.998008	2.08745	0.4781	0.632579	0	0.603075
OTU_12667	Bacteria	Verrucomicrobia	OPB35_soil_group	?	?	?	?	k__Bacteria,p__Verrucomicrobia,c__OPB35_soil_group,o__?,f__?,g__?,s__?	1.88248	1.664	2.83406	1.986	0.180575	0.403778	0	0	1	1	0	0	5	0.877782	0.002	1	1.22428	-0.584213	1.4145	-0.413017	0.679594	0	1.22428	2.81016	1.64364	1.70972	0.0873179	0	1.22428	3.22737	1.64364	1.96355	0.0495824	1	1.22428	3.39438	1.61808	2.09778	0.0359246	1	1.22428
OTU_1267	Bacteria	Gemmatimonadetes	Gemmatimonadetes_(class)	Gemmatimonadales	Gemmatimonadaceae	?	?	k__Bacteria,p__Gemmatimonadetes,c__Gemmatimonadetes_(class),o__Gemmatimonadales,f__Gemmatimonadaceae,g__?,s__?	0.67449	1.50821	0.947944	0.739417	4.98261	7.55998	6.85557	8.67462	0	0	1	1	10	0.889675	0.039	1	3.36515	-0.661173	1.49709	-0.441639	0.65875	0	3.36515	-2.98555	1.39648	-2.1379	0.0325247	-1	3.36515	-3.4739	1.39004	-2.49914	0.0124495	-1	3.36515	-2.32437	1.29597	-1.79355	0.0728857	0	3.36515
OTU_12673	Bacteria	Bacteroidetes	Sphingobacteriia	Sphingobacteriales	AKYH767	?	?	k__Bacteria,p__Bacteroidetes,c__Sphingobacteriia,o__Sphingobacteriales,f__AKYH767,g__?,s__?	2.33994	1.30778	1.77494	1.61534	0.507423	0.791871	0.644062	0.599553	1	1	0	0	5	0.883941	0.006	1	1.31659	0.458305	1.04993	0.436512	0.662466	0	1.31659	2.05023	1.25609	1.63223	0.10263	0	1.31659	1.84058	1.25854	1.46246	0.143614	0	1.31659	1.59193	1.27365	1.24989	0.21134	0	1.31659
OTU_12683	Bacteria	Proteobacteria	Deltaproteobacteria	Myxococcales	Haliangiaceae	Haliangium	?	k__Bacteria,p__Proteobacteria,c__Deltaproteobacteria,o__Myxococcales,f__Haliangiaceae,g__Haliangium,s__?	0	0	0	0	0	0	1.19218	1.08909	0	0	0	1	4	0.774597	0.035	1	0.298045	0	4.27959	0	1	0	0.298045	0	4.27959	0	1	0	0.298045	-2.75389	4.22668	-0.651551	0.514691	0	0.298045	0	4.27969	0	1	0	0.298045
OTU_1270	Bacteria	Proteobacteria	Betaproteobacteria	SC-I-84	?	?	?	k__Bacteria,p__Proteobacteria,c__Betaproteobacteria,o__SC-I-84,f__?,g__?,s__?	5.35739	3.19643	9.47487	3.36574	1.77356	2.49719	3.56486	2.09214	1	1	0	0	5	0.857518	0.009	1	5.04267	-0.849569	0.716621	-1.18552	0.235811	0	5.04267	1.50687	0.832367	1.81035	0.0702419	0	5.04267	0.585901	0.776996	0.754058	0.450814	0	5.04267	2.35644	0.809592	2.91066	0.00360671	1	5.04267
OTU_12708	Bacteria	Planctomycetes	Pla4_lineage	?	?	?	?	k__Bacteria,p__Planctomycetes,c__Pla4_lineage,o__?,f__?,g__?,s__?	0.15066	0.336886	0	0	0.146273	0.327076	2.19529	2.28488	0	0	0	1	4	0.726989	0.037	1	0.623055	0.705686	2.74386	0.257187	0.797034	0	0.623055	-0.0196856	2.74386	-0.00717442	0.994276	0	0.623055	-3.06036	2.62744	-1.16477	0.244114	0	0.623055	-0.725371	2.74388	-0.264359	0.791503	0	0.623055
OTU_12714	Bacteria	Acidobacteria	Blastocatellia_(Acidobacteria_group_4)	Blastocatellales	Blastocatellaceae	DS-100	?	k__Bacteria,p__Acidobacteria,c__Blastocatellia_(Acidobacteria_group_4),o__Blastocatellales,f__Blastocatellaceae,g__DS-100,s__?	0.202336	0.452437	1.29155	0.855893	0.321482	0.44317	1.31713	1.11108	0	1	0	1	9	0.816225	0.017	1	0.783126	-2.3198	1.56914	-1.47839	0.139304	0	0.783126	-0.585887	1.73236	-0.338202	0.735211	0	0.783126	-2.30993	1.59045	-1.45237	0.146398	0	0.783126	1.73392	1.56475	1.10811	0.267815	0	0.783126
OTU_1272	Bacteria	Chloroflexi	Chloroflexia	Chloroflexales	Roseiflexaceae	Roseiflexus	?	k__Bacteria,p__Chloroflexi,c__Chloroflexia,o__Chloroflexales,f__Roseiflexaceae,g__Roseiflexus,s__?	1.34502	1.25673	4.11516	2.78017	0.453967	1.0151	0.193394	0.432442	1	1	0	0	5	0.845698	0.014	1	1.52689	-1.62203	1.27987	-1.26734	0.205032	0	1.52689	1.7311	1.53753	1.1259	0.260209	0	1.52689	2.16046	1.54286	1.40029	0.161427	0	1.52689	3.35314	1.46732	2.28521	0.0223005	1	1.52689
OTU_12720	Bacteria	Planctomycetes	vadinHA49	?	?	?	?	k__Bacteria,p__Planctomycetes,c__vadinHA49,o__?,f__?,g__?,s__?	0.551539	0.527165	0	0	3.25256	3.60519	1.54117	1.17431	0	0	1	1	10	0.898407	0.003	1	1.33632	1.78541	1.61361	1.10647	0.268522	0	1.33632	-2.49657	1.37911	-1.81027	0.0702544	0	1.33632	-1.45339	1.43826	-1.01052	0.312246	0	1.33632	-4.28198	1.42302	-3.00908	0.00262041	-1	1.33632
OTU_12723	Bacteria	Verrucomicrobia	Spartobacteria	Chthoniobacterales	Chthoniobacteraceae	Chthoniobacter	?	k__Bacteria,p__Verrucomicrobia,c__Spartobacteria,o__Chthoniobacterales,f__Chthoniobacteraceae,g__Chthoniobacter,s__?	3.16419	1.90726	3.57866	1.74962	27.2216	25.6554	8.99368	5.54685	0	0	1	1	10	0.91817	0.001	1	10.7395	-0.233418	0.771901	-0.302394	0.762352	0	10.7395	-3.10941	0.714451	-4.35217	1.34796e-05	-1	10.7395	-1.54221	0.738468	-2.08839	0.0367629	-1	10.7395	-2.87599	0.694253	-4.14257	3.43433e-05	-1	10.7395
OTU_1275	Bacteria	Planctomycetes	Planctomycetacia	Planctomycetales	Planctomycetaceae	?	?	k__Bacteria,p__Planctomycetes,c__Planctomycetacia,o__Planctomycetales,f__Planctomycetaceae,g__?,s__?	8.5066	4.82135	29.1881	17.9717	3.72141	7.84078	0.197717	0.442109	1	1	0	0	5	0.951747	0.001	1	10.4035	-1.78136	0.962466	-1.85083	0.0641933	0	10.4035	1.29664	1.01629	1.27586	0.202004	0	10.4035	4.82486	1.3214	3.65132	0.000260898	1	10.4035	3.07801	0.998905	3.08138	0.00206043	1	10.4035
OTU_12763	Bacteria	Ca._Microgenomates_(OP11)	Candidatus_Woesebacteria	?	?	?	?	k__Bacteria,p__Ca._Microgenomates_(OP11),c__Candidatus_Woesebacteria,o__?,f__?,g__?,s__?	0	0	0	0	0.146273	0.327076	0.844716	0.839999	0	0	0	1	4	0.715149	0.041	1	0.247747	0	3.93338	0	1	0	0.247747	-0.596735	3.93338	-0.15171	0.879415	0	0.247747	-2.25363	3.89611	-0.578432	0.562973	0	0.247747	-0.725369	3.93346	-0.18441	0.853692	0	0.247747
OTU_12765	Bacteria	Acidobacteria	Blastocatellia_(Acidobacteria_group_4)	Blastocatellales	Blastocatellaceae	?	?	k__Bacteria,p__Acidobacteria,c__Blastocatellia_(Acidobacteria_group_4),o__Blastocatellales,f__Blastocatellaceae,g__?,s__?	0.15066	0.336886	0.406506	0.908975	2.23528	3.05107	2.31907	2.04479	0	0	1	1	10	0.844274	0.02	1	1.27788	-0.456856	1.85944	-0.245695	0.805918	0	1.27788	-3.09718	1.67832	-1.8454	0.0649789	0	1.27788	-3.13804	1.68234	-1.86528	0.0621417	0	1.27788	-2.64033	1.67558	-1.57577	0.115078	0	1.27788
OTU_12784	Bacteria	Chloroflexi	Chloroflexi_Subdivision_2	?	?	?	?	k__Bacteria,p__Chloroflexi,c__Chloroflexi_Subdivision_2,o__?,f__?,g__?,s__?	0.15066	0.336886	0	0	6.96334	7.5408	1.86256	2.26241	0	0	1	1	10	0.940688	0.002	1	2.24414	0.705684	1.73373	0.407032	0.683984	0	2.24414	-4.71225	1.49437	-3.15334	0.00161413	-1	2.24414	-2.8325	1.55412	-1.82258	0.0683667	0	2.24414	-5.41793	1.49437	-3.62556	0.000288339	-1	2.24414
OTU_12787	Bacteria	Actinobacteria	Thermoleophilia	Solirubrobacterales	?	?	?	k__Bacteria,p__Actinobacteria,c__Thermoleophilia,o__Solirubrobacterales,f__?,g__?,s__?	0.166875	0.373143	0	0	0.860918	0.822064	1.8333	1.87201	0	0	1	1	10	0.811894	0.024	1	0.715274	0.705683	2.07519	0.340056	0.733814	0	0.715274	-1.65764	1.99162	-0.832307	0.405236	0	0.715274	-2.80683	1.92889	-1.45515	0.145627	0	0.715274	-2.36332	1.99163	-1.18663	0.235375	0	0.715274
OTU_12803	Bacteria	Acidobacteria	Acidobacteria_clade_RB25	Acidobacteria_group_22	?	?	?	k__Bacteria,p__Acidobacteria,c__Acidobacteria_clade_RB25,o__Acidobacteria_group_22,f__?,g__?,s__?	0.317535	0.435746	0.203253	0.454487	7.6368	13.0745	16.9403	6.41333	0	0	1	1	10	0.938789	0.002	1	6.27446	0.700833	1.62729	0.430674	0.666705	0	6.27446	-4.30135	1.36712	-3.14629	0.00165357	-1	6.27446	-5.42929	1.3574	-3.99978	6.34024e-05	-1	6.27446	-5.00218	1.36981	-3.65173	0.000260482	-1	6.27446
OTU_12833	Bacteria	Epsilonbacteraeota	Desulfurellia	Desulfurellales	H16	?	?	k__Bacteria,p__Epsilonbacteraeota,c__Desulfurellia,o__Desulfurellales,f__H16,g__?,s__?	83.8827	15.0901	22.0293	16.9957	20.1434	19.011	58.2193	25.2595	1	0	0	1	7	0.878147	0.002	1	46.0687	1.94044	0.583083	3.3279	0.00087504	1	46.0687	2.03965	0.585891	3.48129	0.000499012	1	46.0687	0.525656	0.575153	0.913941	0.360748	0	46.0687	0.099215	0.596202	0.166412	0.867833	0	46.0687
OTU_12870	Bacteria	Proteobacteria	Deltaproteobacteria	Myxococcales	mle1-27	?	?	k__Bacteria,p__Proteobacteria,c__Deltaproteobacteria,o__Myxococcales,f__mle1-27,g__?,s__?	0	0	0.699297	1.19215	0.407559	0.564071	2.20689	1.17885	0	0	0	1	4	0.816076	0.02	1	0.828435	-1.98317	1.8055	-1.09841	0.272027	0	0.828435	-1.18953	1.884	-0.631384	0.52779	0	0.828435	-3.63191	1.71502	-2.1177	0.0342005	-1	0.828435	0.793642	1.80088	0.440698	0.659432	0	0.828435
OTU_12878	Bacteria	Firmicutes	Bacilli	Bacillales	Paenibacillaceae	Paenibacillus	?	k__Bacteria,p__Firmicutes,c__Bacilli,o__Bacillales,f__Paenibacillaceae,g__Paenibacillus,s__?	0.587	0.556116	0	0	0	0	0	0	1	0	0	0	1	0.774597	0.023	1	0.14675	1.85086	4.2634	0.434127	0.664196	0	0.14675	1.70256	4.2634	0.399344	0.68964	0	0.14675	1.54269	4.2634	0.361845	0.717468	0	0.14675	0	4.27969	0	1	0	0.14675
OTU_12919	Bacteria	Proteobacteria	Alphaproteobacteria	Rhizobiales	Bradyrhizobiaceae	Bradyrhizobium	?	k__Bacteria,p__Proteobacteria,c__Alphaproteobacteria,o__Rhizobiales,f__Bradyrhizobiaceae,g__Bradyrhizobium,s__?	2.48266	1.55067	0.386757	0.530738	0	0	0	0	1	0	0	0	1	0.930169	0.001	1	0.717354	2.76903	1.93191	1.43332	0.151767	0	0.717354	3.78521	1.93434	1.95685	0.0503654	0	0.717354	3.62534	1.93434	1.8742	0.0609031	0	0.717354	1.01618	2.09787	0.484385	0.628112	0	0.717354
OTU_1292	Bacteria	Ca._Gracilibacteria	?	?	?	?	?	k__Bacteria,p__Ca._Gracilibacteria,c__?,o__?,f__?,g__?,s__?	0	0	0	0	0	0	3.59413	4.26654	0	0	0	1	4	0.774597	0.03	1	0.898532	0	3.28963	0	1	0	0.898532	0	3.28963	0	1	0	0.898532	-4.34078	3.18064	-1.36475	0.172331	0	0.898532	0	3.28967	0	1	0	0.898532
OTU_1295	Bacteria	Acidobacteria	Solibacteres_(Acidobacteria_group_3)	Solibacterales	Bryobacteraceae	?	?	k__Bacteria,p__Acidobacteria,c__Solibacteres_(Acidobacteria_group_3),o__Solibacterales,f__Bryobacteraceae,g__?,s__?	3.92554	4.22268	0	0	0	0	0	0	1	0	0	0	1	0.774597	0.031	1	0.981384	4.59823	3.08652	1.48978	0.136282	0	0.981384	4.44993	3.08652	1.44173	0.149378	0	0.981384	4.29006	3.08652	1.38994	0.164548	0	0.981384	0	3.20247	0	1	0	0.981384
OTU_12952	Bacteria	Ca._Parcubacteria	?	?	?	?	?	k__Bacteria,p__Ca._Parcubacteria,c__?,o__?,f__?,g__?,s__?	0	0	0	0	0	0	0.899917	0.871961	0	0	0	1	4	0.774597	0.028	1	0.224979	0	4.27959	0	1	0	0.224979	0	4.27959	0	1	0	0.224979	-2.33897	4.24171	-0.551422	0.581344	0	0.224979	0	4.27969	0	1	0	0.224979
OTU_1296	Bacteria	Acidobacteria	Acidobacteria_clade_RB25	Acidobacteria_group_22	?	?	?	k__Bacteria,p__Acidobacteria,c__Acidobacteria_clade_RB25,o__Acidobacteria_group_22,f__?,g__?,s__?	7.14215	2.3469	10.8827	10.4344	0	0	0	0	1	1	0	0	5	1	0.001	1	4.50622	-0.603961	0.819108	-0.73734	0.460916	0	4.50622	5.31331	1.21212	4.38348	1.16796e-05	1	4.50622	5.15344	1.21212	4.25159	2.12257e-05	1	4.50622	5.91727	1.20283	4.91947	8.67784e-07	1	4.50622
OTU_1297	Bacteria	Proteobacteria	Alphaproteobacteria	?	?	?	?	k__Bacteria,p__Proteobacteria,c__Alphaproteobacteria,o__?,f__?,g__?,s__?	12.5655	8.62696	1.47926	1.02985	3.32403	2.193	0.777899	1.26164	1	0	1	0	6	0.887724	0.021	1	4.53667	3.12834	0.910939	3.43419	0.000594327	1	4.53667	1.95725	0.837337	2.33747	0.0194145	1	4.53667	3.90874	1.05635	3.70024	0.000215397	1	4.53667	-1.17108	0.961351	-1.21816	0.223161	0	4.53667
OTU_12998	Bacteria	Proteobacteria	Deltaproteobacteria	Oligoflexales	?	?	?	k__Bacteria,p__Proteobacteria,c__Deltaproteobacteria,o__Oligoflexales,f__?,g__?,s__?	0	0	0.576708	0.544327	0	0	0	0	0	1	0	0	2	0.774597	0.036	1	0.144177	-1.6896	4.25834	-0.396773	0.691535	0	0.144177	0	4.27959	0	1	0	0.144177	0	4.27959	0	1	0	0.144177	1.66993	4.25844	0.392147	0.69495	0	0.144177
OTU_130	Bacteria	Bacteroidetes	Chitinophagia	Chitinophagales	Chitinophagaceae	?	?	k__Bacteria,p__Bacteroidetes,c__Chitinophagia,o__Chitinophagales,f__Chitinophagaceae,g__?,s__?	42.2112	2.43289	41.7723	14.3847	210.599	91.0193	165.556	51.9244	0	0	1	1	10	0.904147	0.001	1	115.035	0.00599715	0.343042	0.0174823	0.986052	0	115.035	-2.32248	0.332873	-6.97708	3.01373e-12	-1	115.035	-1.97378	0.334057	-5.90851	3.45221e-09	-1	115.035	-2.32848	0.331724	-7.01933	2.2293e-12	-1	115.035
OTU_1300	Bacteria	Proteobacteria	Alphaproteobacteria	Rhodospirillales	KCM-B-15	?	?	k__Bacteria,p__Proteobacteria,c__Alphaproteobacteria,o__Rhodospirillales,f__KCM-B-15,g__?,s__?	8.60728	7.34158	5.65204	3.53204	2.63343	2.41954	0.386788	0.864884	1	1	0	0	5	0.908413	0.004	1	4.31988	0.585983	0.80879	0.724519	0.468747	0	4.31988	1.72035	0.864395	1.99024	0.0465644	1	4.31988	4.25099	1.19217	3.56577	0.00036279	1	4.31988	1.13437	0.874627	1.29698	0.194639	0	4.31988
OTU_13010	Bacteria	Chlamydiae	Chlamydiia	Chlamydiales	?	?	?	k__Bacteria,p__Chlamydiae,c__Chlamydiia,o__Chlamydiales,f__?,g__?,s__?	0	0	0.565389	0.540556	0	0	0	0	0	1	0	0	2	0.774597	0.045	1	0.141347	-1.66191	4.25982	-0.390135	0.696436	0	0.141347	0	4.27959	0	1	0	0.141347	0	4.27959	0	1	0	0.141347	1.64224	4.25992	0.385511	0.699859	0	0.141347
OTU_13015	Bacteria	Proteobacteria	Alphaproteobacteria	Rhizobiales	?	?	?	k__Bacteria,p__Proteobacteria,c__Alphaproteobacteria,o__Rhizobiales,f__?,g__?,s__?	0.760154	0.709459	3.97671	2.0187	0.499768	0.689109	0.398372	0.545877	0	1	0	0	2	0.840069	0.016	1	1.40875	-2.38274	1.23044	-1.93649	0.0528072	0	1.40875	0.910593	1.49542	0.608922	0.542576	0	1.40875	0.760252	1.50084	0.506552	0.612469	0	1.40875	3.29333	1.34194	2.45415	0.0141217	1	1.40875
OTU_13029	Bacteria	Acidobacteria	Blastocatellia_(Acidobacteria_group_4)	Blastocatellales	Blastocatellaceae	RB41	?	k__Bacteria,p__Acidobacteria,c__Blastocatellia_(Acidobacteria_group_4),o__Blastocatellales,f__Blastocatellaceae,g__RB41,s__?	5.01089	4.03866	11.1831	13.4321	0.623203	0.864321	0.831714	1.2785	1	1	0	0	5	0.908739	0.009	1	4.41221	-1.17877	1.08242	-1.08901	0.27615	0	4.41221	3.07951	1.34498	2.28963	0.0220429	1	4.41221	2.55012	1.29379	1.97105	0.0487184	1	4.41221	4.25828	1.32685	3.20932	0.00133048	1	4.41221
OTU_1303	Bacteria	Proteobacteria	Alphaproteobacteria	Rhizobiales	Hyphomicrobiaceae	Hyphomicrobium	?	k__Bacteria,p__Proteobacteria,c__Alphaproteobacteria,o__Rhizobiales,f__Hyphomicrobiaceae,g__Hyphomicrobium,s__?	21.2068	12.5066	11.08	8.21543	3.08536	3.02298	1.27948	1.81477	1	1	0	0	5	0.938568	0.002	1	9.16292	0.930171	0.709442	1.31113	0.189814	0	9.16292	2.7377	0.773991	3.53713	0.000404507	1	9.16292	4.03159	0.906201	4.44889	8.6314e-06	1	9.16292	1.80753	0.783181	2.30794	0.0210027	1	9.16292
OTU_1305	Bacteria	Actinobacteria	Acidimicrobiia	Acidimicrobiales	?	?	?	k__Bacteria,p__Actinobacteria,c__Acidimicrobiia,o__Acidimicrobiales,f__?,g__?,s__?	5.32991	2.1852	4.05726	3.81658	1.36054	1.58403	1.30697	0.996431	1	1	0	0	5	0.882449	0.009	1	3.01367	0.386804	0.851083	0.454485	0.64948	0	3.01367	1.88624	0.956893	1.97122	0.0486989	1	3.01367	2.03113	0.990887	2.04981	0.0403826	1	3.01367	1.49944	0.96466	1.55437	0.120096	0	3.01367
OTU_13050	Bacteria	Actinobacteria	MB-A2-108	?	?	?	?	k__Bacteria,p__Actinobacteria,c__MB-A2-108,o__?,f__?,g__?,s__?	0	0	0.332289	0.459127	0.146273	0.327076	2.20689	1.17885	0	0	0	1	4	0.906529	0.001	1	0.671362	-1.03494	1.97462	-0.524123	0.600193	0	0.671362	-0.596764	1.97698	-0.301855	0.762762	0	0.671362	-3.63247	1.81207	-2.00459	0.0450065	-1	0.671362	0.438181	1.97463	0.221905	0.824388	0	0.671362
OTU_1306	Bacteria	Verrucomicrobia	Spartobacteria	Chthoniobacterales	DA101_soil_group	?	?	k__Bacteria,p__Verrucomicrobia,c__Spartobacteria,o__Chthoniobacterales,f__DA101_soil_group,g__?,s__?	16.3853	16.2997	10.2755	11.964	0	0	0.193394	0.432442	1	1	0	0	5	0.945261	0.001	1	6.71354	0.665435	1.10999	0.599497	0.548841	0	6.71354	6.50815	1.42425	4.56952	4.88847e-06	1	6.71354	5.7712	1.42425	4.05209	5.07621e-05	1	6.71354	5.84272	1.42821	4.09095	4.29616e-05	1	6.71354
OTU_1307	Bacteria	Proteobacteria	Deltaproteobacteria	Myxococcales	mle1-27	?	?	k__Bacteria,p__Proteobacteria,c__Deltaproteobacteria,o__Myxococcales,f__mle1-27,g__?,s__?	0	0	3.55523	2.35501	1.3619	3.0453	0	0	0	1	0	0	2	0.850311	0.001	1	1.22928	-4.32243	2.1595	-2.00159	0.0453285	-1	1.22928	-2.91114	2.20648	-1.31936	0.187049	0	1.22928	0	2.32183	0	1	0	1.22928	1.41129	2.03498	0.693518	0.487985	0	1.22928
OTU_13076	Bacteria	Acidobacteria	Subgroup_6	?	?	?	?	k__Bacteria,p__Acidobacteria,c__Subgroup_6,o__?,f__?,g__?,s__?	0.15066	0.336886	0	0	0	0	0.953732	1.04352	0	0	0	1	4	0.719825	0.028	1	0.276098	0.705686	3.83374	0.184072	0.853957	0	0.276098	0.55739	3.83374	0.145391	0.884402	0	0.276098	-1.83946	3.78788	-0.485618	0.627238	0	0.276098	0	3.83381	0	1	0	0.276098
OTU_13080	Bacteria	Acidobacteria	Blastocatellia_(Acidobacteria_group_4)	Blastocatellales	Blastocatellaceae	RB41	?	k__Bacteria,p__Acidobacteria,c__Blastocatellia_(Acidobacteria_group_4),o__Blastocatellales,f__Blastocatellaceae,g__RB41,s__?	3.75151	3.0049	6.94614	2.57912	31.1166	23.0513	4.94466	1.64355	0	1	1	0	8	0.902231	0.009	1	11.6897	-0.90224	0.645807	-1.39707	0.162391	0	11.6897	-3.02842	0.614849	-4.92548	8.41554e-07	-1	11.6897	-0.397318	0.675473	-0.588206	0.556394	0	11.6897	-2.12618	0.569089	-3.73611	0.000186886	-1	11.6897
OTU_131	Bacteria	Acidobacteria	Holophagae	Acidobacteria_group_7b	?	?	?	k__Bacteria,p__Acidobacteria,c__Holophagae,o__Acidobacteria_group_7b,f__?,g__?,s__?	26.666	10.1261	11.8845	11.6819	28.3231	21.047	6.54005	8.44966	1	0	1	0	6	0.865466	0.023	1	18.3534	1.17526	0.768781	1.52874	0.12633	0	18.3534	-0.0816436	0.757795	-0.107738	0.914203	0	18.3534	2.01182	0.792791	2.53764	0.0111602	1	18.3534	-1.25691	0.768448	-1.63565	0.101914	0	18.3534
OTU_1313	Bacteria	Proteobacteria	Deltaproteobacteria	Myxococcales	mle1-27	?	?	k__Bacteria,p__Proteobacteria,c__Deltaproteobacteria,o__Myxococcales,f__mle1-27,g__?,s__?	0.22483	0.502735	1.01373	0.754641	1.30644	1.10401	0	0	0	1	1	0	8	0.854006	0.012	1	0.636251	-1.94829	1.79526	-1.08524	0.277815	0	0.636251	-2.31714	1.78127	-1.30084	0.193315	0	0.636251	0.397515	1.92172	0.206853	0.836124	0	0.636251	-0.368845	1.64405	-0.224352	0.822484	0	0.636251
OTU_1315	Bacteria	Planctomycetes	Planctomycetacia	Planctomycetales	Planctomycetaceae	?	?	k__Bacteria,p__Planctomycetes,c__Planctomycetacia,o__Planctomycetales,f__Planctomycetaceae,g__?,s__?	7.26027	2.49737	3.20838	2.2825	29.6801	14.661	13.6329	3.68441	0	0	1	1	10	0.897412	0.001	1	13.4454	1.19359	0.585904	2.03718	0.0416316	1	13.4454	-2.02955	0.491528	-4.12906	3.64244e-05	-1	13.4454	-0.919766	0.51077	-1.80074	0.0717434	0	13.4454	-3.22314	0.549249	-5.86827	4.40355e-09	-1	13.4454
OTU_1321	Bacteria	Gemmatimonadetes	Gemmatimonadetes_(class)	Gemmatimonadales	Gemmatimonadaceae	?	?	k__Bacteria,p__Gemmatimonadetes,c__Gemmatimonadetes_(class),o__Gemmatimonadales,f__Gemmatimonadaceae,g__?,s__?	2.12313	3.16064	4.41642	1.59632	9.16683	9.4889	11.7314	6.36197	0	0	1	1	10	0.87273	0.025	1	6.85943	-0.982238	0.924155	-1.06285	0.28785	0	6.85943	-2.04538	0.902847	-2.26548	0.0234835	-1	6.85943	-2.38244	0.899718	-2.64798	0.00809739	-1	6.85943	-1.06314	0.848054	-1.25363	0.209978	0	6.85943
OTU_1322	Bacteria	Acidobacteria	Acidobacteria_clade_RB25	Acidobacteria_group_22	?	?	?	k__Bacteria,p__Acidobacteria,c__Acidobacteria_clade_RB25,o__Acidobacteria_group_22,f__?,g__?,s__?	0.555332	0.883103	1.66921	0.948121	0.975179	1.01086	3.80176	1.84183	0	1	0	1	9	0.838607	0.03	1	1.75037	-1.51883	1.25381	-1.21137	0.225755	0	1.75037	-0.913523	1.31356	-0.695454	0.486771	0	1.75037	-2.75453	1.21023	-2.27605	0.0228433	-1	1.75037	0.605304	1.11901	0.540927	0.588558	0	1.75037
OTU_13232	Bacteria	Proteobacteria	Betaproteobacteria	SC-I-84	?	?	?	k__Bacteria,p__Proteobacteria,c__Betaproteobacteria,o__SC-I-84,f__?,g__?,s__?	6.86297	1.94453	11.9983	5.00226	4.54336	2.99009	9.01854	3.08353	0	1	0	1	9	0.805111	0.016	1	8.10578	-0.790021	0.503695	-1.56845	0.116776	0	8.10578	0.566365	0.556551	1.01763	0.308852	0	8.10578	-0.386288	0.522606	-0.739158	0.459811	0	8.10578	1.35639	0.531539	2.55181	0.0107166	1	8.10578
OTU_13252	Bacteria	Acidobacteria	Acidobacteriia_(Acidobacteria_group_1)	Acidobacteriales	Acidobacteriaceae	Terriglobus	?	k__Bacteria,p__Acidobacteria,c__Acidobacteriia_(Acidobacteria_group_1),o__Acidobacteriales,f__Acidobacteriaceae,g__Terriglobus,s__?	0.971664	1.00604	2.93646	1.41051	0.350419	0.78356	0	0	1	1	0	0	5	0.856838	0.007	1	1.06463	-1.61141	1.43135	-1.1258	0.260252	0	1.06463	1.25118	1.65477	0.756103	0.449587	0	1.06463	2.25916	1.65976	1.36113	0.173472	0	1.06463	2.86258	1.56384	1.83049	0.0671773	0	1.06463
OTU_13255	Bacteria	Proteobacteria	Deltaproteobacteria	Oligoflexales	?	?	?	k__Bacteria,p__Proteobacteria,c__Deltaproteobacteria,o__Oligoflexales,f__?,g__?,s__?	0	0	0.618542	0.635417	0	0	0	0	0	1	0	0	2	0.774597	0.041	1	0.154636	-1.81344	4.25206	-0.426484	0.669755	0	0.154636	0	4.27959	0	1	0	0.154636	0	4.27959	0	1	0	0.154636	1.79378	4.25216	0.421851	0.673134	0	0.154636
OTU_1326	Bacteria	Chlamydiae	Chlamydiia	Chlamydiales	?	?	?	k__Bacteria,p__Chlamydiae,c__Chlamydiia,o__Chlamydiales,f__?,g__?,s__?	4.30128	3.68758	10.567	6.74553	0	0	0	0	1	1	0	0	5	0.948683	0.002	1	3.71707	-1.29633	1.00522	-1.2896	0.19719	0	3.71707	4.57256	1.34445	3.40106	0.000671253	1	3.71707	4.41269	1.34445	3.28215	0.0010302	1	3.71707	5.86889	1.32224	4.43861	9.05426e-06	1	3.71707
OTU_13275	Bacteria	Bacteroidetes	Sphingobacteriia	Sphingobacteriales	env.OPS_17	?	?	k__Bacteria,p__Bacteroidetes,c__Sphingobacteriia,o__Sphingobacteriales,f__env.OPS_17,g__?,s__?	0	0	0.203253	0.454487	15.0655	7.52459	3.57047	3.16474	0	0	1	1	10	0.943552	0.001	1	4.7098	-0.448468	1.50213	-0.298555	0.76528	0	4.7098	-6.40163	1.20479	-5.31348	1.07553e-07	-1	4.7098	-4.31817	1.24607	-3.46544	0.000529366	-1	4.7098	-5.95316	1.20479	-4.94122	7.76336e-07	-1	4.7098
OTU_1329	Bacteria	Proteobacteria	Alphaproteobacteria	Rhodospirillales	Acetobacteraceae	?	?	k__Bacteria,p__Proteobacteria,c__Alphaproteobacteria,o__Rhodospirillales,f__Acetobacteraceae,g__?,s__?	3.28946	2.1277	6.83691	6.33097	0.984353	0.914617	0.450668	0.624779	1	1	0	0	5	0.935884	0.001	1	2.89035	-1.06954	0.877874	-1.21833	0.223098	0	2.89035	1.75301	1.06501	1.64599	0.099765	0	2.89035	2.87056	1.24461	2.30638	0.0210893	1	2.89035	2.82255	1.03193	2.7352	0.0062342	1	2.89035
OTU_1331	Bacteria	Gemmatimonadetes	Gemmatimonadetes_(class)	Gemmatimonadales	Gemmatimonadaceae	?	?	k__Bacteria,p__Gemmatimonadetes,c__Gemmatimonadetes_(class),o__Gemmatimonadales,f__Gemmatimonadaceae,g__?,s__?	3.34097	1.40042	2.48814	2.13735	0.447994	0.63723	0.193394	0.432442	1	1	0	0	5	0.900437	0.003	1	1.61763	0.391796	1.03164	0.379779	0.704109	0	1.61763	3.06085	1.31761	2.32303	0.0201777	1	1.61763	3.48681	1.32374	2.63407	0.00843691	1	1.61763	2.66906	1.32674	2.01174	0.0442476	1	1.61763
OTU_13314	Bacteria	Planctomycetes	Planctomycetacia	Planctomycetales	Planctomycetaceae	?	?	k__Bacteria,p__Planctomycetes,c__Planctomycetacia,o__Planctomycetales,f__Planctomycetaceae,g__?,s__?	0.15066	0.336886	0.908997	0.552014	0	0	0	0	0	1	0	0	2	0.828407	0.003	1	0.264914	-1.77479	3.25975	-0.544455	0.586128	0	0.264914	0.557388	3.32373	0.1677	0.86682	0	0.264914	0.397518	3.32373	0.1196	0.9048	0	0.264914	2.33218	3.2598	0.715436	0.47434	0	0.264914
OTU_13317	Bacteria	Ca._Parcubacteria	Candidatus_Nomurabacteria	?	?	?	?	k__Bacteria,p__Ca._Parcubacteria,c__Candidatus_Nomurabacteria,o__?,f__?,g__?,s__?	0.44966	1.00547	0.952146	0.7373	0.226984	0.507551	1.49894	0.465341	0	1	0	1	9	0.83982	0.013	1	0.781933	-1.21493	1.6092	-0.754989	0.450255	0	0.781933	0.564153	1.73823	0.324556	0.745517	0	0.781933	-1.92356	1.57857	-1.21855	0.223016	0	0.781933	1.77909	1.6119	1.10372	0.269715	0	0.781933
OTU_1334	Bacteria	Proteobacteria	Betaproteobacteria	SC-I-84	?	?	?	k__Bacteria,p__Proteobacteria,c__Betaproteobacteria,o__SC-I-84,f__?,g__?,s__?	2.78185	1.18987	4.61541	3.21434	2.83873	4.06447	10.6102	2.69883	0	1	0	1	9	0.854622	0.012	1	5.21156	-0.692956	0.809431	-0.856103	0.391941	0	5.21156	-0.126014	0.840945	-0.149848	0.880884	0	5.21156	-1.91829	0.785291	-2.44278	0.0145748	-1	5.21156	0.566942	0.803303	0.705764	0.480335	0	5.21156
OTU_1335	Bacteria	Verrucomicrobia	OPB35_soil_group	?	?	?	?	k__Bacteria,p__Verrucomicrobia,c__OPB35_soil_group,o__?,f__?,g__?,s__?	1.74934	2.50917	6.58371	3.86163	0.36115	0.807557	0	0	1	1	0	0	5	0.875653	0.005	1	2.17355	-1.91524	1.24561	-1.53759	0.124148	0	2.17355	2.10983	1.52018	1.38788	0.165175	0	2.17355	3.11636	1.52558	2.04274	0.0410783	1	2.17355	4.02506	1.46139	2.75427	0.00588235	1	2.17355
OTU_1337	Bacteria	Chloroflexi	Chloroflexi_Subdivision_2	?	?	?	?	k__Bacteria,p__Chloroflexi,c__Chloroflexi_Subdivision_2,o__?,f__?,g__?,s__?	3.74679	3.24065	6.71254	4.27226	17.3427	10.3102	14.977	10.5546	0	0	1	1	10	0.869197	0.012	1	10.6948	-0.838922	0.704176	-1.19135	0.233515	0	10.6948	-2.18041	0.68238	-3.19531	0.00139682	-1	10.6948	-1.96054	0.687336	-2.85237	0.00433948	-1	10.6948	-1.34149	0.643836	-2.08359	0.0371973	-1	10.6948
OTU_13371	Bacteria	Chloroflexi	Chloroflexi_Subdivision_8_(TK10)	?	?	?	?	k__Bacteria,p__Chloroflexi,c__Chloroflexi_Subdivision_8_(TK10),o__?,f__?,g__?,s__?	3.90651	5.14975	1.05977	0.852772	0.752611	1.15791	0	0	1	1	0	0	5	0.833498	0.047	1	1.42972	1.86595	1.47682	1.26349	0.206414	0	1.42972	2.33673	1.53868	1.51866	0.128848	0	1.42972	4.26097	1.63203	2.61085	0.00903185	1	1.42972	0.470781	1.61622	0.291285	0.770834	0	1.42972
OTU_1338	Bacteria	Actinobacteria	Actinobacteria_(class)	Pseudonocardiales	Pseudonocardiaceae	Pseudonocardia	?	k__Bacteria,p__Actinobacteria,c__Actinobacteria_(class),o__Pseudonocardiales,f__Pseudonocardiaceae,g__Pseudonocardia,s__?	6.79393	1.88127	10.3216	1.88065	4.67901	3.38455	5.26592	2.77612	1	1	0	0	5	0.795294	0.035	1	6.76511	-0.587725	0.532597	-1.10351	0.269806	0	6.76511	0.548224	0.578706	0.947327	0.343472	0	6.76511	0.352092	0.576804	0.61042	0.541584	0	6.76511	1.13595	0.558503	2.03392	0.0419599	1	6.76511
OTU_1342	Bacteria	Verrucomicrobia	Spartobacteria	Chthoniobacterales	Chthoniobacteraceae	Chthoniobacter	?	k__Bacteria,p__Verrucomicrobia,c__Spartobacteria,o__Chthoniobacterales,f__Chthoniobacteraceae,g__Chthoniobacter,s__?	2.39713	2.1471	7.59832	3.39347	6.95185	3.50548	4.87925	2.40359	0	1	1	0	8	0.816472	0.034	1	5.45664	-1.72186	0.722336	-2.38374	0.0171379	-1	5.45664	-1.54724	0.730702	-2.11747	0.0342201	-1	5.45664	-1.05232	0.753517	-1.39655	0.16255	0	5.45664	0.174622	0.640336	0.272703	0.785081	0	5.45664
OTU_1343	Bacteria	Verrucomicrobia	OPB35_soil_group	?	?	?	?	k__Bacteria,p__Verrucomicrobia,c__OPB35_soil_group,o__?,f__?,g__?,s__?	6.24972	2.932	3.56113	2.04129	1.74233	1.37711	1.87251	2.43808	1	1	0	0	5	0.85484	0.023	1	3.35642	0.7929	0.772088	1.02696	0.304442	0	3.35642	1.83596	0.852486	2.15366	0.0312672	1	3.35642	1.69556	0.854465	1.98435	0.047217	1	3.35642	1.04306	0.874448	1.19282	0.232939	0	3.35642
OTU_13448	Bacteria	Verrucomicrobia	Spartobacteria	Chthoniobacterales	?	?	?	k__Bacteria,p__Verrucomicrobia,c__Spartobacteria,o__Chthoniobacterales,f__?,g__?,s__?	0	0	0.729144	0.781576	0	0	0	0	0	1	0	0	2	0.774597	0.036	1	0.182286	-2.03473	4.24207	-0.479654	0.631473	0	0.182286	0	4.27959	0	1	0	0.182286	0	4.27959	0	1	0	0.182286	2.01507	4.24217	0.475009	0.63478	0	0.182286
OTU_13469	Bacteria	Acidobacteria	Solibacteres_(Acidobacteria_group_3)	Solibacterales	Solibacteraceae	Ca._Solibacter	?	k__Bacteria,p__Acidobacteria,c__Solibacteres_(Acidobacteria_group_3),o__Solibacterales,f__Solibacteraceae,g__Ca._Solibacter,s__?	0.776369	0.469723	0	0	0	0	0	0	1	0	0	0	1	0.894427	0.006	1	0.194092	2.25535	4.16444	0.541573	0.588112	0	0.194092	2.10706	4.16444	0.505964	0.612882	0	0.194092	1.94719	4.16444	0.467574	0.640089	0	0.194092	0	4.20132	0	1	0	0.194092
OTU_13475	Bacteria	Verrucomicrobia	OPB35_soil_group	?	?	?	?	k__Bacteria,p__Verrucomicrobia,c__OPB35_soil_group,o__?,f__?,g__?,s__?	1.44837	1.64257	2.6126	2.18978	0	0	0	0	1	1	0	0	5	0.894427	0.005	1	1.01524	-0.871034	1.62481	-0.536085	0.5919	0	1.01524	2.98836	1.82482	1.63762	0.101501	0	1.01524	2.82849	1.82482	1.55001	0.121139	0	1.01524	3.8594	1.78573	2.16125	0.0306763	1	1.01524
OTU_1348	Bacteria	Bacteroidetes	Cytophagia	Cytophagales	Cytophagaceae	?	?	k__Bacteria,p__Bacteroidetes,c__Cytophagia,o__Cytophagales,f__Cytophagaceae,g__?,s__?	2.57394	1.14003	1.36744	0.322532	5.02596	1.81666	0.197717	0.442109	1	0	1	0	6	0.910618	0.001	1	2.29126	0.871812	0.87917	0.99163	0.321378	0	2.29126	-0.969718	0.768596	-1.26167	0.207066	0	2.29126	3.07489	1.15772	2.65598	0.00790791	1	2.29126	-1.84153	0.834755	-2.20607	0.027379	-1	2.29126
OTU_1353	Bacteria	Bacteroidetes	Sphingobacteriia	Sphingobacteriales	env.OPS_17	?	?	k__Bacteria,p__Bacteroidetes,c__Sphingobacteriia,o__Sphingobacteriales,f__env.OPS_17,g__?,s__?	0.738422	1.01887	0	0	2.34954	4.04423	1.93229	1.2496	0	0	1	1	10	0.826032	0.043	1	1.25506	2.20718	1.81051	1.21909	0.22281	0	1.25506	-1.68945	1.61759	-1.04442	0.296291	0	1.25506	-1.3688	1.63749	-0.835915	0.403203	0	1.25506	-3.89662	1.70622	-2.28378	0.0223844	-1	1.25506
OTU_1357	Bacteria	Proteobacteria	Deltaproteobacteria	Myxococcales	Haliangiaceae	Haliangium	?	k__Bacteria,p__Proteobacteria,c__Deltaproteobacteria,o__Myxococcales,f__Haliangiaceae,g__Haliangium,s__?	1.56032	1.69762	1.22798	1.34207	2.06004	1.7441	5.38069	3.44274	0	0	1	1	10	0.852885	0.041	1	2.55726	0.340024	1.0966	0.310072	0.756506	0	2.55726	-0.469508	1.0454	-0.449118	0.653346	0	2.55726	-1.8143	0.992755	-1.82754	0.0676193	0	2.55726	-0.809532	1.06472	-0.760326	0.44706	0	2.55726
OTU_13591	Bacteria	Proteobacteria	Gammaproteobacteria	Legionellales	Coxiellaceae	Aquicella	?	k__Bacteria,p__Proteobacteria,c__Gammaproteobacteria,o__Legionellales,f__Coxiellaceae,g__Aquicella,s__?	6.65594	4.73016	2.18632	1.74011	5.86672	6.37299	1.02511	1.67988	1	0	1	0	6	0.892129	0.007	1	3.93352	1.65325	0.980873	1.68549	0.091894	0	3.93352	0.211763	0.926575	0.228544	0.819223	0	3.93352	2.64203	1.10269	2.39598	0.016576	1	3.93352	-1.44149	0.986515	-1.46119	0.143963	0	3.93352
OTU_136	Bacteria	Bacteroidetes	Cytophagia	Cytophagales	Cytophagaceae	?	?	k__Bacteria,p__Bacteroidetes,c__Cytophagia,o__Cytophagales,f__Cytophagaceae,g__?,s__?	1.28079	0.998588	0.386757	0.530738	1.83994	1.36934	0.204978	0.458345	1	0	1	0	6	0.869797	0.011	1	0.928115	1.843	1.49193	1.23531	0.216715	0	0.928115	-0.46326	1.27726	-0.362698	0.71683	0	0.928115	2.11806	1.49495	1.41681	0.156539	0	0.928115	-2.30626	1.46461	-1.57465	0.115337	0	0.928115
OTU_1360	Bacteria	Acidobacteria	Solibacteres_(Acidobacteria_group_3)	Solibacterales	Solibacteraceae	Ca._Solibacter	?	k__Bacteria,p__Acidobacteria,c__Solibacteres_(Acidobacteria_group_3),o__Solibacterales,f__Solibacteraceae,g__Ca._Solibacter,s__?	2.85517	4.25376	2.57833	1.72901	0.175209	0.39178	0.386788	0.864884	1	1	0	0	5	0.851476	0.023	1	1.49887	0.160754	1.41687	0.113457	0.909668	0	1.49887	3.42471	1.6419	2.08582	0.0369948	1	1.49887	2.68776	1.6419	1.63698	0.101634	0	1.49887	3.26395	1.64295	1.98664	0.0469618	1	1.49887
OTU_13601	Bacteria	Acidobacteria	Blastocatellia_(Acidobacteria_group_4)	Blastocatellales	Blastocatellaceae	2020-11-24	?	k__Bacteria,p__Acidobacteria,c__Blastocatellia_(Acidobacteria_group_4),o__Blastocatellales,f__Blastocatellaceae,g__11-24,s__?	11.8624	8.16181	14.6539	4.54074	0.407559	0.564071	0.995847	1.71236	1	1	0	0	5	0.974543	0.001	1	6.9799	-0.293162	0.628136	-0.466717	0.640702	0	6.9799	4.8971	1.08901	4.49686	6.89652e-06	1	6.9799	3.49473	0.892461	3.91583	9.00937e-05	1	6.9799	5.19027	1.08509	4.78326	1.72472e-06	1	6.9799
OTU_13616	Bacteria	Actinobacteria	Actinobacteria_(class)	Frankiales	Acidothermaceae	Acidothermus	?	k__Bacteria,p__Actinobacteria,c__Actinobacteria_(class),o__Frankiales,f__Acidothermaceae,g__Acidothermus,s__?	1.01955	1.448	3.07428	1.93737	0	0	0	0	1	1	0	0	5	0.894427	0.003	1	1.02346	-1.63462	1.59997	-1.02166	0.306943	0	1.02346	2.47177	1.80895	1.36641	0.171809	0	1.02346	2.3119	1.80895	1.27804	0.201237	0	1.02346	4.1064	1.72844	2.37579	0.0175117	1	1.02346
OTU_1363	Bacteria	Bacteroidetes	Sphingobacteriia	Sphingobacteriales	AKYH767	?	?	k__Bacteria,p__Bacteroidetes,c__Sphingobacteriia,o__Sphingobacteriales,f__AKYH767,g__?,s__?	17.6384	6.95564	11.6536	6.86365	6.00888	5.45063	6.60791	3.82789	1	1	0	0	5	0.83603	0.015	1	10.4772	0.588858	0.629285	0.935756	0.349399	0	10.4772	1.53229	0.657243	2.33138	0.0197331	1	10.4772	1.38615	0.657372	2.10862	0.0349772	1	10.4772	0.943428	0.66385	1.42115	0.155275	0	10.4772
OTU_13632	Bacteria	Acidobacteria	Subgroup_6	?	?	?	?	k__Bacteria,p__Acidobacteria,c__Subgroup_6,o__?,f__?,g__?,s__?	0.166875	0.373143	0.67301	0.398681	0.146273	0.327076	0	0	0	1	0	0	2	0.738895	0.042	1	0.246539	-1.35336	2.90517	-0.465845	0.641327	0	0.246539	-0.0196891	2.95341	-0.00666656	0.994681	0	0.246539	0.397516	2.95341	0.134595	0.892932	0	0.246539	1.33367	2.9052	0.459062	0.646189	0	0.246539
OTU_1364	Bacteria	Verrucomicrobia	OPB35_soil_group	?	?	?	?	k__Bacteria,p__Verrucomicrobia,c__OPB35_soil_group,o__?,f__?,g__?,s__?	5.81512	3.67338	9.22727	11.1644	0	0	0	0	1	1	0	0	5	0.83666	0.012	1	3.7606	-0.671221	1.52852	-0.43913	0.660567	0	3.7606	5.00992	1.76875	2.83245	0.00461921	1	3.7606	4.85005	1.76875	2.74207	0.00610536	1	3.7606	5.68114	1.76034	3.22731	0.00124962	1	3.7606
OTU_1366	Bacteria	Planctomycetes	Planctomycetacia	Planctomycetales	Planctomycetaceae	?	?	k__Bacteria,p__Planctomycetes,c__Planctomycetacia,o__Planctomycetales,f__Planctomycetaceae,g__?,s__?	4.76251	2.18449	15.5037	11.5811	9.13902	3.73674	5.27598	2.37438	0	1	1	0	8	0.842941	0.013	1	8.67029	-1.71182	0.600539	-2.85047	0.00436553	-1	8.67029	-0.938641	0.618	-1.51884	0.128804	0	8.67029	-0.140713	0.650828	-0.216206	0.828827	0	8.67029	0.773174	0.566706	1.36433	0.172464	0	8.67029
OTU_1368	Bacteria	Actinobacteria	Actinobacteria_(class)	Frankiales	?	?	?	k__Bacteria,p__Actinobacteria,c__Actinobacteria_(class),o__Frankiales,f__?,g__?,s__?	0	0	2.8273	1.78685	0	0	0	0	0	1	0	0	2	1	0.001	1	0.706825	-3.9915	2.36992	-1.68424	0.0921357	0	0.706825	0	2.51335	0	1	0	0.706825	0	2.51335	0	1	0	0.706825	3.97182	2.36994	1.67592	0.0937538	0	0.706825
OTU_1370	Bacteria	Gemmatimonadetes	Gemmatimonadetes_(class)	Gemmatimonadales	Gemmatimonadaceae	?	?	k__Bacteria,p__Gemmatimonadetes,c__Gemmatimonadetes_(class),o__Gemmatimonadales,f__Gemmatimonadaceae,g__?,s__?	27.3775	7.23704	19.0564	6.78544	56.5899	32.9592	30.9414	5.80965	0	0	1	1	10	0.808324	0.012	1	33.4913	0.536162	0.397105	1.35018	0.176959	0	33.4913	-1.03297	0.38146	-2.70793	0.00677034	-1	33.4913	-0.173676	0.390989	-0.444198	0.6569	0	33.4913	-1.56913	0.387718	-4.0471	5.18561e-05	-1	33.4913
OTU_13705	Bacteria	Verrucomicrobia	OPB35_soil_group	?	?	?	?	k__Bacteria,p__Verrucomicrobia,c__OPB35_soil_group,o__?,f__?,g__?,s__?	1.78065	1.00606	0.148786	0.332695	1.0078	1.40215	0.503064	1.12489	1	0	1	0	6	0.805245	0.038	1	0.860074	2.89848	1.64462	1.7624	0.0780012	0	0.860074	0.861326	1.51162	0.569804	0.568811	0	0.860074	2.01323	1.64462	1.22414	0.220901	0	0.860074	-2.03715	1.70096	-1.19764	0.231055	0	0.860074
OTU_13713	Bacteria	Chlamydiae	Chlamydiia	Chlamydiales	?	?	?	k__Bacteria,p__Chlamydiae,c__Chlamydiia,o__Chlamydiales,f__?,g__?,s__?	0.551539	0.527165	0	0	0	0	0	0	1	0	0	0	1	0.774597	0.036	1	0.137885	1.75604	4.26717	0.411524	0.680689	0	0.137885	1.60775	4.26717	0.376771	0.706344	0	0.137885	1.44788	4.26717	0.339306	0.734379	0	0.137885	0	4.27969	0	1	0	0.137885
OTU_13717	Bacteria	Planctomycetes	Planctomycetacia	Planctomycetales	Planctomycetaceae	?	?	k__Bacteria,p__Planctomycetes,c__Planctomycetacia,o__Planctomycetales,f__Planctomycetaceae,g__?,s__?	3.10436	2.6258	1.24494	1.41491	0.407559	0.564071	0	0	1	1	0	0	5	0.907133	0.007	1	1.18921	1.31888	1.30488	1.01073	0.312146	0	1.18921	2.93563	1.49007	1.97013	0.0488235	1	1.18921	3.94224	1.49558	2.63593	0.00839081	1	1.18921	1.61676	1.54518	1.04632	0.295412	0	1.18921
OTU_13721	Bacteria	Chlorobi	Chlorobia	Chlorobiales	OPB56	?	?	k__Bacteria,p__Chlorobi,c__Chlorobia,o__Chlorobiales,f__OPB56,g__?,s__?	3.36568	4.11708	0	0	0.700837	1.56712	0	0	1	0	0	0	1	0.813711	0.013	1	1.01663	4.37504	2.50352	1.74756	0.0805409	0	1.01663	2.23436	2.45204	0.911225	0.362177	0	1.01663	4.06687	2.50352	1.62446	0.104277	0	1.01663	-2.14068	2.59313	-0.825517	0.409078	0	1.01663
OTU_1373	Bacteria	Acidobacteria	Acidobacteriia_(Acidobacteria_group_1)	Acidobacteriales	Acidobacteriaceae	?	?	k__Bacteria,p__Acidobacteria,c__Acidobacteriia_(Acidobacteria_group_1),o__Acidobacteriales,f__Acidobacteriaceae,g__?,s__?	22.0087	5.63431	12.6384	8.2472	27.8253	21.0916	8.56383	8.41737	1	0	1	0	6	0.837573	0.031	1	17.7591	0.810333	0.695178	1.16565	0.243756	0	17.7591	-0.328546	0.684587	-0.479919	0.631285	0	17.7591	1.35118	0.711738	1.89842	0.0576405	0	17.7591	-1.13888	0.692707	-1.6441	0.100155	0	17.7591
OTU_1378	Bacteria	Proteobacteria	Deltaproteobacteria	Bdellovibrionales	Bdellovibrionaceae	?	?	k__Bacteria,p__Proteobacteria,c__Deltaproteobacteria,o__Bdellovibrionales,f__Bdellovibrionaceae,g__?,s__?	0.166875	0.373143	0	0	1.82765	1.69357	3.71631	3.17263	0	0	1	1	10	0.881262	0.005	1	1.42771	0.705684	1.78053	0.396334	0.691858	0	1.42771	-2.83855	1.5986	-1.77565	0.0757905	0	1.42771	-3.80921	1.56873	-2.42821	0.0151735	-1	1.42771	-3.54424	1.59861	-2.21708	0.0266176	-1	1.42771
OTU_1379	Bacteria	Acidobacteria	Subgroup_6	?	?	?	?	k__Bacteria,p__Acidobacteria,c__Subgroup_6,o__?,f__?,g__?,s__?	3.30568	2.22862	4.35442	2.43643	15.2908	19.0027	13.2313	7.11009	0	0	1	1	10	0.887857	0.003	1	9.04553	-0.441445	0.770977	-0.572579	0.56693	0	9.04553	-2.18493	0.734234	-2.97579	0.00292234	-1	9.04553	-2.00587	0.738929	-2.71456	0.00663641	-1	9.04553	-1.74348	0.706583	-2.46748	0.0136067	-1	9.04553
OTU_13820	Bacteria	Actinobacteria	Actinobacteria_(class)	Micromonosporales	Micromonosporaceae	?	?	k__Bacteria,p__Actinobacteria,c__Actinobacteria_(class),o__Micromonosporales,f__Micromonosporaceae,g__?,s__?	0.352996	0.491916	1.26469	0.851465	0	0	0	0	0	1	0	0	2	0.884188	0.007	1	0.404421	-1.6814	2.26274	-0.743081	0.457433	0	0.404421	1.12612	2.37847	0.473464	0.635882	0	0.404421	0.96625	2.37847	0.406249	0.68456	0	0.404421	2.80752	2.26427	1.23992	0.215005	0	0.404421
OTU_13886	Bacteria	Proteobacteria	Deltaproteobacteria	Bdellovibrionales	?	?	?	k__Bacteria,p__Proteobacteria,c__Deltaproteobacteria,o__Bdellovibrionales,f__?,g__?,s__?	0.859713	0.966974	0.148786	0.332695	0	0	0	0	1	0	0	0	1	0.715179	0.043	1	0.252125	1.81679	3.89644	0.466268	0.641024	0	0.252125	2.24556	3.89644	0.576312	0.564405	0	0.252125	2.08569	3.89644	0.535282	0.592455	0	0.252125	0.428779	3.94192	0.108774	0.913382	0	0.252125
OTU_13900	Bacteria	Acidobacteria	Blastocatellia_(Acidobacteria_group_4)	Blastocatellales	Blastocatellaceae	2020-11-24	?	k__Bacteria,p__Acidobacteria,c__Blastocatellia_(Acidobacteria_group_4),o__Blastocatellales,f__Blastocatellaceae,g__11-24,s__?	1.6622	1.55994	2.37527	1.72497	0	0	0	0	1	1	0	0	5	0.948683	0.001	1	1.00937	-0.494759	1.43296	-0.34527	0.729891	0	1.00937	3.21825	1.65178	1.94835	0.0513729	0	1.00937	3.05838	1.65178	1.85156	0.0640884	0	1.00937	3.71301	1.62608	2.28341	0.0224063	1	1.00937
OTU_13901	Bacteria	Proteobacteria	Alphaproteobacteria	?	?	?	?	k__Bacteria,p__Proteobacteria,c__Alphaproteobacteria,o__?,f__?,g__?,s__?	0.718414	0.731529	0.862961	0.560656	0	0	0	0	1	1	0	0	5	0.83666	0.012	1	0.395344	-0.248104	2.26755	-0.109415	0.912873	0	0.395344	2.01404	2.35454	0.855385	0.392338	0	0.395344	1.85416	2.35454	0.787486	0.430997	0	0.395344	2.26214	2.32746	0.971936	0.331083	0	0.395344
OTU_13969	Bacteria	Fibrobacteres	Fibrobacteria	Fibrobacterales	Fibrobacteraceae	?	?	k__Bacteria,p__Fibrobacteres,c__Fibrobacteria,o__Fibrobacterales,f__Fibrobacteraceae,g__?,s__?	0	0	1.57556	1.40311	0.350419	0.78356	0.840361	0.850724	0	1	0	1	9	0.781876	0.034	1	0.691585	-3.15135	1.92229	-1.63937	0.101136	0	0.691585	-1.19226	2.06763	-0.576632	0.564188	0	0.691585	-2.25715	1.99929	-1.12898	0.258908	0	0.691585	1.95909	1.91791	1.02147	0.30703	0	0.691585
OTU_1397	Bacteria	Bacteroidetes	Sphingobacteriia	Sphingobacteriales	AKYH767	?	?	k__Bacteria,p__Bacteroidetes,c__Sphingobacteriia,o__Sphingobacteriales,f__AKYH767,g__?,s__?	4.90779	2.60712	6.826	3.07266	12.4151	4.51575	12.1149	3.24938	0	0	1	1	10	0.822455	0.001	1	9.06594	-0.461586	0.524932	-0.879325	0.379225	0	9.06594	-1.30035	0.505104	-2.57442	0.0100407	-1	9.06594	-1.28872	0.509086	-2.53144	0.0113596	-1	9.06594	-0.838767	0.477485	-1.75664	0.0789799	0	9.06594
OTU_14002	Bacteria	Ca._Parcubacteria	?	?	?	?	?	k__Bacteria,p__Ca._Parcubacteria,c__?,o__?,f__?,g__?,s__?	0.15066	0.336886	1.43976	1.8813	0	0	0	0	0	1	0	0	2	0.736995	0.033	1	0.397605	-2.44173	3.43583	-0.710665	0.477292	0	0.397605	0.557394	3.51825	0.158429	0.874119	0	0.397605	0.397523	3.51825	0.112989	0.910039	0	0.397605	2.99912	3.43588	0.872881	0.382728	0	0.397605
OTU_14022	Bacteria	Proteobacteria	Deltaproteobacteria	Bdellovibrionales	Bdellovibrionaceae	?	?	k__Bacteria,p__Proteobacteria,c__Deltaproteobacteria,o__Bdellovibrionales,f__Bdellovibrionaceae,g__?,s__?	1.0752	1.26463	0	0	0	0	0	0	1	0	0	0	1	0.774597	0.031	1	0.268801	2.73162	4.22608	0.646372	0.518039	0	0.268801	2.58333	4.22608	0.611281	0.541013	0	0.268801	2.42346	4.22608	0.573452	0.566339	0	0.268801	0	4.27969	0	1	0	0.268801
OTU_14043	Bacteria	Proteobacteria	Deltaproteobacteria	NB1-j	?	?	?	k__Bacteria,p__Proteobacteria,c__Deltaproteobacteria,o__NB1-j,f__?,g__?,s__?	0	0	0.565389	0.540556	0	0	0	0	0	1	0	0	2	0.774597	0.045	1	0.141347	-1.66191	4.25982	-0.390135	0.696436	0	0.141347	0	4.27959	0	1	0	0.141347	0	4.27959	0	1	0	0.141347	1.64224	4.25992	0.385511	0.699859	0	0.141347
OTU_14062	Bacteria	Bacteroidetes	Chitinophagia	Chitinophagales	Chitinophagaceae	?	?	k__Bacteria,p__Bacteroidetes,c__Chitinophagia,o__Chitinophagales,f__Chitinophagaceae,g__?,s__?	3.72595	6.82951	0	0	0	0	0	0	1	0	0	0	1	0.774597	0.031	1	0.931488	4.52455	3.24703	1.39344	0.163486	0	0.931488	4.37626	3.24703	1.34777	0.177732	0	0.931488	4.21639	3.24703	1.29854	0.194103	0	0.931488	0	3.35664	0	1	0	0.931488
OTU_14071	Bacteria	Proteobacteria	Gammaproteobacteria	Legionellales	Coxiellaceae	Aquicella	?	k__Bacteria,p__Proteobacteria,c__Gammaproteobacteria,o__Legionellales,f__Coxiellaceae,g__Aquicella,s__?	0.722207	0.829113	0.137467	0.307386	1.67913	1.48085	0	0	1	0	1	0	6	0.813694	0.012	1	0.6347	1.60132	2.02086	0.792396	0.42813	0	0.6347	-1.19211	1.87025	-0.637405	0.523861	0	0.6347	1.87023	2.02086	0.925463	0.354725	0	0.6347	-2.79343	1.94434	-1.4367	0.150804	0	0.6347
OTU_141	Bacteria	Acidobacteria	Subgroup_6	?	?	?	?	k__Bacteria,p__Acidobacteria,c__Subgroup_6,o__?,f__?,g__?,s__?	31.5701	10.5071	32.2355	10.4884	133.554	88.9487	95.8662	28.1779	0	0	1	1	10	0.884534	0.001	1	73.3064	-0.0223202	0.426037	-0.0523903	0.958218	0	73.3064	-2.0727	0.416025	-4.98215	6.2881e-07	-1	73.3064	-1.59648	0.418006	-3.81927	0.000133849	-1	73.3064	-2.05038	0.414527	-4.94631	7.56337e-07	-1	73.3064
OTU_1413	Bacteria	Armatimonadetes	Armatimonadia	Armatimonadales	?	?	?	k__Bacteria,p__Armatimonadetes,c__Armatimonadia,o__Armatimonadales,f__?,g__?,s__?	1.83233	0.914917	0	0	0.729041	0.432456	0.252951	0.565615	1	0	1	0	6	0.905046	0.003	1	0.703579	3.51001	1.58094	2.22021	0.0264045	1	0.703579	1.30687	1.48767	0.878467	0.37969	0	0.703579	2.62477	1.58094	1.66026	0.096862	0	0.703579	-2.20314	1.68133	-1.31036	0.190074	0	0.703579
OTU_1414	Bacteria	Verrucomicrobia	Opitutae	Opitutales	Opitutaceae	Opitutus	?	k__Bacteria,p__Verrucomicrobia,c__Opitutae,o__Opitutales,f__Opitutaceae,g__Opitutus,s__?	12.4484	5.14986	20.2666	12.3833	6.71457	4.57338	4.98539	2.90533	1	1	0	0	5	0.85824	0.003	1	11.1037	-0.72291	0.563724	-1.28238	0.199708	0	11.1037	0.891977	0.601088	1.48394	0.137825	0	11.1037	1.33268	0.626532	2.12707	0.033414	1	11.1037	1.61489	0.588839	2.74249	0.00609744	1	11.1037
OTU_14164	Bacteria	Proteobacteria	Gammaproteobacteria	Pseudomonadales	Pseudomonadaceae	Pseudomonas	?	k__Bacteria,p__Proteobacteria,c__Gammaproteobacteria,o__Pseudomonadales,f__Pseudomonadaceae,g__Pseudomonas,s__?	0.738422	1.01887	5.64299	5.41624	0.746513	1.06129	35.2551	75.9082	0	1	0	1	9	0.982326	0.005	1	10.5958	-2.90106	1.45937	-1.98788	NA	NA	10.5958	-0.00491688	1.61422	-0.00304598	NA	NA	10.5958	-5.54952	1.44096	-3.85127	NA	NA	10.5958	2.89614	1.46148	1.98165	NA	NA	10.5958
OTU_1417	Bacteria	Ca._Parcubacteria	?	?	?	?	?	k__Bacteria,p__Ca._Parcubacteria,c__?,o__?,f__?,g__?,s__?	0.384664	0.546941	0.449338	1.00475	2.33971	1.86696	1.41024	1.40702	0	0	1	1	10	0.858053	0.019	1	1.14599	0.117017	1.6711	0.0700238	0.944175	0	1.14599	-2.5291	1.46646	-1.72463	0.0845946	0	1.14599	-1.79915	1.51717	-1.18586	0.235677	0	1.14599	-2.64612	1.46587	-1.80515	0.0710513	0	1.14599
OTU_1418	Bacteria	Bacteroidetes	Sphingobacteriia	Sphingobacteriales	NS11-12_marine_group	?	?	k__Bacteria,p__Bacteroidetes,c__Sphingobacteriia,o__Sphingobacteriales,f__NS11-12_marine_group,g__?,s__?	4.03288	3.2596	3.50287	2.88789	13.1418	8.40867	10.3674	2.29153	0	0	1	1	10	0.870209	0.006	1	7.76125	0.194273	0.768311	0.252857	0.800379	0	7.76125	-1.6804	0.720703	-2.33162	0.0197208	-1	7.76125	-1.32619	0.729532	-1.81787	0.0690845	0	7.76125	-1.87468	0.723882	-2.58976	0.00960441	-1	7.76125
OTU_14208	Bacteria	Planctomycetes	OM190	?	?	?	?	k__Bacteria,p__Planctomycetes,c__OM190,o__?,f__?,g__?,s__?	1.44062	0.951507	0	0	0	0	0	0	1	0	0	0	1	0.894427	0.004	1	0.360155	3.15371	3.41863	0.922508	0.356264	0	0.360155	3.00541	3.41863	0.879129	0.379331	0	0.360155	2.84554	3.41863	0.832365	0.405203	0	0.360155	0	3.49832	0	1	0	0.360155
OTU_1422	Bacteria	Bacteroidetes	Chitinophagia	Chitinophagales	?	?	?	k__Bacteria,p__Bacteroidetes,c__Chitinophagia,o__Chitinophagales,f__?,g__?,s__?	1.20105	1.66758	5.80592	2.86199	13.3613	4.28825	9.83978	2.28976	0	0	1	1	10	0.876381	0.001	1	7.55201	-2.31918	0.768024	-3.01967	0.00253048	-1	7.55201	-3.53032	0.746229	-4.73088	2.23546e-06	-1	7.55201	-3.08393	0.756646	-4.0758	4.58573e-05	-1	7.55201	-1.21114	0.525871	-2.30312	0.0212722	-1	7.55201
OTU_14272	Bacteria	Verrucomicrobia	UA11	?	?	?	?	k__Bacteria,p__Verrucomicrobia,c__UA11,o__?,f__?,g__?,s__?	0.166875	0.373143	0.274934	0.614772	0.226984	0.507551	1.60938	1.08793	0	0	0	1	4	0.751763	0.02	1	0.569543	-0.427731	2.27245	-0.188225	0.8507	0	0.569543	-0.019689	2.27375	-0.00865926	0.993091	0	0.569543	-2.59195	2.1503	-1.20539	0.228053	0	0.569543	0.408042	2.27246	0.179559	0.857498	0	0.569543
OTU_1429	Bacteria	Proteobacteria	Deltaproteobacteria	Myxococcales	?	?	?	k__Bacteria,p__Proteobacteria,c__Deltaproteobacteria,o__Myxococcales,f__?,g__?,s__?	3.40676	3.02874	1.52766	2.28372	0.180575	0.403778	0.193394	0.432442	1	1	0	0	5	0.806651	0.033	1	1.3271	1.13236	1.53372	0.738308	0.460328	0	1.3271	3.67363	1.71674	2.13988	0.0323643	1	1.3271	3.51376	1.71674	2.04676	0.0406819	1	1.3271	2.54127	1.75107	1.45126	0.146706	0	1.3271
OTU_14305	Bacteria	Proteobacteria	Gammaproteobacteria	Legionellales	Legionellaceae	?	?	k__Bacteria,p__Proteobacteria,c__Gammaproteobacteria,o__Legionellales,f__Legionellaceae,g__?,s__?	0.166875	0.373143	0	0	0	0	0.644062	0.599553	0	0	0	1	4	0.690313	0.03	1	0.202734	0.705683	4.15362	0.169896	0.865092	0	0.202734	0.557388	4.15362	0.134193	0.89325	0	0.202734	-1.28354	4.13884	-0.310121	0.756469	0	0.202734	0	4.15371	0	1	0	0.202734
OTU_1432	Bacteria	Actinobacteria	Thermoleophilia	Gaiellales	?	?	?	k__Bacteria,p__Actinobacteria,c__Thermoleophilia,o__Gaiellales,f__?,g__?,s__?	5.95044	3.16081	1.80446	1.14018	1.57688	3.52602	0	0	1	1	0	0	5	0.864823	0.008	1	2.33295	1.69897	1.27833	1.32905	0.183832	0	2.33295	1.86859	1.29786	1.43974	0.14994	0	2.33295	4.88554	1.50467	3.24691	0.00116667	1	2.33295	0.169623	1.34859	0.125778	0.899907	0	2.33295
OTU_1434	Bacteria	Gemmatimonadetes	Gemmatimonadetes_(class)	Gemmatimonadales	Gemmatimonadaceae	?	?	k__Bacteria,p__Gemmatimonadetes,c__Gemmatimonadetes_(class),o__Gemmatimonadales,f__Gemmatimonadaceae,g__?,s__?	3.66154	2.3268	8.05213	6.78822	1.79475	1.72806	8.10975	3.2714	0	1	0	1	9	0.864642	0.002	1	5.40454	-1.14208	0.713072	-1.60164	0.109236	0	5.40454	1.08575	0.833709	1.30231	0.192811	0	5.40454	-1.1225	0.720867	-1.55715	0.119434	0	5.40454	2.22783	0.794876	2.80274	0.00506706	1	5.40454
OTU_1436	Bacteria	Planctomycetes	Planctomycetacia	Planctomycetales	Planctomycetaceae	?	?	k__Bacteria,p__Planctomycetes,c__Planctomycetacia,o__Planctomycetales,f__Planctomycetaceae,g__?,s__?	1.34502	1.25673	4.71419	3.02207	0.953735	1.49203	0.252951	0.565615	1	1	0	0	5	0.866333	0.017	1	1.81647	-1.81505	1.18384	-1.53319	0.125229	0	1.81647	0.636603	1.3399	0.475113	0.634707	0	1.81647	2.15977	1.46803	1.4712	0.141236	0	1.81647	2.45166	1.25432	1.95457	0.0506343	0	1.81647
OTU_1439	Bacteria	Proteobacteria	Alphaproteobacteria	Rhodospirillales	KCM-B-60	?	?	k__Bacteria,p__Proteobacteria,c__Alphaproteobacteria,o__Rhodospirillales,f__KCM-B-60,g__?,s__?	2.08309	2.32234	8.52061	4.41623	0	0	0.450668	0.624779	1	1	0	0	5	0.929144	0.002	1	2.76359	-2.0354	1.01302	-2.00925	0.0445111	-1	2.76359	3.53883	1.34733	2.62655	0.00862553	1	2.76359	2.2248	1.34733	1.65127	0.0986839	0	2.76359	5.57423	1.29062	4.31903	1.56714e-05	1	2.76359
OTU_144	Bacteria	Firmicutes	Erysipelotrichia	Erysipelotrichales	Erysipelotrichaceae	?	?	k__Bacteria,p__Firmicutes,c__Erysipelotrichia,o__Erysipelotrichales,f__Erysipelotrichaceae,g__?,s__?	0	0	1.47118	1.83521	0	0	0	0	0	1	0	0	2	0.774597	0.035	1	0.367795	-3.04776	4.0857	-0.745958	0.455693	0	0.367795	0	4.15586	0	1	0	0.367795	0	4.15586	0	1	0	0.367795	3.02811	4.08579	0.741132	0.458613	0	0.367795
OTU_1440	Bacteria	Proteobacteria	Alphaproteobacteria	Rhodospirillales	?	?	?	k__Bacteria,p__Proteobacteria,c__Alphaproteobacteria,o__Rhodospirillales,f__?,g__?,s__?	0.30132	0.673771	3.54468	3.35296	0	0	0	0	0	1	0	0	2	0.960028	0.002	1	0.961499	-3.18876	2.07686	-1.53537	0.124692	0	0.961499	1.11491	2.2452	0.496573	0.61949	0	0.961499	0.955036	2.2452	0.425368	0.670569	0	0.961499	4.30367	2.07823	2.07084	0.0383741	1	0.961499
OTU_1442	Bacteria	Proteobacteria	Betaproteobacteria	SC-I-84	?	?	?	k__Bacteria,p__Proteobacteria,c__Betaproteobacteria,o__SC-I-84,f__?,g__?,s__?	27.2846	13.9398	7.77055	5.27214	49.5047	33.1965	13.2478	3.20772	1	0	1	0	6	0.886062	0.005	1	24.4519	1.82658	0.617082	2.96003	0.00307611	1	24.4519	-0.859445	0.584018	-1.47161	0.141127	0	24.4519	1.04133	0.605877	1.71871	0.0856675	0	24.4519	-2.68602	0.61181	-4.3903	1.13197e-05	-1	24.4519
OTU_14423	Bacteria	Actinobacteria	Actinobacteria_(class)	Streptomycetales	Streptomycetaceae	Streptomyces	?	k__Bacteria,p__Actinobacteria,c__Actinobacteria_(class),o__Streptomycetales,f__Streptomycetaceae,g__Streptomyces,s__?	0.767194	0.918634	1.17261	0.516415	0	0	0	0	1	1	0	0	5	0.894427	0.003	1	0.484952	-0.623758	1.92662	-0.323758	0.746121	0	0.484952	2.08848	2.05655	1.01553	0.309853	0	0.484952	1.92861	2.05655	0.937792	0.348351	0	0.484952	2.71224	2.00399	1.35342	0.175922	0	0.484952
OTU_1443	Bacteria	BRC1	?	?	?	?	?	k__Bacteria,p__BRC1,c__?,o__?,f__?,g__?,s__?	5.34532	1.80028	9.58349	2.7562	26.4434	17.5744	18.4987	3.9851	0	0	1	1	10	0.866401	0.002	1	14.9677	-0.879824	0.561807	-1.56606	0.117334	0	14.9677	-2.32582	0.541344	-4.29639	1.73602e-05	-1	14.9677	-1.81572	0.54957	-3.30388	0.000953564	-1	14.9677	-1.446	0.50471	-2.86501	0.00416991	-1	14.9677
OTU_1444	Bacteria	Chloroflexi	Ktedonobacteria	C0119	?	?	?	k__Bacteria,p__Chloroflexi,c__Ktedonobacteria,o__C0119,f__?,g__?,s__?	8.0807	2.87184	0.576708	0.544327	17.6659	10.8812	2.5257	5.09408	1	0	1	0	6	0.944701	0.002	1	7.21226	3.91394	1.16263	3.36645	0.000761435	1	7.21226	-1.11753	0.837105	-1.33499	0.18188	0	7.21226	1.62044	0.922115	1.75731	0.0788646	0	7.21226	-5.03146	1.15118	-4.37069	1.23856e-05	-1	7.21226
OTU_14499	Bacteria	Proteobacteria	Deltaproteobacteria	Bdellovibrionales	Bacteriovoracaceae	?	?	k__Bacteria,p__Proteobacteria,c__Deltaproteobacteria,o__Bdellovibrionales,f__Bacteriovoracaceae,g__?,s__?	0.15066	0.336886	0	0	0.665803	0.9856	1.74896	0.930996	0	0	0	1	4	0.825677	0.006	1	0.641355	0.705682	2.05391	0.343581	0.731162	0	0.641355	-1.39145	1.99429	-0.69772	0.485352	0	0.641355	-2.72179	1.90988	-1.42511	0.154124	0	0.641355	-2.09714	1.9943	-1.05157	0.292999	0	0.641355
OTU_14504	Bacteria	Cyanobacteria	ML635J-21	?	?	?	?	k__Bacteria,p__Cyanobacteria,c__ML635J-21,o__?,f__?,g__?,s__?	0	0	0	0	0	0	1.35643	0.960023	0	0	0	1	4	0.894427	0.004	1	0.339107	0	3.58031	0	1	0	0.339107	0	3.58031	0	1	0	0.339107	-2.93066	3.5106	-0.834802	0.403829	0	0.339107	0	3.58036	0	1	0	0.339107
OTU_1451	Bacteria	Proteobacteria	Deltaproteobacteria	Syntrophobacterales	Syntrophaceae	?	?	k__Bacteria,p__Proteobacteria,c__Deltaproteobacteria,o__Syntrophobacterales,f__Syntrophaceae,g__?,s__?	0.602639	1.34754	1.09773	1.39421	9.58969	11.4841	5.18714	3.82601	0	0	1	1	10	0.946998	0.004	1	4.1193	-0.629439	1.33092	-0.472935	0.636259	0	4.1193	-3.81675	1.21203	-3.14906	0.00163796	-1	4.1193	-2.90165	1.23084	-2.35745	0.0184011	-1	4.1193	-3.18732	1.11033	-2.8706	0.00409693	-1	4.1193
OTU_1452	Bacteria	Armatimonadetes	Fimbriimonadia	Fimbriimonadales	Fimbriimonadaceae	?	?	k__Bacteria,p__Armatimonadetes,c__Fimbriimonadia,o__Fimbriimonadales,f__Fimbriimonadaceae,g__?,s__?	0.451979	1.01066	0	0	5.94982	9.93227	3.43255	2.46436	0	0	1	1	10	0.817208	0.034	1	2.45859	1.65226	1.96827	0.839445	0.401219	0	2.45859	-3.55972	1.76371	-2.01831	0.0435585	-1	2.45859	-2.75152	1.78176	-1.54427	0.122523	0	2.45859	-5.21197	1.78625	-2.91782	0.00352485	-1	2.45859
OTU_14520	Bacteria	Proteobacteria	Gammaproteobacteria	HTA4	?	?	?	k__Bacteria,p__Proteobacteria,c__Gammaproteobacteria,o__HTA4,f__?,g__?,s__?	2.14295	1.95972	0	0	0.321482	0.44317	0	0	1	0	0	0	1	0.834051	0.002	1	0.616109	3.72882	2.30973	1.61439	0.106442	0	0.616109	2.44226	2.30692	1.05867	0.289751	0	0.616109	3.42065	2.30973	1.48097	0.138614	0	0.616109	-1.28655	2.44246	-0.526745	0.59837	0	0.616109
OTU_14532	Bacteria	Acidobacteria	Blastocatellia_(Acidobacteria_group_4)	Blastocatellales	Blastocatellaceae	DS-100	?	k__Bacteria,p__Acidobacteria,c__Blastocatellia_(Acidobacteria_group_4),o__Blastocatellales,f__Blastocatellaceae,g__DS-100,s__?	0	0	0	0	0.74054	0.71157	0	0	0	0	1	0	3	0.774597	0.047	1	0.185135	0	4.27959	0	1	0	0.185135	-2.06132	4.24777	-0.485271	0.627484	0	0.185135	0	4.27959	0	1	0	0.185135	-2.18996	4.24787	-0.515542	0.606174	0	0.185135
OTU_14579	Bacteria	Ca._Microgenomates_(OP11)	Candidatus_Daviesbacteria	?	?	?	?	k__Bacteria,p__Ca._Microgenomates_(OP11),c__Candidatus_Daviesbacteria,o__?,f__?,g__?,s__?	0.609494	0.579376	0	0	0	0	0	0	1	0	0	0	1	0.774597	0.045	1	0.152373	1.90067	4.26064	0.446099	0.655526	0	0.152373	1.75237	4.26064	0.411293	0.680858	0	0.152373	1.5925	4.26064	0.37377	0.708575	0	0.152373	0	4.27969	0	1	0	0.152373
OTU_1458	Bacteria	Proteobacteria	Deltaproteobacteria	Myxococcales	Vulgatibacteraceae	Vulgatibacter	?	k__Bacteria,p__Proteobacteria,c__Deltaproteobacteria,o__Myxococcales,f__Vulgatibacteraceae,g__Vulgatibacter,s__?	0.869835	1.44735	0	0	2.65856	2.54551	2.49047	1.1911	0	0	1	1	10	0.877459	0.008	1	1.50472	2.48453	1.54953	1.60341	0.108844	0	1.50472	-1.55433	1.31268	-1.18409	0.236379	0	1.50472	-1.47136	1.32276	-1.11234	0.265994	0	1.50472	-4.03886	1.45355	-2.77862	0.00545895	-1	1.50472
OTU_14607	Bacteria	Ca._Parcubacteria	?	?	?	?	?	k__Bacteria,p__Ca._Parcubacteria,c__?,o__?,f__?,g__?,s__?	0.542365	0.513944	0	0	0	0	0	0	1	0	0	0	1	0.774597	0.037	1	0.135591	1.75604	4.26717	0.411524	0.680689	0	0.135591	1.60775	4.26717	0.376771	0.706344	0	0.135591	1.44788	4.26717	0.339306	0.734379	0	0.135591	0	4.27969	0	1	0	0.135591
OTU_1461	Bacteria	Acidobacteria	Acidobacteria_group_15	?	?	?	?	k__Bacteria,p__Acidobacteria,c__Acidobacteria_group_15,o__?,f__?,g__?,s__?	0.654315	0.998748	0.406506	0.908975	0.64833	0.636506	4.97371	2.50642	0	0	0	1	4	0.862698	0.01	1	1.67071	0.968955	1.5279	0.634173	0.525968	0	1.67071	-0.0057221	1.4425	-0.00396679	0.996835	0	1.67071	-2.81984	1.26574	-2.22782	0.0258927	-1	1.67071	-0.974677	1.52948	-0.637262	0.523954	0	1.67071
OTU_14616	Bacteria	Proteobacteria	Alphaproteobacteria	Rhizobiales	Xanthobacteraceae	?	?	k__Bacteria,p__Proteobacteria,c__Alphaproteobacteria,o__Rhizobiales,f__Xanthobacteraceae,g__?,s__?	0.616535	0.981129	0	0	0.90425	0.636318	0	0	1	0	1	0	6	0.774597	0.048	1	0.380196	1.90593	2.68539	0.70974	0.477865	0	0.380196	-0.586605	2.61384	-0.224422	0.822429	0	0.380196	1.59776	2.68539	0.594983	0.551855	0	0.380196	-2.49253	2.6455	-0.942177	0.346102	0	0.380196
OTU_1463	Bacteria	Bacteroidetes	Chitinophagia	Chitinophagales	?	?	?	k__Bacteria,p__Bacteroidetes,c__Chitinophagia,o__Chitinophagales,f__?,g__?,s__?	0	0	0	0	0.146273	0.327076	7.70531	7.4002	0	0	0	1	4	0.990641	0.001	1	1.96289	0	1.89984	0	1	0	1.96289	-0.596764	1.89984	-0.314113	0.753435	0	1.96289	-5.44396	1.68407	-3.23262	0.00122661	-1	1.96289	-0.725373	1.89985	-0.381806	0.702605	0	1.96289
OTU_14642	Bacteria	Proteobacteria	Deltaproteobacteria	Myxococcales	bacteriap25	?	?	k__Bacteria,p__Proteobacteria,c__Deltaproteobacteria,o__Myxococcales,f__bacteriap25,g__?,s__?	0.166875	0.373143	0	0	0.226984	0.507551	1.29829	0.402547	0	0	0	1	4	0.875924	0.003	1	0.423037	0.70568	2.33283	0.302499	0.762271	0	0.423037	-0.0196922	2.33283	-0.00844132	0.993265	0	0.423037	-2.2945	2.22743	-1.03011	0.302958	0	0.423037	-0.725372	2.33285	-0.310939	0.755847	0	0.423037
OTU_1468	Bacteria	Proteobacteria	Gammaproteobacteria	Xanthomonadales	Solimonadaceae	?	?	k__Bacteria,p__Proteobacteria,c__Gammaproteobacteria,o__Xanthomonadales,f__Solimonadaceae,g__?,s__?	2.33579	1.00642	7.1517	2.22936	2.553	3.42813	0	0	1	1	0	0	5	0.887674	0.007	1	3.01012	-1.62387	0.918032	-1.76886	0.0769172	0	3.01012	-0.174905	0.973404	-0.179684	0.857401	0	3.01012	3.52742	1.27407	2.76861	0.00562955	1	3.01012	1.44897	0.908606	1.59471	0.110776	0	3.01012
OTU_14703	Bacteria	Actinobacteria	Thermoleophilia	Gaiellales	?	?	?	k__Bacteria,p__Actinobacteria,c__Thermoleophilia,o__Gaiellales,f__?,g__?,s__?	0	0	0	0	0.642965	0.886339	1.04243	0.695357	0	0	1	1	10	0.774597	0.028	1	0.42135	0	2.63192	0	1	0	0.42135	-1.91282	2.59031	-0.73845	0.460241	0	0.42135	-2.5627	2.55548	-1.00282	0.315946	0	0.42135	-2.04144	2.59034	-0.788097	0.43064	0	0.42135
OTU_1474	Bacteria	Proteobacteria	Alphaproteobacteria	Rhodospirillales	Rhodospirillaceae	Dongia	?	k__Bacteria,p__Proteobacteria,c__Alphaproteobacteria,o__Rhodospirillales,f__Rhodospirillaceae,g__Dongia,s__?	6.61595	5.80303	12.8528	5.8996	1.66055	2.516	0.84904	0.489385	1	1	0	0	5	0.941178	0.002	1	5.49459	-0.961076	0.809397	-1.1874	0.235071	0	5.49459	2.04267	0.937884	2.17796	0.0294093	1	5.49459	2.94328	1.07378	2.74105	0.00612434	1	5.49459	3.00375	0.920507	3.26314	0.00110184	1	5.49459
OTU_1482	Bacteria	Chlamydiae	Chlamydiia	Chlamydiales	?	?	?	k__Bacteria,p__Chlamydiae,c__Chlamydiia,o__Chlamydiales,f__?,g__?,s__?	5.12981	6.15225	3.22653	3.46632	0	0	0	0	1	1	0	0	5	0.894427	0.011	1	2.08908	0.651586	1.53815	0.423616	0.671846	0	2.08908	4.83418	1.75626	2.75254	0.00591345	1	2.08908	4.6743	1.75626	2.66151	0.00777903	1	2.08908	4.18259	1.76614	2.36821	0.0178742	1	2.08908
OTU_14826	Bacteria	Proteobacteria	Alphaproteobacteria	?	?	?	?	k__Bacteria,p__Proteobacteria,c__Alphaproteobacteria,o__?,f__?,g__?,s__?	0	0	0	0	0.809751	0.929557	0	0	0	0	1	0	3	0.774597	0.046	1	0.202438	0	4.27959	0	1	0	0.202438	-2.18745	4.24225	-0.515634	0.60611	0	0.202438	0	4.27959	0	1	0	0.202438	-2.31609	4.24235	-0.545945	0.585104	0	0.202438
OTU_14848	Bacteria	Proteobacteria	Gammaproteobacteria	Legionellales	Coxiellaceae	Aquicella	?	k__Bacteria,p__Proteobacteria,c__Gammaproteobacteria,o__Legionellales,f__Coxiellaceae,g__Aquicella,s__?	0.202336	0.452437	0	0	4.01413	3.69288	0	0	0	0	1	0	3	0.872703	0.007	1	1.05412	0.705684	2.42024	0.291576	0.770611	0	1.05412	-3.91953	2.2647	-1.7307	0.0835044	0	1.05412	0.397517	2.42024	0.164247	0.869536	0	1.05412	-4.62521	2.26472	-2.04229	0.0411227	-1	1.05412
OTU_1486	Bacteria	Verrucomicrobia	OPB35_soil_group	?	?	?	?	k__Bacteria,p__Verrucomicrobia,c__OPB35_soil_group,o__?,f__?,g__?,s__?	2.54607	2.14762	0.203253	0.454487	0.772553	1.19844	0	0	1	0	0	0	1	0.760489	0.035	1	0.880469	3.39121	2.0024	1.69358	0.0903459	0	0.880469	1.83625	1.93784	0.947579	0.343344	0	0.880469	3.66012	2.0024	1.82787	0.0675691	0	0.880469	-1.55496	2.10425	-0.73896	0.459931	0	0.880469
OTU_14894	Bacteria	Chloroflexi	Chloroflexi_Subdivision_10	Gitt-GS-136	?	?	?	k__Bacteria,p__Chloroflexi,c__Chloroflexi_Subdivision_10,o__Gitt-GS-136,f__?,g__?,s__?	0.30132	0.673771	0	0	3.98233	3.75439	3.14902	1.87578	0	0	1	1	10	0.97952	0.001	1	1.85817	1.27019	1.62404	0.782117	0.434146	0	1.85817	-3.31935	1.3823	-2.40133	0.0163357	-1	1.85817	-3.01927	1.396	-2.16281	0.0305562	-1	1.85817	-4.58954	1.38464	-3.31461	0.000917712	-1	1.85817
OTU_14913	Bacteria	Acidobacteria	Subgroup_6	?	?	?	?	k__Bacteria,p__Acidobacteria,c__Subgroup_6,o__?,f__?,g__?,s__?	1.7272	1.53954	2.64668	2.12002	7.55894	2.56707	11.5681	6.72576	0	0	1	1	10	0.902155	0.001	1	5.87522	-0.606104	0.799779	-0.75784	0.448547	0	5.87522	-2.16208	0.743518	-2.9079	0.0036386	-1	5.87522	-2.74073	0.734247	-3.73271	0.000189432	-1	5.87522	-1.55597	0.678607	-2.2929	0.021854	-1	5.87522
OTU_1492	Bacteria	Gemmatimonadetes	Gemmatimonadetes_(class)	Gemmatimonadales	Gemmatimonadaceae	Gemmatimonas	?	k__Bacteria,p__Gemmatimonadetes,c__Gemmatimonadetes_(class),o__Gemmatimonadales,f__Gemmatimonadaceae,g__Gemmatimonas,s__?	7.82513	2.34609	0.991997	0.811904	4.16343	5.78527	0	0	1	0	1	0	6	0.859571	0.013	1	3.24514	2.94695	1.13799	2.5896	0.00960874	1	3.24514	0.903219	1.01538	0.889534	0.373716	0	3.24514	5.28206	1.32843	3.97618	7.00313e-05	1	3.24514	-2.04373	1.15841	-1.76425	0.0776902	0	3.24514
OTU_1494	Bacteria	Bacteroidetes	Sphingobacteriia	Sphingobacteriales	?	?	?	k__Bacteria,p__Bacteroidetes,c__Sphingobacteriia,o__Sphingobacteriales,f__?,g__?,s__?	0.404672	0.904874	0.274934	0.614772	3.65257	5.05135	3.59855	3.58839	0	0	1	1	10	0.907125	0.003	1	1.98268	0.150854	1.73899	0.0867484	0.930872	0	1.98268	-3.19364	1.52057	-2.10029	0.0357032	-1	1.98268	-3.186	1.52468	-2.08963	0.0366512	-1	1.98268	-3.34449	1.52128	-2.19848	0.0279152	-1	1.98268
OTU_14945	Bacteria	Proteobacteria	Gammaproteobacteria	Xanthomonadales	?	?	?	k__Bacteria,p__Proteobacteria,c__Gammaproteobacteria,o__Xanthomonadales,f__?,g__?,s__?	0	0	0	0	0	0	0.844716	0.839999	0	0	0	1	4	0.774597	0.041	1	0.211179	0	4.27959	0	1	0	0.211179	0	4.27959	0	1	0	0.211179	-2.25316	4.24539	-0.530732	0.595604	0	0.211179	0	4.27969	0	1	0	0.211179
OTU_14958	Bacteria	Acidobacteria	Subgroup_6	?	?	?	?	k__Bacteria,p__Acidobacteria,c__Subgroup_6,o__?,f__?,g__?,s__?	2.37483	2.076	2.22527	4.42967	3.61661	1.86254	8.11673	3.5891	0	0	1	1	10	0.847563	0.043	1	4.08336	0.228655	1.03198	0.221569	0.824649	0	4.08336	-0.568029	1.00024	-0.567892	0.570108	0	4.08336	-1.7539	0.970169	-1.80783	0.0706326	0	4.08336	-0.796684	1.00629	-0.791702	0.428534	0	4.08336
OTU_1497	Bacteria	Ca._Latescibacteria_(WS3)	?	?	?	?	?	k__Bacteria,p__Ca._Latescibacteria_(WS3),c__?,o__?,f__?,g__?,s__?	0.571547	0.888375	0.449338	1.00475	5.55753	7.99397	11.9797	4.26111	0	0	1	1	10	0.972106	0.001	1	4.63953	0.663844	1.49044	0.445402	0.65603	0	4.63953	-3.31979	1.21238	-2.73823	0.0061771	-1	4.63953	-4.38522	1.19828	-3.6596	0.000252611	-1	4.63953	-3.98363	1.2648	-3.14961	0.00163486	-1	4.63953
OTU_1498	Bacteria	Gemmatimonadetes	Gemmatimonadetes_(class)	Gemmatimonadales	Gemmatimonadaceae	?	?	k__Bacteria,p__Gemmatimonadetes,c__Gemmatimonadetes_(class),o__Gemmatimonadales,f__Gemmatimonadaceae,g__?,s__?	2.46626	2.55987	0.183504	0.410327	0	0	0.193394	0.432442	1	0	0	0	1	0.931363	0.001	1	0.710789	3.33649	1.98729	1.67891	0.093169	0	0.710789	3.76527	1.98729	1.89467	0.0581355	0	0.710789	3.02832	1.98729	1.52384	0.127548	0	0.710789	0.428781	2.14845	0.199577	0.841811	0	0.710789
OTU_1499	Bacteria	Proteobacteria	Gammaproteobacteria	Legionellales	Coxiellaceae	Aquicella	?	k__Bacteria,p__Proteobacteria,c__Gammaproteobacteria,o__Legionellales,f__Coxiellaceae,g__Aquicella,s__?	0.801758	1.12321	0	0	3.30778	2.89061	4.24658	2.86371	0	0	1	1	10	0.902023	0.003	1	2.08903	2.26651	1.54433	1.46763	0.142204	0	2.08903	-2.09374	1.29473	-1.61713	0.10585	0	2.08903	-2.43565	1.28863	-1.89012	0.0587426	0	2.08903	-4.36026	1.4123	-3.08735	0.00201947	-1	2.08903
OTU_15000	Bacteria	Chloroflexi	Chloroflexi_Subdivision_11	?	?	?	?	k__Bacteria,p__Chloroflexi,c__Chloroflexi_Subdivision_11,o__?,f__?,g__?,s__?	15.6184	12.9521	4.37813	3.13969	1.17703	0.400368	0.398372	0.545877	1	1	0	0	5	0.913385	0.032	1	5.39298	1.80297	0.780568	2.30982	0.020898	1	5.39298	3.74385	0.935731	4.00099	6.30773e-05	1	5.39298	5.11886	1.16561	4.39157	1.12535e-05	1	5.39298	1.94088	0.965732	2.00975	0.0444575	1	5.39298
OTU_1501	Bacteria	Gemmatimonadetes	Gemmatimonadetes_(class)	Gemmatimonadales	Gemmatimonadaceae	?	?	k__Bacteria,p__Gemmatimonadetes,c__Gemmatimonadetes_(class),o__Gemmatimonadales,f__Gemmatimonadaceae,g__?,s__?	2.63351	1.65221	1.08961	0.739655	32.4801	20.0833	2.03983	2.29004	1	0	1	0	6	0.958212	0.012	1	9.56077	1.36589	0.932076	1.46543	0.142804	0	9.56077	-3.57205	0.732054	-4.87949	1.06363e-06	-1	9.56077	0.368492	0.859322	0.428817	0.668056	0	9.56077	-4.93794	0.856709	-5.76384	8.22202e-09	-1	9.56077
OTU_15015	Bacteria	Bacteroidetes	Sphingobacteriia	Sphingobacteriales	env.OPS_17	?	?	k__Bacteria,p__Bacteroidetes,c__Sphingobacteriia,o__Sphingobacteriales,f__env.OPS_17,g__?,s__?	0.876826	1.46226	0	0	2.93605	2.68815	1.90164	0.742139	0	0	1	1	10	0.872872	0.01	1	1.42863	2.34776	1.58275	1.48335	0.137982	0	1.42863	-1.86235	1.34539	-1.38425	0.166281	0	1.42863	-1.21419	1.38221	-0.878443	0.379703	0	1.42863	-4.21012	1.46828	-2.86739	0.00413876	-1	1.42863
OTU_15019	Bacteria	Bacteroidetes	Sphingobacteriia	Sphingobacteriales	Sphingobacteriaceae	Mucilaginibacter	?	k__Bacteria,p__Bacteroidetes,c__Sphingobacteriia,o__Sphingobacteriales,f__Sphingobacteriaceae,g__Mucilaginibacter,s__?	4.9616	1.22179	0.203253	0.454487	0.953128	1.11827	0	0	1	0	0	0	1	0.900548	0.001	1	1.5295	4.3565	1.4082	3.09366	0.00197703	1	1.5295	2.52973	1.27474	1.9845	0.0472004	1	1.5295	4.62541	1.4082	3.28462	0.0010212	1	1.5295	-1.82677	1.54133	-1.18519	0.235941	0	1.5295
OTU_1505	Bacteria	Chloroflexi	Chloroflexi_Subdivision_10	KD4-96	?	?	?	k__Bacteria,p__Chloroflexi,c__Chloroflexi_Subdivision_10,o__KD4-96,f__?,g__?,s__?	6.61608	3.43048	5.58401	2.9038	16.4614	11.6157	9.3047	2.38088	0	0	1	1	10	0.823807	0.011	1	9.49154	0.270207	0.570901	0.473299	0.636	0	9.49154	-1.28161	0.533408	-2.40268	0.0162756	-1	9.49154	-0.477611	0.555227	-0.860208	0.389675	0	9.49154	-1.55181	0.539235	-2.8778	0.00400456	-1	9.49154
OTU_15093	Bacteria	Actinobacteria	Actinobacteria_(class)	Frankiales	Frankiaceae	Jatrophihabitans	?	k__Bacteria,p__Actinobacteria,c__Actinobacteria_(class),o__Frankiales,f__Frankiaceae,g__Jatrophihabitans,s__?	1.84832	2.17682	0.727477	0.836561	0	0	0	0	1	1	0	0	5	0.774597	0.04	1	0.64395	1.35883	2.33282	0.582484	0.56024	0	0.64395	3.36462	2.40011	1.40186	0.160957	0	0.64395	3.20475	2.40011	1.33525	0.181795	0	0.64395	2.00579	2.46076	0.815107	0.415011	0	0.64395
OTU_151	Bacteria	Proteobacteria	Deltaproteobacteria	Myxococcales	Haliangiaceae	Haliangium	?	k__Bacteria,p__Proteobacteria,c__Deltaproteobacteria,o__Myxococcales,f__Haliangiaceae,g__Haliangium,s__?	5.2276	2.46126	28.0613	7.3506	12.4598	9.73384	20.3224	9.58591	0	1	0	1	9	0.855744	0.004	1	16.5178	-2.41761	0.517135	-4.67501	2.9394e-06	-1	16.5178	-1.21779	0.536458	-2.27006	0.023204	-1	16.5178	-1.94537	0.526043	-3.69812	0.000217204	-1	16.5178	1.19982	0.474008	2.53122	0.0113668	1	16.5178
OTU_15100	Bacteria	Acidobacteria	Subgroup_6	?	?	?	?	k__Bacteria,p__Acidobacteria,c__Subgroup_6,o__?,f__?,g__?,s__?	2.808	2.25407	1.31428	0.904664	7.82829	5.87658	1.67934	1.51774	1	0	1	0	6	0.883382	0.046	1	3.40748	1.16525	0.987922	1.1795	0.2382	0	3.40748	-1.4659	0.85888	-1.70676	0.087866	0	3.40748	0.727502	0.975253	0.745962	0.45569	0	3.40748	-2.63116	0.941404	-2.79493	0.00519112	-1	3.40748
OTU_1513	Bacteria	Acidobacteria	Blastocatellia_(Acidobacteria_group_4)	Blastocatellales	Blastocatellaceae	RB41	?	k__Bacteria,p__Acidobacteria,c__Blastocatellia_(Acidobacteria_group_4),o__Blastocatellales,f__Blastocatellaceae,g__RB41,s__?	33.1815	14.0355	37.9526	12.9883	15.0243	7.30418	16.2163	7.26526	1	1	0	0	5	0.833571	0.001	1	25.5937	-0.18188	0.427985	-0.424968	0.67086	0	25.5937	1.16992	0.448414	2.60901	0.00908037	1	25.5937	1.03175	0.448632	2.29977	0.0214614	1	25.5937	1.3518	0.445814	3.0322	0.00242777	1	25.5937
OTU_1514	Bacteria	Proteobacteria	Alphaproteobacteria	Rhodospirillales	DA111	?	?	k__Bacteria,p__Proteobacteria,c__Alphaproteobacteria,o__Rhodospirillales,f__DA111,g__?,s__?	4.91862	5.27542	0	0	0.876046	1.9589	0	0	1	0	0	0	1	0.824048	0.01	1	1.44867	4.92736	2.31028	2.13279	0.0329417	1	1.44867	2.46566	2.22873	1.10631	0.268594	0	1.44867	4.61919	2.31028	1.9994	0.0455647	1	1.44867	-2.4617	2.39112	-1.02952	0.303237	0	1.44867
OTU_1516	Bacteria	Ca._Latescibacteria_(WS3)	?	?	?	?	?	k__Bacteria,p__Ca._Latescibacteria_(WS3),c__?,o__?,f__?,g__?,s__?	2.70317	3.52492	7.04755	2.16292	0	0	0	0	1	1	0	0	5	1	0.001	1	2.43768	-1.42147	1.01989	-1.39374	0.163395	0	2.43768	3.8761	1.34912	2.87307	0.00406508	1	2.43768	3.71623	1.34912	2.75457	0.00587699	1	2.43768	5.29757	1.31136	4.03976	5.35066e-05	1	2.43768
OTU_1519	Bacteria	Proteobacteria	Alphaproteobacteria	Rhodospirillales	Acetobacteraceae	?	?	k__Bacteria,p__Proteobacteria,c__Alphaproteobacteria,o__Rhodospirillales,f__Acetobacteraceae,g__?,s__?	20.8565	7.26254	9.94663	4.79569	3.75821	3.35593	1.47719	1.69009	1	1	0	0	5	0.924515	0.001	1	9.00964	1.05745	0.577046	1.83252	0.0668747	0	9.00964	2.49165	0.637216	3.91021	9.22148e-05	1	9.00964	3.79194	0.772874	4.90629	9.28158e-07	1	9.00964	1.4342	0.650852	2.20358	0.0275539	1	9.00964
OTU_15210	Bacteria	Bacteroidetes	Sphingobacteriia	Sphingobacteriales	env.OPS_17	?	?	k__Bacteria,p__Bacteroidetes,c__Sphingobacteriia,o__Sphingobacteriales,f__env.OPS_17,g__?,s__?	0.33375	0.746287	0	0	11.6262	8.43014	0	0	0	0	1	0	3	0.985948	0.001	1	2.98999	1.28949	1.73528	0.743104	0.457419	0	2.98999	-4.86771	1.48814	-3.271	0.00107168	-1	2.98999	0.981327	1.73528	0.565515	0.571724	0	2.98999	-6.15721	1.49106	-4.12942	3.63674e-05	-1	2.98999
OTU_1522	Bacteria	Acidobacteria	Acidobacteria_group_12	?	?	?	?	k__Bacteria,p__Acidobacteria,c__Acidobacteria_group_12,o__?,f__?,g__?,s__?	5.7434	3.45245	5.80382	3.212	0.226984	0.507551	0.193394	0.432442	1	1	0	0	5	0.98228	0.001	1	2.9919	-0.0187721	0.786907	-0.0238556	0.980968	0	2.9919	4.42841	1.1783	3.75831	0.000171063	1	2.9919	4.26854	1.1783	3.62263	0.00029162	1	2.9919	4.44718	1.17546	3.78335	0.000154733	1	2.9919
OTU_1523	Bacteria	Planctomycetes	Phycisphaerae	Tepidisphaerales	?	?	?	k__Bacteria,p__Planctomycetes,c__Phycisphaerae,o__Tepidisphaerales,f__?,g__?,s__?	3.61018	4.79443	0.183504	0.410327	0	0	0	0	1	0	0	0	1	0.755631	0.036	1	0.948421	3.89485	2.73609	1.42351	0.154588	0	0.948421	4.32363	2.73609	1.58022	0.114056	0	0.948421	4.16376	2.73609	1.52179	0.128061	0	0.948421	0.42878	2.86459	0.149683	0.881015	0	0.948421
OTU_15232	Bacteria	Planctomycetes	Planctomycetacia	Planctomycetales	Planctomycetaceae	Pirellula	?	k__Bacteria,p__Planctomycetes,c__Planctomycetacia,o__Planctomycetales,f__Planctomycetaceae,g__Pirellula,s__?	0.978129	1.63298	2.31141	2.05279	2.37676	2.47425	9.17237	2.99954	0	1	0	1	9	0.834577	0.043	1	3.70967	-1.14745	1.09636	-1.04659	0.295288	0	3.70967	-1.22409	1.10013	-1.11268	0.265847	0	3.70967	-3.11336	1.04611	-2.97613	0.00291906	-1	3.70967	-0.0766498	0.994455	-0.0770772	0.938562	0	3.70967
OTU_15235	Bacteria	?	?	?	?	?	?	k__Bacteria,p__?,c__?,o__?,f__?,g__?,s__?	0	0	0	0	0.88068	0.838208	0.644062	0.599553	0	0	1	1	10	0.774597	0.033	1	0.381185	0	2.69109	0	1	0	0.381185	-2.33019	2.62172	-0.888801	0.37411	0	0.381185	-1.86227	2.66783	-0.698047	0.485148	0	0.381185	-2.45881	2.62174	-0.937851	0.348321	0	0.381185
OTU_1524	Bacteria	Epsilonbacteraeota	Desulfurellia	Desulfurellales	H16	?	?	k__Bacteria,p__Epsilonbacteraeota,c__Desulfurellia,o__Desulfurellales,f__H16,g__?,s__?	2.9701	1.56904	5.25905	2.32417	0	0	0.409956	0.916689	1	1	0	0	5	0.975985	0.001	1	2.15978	-0.821343	0.899949	-0.912654	0.361424	0	2.15978	4.0538	1.25384	3.23309	0.00122457	1	2.15978	2.73977	1.25384	2.1851	0.0288818	1	2.15978	4.87514	1.22771	3.97091	7.15992e-05	1	2.15978
OTU_1525	Bacteria	Acidobacteria	Acidobacteria_group_5	?	?	?	?	k__Bacteria,p__Acidobacteria,c__Acidobacteria_group_5,o__?,f__?,g__?,s__?	28.1487	3.2416	26.1527	5.13169	14.1238	2.67453	20.6466	5.34798	1	1	0	0	5	0.780792	0.003	1	22.268	0.108907	0.284423	0.382904	0.701791	0	22.268	0.985783	0.308755	3.19276	0.00140918	1	22.268	0.444273	0.29788	1.49145	0.135844	0	22.268	0.876876	0.30846	2.84275	0.00447256	1	22.268
OTU_15266	Bacteria	Planctomycetes	Phycisphaerae	Tepidisphaerales	Tepidisphaeraceae	?	?	k__Bacteria,p__Planctomycetes,c__Phycisphaerae,o__Tepidisphaerales,f__Tepidisphaeraceae,g__?,s__?	0	0	1.98399	1.62381	0	0	0	0	0	1	0	0	2	0.894427	0.004	1	0.495999	-3.48553	3.11321	-1.11959	0.262888	0	0.495999	0	3.21511	0	1	0	0.495999	0	3.21511	0	1	0	0.495999	3.46586	3.11325	1.11326	0.265597	0	0.495999
OTU_1527	Bacteria	Verrucomicrobia	OPB35_soil_group	?	?	?	?	k__Bacteria,p__Verrucomicrobia,c__OPB35_soil_group,o__?,f__?,g__?,s__?	25.7027	5.29736	49.7281	12.5651	54.7585	19.9066	77.5833	11.6715	0	0	1	1	10	0.798095	0.008	1	51.9431	-0.940365	0.288572	-3.25868	0.0011193	-1	51.9431	-1.0665	0.288822	-3.6926	0.000221975	-1	51.9431	-1.58201	0.28583	-5.53479	3.11595e-08	-1	51.9431	-0.126137	0.27441	-0.459665	0.645757	0	51.9431
OTU_15270	Bacteria	Proteobacteria	Gammaproteobacteria	Xanthomonadales	Xanthomonadales_Incertae_Sedis	?	?	k__Bacteria,p__Proteobacteria,c__Gammaproteobacteria,o__Xanthomonadales,f__Xanthomonadales_Incertae_Sedis,g__?,s__?	0	0	0.406506	0.908975	0	0	1.23583	1.04955	0	0	0	1	4	0.775878	0.013	1	0.410583	-1.0397	3.01237	-0.345143	0.729987	0	0.410583	0	3.01399	0	1	0	0.410583	-2.80674	2.93599	-0.955977	0.339084	0	0.410583	1.02002	3.0124	0.338608	0.734905	0	0.410583
OTU_1531	Bacteria	Proteobacteria	Deltaproteobacteria	Myxococcales	Nannocystaceae	Nannocystis	?	k__Bacteria,p__Proteobacteria,c__Deltaproteobacteria,o__Myxococcales,f__Nannocystaceae,g__Nannocystis,s__?	0.391705	0.546061	0	0	2.68707	2.35282	1.59205	1.4035	0	0	1	1	10	0.856102	0.018	1	1.16771	1.29	1.78385	0.723157	0.469584	0	1.16771	-2.71982	1.58357	-1.71752	0.0858844	0	1.16771	-1.98436	1.62483	-1.22127	0.221985	0	1.16771	-4.00982	1.58633	-2.52774	0.0114801	-1	1.16771
OTU_15314	Bacteria	Bacteroidetes	Chitinophagia	Chitinophagales	Chitinophagaceae	?	?	k__Bacteria,p__Bacteroidetes,c__Chitinophagia,o__Chitinophagales,f__Chitinophagaceae,g__?,s__?	0	0	1.0196	1.03076	0	0	0	0	0	1	0	0	2	0.774597	0.046	1	0.2549	-2.51328	4.225	-0.59486	0.551937	0	0.2549	0	4.27959	0	1	0	0.2549	0	4.27959	0	1	0	0.2549	2.49363	4.2251	0.590195	0.55506	0	0.2549
OTU_1532	Bacteria	Proteobacteria	Deltaproteobacteria	Myxococcales	Phaselicystidaceae	Phaselicystis	?	k__Bacteria,p__Proteobacteria,c__Deltaproteobacteria,o__Myxococcales,f__Phaselicystidaceae,g__Phaselicystis,s__?	3.75657	2.69777	0.148786	0.332695	1.48564	2.25646	0	0	1	0	1	0	6	0.825034	0.014	1	1.34775	3.94968	1.75667	2.24839	0.0245516	1	1.34775	1.31547	1.58996	0.827361	0.408032	0	1.34775	4.21859	1.75667	2.40146	0.0163296	1	1.34775	-2.63421	1.80331	-1.46076	0.14408	0	1.34775
OTU_1533	Bacteria	Acidobacteria	Acidobacteria_group_17	?	?	?	?	k__Bacteria,p__Acidobacteria,c__Acidobacteria_group_17,o__?,f__?,g__?,s__?	2.85986	2.82987	4.89168	3.15471	22.5416	7.51053	16.8426	5.00313	0	0	1	1	10	0.914083	0.001	1	11.7839	-0.739262	0.640824	-1.15361	0.248659	0	11.7839	-2.92845	0.595545	-4.91726	8.77625e-07	-1	11.7839	-2.50093	0.602937	-4.14791	3.35519e-05	-1	11.7839	-2.18919	0.542237	-4.03733	5.40638e-05	-1	11.7839
OTU_1537	Bacteria	Planctomycetes	Pla4_lineage	?	?	?	?	k__Bacteria,p__Planctomycetes,c__Pla4_lineage,o__?,f__?,g__?,s__?	1.18808	1.10407	0	0	2.87296	2.00017	2.86405	1.02042	0	0	1	1	10	0.910186	0.001	1	1.73127	2.84777	1.36978	2.079	0.0376178	1	1.73127	-1.30111	1.08928	-1.19446	0.232299	0	1.73127	-1.28651	1.09715	-1.17259	0.240959	0	1.73127	-4.14888	1.29434	-3.20539	0.0013488	-1	1.73127
OTU_1539	Bacteria	Acidobacteria	Subgroup_6	?	?	?	?	k__Bacteria,p__Acidobacteria,c__Subgroup_6,o__?,f__?,g__?,s__?	3.18799	2.20449	3.67305	1.88932	15.5012	10.4045	10.0899	4.69629	0	0	1	1	10	0.88802	0.001	1	8.11303	-0.195677	0.682611	-0.28666	0.774373	0	8.11303	-2.28485	0.624647	-3.65783	0.00025436	-1	8.11303	-1.70702	0.638597	-2.67308	0.00751572	-1	8.11303	-2.08917	0.603704	-3.46059	0.000538984	-1	8.11303
OTU_154	Bacteria	Proteobacteria	Gammaproteobacteria	Xanthomonadales	Xanthomonadaceae	?	?	k__Bacteria,p__Proteobacteria,c__Gammaproteobacteria,o__Xanthomonadales,f__Xanthomonadaceae,g__?,s__?	19.5335	25.3172	0.332289	0.459127	28.0379	28.8172	0.197717	0.442109	1	0	1	0	6	0.994475	0.001	1	12.0254	5.74379	1.27027	4.5217	6.13436e-06	1	12.0254	-0.52544	0.897126	-0.585692	0.558082	0	12.0254	6.01746	1.27377	4.72413	2.31102e-06	1	12.0254	-6.26923	1.26789	-4.94463	7.6288e-07	-1	12.0254
OTU_1540	Bacteria	Proteobacteria	Deltaproteobacteria	Myxococcales	?	?	?	k__Bacteria,p__Proteobacteria,c__Deltaproteobacteria,o__Myxococcales,f__?,g__?,s__?	0	0	1.2517	1.296	1.1824	0.424575	0	0	0	1	1	0	8	0.894427	0.006	1	0.608525	-2.81235	1.94089	-1.449	0.147338	0	0.608525	-2.72764	1.95455	-1.39553	0.162855	0	0.608525	0	2.07405	0	1	0	0.608525	0.0847077	1.81264	0.0467317	0.962727	0	0.608525
OTU_15407	Bacteria	Proteobacteria	Deltaproteobacteria	Myxococcales	?	?	?	k__Bacteria,p__Proteobacteria,c__Deltaproteobacteria,o__Myxococcales,f__?,g__?,s__?	0	0	0	0	0	0	0.655646	0.607854	0	0	0	1	4	0.774597	0.037	1	0.163911	0	4.27959	0	1	0	0.163911	0	4.27959	0	1	0	0.163911	-1.88458	4.26387	-0.441988	0.658498	0	0.163911	0	4.27969	0	1	0	0.163911
OTU_15410	Bacteria	Proteobacteria	Deltaproteobacteria	Oligoflexales	0319-6G20	?	?	k__Bacteria,p__Proteobacteria,c__Deltaproteobacteria,o__Oligoflexales,f__0319-6G20,g__?,s__?	0	0	0.851642	0.52711	0.272785	0.609965	0	0	0	1	0	0	2	0.778409	0.015	1	0.281107	-2.26365	3.19551	-0.708386	0.478706	0	0.281107	-0.596747	3.25679	-0.183232	0.854616	0	0.281107	0	3.25679	0	1	0	0.281107	1.66691	3.19555	0.521633	0.601926	0	0.281107
OTU_1543	Bacteria	Chloroflexi	Ktedonobacteria	Ktedonobacterales	Thermosporotrichaceae	?	?	k__Bacteria,p__Chloroflexi,c__Ktedonobacteria,o__Ktedonobacterales,f__Thermosporotrichaceae,g__?,s__?	23.0007	20.2487	0.968597	1.61297	13.0163	18.305	0	0	1	0	1	0	6	0.986819	0.001	1	9.2464	4.52612	1.15312	3.92512	8.66875e-05	1	9.2464	0.848403	0.997064	0.850901	0.394824	0	9.2464	6.84156	1.33948	5.10761	3.26251e-07	1	9.2464	-3.67772	1.15952	-3.17175	0.00151524	-1	9.2464
OTU_1544	Bacteria	Acidobacteria	Acidobacteria_group_5	?	?	?	?	k__Bacteria,p__Acidobacteria,c__Acidobacteria_group_5,o__?,f__?,g__?,s__?	10.6071	3.13802	12.2895	3.52987	19.3447	13.5815	17.3562	3.13871	0	0	1	1	10	0.784738	0.023	1	14.8994	-0.197935	0.456894	-0.433219	0.664855	0	14.8994	-0.885309	0.446558	-1.98252	0.0474214	-1	14.8994	-0.71258	0.452339	-1.57532	0.115182	0	14.8994	-0.687374	0.437949	-1.56953	0.116525	0	14.8994
OTU_1545	Bacteria	Bacteroidetes	Chitinophagia	Chitinophagales	Chitinophagaceae	?	?	k__Bacteria,p__Bacteroidetes,c__Chitinophagia,o__Chitinophagales,f__Chitinophagaceae,g__?,s__?	0	0	1.26404	1.2913	6.4885	11.1988	4.50102	2.75375	0	0	1	1	10	0.847039	0.043	1	3.06339	-2.87018	1.55155	-1.84988	0.0643313	0	3.06339	-5.21944	1.47821	-3.53093	0.000414106	-1	3.06339	-4.66715	1.49121	-3.12978	0.0017494	-1	3.06339	-2.34926	1.27968	-1.83582	0.0663848	0	3.06339
OTU_15462	Bacteria	Ca._Absconditabacteria_(SR1)	?	?	?	?	?	k__Bacteria,p__Ca._Absconditabacteria_(SR1),c__?,o__?,f__?,g__?,s__?	0.166875	0.373143	1.2251	0.818465	0	0	0.204978	0.458345	0	1	0	0	2	0.783402	0.008	1	0.399237	-2.20727	2.53739	-0.869897	0.384357	0	0.399237	0.557387	2.63938	0.211181	0.832746	0	0.399237	-0.17956	2.63938	-0.068031	0.945761	0	0.399237	2.76466	2.53742	1.08956	0.275909	0	0.399237
OTU_1548	Bacteria	Cyanobacteria	Melainabacteria	Obscuribacterales	?	?	?	k__Bacteria,p__Cyanobacteria,c__Melainabacteria,o__Obscuribacterales,f__?,g__?,s__?	2.48282	3.27857	1.94815	2.71932	4.17291	3.30756	7.23	4.44257	0	0	1	1	10	0.848622	0.038	1	3.95847	0.419473	1.10767	0.378698	0.704912	0	3.95847	-0.668593	1.06574	-0.627354	0.530427	0	3.95847	-1.48728	1.04794	-1.41923	0.155831	0	3.95847	-1.08807	1.08206	-1.00556	0.31463	0	3.95847
OTU_1549	Bacteria	Proteobacteria	Deltaproteobacteria	Myxococcales	?	?	?	k__Bacteria,p__Proteobacteria,c__Deltaproteobacteria,o__Myxococcales,f__?,g__?,s__?	0	0	0	0	0.146273	0.327076	0.7022	0.650613	0	0	0	1	4	0.704672	0.028	1	0.212118	0	4.11477	0	1	0	0.212118	-0.596733	4.11477	-0.145022	0.884693	0	0.212118	-1.97546	4.09322	-0.482618	0.629367	0	0.212118	-0.725368	4.11486	-0.17628	0.860074	0	0.212118
OTU_15525	Bacteria	Bacteroidetes	Chitinophagia	Chitinophagales	?	?	?	k__Bacteria,p__Bacteroidetes,c__Chitinophagia,o__Chitinophagales,f__?,g__?,s__?	0.234004	0.523249	0.373455	0.528676	2.90874	4.15164	3.26252	2.56045	0	0	1	1	10	0.853411	0.012	1	1.69468	-0.455542	1.73341	-0.262801	0.792704	0	1.69468	-3.49687	1.52304	-2.29598	0.0216771	-1	1.69468	-3.63918	1.5231	-2.38933	0.0168791	-1	1.69468	-3.04133	1.52005	-2.00081	0.0454132	-1	1.69468
OTU_1553	Bacteria	Proteobacteria	Deltaproteobacteria	Myxococcales	Sandaracinaceae	?	?	k__Bacteria,p__Proteobacteria,c__Deltaproteobacteria,o__Myxococcales,f__Sandaracinaceae,g__?,s__?	0.166875	0.373143	0	0	0.846378	0.913168	0.654227	0.606083	0	0	1	1	10	0.734816	0.029	1	0.41687	0.705683	2.40838	0.293012	0.769513	0	0.41687	-1.71016	2.33339	-0.732907	0.463615	0	0.41687	-1.3039	2.38034	-0.547777	0.583845	0	0.41687	-2.41584	2.33341	-1.03533	0.300516	0	0.41687
OTU_15540	Bacteria	Chloroflexi	Chloroflexi_Subdivision_8_(TK10)	?	?	?	?	k__Bacteria,p__Chloroflexi,c__Chloroflexi_Subdivision_8_(TK10),o__?,f__?,g__?,s__?	0.952418	1.03591	0.297571	0.66539	4.88158	4.37957	2.33779	1.57138	0	0	1	1	10	0.875882	0.022	1	2.11734	1.38974	1.46779	0.946831	0.343725	0	2.11734	-2.3452	1.19017	-1.97047	0.0487849	-1	2.11734	-1.30794	1.23479	-1.05925	0.289487	0	2.11734	-3.73494	1.34802	-2.77068	0.0055939	-1	2.11734
OTU_15544	Bacteria	Proteobacteria	Alphaproteobacteria	Sphingomonadales	Sphingomonadaceae	Sphingomonas	?	k__Bacteria,p__Proteobacteria,c__Alphaproteobacteria,o__Sphingomonadales,f__Sphingomonadaceae,g__Sphingomonas,s__?	0.859899	0.809496	0.183504	0.410327	0	0	0	0	1	0	0	0	1	0.703191	0.037	1	0.260851	1.83742	3.81985	0.481018	0.630504	0	0.260851	2.2662	3.81985	0.593268	0.553002	0	0.260851	2.10633	3.81985	0.551416	0.581349	0	0.260851	0.428779	3.8671	0.110879	0.911713	0	0.260851
OTU_15546	Bacteria	Proteobacteria	Deltaproteobacteria	Oligoflexales	0319-6G20	?	?	k__Bacteria,p__Proteobacteria,c__Deltaproteobacteria,o__Oligoflexales,f__0319-6G20,g__?,s__?	0	0	0	0	0.180575	0.403778	1.92354	2.24997	0	0	0	1	4	0.740613	0.03	1	0.526028	0	3.26335	0	1	0	0.526028	-0.596743	3.26335	-0.182862	0.854906	0	0.526028	-3.4389	3.17093	-1.08451	0.27814	0	0.526028	-0.72537	3.2634	-0.222275	0.8241	0	0.526028
OTU_1555	Bacteria	Planctomycetes	?	?	?	?	?	k__Bacteria,p__Planctomycetes,c__?,o__?,f__?,g__?,s__?	0.903959	2.02131	0.583824	0.968122	2.10841	3.94801	9.98053	5.92323	0	0	0	1	4	0.857392	0.014	1	3.39418	0.633342	1.63783	0.386695	0.698982	0	3.39418	-1.08882	1.51515	-0.71862	0.472375	0	3.39418	-3.35624	1.4637	-2.29298	0.021849	-1	3.39418	-1.72216	1.57094	-1.09626	0.272967	0	3.39418
OTU_15554	Bacteria	Proteobacteria	Deltaproteobacteria	Myxococcales	?	?	?	k__Bacteria,p__Proteobacteria,c__Deltaproteobacteria,o__Myxococcales,f__?,g__?,s__?	0.166875	0.373143	0	0	0.180575	0.403778	0.847621	0.487887	0	0	0	1	4	0.753267	0.036	1	0.298768	0.705681	2.82116	0.250139	0.80248	0	0.298768	-0.0196901	2.82116	-0.00697946	0.994431	0	0.298768	-1.68402	2.76835	-0.608311	0.542981	0	0.298768	-0.725371	2.82119	-0.257116	0.797089	0	0.298768
OTU_1556	Bacteria	?	?	?	?	?	?	k__Bacteria,p__?,c__?,o__?,f__?,g__?,s__?	0	0	0.478187	0.666933	6.42808	6.68474	14.5865	4.42455	0	0	1	1	10	0.93807	0.002	1	5.3732	-1.5218	1.45648	-1.04485	0.296093	0	5.3732	-5.21033	1.21697	-4.28139	1.85731e-05	-1	5.3732	-6.36252	1.20392	-5.28482	1.25827e-07	-1	5.3732	-3.68853	1.16263	-3.17257	0.00151098	-1	5.3732
OTU_15565	Bacteria	Proteobacteria	Deltaproteobacteria	SAR324_clade(Marine_group_B)	?	?	?	k__Bacteria,p__Proteobacteria,c__Deltaproteobacteria,o__SAR324_clade(Marine_group_B),f__?,g__?,s__?	0	0	0	0	0.180575	0.403778	0.642643	0.597723	0	0	0	1	4	0.684389	0.035	1	0.205805	0	4.13454	0	1	0	0.205805	-0.596734	4.13454	-0.144329	0.885241	0	0.205805	-1.85776	4.11985	-0.450929	0.652041	0	0.205805	-0.725368	4.13463	-0.175437	0.860736	0	0.205805
OTU_15579	Bacteria	Acidobacteria	Subgroup_6	?	?	?	?	k__Bacteria,p__Acidobacteria,c__Subgroup_6,o__?,f__?,g__?,s__?	3.36618	1.52467	2.33035	1.59786	20.5527	13.5225	25.7305	9.23026	0	0	1	1	10	0.943615	0.001	1	12.9949	0.465052	0.70131	0.663119	0.507254	0	12.9949	-2.61205	0.59925	-4.35887	1.30738e-05	-1	12.9949	-2.96541	0.596933	-4.96774	6.77374e-07	-1	12.9949	-3.0771	0.625072	-4.92279	8.53174e-07	-1	12.9949
OTU_1558	Bacteria	Proteobacteria	Deltaproteobacteria	Myxococcales	Polyangiaceae	?	?	k__Bacteria,p__Proteobacteria,c__Deltaproteobacteria,o__Myxococcales,f__Polyangiaceae,g__?,s__?	0.30132	0.673771	0	0	2.37066	3.39109	3.77869	1.62379	0	0	1	1	10	0.816886	0.014	1	1.61267	1.26571	1.92855	0.656299	0.511632	0	1.61267	-2.62636	1.74888	-1.50174	0.133165	0	1.61267	-3.2803	1.73418	-1.89156	0.0585502	0	1.61267	-3.89206	1.75058	-2.2233	0.0261956	-1	1.61267
OTU_15584	Bacteria	Ca._Parcubacteria	?	?	?	?	?	k__Bacteria,p__Ca._Parcubacteria,c__?,o__?,f__?,g__?,s__?	0	0	0	0	4.30545	5.60806	0.449249	0.622473	0	0	1	0	3	0.737095	0.047	1	1.18868	0	2.50039	0	1	0	1.18868	-4.60307	2.3486	-1.95992	0.0500046	0	1.18868	-1.3337	2.50039	-0.533397	0.593759	0	1.18868	-4.73169	2.34862	-2.01467	0.0439389	-1	1.18868
OTU_156	Bacteria	Proteobacteria	Betaproteobacteria	Burkholderiales	Oxalobacteraceae	?	?	k__Bacteria,p__Proteobacteria,c__Betaproteobacteria,o__Burkholderiales,f__Oxalobacteraceae,g__?,s__?	4.89205	1.70192	20.8612	6.52611	4.96093	4.75296	6.86118	5.38024	0	1	0	1	9	0.858941	0.02	1	9.39383	-2.0843	0.613336	-3.3983	0.000678065	-1	9.39383	-0.0760025	0.661445	-0.114904	0.908521	0	9.39383	-0.503989	0.651022	-0.77415	0.438842	0	9.39383	2.0083	0.610923	3.28731	0.00101148	1	9.39383
OTU_15605	Bacteria	Ca._Parcubacteria	?	?	?	?	?	k__Bacteria,p__Ca._Parcubacteria,c__?,o__?,f__?,g__?,s__?	0.73766	0.696702	0	0	0	0	0	0	1	0	0	0	1	0.774597	0.023	1	0.184415	2.18589	4.24652	0.514749	0.606729	0	0.184415	2.0376	4.24652	0.479827	0.63135	0	0.184415	1.87773	4.24652	0.44218	0.658359	0	0.184415	0	4.27969	0	1	0	0.184415
OTU_1561	Bacteria	Proteobacteria	Alphaproteobacteria	Rhodospirillales	Rhodospirillales_Incertae_Sedis	Reyranella	?	k__Bacteria,p__Proteobacteria,c__Alphaproteobacteria,o__Rhodospirillales,f__Rhodospirillales_Incertae_Sedis,g__Reyranella,s__?	4.14991	2.25901	11.3554	3.16751	1.63866	1.03347	3.88028	2.29085	1	1	0	0	5	0.858776	0.014	1	5.25605	-1.45973	0.589772	-2.47507	0.013321	-1	5.25605	1.29155	0.743389	1.73738	0.08232	0	5.25605	0.140581	0.660144	0.212955	0.831362	0	5.25605	2.75128	0.698912	3.93651	8.26744e-05	1	5.25605
OTU_15631	Bacteria	Elusimicrobia	Elusimicrobia_(class)	Lineage_IIa	?	?	?	k__Bacteria,p__Elusimicrobia,c__Elusimicrobia_(class),o__Lineage_IIa,f__?,g__?,s__?	1.61738	1.01674	1.05489	0.753693	0	0	0	0	1	1	0	0	5	0.948683	0.001	1	0.668069	0.606991	1.59452	0.380674	0.703445	0	0.668069	3.15177	1.73847	1.81296	0.0698382	0	0.668069	2.9919	1.73847	1.721	0.0852513	0	0.668069	2.54478	1.76684	1.4403	0.149783	0	0.668069
OTU_1564	Bacteria	Ignavibacteriae	Ignavibacteria	Ignavibacteriales	BSV26	?	?	k__Bacteria,p__Ignavibacteriae,c__Ignavibacteria,o__Ignavibacteriales,f__BSV26,g__?,s__?	1.02981	1.23127	4.67027	3.40466	0	0	0	0	0	1	0	0	2	0.905171	0.001	1	1.42502	-2.13134	1.4607	-1.45912	0.144532	0	1.42502	2.56105	1.69885	1.50752	0.131677	0	1.42502	2.40118	1.69885	1.41342	0.157533	0	1.42502	4.69239	1.60805	2.91806	0.00352214	1	1.42502
OTU_15664	Bacteria	Proteobacteria	Deltaproteobacteria	Oligoflexales	0319-6G20	?	?	k__Bacteria,p__Proteobacteria,c__Deltaproteobacteria,o__Oligoflexales,f__0319-6G20,g__?,s__?	0.30132	0.673771	0	0	1.44598	1.36762	0.204978	0.458345	0	0	1	0	3	0.76976	0.047	1	0.488068	1.26163	2.58098	0.488819	0.62497	0	0.488068	-1.90551	2.47254	-0.770669	0.440903	0	0.488068	0.376388	2.58098	0.145832	0.884054	0	0.488068	-3.16714	2.47366	-1.28035	0.200423	0	0.488068
OTU_15668	Bacteria	Ignavibacteriae	Ignavibacteria	Ignavibacteriales	BSV26	?	?	k__Bacteria,p__Ignavibacteriae,c__Ignavibacteria,o__Ignavibacteriales,f__BSV26,g__?,s__?	1.03666	0.812625	1.20788	1.37852	0	0	0	0	1	1	0	0	5	0.83666	0.008	1	0.561136	-0.212474	2.13378	-0.0995764	0.920681	0	0.561136	2.50604	2.25199	1.11281	0.265791	0	0.561136	2.34617	2.25199	1.04182	0.297496	0	0.561136	2.71851	2.23358	1.21711	0.223562	0	0.561136
OTU_15682	Bacteria	Ca._Parcubacteria	?	?	?	?	?	k__Bacteria,p__Ca._Parcubacteria,c__?,o__?,f__?,g__?,s__?	1.15565	1.08869	0.274934	0.614772	0	0	0	0	1	0	0	0	1	0.696197	0.035	1	0.357646	1.70103	3.52434	0.482651	0.629344	0	0.357646	2.68237	3.52511	0.760931	0.446699	0	0.357646	2.5225	3.52511	0.715579	0.474252	0	0.357646	0.98134	3.59189	0.27321	0.784692	0	0.357646
OTU_15694	Bacteria	Ca._Parcubacteria	?	?	?	?	?	k__Bacteria,p__Ca._Parcubacteria,c__?,o__?,f__?,g__?,s__?	0.767194	0.918634	0	0	0	0	0	0	1	0	0	0	1	0.774597	0.037	1	0.191799	2.2396	4.24416	0.52769	0.597714	0	0.191799	2.09131	4.24416	0.492749	0.62219	0	0.191799	1.93144	4.24416	0.455081	0.649051	0	0.191799	0	4.27969	0	1	0	0.191799
OTU_15736	Bacteria	Acidobacteria	Acidobacteria_clade_RB25	Acidobacteria_group_22	?	?	?	k__Bacteria,p__Acidobacteria,c__Acidobacteria_clade_RB25,o__Acidobacteria_group_22,f__?,g__?,s__?	3.13525	2.41569	4.07371	3.01414	0.582768	0.54143	0	0	1	1	0	0	5	0.860329	0.01	1	1.94793	-0.379743	1.11381	-0.34094	0.733149	0	1.94793	2.42525	1.34942	1.79725	0.072296	0	1.94793	3.9739	1.40806	2.82225	0.00476883	1	1.94793	2.80499	1.33535	2.10057	0.0356784	1	1.94793
OTU_15763	Bacteria	Ca._Latescibacteria_(WS3)	?	?	?	?	?	k__Bacteria,p__Ca._Latescibacteria_(WS3),c__?,o__?,f__?,g__?,s__?	1.24208	1.27987	5.38145	2.87425	0	0	1.09763	1.21994	0	1	0	0	2	0.83485	0.018	1	1.93029	-2.08315	1.13946	-1.82819	0.0675211	0	1.93029	2.83151	1.43609	1.97168	0.0486463	1	1.93029	0.230648	1.28324	0.179739	0.857357	0	1.93029	4.91467	1.34775	3.64657	0.000265762	1	1.93029
OTU_158	Bacteria	Gemmatimonadetes	Gemmatimonadetes_(class)	Gemmatimonadales	Gemmatimonadaceae	?	?	k__Bacteria,p__Gemmatimonadetes,c__Gemmatimonadetes_(class),o__Gemmatimonadales,f__Gemmatimonadaceae,g__?,s__?	94.1558	28.7286	52.9909	20.3219	342.411	168.62	150.591	58.9478	0	0	1	1	10	0.877574	0.003	1	160.037	0.830114	0.380753	2.18019	0.0292435	1	160.037	-1.86249	0.373033	-4.99284	5.94984e-07	-1	160.037	-0.678718	0.375467	-1.80767	0.0706586	0	160.037	-2.69261	0.376654	-7.14874	8.75772e-13	-1	160.037
OTU_1583	Bacteria	Verrucomicrobia	OPB35_soil_group	?	?	?	?	k__Bacteria,p__Verrucomicrobia,c__OPB35_soil_group,o__?,f__?,g__?,s__?	1.06619	1.95139	1.05656	0.829306	4.79366	3.76789	0	0	0	1	1	0	8	0.822604	0.026	1	1.7291	-0.0291045	1.50664	-0.0193175	0.984588	0	1.7291	-2.20091	1.4161	-1.55421	0.120134	0	1.7291	2.35486	1.65834	1.42001	0.155606	0	1.7291	-2.17181	1.40188	-1.54921	0.121331	0	1.7291
OTU_15844	Bacteria	Ca._Parcubacteria	?	?	?	?	?	k__Bacteria,p__Ca._Parcubacteria,c__?,o__?,f__?,g__?,s__?	0.66117	0.606306	0	0	0	0	0	0	1	0	0	0	1	0.774597	0.032	1	0.165293	2.01274	4.25477	0.473056	0.636173	0	0.165293	1.86445	4.25477	0.438203	0.661239	0	0.165293	1.70458	4.25477	0.400628	0.688694	0	0.165293	0	4.27969	0	1	0	0.165293
OTU_15846	Bacteria	Ca._Parcubacteria	?	?	?	?	?	k__Bacteria,p__Ca._Parcubacteria,c__?,o__?,f__?,g__?,s__?	0.66117	0.606306	0.148786	0.332695	0	0	0	0	1	0	0	0	1	0.699845	0.032	1	0.202489	1.43505	4.1592	0.34503	0.730072	0	0.202489	1.86383	4.1592	0.448122	0.654065	0	0.202489	1.70396	4.1592	0.409684	0.682038	0	0.202489	0.428778	4.18466	0.102464	0.918388	0	0.202489
OTU_1585	Bacteria	Gemmatimonadetes	Gemmatimonadetes_(class)	Gemmatimonadales	Gemmatimonadaceae	Gemmatimonas	?	k__Bacteria,p__Gemmatimonadetes,c__Gemmatimonadetes_(class),o__Gemmatimonadales,f__Gemmatimonadaceae,g__Gemmatimonas,s__?	0.843684	0.936484	0.148786	0.332695	5.74017	4.74444	0.596089	0.544546	0	0	1	0	3	0.88501	0.019	1	1.83218	1.88935	1.44342	1.30894	0.190554	0	1.83218	-2.65481	1.15073	-2.30708	0.0210506	-1	1.83218	0.505328	1.40323	0.360118	0.718759	0	1.83218	-4.54416	1.30743	-3.47566	0.000509598	-1	1.83218
OTU_15872	Bacteria	Proteobacteria	Gammaproteobacteria	Legionellales	Coxiellaceae	?	?	k__Bacteria,p__Proteobacteria,c__Gammaproteobacteria,o__Legionellales,f__Coxiellaceae,g__?,s__?	0.594041	0.552034	0	0	0	0	0	0	1	0	0	0	1	0.774597	0.038	1	0.14851	1.86843	4.26242	0.43835	0.661133	0	0.14851	1.72014	4.26242	0.403559	0.686537	0	0.14851	1.56027	4.26242	0.366052	0.714326	0	0.14851	0	4.27969	0	1	0	0.14851
OTU_15885	Bacteria	Epsilonbacteraeota	Desulfurellia	Desulfurellales	H16	?	?	k__Bacteria,p__Epsilonbacteraeota,c__Desulfurellia,o__Desulfurellales,f__H16,g__?,s__?	2.04075	0.999771	0.970581	0.80898	0	0	0.197717	0.442109	1	1	0	0	5	0.918993	0.003	1	0.802263	1.01253	1.40812	0.719065	0.472101	0	0.802263	3.48226	1.56357	2.22713	0.0259387	1	0.802263	2.74531	1.56357	1.7558	0.0791222	0	0.802263	2.46973	1.61678	1.52755	0.126623	0	0.802263
OTU_1589	Bacteria	Actinobacteria	?	?	?	?	?	k__Bacteria,p__Actinobacteria,c__?,o__?,f__?,g__?,s__?	0	0	0	0	1.21899	1.51806	0	0	0	0	1	0	3	0.774597	0.031	1	0.304748	0	4.27959	0	1	0	0.304748	-2.78699	4.22163	-0.660169	0.509145	0	0.304748	0	4.27959	0	1	0	0.304748	-2.91563	4.22172	-0.690625	0.489801	0	0.304748
OTU_159	Bacteria	Acidobacteria	Solibacteres_(Acidobacteria_group_3)	Solibacterales	Bryobacteraceae	Bryobacter	?	k__Bacteria,p__Acidobacteria,c__Solibacteres_(Acidobacteria_group_3),o__Solibacterales,f__Bryobacteraceae,g__Bryobacter,s__?	125.743	65.1714	88.9064	35.5145	73.7496	46.7741	15.2734	26.7701	1	1	0	0	5	0.840741	0.031	1	75.918	0.500686	0.77433	0.646606	0.517887	0	75.918	0.770279	0.775265	0.993569	0.320433	0	75.918	3.02929	0.790625	3.83152	0.000127356	1	75.918	0.269593	0.775887	0.347464	0.728243	0	75.918
OTU_15910	Bacteria	Gemmatimonadetes	Gemmatimonadetes_(class)	Gemmatimonadales	Gemmatimonadaceae	?	?	k__Bacteria,p__Gemmatimonadetes,c__Gemmatimonadetes_(class),o__Gemmatimonadales,f__Gemmatimonadaceae,g__?,s__?	0.82119	0.929387	0.137467	0.307386	0	0	0	0	1	0	0	0	1	0.716912	0.031	1	0.239664	1.77541	3.93049	0.451701	0.651484	0	0.239664	2.20419	3.93049	0.560792	0.574939	0	0.239664	2.04432	3.93049	0.520117	0.602982	0	0.239664	0.428778	3.97383	0.1079	0.914075	0	0.239664
OTU_15913	Bacteria	Bacteroidetes	Cytophagia	Cytophagales	Cytophagaceae	?	?	k__Bacteria,p__Bacteroidetes,c__Cytophagia,o__Cytophagales,f__Cytophagaceae,g__?,s__?	0	0	1.58986	1.58193	0.272785	0.609965	0	0	0	1	0	0	2	0.715633	0.046	1	0.465661	-3.1553	3.27432	-0.963653	0.33522	0	0.465661	-0.59674	3.36418	-0.17738	0.85921	0	0.465661	0	3.36418	0	1	0	0.465661	2.55856	3.27436	0.781393	0.434572	0	0.465661
OTU_1592	Bacteria	Ca._Parcubacteria	?	?	?	?	?	k__Bacteria,p__Ca._Parcubacteria,c__?,o__?,f__?,g__?,s__?	0.66117	0.606306	0	0	0	0	0	0	1	0	0	0	1	0.774597	0.032	1	0.165293	2.01274	4.25477	0.473056	0.636173	0	0.165293	1.86445	4.25477	0.438203	0.661239	0	0.165293	1.70458	4.25477	0.400628	0.688694	0	0.165293	0	4.27969	0	1	0	0.165293
OTU_15927	Bacteria	Acidobacteria	Acidobacteriia_(Acidobacteria_group_1)	Acidobacteriales	Acidobacteriaceae	?	?	k__Bacteria,p__Acidobacteria,c__Acidobacteriia_(Acidobacteria_group_1),o__Acidobacteriales,f__Acidobacteriaceae,g__?,s__?	0.686746	0.710208	0.611426	0.562879	0	0	0	0	1	1	0	0	5	0.774597	0.037	1	0.324543	0.227444	2.73528	0.0831523	0.93373	0	0.324543	1.95737	2.77337	0.705773	0.480329	0	0.324543	1.7975	2.77337	0.648128	0.516902	0	0.324543	1.72993	2.78098	0.622057	0.533904	0	0.324543
OTU_15930	Archaea	Thaumarchaeota	Nitrososphaeria	Nitrososphaerales	?	?	?	k__Archaea,p__Thaumarchaeota,c__Nitrososphaeria,o__Nitrososphaerales,f__?,g__?,s__?	72.9537	58.322	62.4759	34.0007	1.56789	1.92815	0.398372	0.545877	1	1	0	0	5	0.992819	0.001	1	34.349	0.225021	0.574142	0.391926	0.695113	0	34.349	5.56271	0.765517	7.2666	3.68642e-13	1	34.349	7.34877	1.07527	6.83436	8.23724e-12	1	34.349	5.33769	0.765779	6.97027	3.16328e-12	1	34.349
OTU_1595	Bacteria	Ca._Latescibacteria_(WS3)	?	?	?	?	?	k__Bacteria,p__Ca._Latescibacteria_(WS3),c__?,o__?,f__?,g__?,s__?	1.77303	2.48761	0	0	6.50429	7.28688	5.08853	2.83101	0	0	1	1	10	0.931314	0.002	1	3.34146	3.52629	1.38509	2.5459	0.0108997	1	3.34146	-1.81031	1.07196	-1.68878	0.0912614	0	3.34146	-1.44994	1.08414	-1.33741	0.181088	0	3.34146	-5.3366	1.32885	-4.01595	5.92077e-05	-1	3.34146
OTU_160	Bacteria	Verrucomicrobia	Spartobacteria	Chthoniobacterales	DA101_soil_group	?	?	k__Bacteria,p__Verrucomicrobia,c__Spartobacteria,o__Chthoniobacterales,f__DA101_soil_group,g__?,s__?	105.269	61.9306	116.753	57.1368	14.2515	9.83445	14.3488	8.94659	1	1	0	0	5	0.941214	0.001	1	62.6557	-0.15436	0.513414	-0.300653	0.763679	0	62.6557	2.89593	0.538208	5.38069	7.42017e-08	1	62.6557	2.86463	0.540425	5.3007	1.15357e-07	1	62.6557	3.05029	0.537575	5.67416	1.39367e-08	1	62.6557
OTU_16009	Bacteria	Proteobacteria	Deltaproteobacteria	Bdellovibrionales	Bdellovibrionaceae	Bdellovibrio	?	k__Bacteria,p__Proteobacteria,c__Deltaproteobacteria,o__Bdellovibrionales,f__Bdellovibrionaceae,g__Bdellovibrio,s__?	0.202336	0.452437	0	0	1.50449	1.25494	0	0	0	0	1	0	3	0.83974	0.011	1	0.426707	0.705684	2.91994	0.241678	0.80903	0	0.426707	-2.50985	2.82295	-0.88909	0.373955	0	0.426707	0.397517	2.91994	0.136139	0.891711	0	0.426707	-3.21554	2.82298	-1.13906	0.254679	0	0.426707
OTU_1602	Bacteria	Bacteroidetes	Sphingobacteriia	Sphingobacteriales	AKYH767	?	?	k__Bacteria,p__Bacteroidetes,c__Sphingobacteriia,o__Sphingobacteriales,f__AKYH767,g__?,s__?	1.49153	1.03074	6.89332	4.24996	7.43543	6.18916	17.9086	6.90757	0	0	1	1	10	0.866836	0.02	1	8.43222	-2.19643	0.7731	-2.84106	0.00449632	-1	8.43222	-2.33844	0.773343	-3.02381	0.00249612	-1	8.43222	-3.56976	0.754769	-4.72961	2.24957e-06	-1	8.43222	-0.142018	0.621827	-0.228389	0.819344	0	8.43222
OTU_16038	Bacteria	Actinobacteria	Thermoleophilia	Solirubrobacterales	?	?	?	k__Bacteria,p__Actinobacteria,c__Thermoleophilia,o__Solirubrobacterales,f__?,g__?,s__?	1.67948	2.35324	2.65712	2.44155	0	0	0.252951	0.565615	1	1	0	0	5	0.86943	0.013	1	1.14739	-0.706105	1.51384	-0.466433	0.640905	0	1.14739	3.19607	1.72798	1.8496	0.0643713	0	1.14739	2.45912	1.72798	1.42312	0.154701	0	1.14739	3.90218	1.69664	2.29995	0.0214513	1	1.14739
OTU_16109	Bacteria	Proteobacteria	Gammaproteobacteria	Legionellales	?	?	?	k__Bacteria,p__Proteobacteria,c__Gammaproteobacteria,o__Legionellales,f__?,g__?,s__?	0.852858	0.940136	0	0	0	0	0	0	1	0	0	0	1	0.774597	0.036	1	0.213215	2.40077	4.23756	0.566547	0.571022	0	0.213215	2.25248	4.23756	0.531552	0.595037	0	0.213215	2.09261	4.23756	0.493825	0.62143	0	0.213215	0	4.27969	0	1	0	0.213215
OTU_1611	Bacteria	Bacteroidetes	Sphingobacteriia	Sphingobacteriales	CWT_CU03-E12	?	?	k__Bacteria,p__Bacteroidetes,c__Sphingobacteriia,o__Sphingobacteriales,f__CWT_CU03-E12,g__?,s__?	7.97325	8.4378	0	0	0.818354	1.82989	0	0	1	0	0	0	1	0.851782	0.012	1	2.1979	5.61825	2.14156	2.62344	0.00870478	1	2.1979	3.40357	2.07389	1.64116	0.100765	0	2.1979	5.31008	2.14156	2.47954	0.0131553	1	2.1979	-2.21467	2.25445	-0.982358	0.325923	0	2.1979
OTU_16112	Bacteria	Proteobacteria	Alphaproteobacteria	Rhizobiales	Rhizobiales_Incertae_Sedis	Rhizomicrobium	?	k__Bacteria,p__Proteobacteria,c__Alphaproteobacteria,o__Rhizobiales,f__Rhizobiales_Incertae_Sedis,g__Rhizomicrobium,s__?	6.45098	4.86604	4.39556	3.88761	2.4486	1.88518	1.41331	2.51363	1	1	0	0	5	0.858741	0.033	1	3.67711	0.550335	0.960871	0.572746	0.566817	0	3.67711	1.40436	1.0036	1.39932	0.161716	0	3.67711	2.14963	1.0729	2.00357	0.0451157	1	3.67711	0.854029	1.01417	0.842096	0.399734	0	3.67711
OTU_16113	Bacteria	Ca._Parcubacteria	?	?	?	?	?	k__Bacteria,p__Ca._Parcubacteria,c__?,o__?,f__?,g__?,s__?	0.77009	0.743635	0	0	0	0	0	0	1	0	0	0	1	0.774597	0.048	1	0.192522	2.24547	4.2439	0.529106	0.596732	0	0.192522	2.09718	4.2439	0.494163	0.621191	0	0.192522	1.93731	4.2439	0.456492	0.648036	0	0.192522	0	4.27969	0	1	0	0.192522
OTU_1613	Bacteria	Gemmatimonadetes	Gemmatimonadetes_(class)	Gemmatimonadales	Gemmatimonadaceae	?	?	k__Bacteria,p__Gemmatimonadetes,c__Gemmatimonadetes_(class),o__Gemmatimonadales,f__Gemmatimonadaceae,g__?,s__?	12.2143	8.99021	3.18519	2.12674	6.54808	2.10486	9.34581	5.6592	1	0	0	1	7	0.830041	0.033	1	7.82336	1.8981	0.646826	2.93448	0.00334109	1	7.82336	0.902769	0.606971	1.48733	0.136926	0	7.82336	0.371743	0.594773	0.625017	0.53196	0	7.82336	-0.995326	0.669612	-1.48642	0.137167	0	7.82336
OTU_16144	Bacteria	Chlamydiae	Chlamydiia	?	?	?	?	k__Bacteria,p__Chlamydiae,c__Chlamydiia,o__?,f__?,g__?,s__?	1.07122	1.44071	0	0	0	0	0	0	1	0	0	0	1	0.774597	0.048	1	0.267806	2.71495	4.2266	0.642348	0.520647	0	0.267806	2.56665	4.2266	0.607262	0.543677	0	0.267806	2.40678	4.2266	0.569437	0.56906	0	0.267806	0	4.27969	0	1	0	0.267806
OTU_16191	Bacteria	Planctomycetes	Planctomycetacia	Planctomycetales	?	?	?	k__Bacteria,p__Planctomycetes,c__Planctomycetacia,o__Planctomycetales,f__?,g__?,s__?	0	0	0.67301	0.398681	0	0	0	0	0	1	0	0	2	0.894427	0.003	1	0.168252	-1.92642	4.24677	-0.45362	0.650103	0	0.168252	0	4.27959	0	1	0	0.168252	0	4.27959	0	1	0	0.168252	1.90676	4.24687	0.44898	0.653446	0	0.168252
OTU_162	Bacteria	Verrucomicrobia	OPB35_soil_group	?	?	?	?	k__Bacteria,p__Verrucomicrobia,c__OPB35_soil_group,o__?,f__?,g__?,s__?	20.1622	14.5813	6.66406	4.12492	29.1504	47.5464	0.251532	0.562443	1	0	1	0	6	0.88843	0.036	1	14.0571	1.609	0.961373	1.67365	0.0941999	0	14.0571	-0.518747	0.939335	-0.552249	0.580778	0	14.0571	6.07167	1.30403	4.65609	3.22266e-06	1	14.0571	-2.12775	0.958371	-2.22017	0.0264072	-1	14.0571
OTU_16200	Bacteria	Verrucomicrobia	Spartobacteria	Chthoniobacterales	Chthoniobacteraceae	Chthoniobacter	?	k__Bacteria,p__Verrucomicrobia,c__Spartobacteria,o__Chthoniobacterales,f__Chthoniobacteraceae,g__Chthoniobacter,s__?	0.22483	0.502735	0	0	1.48028	1.85616	0	0	0	0	1	0	3	0.721724	0.046	1	0.426277	0.705688	3.43723	0.205307	0.837332	0	0.426277	-2.48812	3.3559	-0.741419	0.45844	0	0.426277	0.397522	3.43723	0.115652	0.907928	0	0.426277	-3.19381	3.35595	-0.951687	0.341256	0	0.426277
OTU_16203	Bacteria	Proteobacteria	Gammaproteobacteria	HTA4	?	?	?	k__Bacteria,p__Proteobacteria,c__Gammaproteobacteria,o__HTA4,f__?,g__?,s__?	4.90632	2.15803	2.19446	1.21914	0.402193	0.558279	0.395435	0.884218	1	1	0	0	5	0.948164	0.001	1	1.9746	1.16405	0.90364	1.28818	0.197685	0	1.9746	3.62307	1.21088	2.99208	0.0027708	1	1.9746	3.46971	1.21747	2.84993	0.00437287	1	1.9746	2.45902	1.24556	1.97423	0.0483553	1	1.9746
OTU_1621	Bacteria	Ca._Parcubacteria	?	?	?	?	?	k__Bacteria,p__Ca._Parcubacteria,c__?,o__?,f__?,g__?,s__?	1.52339	1.39285	6.59545	10.0717	0	0	0	0	1	1	0	0	5	0.948683	0.001	1	2.02971	-2.087	1.38592	-1.50586	0.132103	0	2.02971	3.12158	1.64234	1.9007	0.0573417	0	2.02971	2.96171	1.64234	1.80335	0.0713328	0	2.02971	5.20859	1.57953	3.29756	0.000975296	1	2.02971
OTU_1622	Bacteria	Planctomycetes	Planctomycetacia	Planctomycetales	Planctomycetaceae	Planctomyces	?	k__Bacteria,p__Planctomycetes,c__Planctomycetacia,o__Planctomycetales,f__Planctomycetaceae,g__Planctomyces,s__?	19.5591	9.21058	18.314	10.8881	57.8803	28.4669	30.6053	3.4423	0	0	1	1	10	0.836823	0.002	1	31.5897	0.0899414	0.48009	0.187343	0.851392	0	31.5897	-1.54045	0.466594	-3.30147	0.000961792	-1	31.5897	-0.63209	0.474771	-1.33136	0.183071	0	31.5897	-1.63039	0.466052	-3.4983	0.000468237	-1	31.5897
OTU_1623	Bacteria	Proteobacteria	Betaproteobacteria	Nitrosomonadales	Nitrosomonadaceae	?	?	k__Bacteria,p__Proteobacteria,c__Betaproteobacteria,o__Nitrosomonadales,f__Nitrosomonadaceae,g__?,s__?	8.91683	5.41965	3.4416	3.00389	20.0781	18.6316	37.3095	13.3772	0	0	1	1	10	0.907088	0.002	1	17.4365	1.36488	0.698465	1.95412	0.0506871	0	17.4365	-1.16758	0.63378	-1.84224	0.0654398	0	17.4365	-2.0704	0.627021	-3.30196	0.000960104	-1	17.4365	-2.53246	0.68047	-3.72163	0.000197938	-1	17.4365
OTU_1632	Bacteria	Acidobacteria	Acidobacteriia_(Acidobacteria_group_1)	Acidobacteriales	Acidobacteriaceae	Acidobacterium	?	k__Bacteria,p__Acidobacteria,c__Acidobacteriia_(Acidobacteria_group_1),o__Acidobacteriales,f__Acidobacteriaceae,g__Acidobacterium,s__?	14.1421	9.83415	0.148786	0.332695	15.2789	18.0187	0.197717	0.442109	1	0	1	0	6	0.994163	0.001	1	7.44189	5.87407	1.28286	4.57889	4.6746e-06	1	7.44189	-0.0850207	0.916938	-0.0927224	0.926124	0	7.44189	5.5659	1.28286	4.33867	1.4335e-05	1	7.44189	-5.95909	1.28246	-4.64662	3.37415e-06	-1	7.44189
OTU_16338	Bacteria	Gemmatimonadetes	Gemmatimonadetes_(class)	Gemmatimonadales	Gemmatimonadaceae	?	?	k__Bacteria,p__Gemmatimonadetes,c__Gemmatimonadetes_(class),o__Gemmatimonadales,f__Gemmatimonadaceae,g__?,s__?	21.8511	11.0384	24.7555	6.72868	7.38112	4.77246	3.49092	3.76872	1	1	0	0	5	0.900472	0.001	1	14.3697	-0.186345	0.534712	-0.348496	0.727467	0	14.3697	1.59563	0.572525	2.78701	0.00531961	1	14.3697	2.60462	0.630581	4.13051	3.61961e-05	1	14.3697	1.78198	0.569367	3.12975	0.00174953	1	14.3697
OTU_16339	Bacteria	Ca._Omnitrophica_(OP3)	?	?	?	?	?	k__Bacteria,p__Ca._Omnitrophica_(OP3),c__?,o__?,f__?,g__?,s__?	0	0	0.76444	0.853852	0	0	0	0	0	1	0	0	2	0.774597	0.027	1	0.19111	-2.11657	4.23874	-0.49934	0.61754	0	0.19111	0	4.27959	0	1	0	0.19111	0	4.27959	0	1	0	0.19111	2.09692	4.23884	0.494691	0.620818	0	0.19111
OTU_16343	Bacteria	Ca._Parcubacteria	Candidatus_Azambacteria	?	?	?	?	k__Bacteria,p__Ca._Parcubacteria,c__Candidatus_Azambacteria,o__?,f__?,g__?,s__?	0	0	0.65326	0.751578	0	0	0	0	0	1	0	0	2	0.774597	0.041	1	0.163315	-1.88684	4.24858	-0.44411	0.656963	0	0.163315	0	4.27959	0	1	0	0.163315	0	4.27959	0	1	0	0.163315	1.86718	4.24868	0.439472	0.660319	0	0.163315
OTU_16355	Bacteria	Proteobacteria	Alphaproteobacteria	Rickettsiales	SM2D12	?	?	k__Bacteria,p__Proteobacteria,c__Alphaproteobacteria,o__Rickettsiales,f__SM2D12,g__?,s__?	0	0	1.38173	1.29265	0	0	0	0	0	1	0	0	2	0.894427	0.009	1	0.345434	-2.9524	3.5167	-0.839535	0.401169	0	0.345434	0	3.59557	0	1	0	0.345434	0	3.59557	0	1	0	0.345434	2.93273	3.51676	0.83393	0.404321	0	0.345434
OTU_16363	Bacteria	Ca._Parcubacteria	Candidatus_Moranbacteria	?	?	?	?	k__Bacteria,p__Ca._Parcubacteria,c__Candidatus_Moranbacteria,o__?,f__?,g__?,s__?	0	0	0.510922	0.49562	0	0	0	0	0	1	0	0	2	0.774597	0.035	1	0.12773	-1.49712	4.26665	-0.350888	0.725673	0	0.12773	0	4.27959	0	1	0	0.12773	0	4.27959	0	1	0	0.12773	1.47745	4.26675	0.346271	0.729139	0	0.12773
OTU_16372	Bacteria	Chloroflexi	SBR2076	?	?	?	?	k__Bacteria,p__Chloroflexi,c__SBR2076,o__?,f__?,g__?,s__?	0	0	0.661691	0.627531	0	0	0	0	0	1	0	0	2	0.774597	0.039	1	0.165423	-1.90302	4.24784	-0.447998	0.654154	0	0.165423	0	4.27959	0	1	0	0.165423	0	4.27959	0	1	0	0.165423	1.88336	4.24793	0.44336	0.657505	0	0.165423
OTU_16374	Bacteria	Proteobacteria	Alphaproteobacteria	Rhizobiales	?	?	?	k__Bacteria,p__Proteobacteria,c__Alphaproteobacteria,o__Rhizobiales,f__?,g__?,s__?	0	0	0.927525	0.957682	0	0	0	0	0	1	0	0	2	0.774597	0.045	1	0.231881	-2.38026	4.2292	-0.562816	0.57356	0	0.231881	0	4.27959	0	1	0	0.231881	0	4.27959	0	1	0	0.231881	2.36061	4.2293	0.558156	0.576738	0	0.231881
OTU_1639	Bacteria	Proteobacteria	Deltaproteobacteria	Myxococcales	BIrii41	?	?	k__Bacteria,p__Proteobacteria,c__Deltaproteobacteria,o__Myxococcales,f__BIrii41,g__?,s__?	1.43469	1.78431	8.59318	3.23467	3.32605	2.20675	3.50227	1.85391	0	1	0	1	9	0.847093	0.025	1	4.21405	-2.52385	0.798346	-3.16135	0.00157039	-1	4.21405	-1.21552	0.843881	-1.4404	0.149755	0	4.21405	-1.22713	0.851204	-1.44164	0.149404	0	4.21405	1.30833	0.697738	1.8751	0.060779	0	4.21405
OTU_164	Bacteria	Verrucomicrobia	Spartobacteria	Chthoniobacterales	Chthoniobacteraceae	Chthoniobacter	?	k__Bacteria,p__Verrucomicrobia,c__Spartobacteria,o__Chthoniobacterales,f__Chthoniobacteraceae,g__Chthoniobacter,s__?	12.9733	5.41904	34.6182	23.966	17.398	8.90597	7.89142	7.82169	0	1	1	0	8	0.844816	0.041	1	18.2202	-1.41901	0.618927	-2.29269	0.0218656	-1	18.2202	-0.425743	0.629376	-0.676453	0.498753	0	18.2202	0.719276	0.655951	1.09654	0.272843	0	18.2202	0.993267	0.612849	1.62074	0.105074	0	18.2202
OTU_1641	Bacteria	Planctomycetes	BD7-11	?	?	?	?	k__Bacteria,p__Planctomycetes,c__BD7-11,o__?,f__?,g__?,s__?	0	0	0	0	1.02695	1.01115	2.26656	2.99082	0	0	1	1	10	0.774597	0.039	1	0.823378	0	2.41811	0	1	0	0.823378	-2.55986	2.32596	-1.10056	0.271089	0	0.823378	-3.68208	2.28376	-1.61229	0.106899	0	0.823378	-2.68848	2.32598	-1.15585	0.247743	0	0.823378
OTU_16416	Bacteria	Chloroflexi	Anaerolineae	Anaerolineales	Anaerolineaceae	?	?	k__Bacteria,p__Chloroflexi,c__Anaerolineae,o__Anaerolineales,f__Anaerolineaceae,g__?,s__?	0.901639	1.23463	1.84571	2.69361	14.8097	19.5304	13.8956	6.39651	0	0	1	1	10	0.955328	0.001	1	7.86315	-1.01935	1.19001	-0.85659	0.391672	0	7.86315	-4.01427	1.11657	-3.59517	0.000324174	-1	7.86315	-3.91012	1.11885	-3.49476	0.000474493	-1	7.86315	-2.99492	1.00483	-2.98053	0.00287752	-1	7.86315
OTU_16425	Bacteria	BRC1	?	?	?	?	?	k__Bacteria,p__BRC1,c__?,o__?,f__?,g__?,s__?	0	0	0.626973	0.614506	0	0	0	0	0	1	0	0	2	0.774597	0.027	1	0.156743	-1.8303	4.25125	-0.430533	0.666808	0	0.156743	0	4.27959	0	1	0	0.156743	0	4.27959	0	1	0	0.156743	1.81064	4.25134	0.425899	0.670182	0	0.156743
OTU_16430	Bacteria	Verrucomicrobia	OPB35_soil_group	?	?	?	?	k__Bacteria,p__Verrucomicrobia,c__OPB35_soil_group,o__?,f__?,g__?,s__?	7.78347	3.2475	16.984	4.89398	14.6337	8.92863	3.57925	2.13614	0	1	1	0	8	0.857689	0.002	1	10.7451	-1.12618	0.563176	-1.99969	0.0455337	-1	10.7451	-0.880347	0.569304	-1.54636	0.122018	0	10.7451	1.14555	0.651429	1.75852	0.0786596	0	10.7451	0.245831	0.542341	0.453278	0.650348	0	10.7451
OTU_1644	Bacteria	Chlorobi	Chlorobia	Chlorobiales	OPB56	?	?	k__Bacteria,p__Chlorobi,c__Chlorobia,o__Chlorobiales,f__OPB56,g__?,s__?	1.38048	1.43253	1.80971	3.27882	10.9771	4.9939	3.97347	2.0982	0	0	1	1	10	0.907823	0.001	1	4.53519	-0.538635	1.04312	-0.51637	0.605596	0	4.53519	-3.01641	0.968871	-3.11332	0.00184996	-1	4.53519	-1.56525	1.00726	-1.55396	0.120194	0	4.53519	-2.47777	0.910928	-2.72005	0.0065272	-1	4.53519
OTU_16449	Bacteria	Proteobacteria	Alphaproteobacteria	Rhizobiales	Bradyrhizobiaceae	?	?	k__Bacteria,p__Proteobacteria,c__Alphaproteobacteria,o__Rhizobiales,f__Bradyrhizobiaceae,g__?,s__?	60.0393	30.506	54.9217	13.9053	26.0724	17.2631	11.3649	3.26178	1	1	0	0	5	0.868531	0.002	1	38.0996	0.126035	0.432232	0.291592	0.770599	0	38.0996	1.20187	0.442619	2.71536	0.00662041	1	38.0996	2.41273	0.469592	5.13793	2.7778e-07	1	38.0996	1.07584	0.442623	2.43059	0.0150744	1	38.0996
OTU_1646	Bacteria	Planctomycetes	Pla3_lineage	?	?	?	?	k__Bacteria,p__Planctomycetes,c__Pla3_lineage,o__?,f__?,g__?,s__?	0.202336	0.452437	0.449338	1.00475	4.20239	7.96005	8.95868	3.82854	0	0	1	1	10	0.816685	0.023	1	3.45319	-0.456574	1.83074	-0.249392	0.803057	0	3.45319	-4.01651	1.62023	-2.47898	0.0131759	-1	3.45319	-5.08188	1.60604	-3.16424	0.00155489	-1	3.45319	-3.55993	1.61739	-2.20104	0.0277333	-1	3.45319
OTU_1647	Bacteria	Proteobacteria	Deltaproteobacteria	Syntrophobacterales	Syntrophaceae	?	?	k__Bacteria,p__Proteobacteria,c__Deltaproteobacteria,o__Syntrophobacterales,f__Syntrophaceae,g__?,s__?	5.37175	4.76452	1.35711	1.85157	0.51953	0.720774	17.8163	11.1017	1	0	0	1	7	0.912478	0.01	1	6.26619	2.07785	1.01402	2.04911	0.0404513	1	6.26619	3.2745	1.19808	2.73312	0.00627384	1	6.26619	-1.71367	0.876211	-1.95577	0.0504923	0	6.26619	1.19666	1.28333	0.932465	0.351096	0	6.26619
OTU_16473	Bacteria	Actinobacteria	Actinobacteria_(class)	Micromonosporales	Micromonosporaceae	?	?	k__Bacteria,p__Actinobacteria,c__Actinobacteria_(class),o__Micromonosporales,f__Micromonosporaceae,g__?,s__?	0.33375	0.746287	2.3368	0.886785	0	0	0	0	0	1	0	0	2	0.935428	0.002	1	0.667636	-2.55785	2.15813	-1.18522	0.235932	0	0.667636	1.14547	2.3089	0.496109	0.619818	0	0.667636	0.985596	2.3089	0.426868	0.669476	0	0.667636	3.70331	2.16024	1.71431	0.0864726	0	0.667636
OTU_1649	Bacteria	Proteobacteria	Deltaproteobacteria	Myxococcales	Nannocystaceae	Nannocystis	?	k__Bacteria,p__Proteobacteria,c__Deltaproteobacteria,o__Myxococcales,f__Nannocystaceae,g__Nannocystis,s__?	0.202336	0.452437	0	0	0.760301	1.26841	2.16476	1.23958	0	0	0	1	4	0.831981	0.005	1	0.781848	0.705683	2.00051	0.352751	0.724275	0	0.781848	-1.6238	1.91654	-0.847254	0.396854	0	0.781848	-3.03237	1.83862	-1.64927	0.0990933	0	0.781848	-2.32948	1.91655	-1.21545	0.224193	0	0.781848
OTU_1650	Bacteria	Proteobacteria	Deltaproteobacteria	Myxococcales	BIrii41	?	?	k__Bacteria,p__Proteobacteria,c__Deltaproteobacteria,o__Myxococcales,f__BIrii41,g__?,s__?	0	0	0	0	0	0	7.87591	5.73461	0	0	0	1	4	1	0.001	1	1.96898	0	1.9419	0	1	0	1.96898	0	1.9419	0	1	0	1.96898	-5.47308	1.73105	-3.16172	0.00156841	-1	1.96898	0	1.94191	0	1	0	1.96898
OTU_16509	Bacteria	Planctomycetes	Planctomycetacia	Planctomycetales	Planctomycetaceae	?	?	k__Bacteria,p__Planctomycetes,c__Planctomycetacia,o__Planctomycetales,f__Planctomycetaceae,g__?,s__?	0	0	0.556959	0.525871	0	0	0	0	0	1	0	0	2	0.774597	0.033	1	0.13924	-1.63881	4.26077	-0.384629	0.700513	0	0.13924	0	4.27959	0	1	0	0.13924	0	4.27959	0	1	0	0.13924	1.61915	4.26087	0.380005	0.703941	0	0.13924
OTU_16517	Archaea	Ca._Woesearchaeota	Pacearchaeota	?	?	?	?	k__Archaea,p__Ca._Woesearchaeota,c__Pacearchaeota,o__?,f__?,g__?,s__?	0	0	0.576708	0.544327	0	0	0	0	0	1	0	0	2	0.774597	0.036	1	0.144177	-1.6896	4.25834	-0.396773	0.691535	0	0.144177	0	4.27959	0	1	0	0.144177	0	4.27959	0	1	0	0.144177	1.66993	4.25844	0.392147	0.69495	0	0.144177
OTU_1652	Bacteria	Bacteroidetes	Cytophagia	Cytophagales	Cytophagaceae	?	?	k__Bacteria,p__Bacteroidetes,c__Cytophagia,o__Cytophagales,f__Cytophagaceae,g__?,s__?	5.10576	2.85824	18.8238	11.5226	19.2429	11.508	31.542	7.19014	0	0	1	1	10	0.824451	0.035	1	18.6786	-1.86347	0.564468	-3.30129	0.000962428	-1	18.6786	-1.889	0.56609	-3.33692	0.00084711	-1	18.6786	-2.60442	0.559849	-4.65199	3.28739e-06	-1	18.6786	-0.0255293	0.512435	-0.0498196	0.960266	0	18.6786
OTU_1653	Bacteria	Proteobacteria	Deltaproteobacteria	Myxococcales	Sandaracinaceae	?	?	k__Bacteria,p__Proteobacteria,c__Deltaproteobacteria,o__Myxococcales,f__Sandaracinaceae,g__?,s__?	0	0	0.984907	1.51445	0.588134	0.839534	3.62891	1.96258	0	0	0	1	4	0.835228	0.011	1	1.30049	-2.56607	1.67382	-1.53306	0.125261	0	1.30049	-1.74198	1.76575	-0.986535	0.323871	0	1.30049	-4.35706	1.60482	-2.71498	0.00662806	-1	1.30049	0.824094	1.62398	0.507454	0.611836	0	1.30049
OTU_16536	Bacteria	Verrucomicrobia	OPB35_soil_group	?	?	?	?	k__Bacteria,p__Verrucomicrobia,c__OPB35_soil_group,o__?,f__?,g__?,s__?	3.93855	3.23626	11.4594	6.68173	0.407559	0.564071	0.252951	0.565615	1	1	0	0	5	0.979218	0.001	1	4.0146	-1.55131	0.780873	-1.98663	0.0469635	-1	4.0146	3.27615	1.18058	2.77503	0.00551973	1	4.0146	3.69884	1.18731	3.11532	0.00183746	1	4.0146	4.82745	1.15006	4.19755	2.69817e-05	1	4.0146
OTU_16560	Bacteria	Planctomycetes	Planctomycetacia	Planctomycetales	Planctomycetaceae	Pir4_lineage	?	k__Bacteria,p__Planctomycetes,c__Planctomycetacia,o__Planctomycetales,f__Planctomycetaceae,g__Pir4_lineage,s__?	3.19398	3.26258	4.64134	3.60251	0.720778	1.18438	0	0	1	1	0	0	5	0.855925	0.014	1	2.13903	-0.56957	1.26924	-0.44875	0.653612	0	2.13903	2.32437	1.47198	1.57908	0.114317	0	2.13903	3.97735	1.53761	2.58671	0.00968978	1	2.13903	2.89394	1.45528	1.98858	0.046748	1	2.13903
OTU_1658	Bacteria	Proteobacteria	Gammaproteobacteria	Xanthomonadales	Xanthomonadaceae	Arenimonas	?	k__Bacteria,p__Proteobacteria,c__Gammaproteobacteria,o__Xanthomonadales,f__Xanthomonadaceae,g__Arenimonas,s__?	0.536086	0.769948	1.08051	1.55328	4.14749	5.05669	5.65972	4.24762	0	0	1	1	10	0.878999	0.018	1	2.85595	-0.819458	1.45487	-0.563251	0.573264	0	2.85595	-2.93147	1.35674	-2.16067	0.030721	-1	2.85595	-3.34426	1.35066	-2.47601	0.013286	-1	2.85595	-2.11201	1.22657	-1.72189	0.0850898	0	2.85595
OTU_16594	Bacteria	Firmicutes	Bacilli	Bacillales	Bacillaceae	Bacillus	?	k__Bacteria,p__Firmicutes,c__Bacilli,o__Bacillales,f__Bacillaceae,g__Bacillus,s__?	0.15066	0.336886	0.510922	0.49562	0	0	1.85942	1.7924	0	1	0	1	9	0.867289	0.006	1	0.630251	-0.938627	1.90908	-0.491665	0.622956	0	0.630251	0.557385	1.94062	0.287219	0.773944	0	0.630251	-2.79284	1.78395	-1.56554	0.117457	0	0.630251	1.49601	1.90909	0.783627	0.433259	0	0.630251
OTU_166	Bacteria	Bacteroidetes	Chitinophagia	Chitinophagales	Chitinophagaceae	?	?	k__Bacteria,p__Bacteroidetes,c__Chitinophagia,o__Chitinophagales,f__Chitinophagaceae,g__?,s__?	23.7611	14.0636	17.1788	4.54963	91.6513	64.682	64.7618	26.5298	0	0	1	1	10	0.890255	0.002	1	49.3382	0.45173	0.537612	0.840253	0.400767	0	49.3382	-1.9536	0.521544	-3.74581	0.000179811	-1	49.3382	-1.45859	0.523942	-2.78387	0.00537138	-1	49.3382	-2.40533	0.525698	-4.57551	4.75064e-06	-1	49.3382
OTU_1661	Bacteria	Planctomycetes	Phycisphaerae	Tepidisphaerales	?	?	?	k__Bacteria,p__Planctomycetes,c__Phycisphaerae,o__Tepidisphaerales,f__?,g__?,s__?	1.76785	2.04645	1.36997	1.56507	0	0	0.505901	1.13123	1	1	0	0	5	0.776409	0.045	1	0.910932	0.365162	1.84194	0.198249	0.84285	0	0.910932	3.26909	1.98728	1.64501	0.099968	0	0.910932	1.95506	1.98728	0.98379	0.325219	0	0.910932	2.90392	1.99783	1.45354	0.146074	0	0.910932
OTU_1663	Bacteria	Proteobacteria	Alphaproteobacteria	Sphingomonadales	Sphingomonadaceae	?	?	k__Bacteria,p__Proteobacteria,c__Alphaproteobacteria,o__Sphingomonadales,f__Sphingomonadaceae,g__?,s__?	0	0	2.45629	1.40884	0.292546	0.654153	1.08899	0.701652	0	1	0	1	9	0.911809	0.002	1	0.959455	-3.78879	1.53636	-2.46609	0.0136598	-1	0.959455	-1.14577	1.7406	-0.658259	0.510372	0	0.959455	-2.61445	1.62117	-1.61269	0.106812	0	0.959455	2.64303	1.53251	1.72463	0.0845934	0	0.959455
OTU_16636	Bacteria	Proteobacteria	Gammaproteobacteria	Legionellales	?	?	?	k__Bacteria,p__Proteobacteria,c__Gammaproteobacteria,o__Legionellales,f__?,g__?,s__?	0.15066	0.336886	0.683107	0.644261	0	0	0	0	0	1	0	0	2	0.701129	0.036	1	0.208442	-1.36794	4.10363	-0.333348	0.738872	0	0.208442	0.557391	4.13845	0.134686	0.89286	0	0.208442	0.397521	4.13845	0.0960557	0.923476	0	0.208442	1.92533	4.10372	0.469167	0.638951	0	0.208442
OTU_1664	Bacteria	Acidobacteria	Subgroup_6	?	?	?	?	k__Bacteria,p__Acidobacteria,c__Subgroup_6,o__?,f__?,g__?,s__?	3.38651	2.92204	2.89331	1.38585	8.16102	3.97284	9.8091	1.50952	0	0	1	1	10	0.860836	0.001	1	6.06248	0.219589	0.69083	0.317862	0.75059	0	6.06248	-1.21977	0.635252	-1.92014	0.0548406	0	6.06248	-1.52342	0.631156	-2.4137	0.0157915	-1	6.06248	-1.43936	0.641204	-2.24478	0.0247825	-1	6.06248
OTU_16670	Bacteria	Proteobacteria	Gammaproteobacteria	Legionellales	Coxiellaceae	?	?	k__Bacteria,p__Proteobacteria,c__Gammaproteobacteria,o__Legionellales,f__Coxiellaceae,g__?,s__?	1.22188	1.33629	0.367008	0.820654	0	0	0	0	1	0	0	0	1	0.784355	0.011	1	0.397223	1.73547	2.97257	0.583828	0.559336	0	0.397223	2.7556	2.97421	0.926498	0.354187	0	0.397223	2.59573	2.97421	0.872745	0.382802	0	0.397223	1.02013	3.05521	0.333898	0.738456	0	0.397223
OTU_1669	Bacteria	Gemmatimonadetes	Gemmatimonadetes_(class)	Gemmatimonadales	Gemmatimonadaceae	Gemmatimonas	?	k__Bacteria,p__Gemmatimonadetes,c__Gemmatimonadetes_(class),o__Gemmatimonadales,f__Gemmatimonadaceae,g__Gemmatimonas,s__?	1.64866	2.07355	12.0238	4.17517	12.507	3.57219	6.20356	4.41226	0	1	1	0	8	0.870356	0.002	1	8.09575	-2.74319	0.707678	-3.87633	0.000106043	-1	8.09575	-2.8058	0.709083	-3.95694	7.59152e-05	-1	8.09575	-1.77049	0.737625	-2.40025	0.0163838	-1	8.09575	-0.0626061	0.558458	-0.112105	0.91074	0	8.09575
OTU_1672	Bacteria	Bacteroidetes	Chitinophagia	Chitinophagales	?	?	?	k__Bacteria,p__Bacteroidetes,c__Chitinophagia,o__Chitinophagales,f__?,g__?,s__?	7.00066	2.46339	10.1013	4.39424	2.66418	3.21919	2.20114	0.296227	1	1	0	0	5	0.882337	0.003	1	5.49181	-0.530066	0.6346	-0.835277	0.403562	0	5.49181	1.38542	0.719592	1.92529	0.054193	0	5.49181	1.68255	0.757735	2.2205	0.0263847	1	5.49181	1.91549	0.704845	2.7176	0.00657565	1	5.49181
OTU_1674	Bacteria	Planctomycetes	Phycisphaerae	Tepidisphaerales	Tepidisphaeraceae	?	?	k__Bacteria,p__Planctomycetes,c__Phycisphaerae,o__Tepidisphaerales,f__Tepidisphaeraceae,g__?,s__?	0	0	1.26947	1.13858	0.402193	0.558279	0	0	0	1	0	0	2	0.779438	0.019	1	0.417915	-2.83233	2.54349	-1.11356	0.265469	0	0.417915	-1.19763	2.64386	-0.452986	0.650559	0	0.417915	0	2.64712	0	1	0	0.417915	1.6347	2.54012	0.643551	0.519867	0	0.417915
OTU_16750	Bacteria	Proteobacteria	Deltaproteobacteria	Bradymonadales	?	?	?	k__Bacteria,p__Proteobacteria,c__Deltaproteobacteria,o__Bradymonadales,f__?,g__?,s__?	0.352996	0.491916	1.1421	0.959522	0	0	0	0	0	1	0	0	2	0.78174	0.028	1	0.373773	-1.52645	2.61256	-0.584275	0.559035	0	0.373773	1.12547	2.70715	0.415741	0.6776	0	0.373773	0.965603	2.70715	0.356686	0.721327	0	0.373773	2.65192	2.61388	1.01455	0.310318	0	0.373773
OTU_1677	Bacteria	Proteobacteria	Gammaproteobacteria	Xanthomonadales	Xanthomonadaceae	Mizugakiibacter	?	k__Bacteria,p__Proteobacteria,c__Gammaproteobacteria,o__Xanthomonadales,f__Xanthomonadaceae,g__Mizugakiibacter,s__?	6.78102	4.82141	0	0	1.67128	2.3592	0	0	1	0	0	0	1	0.895695	0.002	1	2.11307	5.38605	1.5718	3.42669	0.000610993	1	2.11307	2.0447	1.37422	1.4879	0.136777	0	2.11307	5.07789	1.5718	3.23063	0.00123519	1	2.11307	-3.34135	1.6313	-2.04828	0.0405327	-1	2.11307
OTU_1678	Bacteria	Bacteroidetes	Cytophagia	Cytophagales	Cytophagaceae	Chryseolinea	?	k__Bacteria,p__Bacteroidetes,c__Cytophagia,o__Cytophagales,f__Cytophagaceae,g__Chryseolinea,s__?	2.3354	2.27322	9.87143	4.00259	1.40709	1.57711	0.801067	0.85226	1	1	0	0	5	0.873003	0.038	1	3.60375	-2.00439	0.835131	-2.40009	0.0163912	-1	3.60375	0.969192	0.99131	0.977687	0.328229	0	3.60375	1.53657	1.09305	1.40577	0.159793	0	3.60375	2.97358	0.925542	3.2128	0.00131449	1	3.60375
OTU_16796	Bacteria	Ca._Omnitrophica_(OP3)	?	?	?	?	?	k__Bacteria,p__Ca._Omnitrophica_(OP3),c__?,o__?,f__?,g__?,s__?	0	0	0	0	0	0	0.651323	0.604964	0	0	0	1	4	0.774597	0.041	1	0.162831	0	4.27959	0	1	0	0.162831	0	4.27959	0	1	0	0.162831	-1.87562	4.26438	-0.439834	0.660058	0	0.162831	0	4.27969	0	1	0	0.162831
OTU_1680	Bacteria	Bacteroidetes	Sphingobacteriia	Sphingobacteriales	Sphingobacteriaceae	?	?	k__Bacteria,p__Bacteroidetes,c__Sphingobacteriia,o__Sphingobacteriales,f__Sphingobacteriaceae,g__?,s__?	2.2631	1.8231	0.332289	0.459127	5.08848	1.83921	2.76659	1.77073	0	0	1	1	10	0.866977	0.007	1	2.61261	2.59845	1.20662	2.15349	0.0312803	1	2.61261	-1.21732	0.844323	-1.44177	0.149368	0	2.61261	-0.348434	0.891768	-0.390723	0.696002	0	2.61261	-3.81577	1.16328	-3.28017	0.00103745	-1	2.61261
OTU_16802	Bacteria	Ca._Microgenomates_(OP11)	Candidatus_Daviesbacteria	?	?	?	?	k__Bacteria,p__Ca._Microgenomates_(OP11),c__Candidatus_Daviesbacteria,o__?,f__?,g__?,s__?	0	0	0	0	0.850187	0.806856	0	0	0	0	1	0	3	0.774597	0.036	1	0.212547	0	4.27959	0	1	0	0.212547	-2.252	4.23961	-0.53118	0.595294	0	0.212547	0	4.27959	0	1	0	0.212547	-2.38063	4.2397	-0.561509	0.574451	0	0.212547
OTU_1682	Bacteria	Ca._Parcubacteria	Candidatus_Kuenenbacteria	?	?	?	?	k__Bacteria,p__Ca._Parcubacteria,c__Candidatus_Kuenenbacteria,o__?,f__?,g__?,s__?	0	0	0	0	0.956024	0.82155	0.395435	0.884218	0	0	1	0	3	0.752277	0.02	1	0.337865	0	3.14303	0	1	0	0.337865	-2.43176	3.07888	-0.789819	0.429633	0	0.337865	-1.33369	3.14303	-0.424334	0.671322	0	0.337865	-2.56039	3.07892	-0.831585	0.405643	0	0.337865
OTU_16829	Bacteria	Bacteroidetes	Chitinophagia	Chitinophagales	Chitinophagaceae	?	?	k__Bacteria,p__Bacteroidetes,c__Chitinophagia,o__Chitinophagales,f__Chitinophagaceae,g__?,s__?	0	0	0	0	1.2311	0.73827	0	0	0	0	1	0	3	0.894427	0.006	1	0.307775	0	3.64259	0	1	0	0.307775	-2.80229	3.57378	-0.784126	0.432966	0	0.307775	0	3.64259	0	1	0	0.307775	-2.93092	3.57384	-0.820105	0.412156	0	0.307775
OTU_16837	Bacteria	Ca._Microgenomates_(OP11)	Candidatus_Levybacteria	?	?	?	?	k__Bacteria,p__Ca._Microgenomates_(OP11),c__Candidatus_Levybacteria,o__?,f__?,g__?,s__?	0	0	0	0	1.14273	0.676118	0	0	0	0	1	0	3	0.894427	0.003	1	0.285683	0	3.74837	0	1	0	0.285683	-2.68633	3.68535	-0.72892	0.46605	0	0.285683	0	3.74837	0	1	0	0.285683	-2.81496	3.68541	-0.76381	0.444981	0	0.285683
OTU_16839	Bacteria	Ca._Parcubacteria	?	?	?	?	?	k__Bacteria,p__Ca._Parcubacteria,c__?,o__?,f__?,g__?,s__?	0	0	0	0	0.553832	0.525469	0	0	0	0	1	0	3	0.774597	0.036	1	0.138458	0	4.27959	0	1	0	0.138458	-1.69243	4.26338	-0.396969	0.69139	0	0.138458	0	4.27959	0	1	0	0.138458	-1.82106	4.26348	-0.42713	0.669284	0	0.138458
OTU_16847	Bacteria	Acidobacteria	Acidobacteria_group_5	?	?	?	?	k__Bacteria,p__Acidobacteria,c__Acidobacteria_group_5,o__?,f__?,g__?,s__?	1.79304	2.15692	2.50834	2.49601	4.3783	3.36468	7.43496	3.52446	0	0	1	1	10	0.856199	0.037	1	4.02866	-0.434757	0.95602	-0.454757	0.649284	0	4.02866	-1.15492	0.931585	-1.23974	0.215072	0	4.02866	-1.96181	0.912438	-2.15008	0.0315493	-1	4.02866	-0.720165	0.894668	-0.804952	0.420847	0	4.02866
OTU_1685	Bacteria	Acidobacteria	Solibacteres_(Acidobacteria_group_3)	Solibacterales	Bryobacteraceae	Bryobacter	?	k__Bacteria,p__Acidobacteria,c__Solibacteres_(Acidobacteria_group_3),o__Solibacterales,f__Bryobacteraceae,g__Bryobacter,s__?	0.202336	0.452437	0.362136	0.519284	6.61201	7.17781	6.38527	3.11835	0	0	1	1	10	0.92873	0.002	1	3.39044	-0.444032	1.55786	-0.285028	0.775623	0	3.39044	-4.67777	1.2897	-3.62702	0.000286717	-1	3.39044	-4.59648	1.29367	-3.55307	0.000380764	-1	3.39044	-4.23374	1.28667	-3.29048	0.00100018	-1	3.39044
OTU_16879	Bacteria	Kiritimatiellaeota	WCHB1-41	?	?	?	?	k__Bacteria,p__Kiritimatiellaeota,c__WCHB1-41,o__?,f__?,g__?,s__?	0	0	0	0	0.175209	0.39178	1.08757	1.1325	0	0	0	1	4	0.718854	0.035	1	0.315695	0	3.68362	0	1	0	0.315695	-0.596738	3.68362	-0.161998	0.871308	0	0.315695	-2.61491	3.62732	-0.720892	0.470976	0	0.315695	-0.725369	3.68368	-0.196914	0.843895	0	0.315695
OTU_1696	Bacteria	Proteobacteria	Betaproteobacteria	Methylophilales	Methylophilaceae	?	?	k__Bacteria,p__Proteobacteria,c__Betaproteobacteria,o__Methylophilales,f__Methylophilaceae,g__?,s__?	5.1679	2.58253	1.40702	1.81701	0	0	0.402695	0.551563	1	1	0	0	5	0.920901	0.006	1	1.7444	1.86885	1.11423	1.67727	0.0934905	0	1.7444	4.83583	1.34599	3.59277	0.000327181	1	1.7444	3.5218	1.34599	2.61652	0.00888319	1	1.7444	2.96698	1.41247	2.10055	0.0356803	1	1.7444
OTU_16978	Bacteria	Proteobacteria	Deltaproteobacteria	Oligoflexales	0319-6G20	?	?	k__Bacteria,p__Proteobacteria,c__Deltaproteobacteria,o__Oligoflexales,f__0319-6G20,g__?,s__?	0	0	0	0	1.07275	1.02238	1.49742	1.22149	0	0	1	1	10	0.83666	0.011	1	0.642545	0	2.22838	0	1	0	0.642545	-2.61047	2.1247	-1.22863	0.219212	0	0.642545	-3.08008	2.10658	-1.46212	0.143708	0	0.642545	-2.73908	2.12472	-1.28915	0.197346	0	0.642545
OTU_1698	Bacteria	Ca._Parcubacteria	?	?	?	?	?	k__Bacteria,p__Ca._Parcubacteria,c__?,o__?,f__?,g__?,s__?	0	0	0	0	0.453967	1.0151	13.3796	9.76993	0	0	0	1	4	0.879629	0.005	1	3.45838	0	1.9579	0	1	0	3.45838	-1.19065	1.95361	-0.609459	0.54222	0	3.45838	-6.23873	1.74213	-3.58109	0.000342161	-1	3.45838	-1.31926	1.95362	-0.675289	0.499492	0	3.45838
OTU_1699	Bacteria	Bacteroidetes	Sphingobacteriia	Sphingobacteriales	NS11-12_marine_group	?	?	k__Bacteria,p__Bacteroidetes,c__Sphingobacteriia,o__Sphingobacteriales,f__NS11-12_marine_group,g__?,s__?	0.618854	0.985953	0.367008	0.820654	6.28182	7.38263	4.06359	2.93024	0	0	1	1	10	0.906475	0.009	1	2.83282	0.931417	1.55124	0.600435	0.548217	0	2.83282	-3.15141	1.28462	-2.45318	0.0141598	-1	2.83282	-2.57246	1.30147	-1.97657	0.0480898	-1	2.83282	-4.08283	1.37615	-2.96685	0.00300866	-1	2.83282
OTU_16999	Bacteria	Proteobacteria	Gammaproteobacteria	Legionellales	Coxiellaceae	?	?	k__Bacteria,p__Proteobacteria,c__Gammaproteobacteria,o__Legionellales,f__Coxiellaceae,g__?,s__?	0.234004	0.523249	0.203253	0.454487	1.32041	1.59238	0	0	0	0	1	0	3	0.775231	0.043	1	0.439417	0.128607	2.64236	0.0486711	0.961181	0	0.439417	-2.29313	2.54347	-0.901577	0.367282	0	0.439417	0.397516	2.64236	0.15044	0.880418	0	0.439417	-2.42174	2.54349	-0.952132	0.34103	0	0.439417
OTU_17002	Bacteria	Proteobacteria	Alphaproteobacteria	Rhizobiales	Hyphomicrobiaceae	Hyphomicrobium	?	k__Bacteria,p__Proteobacteria,c__Alphaproteobacteria,o__Rhizobiales,f__Hyphomicrobiaceae,g__Hyphomicrobium,s__?	0	0	0	0	0.729041	0.432456	0.193394	0.432442	0	0	1	0	3	0.795157	0.023	1	0.230609	0	3.4194	0	1	0	0.230609	-2.04783	3.38012	-0.605844	0.544619	0	0.230609	-0.756617	3.4194	-0.221272	0.824881	0	0.230609	-2.17645	3.38017	-0.643887	0.519649	0	0.230609
OTU_1705	Bacteria	Actinobacteria	Thermoleophilia	Solirubrobacterales	Elev-16S-1332	?	?	k__Bacteria,p__Actinobacteria,c__Thermoleophilia,o__Solirubrobacterales,f__Elev-16S-1332,g__?,s__?	0.625709	0.585509	1.6476	1.95865	3.70631	1.53356	7.23861	3.16827	0	0	1	1	10	0.909955	0.001	1	3.30456	-1.52826	1.14883	-1.33027	0.183429	0	3.30456	-2.65854	1.10131	-2.41398	0.0157792	-1	3.30456	-3.61898	1.07948	-3.35253	0.000800767	-1	3.30456	-1.13028	0.865059	-1.30659	0.191351	0	3.30456
OTU_17050	Bacteria	Proteobacteria	Gammaproteobacteria	Legionellales	Coxiellaceae	?	?	k__Bacteria,p__Proteobacteria,c__Gammaproteobacteria,o__Legionellales,f__Coxiellaceae,g__?,s__?	1.39959	1.09938	0	0	2.60831	2.83167	0	0	1	0	1	0	6	0.83666	0.009	1	1.00197	3.09903	2.04529	1.5152	0.129722	0	1.00197	-0.891404	1.87391	-0.475691	0.634294	0	1.00197	2.79086	2.04529	1.36453	0.172401	0	1.00197	-3.99043	2.01309	-1.98224	0.0474522	-1	1.00197
OTU_1707	Bacteria	Ca._Latescibacteria_(WS3)	?	?	?	?	?	k__Bacteria,p__Ca._Latescibacteria_(WS3),c__?,o__?,f__?,g__?,s__?	1.07217	1.5399	1.4044	1.09337	1.92523	1.23792	6.82432	1.71352	0	0	1	1	10	0.837528	0.038	1	2.80653	-0.407209	1.03324	-0.39411	0.6935	0	2.80653	-0.84532	1.01138	-0.835808	0.403263	0	2.80653	-2.60474	0.941867	-2.7655	0.0056835	-1	2.80653	-0.438111	0.955214	-0.458652	0.646484	0	2.80653
OTU_1711	Bacteria	Verrucomicrobia	OPB35_soil_group	?	?	?	?	k__Bacteria,p__Verrucomicrobia,c__OPB35_soil_group,o__?,f__?,g__?,s__?	6.10628	6.95472	0	0	0.706203	1.14332	0	0	1	0	0	0	1	0.946751	0.004	1	1.70312	5.22779	1.73023	3.02143	0.00251581	1	1.70312	3.05371	1.64948	1.85131	0.0641251	0	1.70312	4.91962	1.73023	2.84333	0.00446453	1	1.70312	-2.17408	1.86722	-1.16434	0.244285	0	1.70312
OTU_1712	Bacteria	Acidobacteria	Acidobacteria_clade_RB25	Acidobacteria_group_22	?	?	?	k__Bacteria,p__Acidobacteria,c__Acidobacteria_clade_RB25,o__Acidobacteria_group_22,f__?,g__?,s__?	0.87268	1.2002	0.87793	0.671068	0	0	0	0	1	1	0	0	5	0.774597	0.045	1	0.437652	-0.0329284	2.53846	-0.0129718	0.98965	0	0.437652	2.2522	2.61765	0.860392	0.389573	0	0.437652	2.09233	2.61765	0.799318	0.424106	0	0.437652	2.28513	2.60826	0.876112	0.380969	0	0.437652
OTU_17125	Bacteria	Chloroflexi	Chloroflexi_Subdivision_2	?	?	?	?	k__Bacteria,p__Chloroflexi,c__Chloroflexi_Subdivision_2,o__?,f__?,g__?,s__?	0	0	0	0	0.146273	0.327076	0.596089	0.544546	0	0	0	1	4	0.694102	0.035	1	0.185591	0	4.25519	0	1	0	0.185591	-0.596732	4.25519	-0.140236	0.888473	0	0.185591	-1.77791	4.24431	-0.418891	0.675296	0	0.185591	-0.725368	4.25529	-0.170463	0.864646	0	0.185591
OTU_17128	Bacteria	Ca._Parcubacteria	?	?	?	?	?	k__Bacteria,p__Ca._Parcubacteria,c__?,o__?,f__?,g__?,s__?	0	0	0	0	0.146273	0.327076	0.654227	0.606083	0	0	0	1	4	0.70026	0.036	1	0.200125	0	4.1729	0	1	0	0.200125	-0.596732	4.1729	-0.143002	0.886289	0	0.200125	-1.88174	4.15694	-0.452674	0.650784	0	0.200125	-0.725368	4.17299	-0.173824	0.862003	0	0.200125
OTU_1713	Bacteria	Actinobacteria	Actinobacteria_(class)	Frankiales	?	?	?	k__Bacteria,p__Actinobacteria,c__Actinobacteria_(class),o__Frankiales,f__?,g__?,s__?	13.5334	5.97161	3.63508	1.50372	3.64606	4.47095	0.773576	1.72977	1	0	1	0	6	0.892067	0.013	1	5.39703	1.91434	0.770253	2.48534	0.0129426	1	5.39703	1.86021	0.774866	2.40069	0.0163642	1	5.39703	4.00897	1.01502	3.94965	7.82657e-05	1	5.39703	-0.0541327	0.820655	-0.0659628	0.947407	0	5.39703
OTU_1714	Bacteria	Acidobacteria	Blastocatellia_(Acidobacteria_group_4)	Blastocatellales	Blastocatellaceae	2020-11-24	?	k__Bacteria,p__Acidobacteria,c__Blastocatellia_(Acidobacteria_group_4),o__Blastocatellales,f__Blastocatellaceae,g__11-24,s__?	8.35162	5.55637	3.36342	1.9997	0.175209	0.39178	1.41764	1.994	1	1	0	0	5	0.8901	0.006	1	3.32697	1.30901	0.911929	1.43543	0.151164	0	3.32697	4.96492	1.24684	3.982	6.83378e-05	1	3.32697	2.51553	1.01609	2.4757	0.0132976	1	3.32697	3.65591	1.27111	2.87615	0.00402561	1	3.32697
OTU_1715	Bacteria	Proteobacteria	Alphaproteobacteria	Rhodospirillales	Rhodospirillaceae	?	?	k__Bacteria,p__Proteobacteria,c__Alphaproteobacteria,o__Rhodospirillales,f__Rhodospirillaceae,g__?,s__?	18.8514	5.94311	7.61499	5.29999	1.71434	2.95305	0.197717	0.442109	1	1	0	0	5	0.916166	0.004	1	7.09462	1.31992	0.866931	1.52252	0.127879	0	7.09462	3.62046	0.984264	3.67835	0.000234751	1	7.09462	5.97333	1.23887	4.82158	1.42423e-06	1	7.09462	2.30054	0.998247	2.30458	0.0211899	1	7.09462
OTU_17150	Bacteria	Ca._Omnitrophica_(OP3)	?	?	?	?	?	k__Bacteria,p__Ca._Omnitrophica_(OP3),c__?,o__?,f__?,g__?,s__?	0	0	0	0	0.146273	0.327076	1.00605	1.25552	0	0	0	1	4	0.723766	0.035	1	0.28808	0	3.78539	0	1	0	0.28808	-0.596736	3.78539	-0.157642	0.874739	0	0.28808	-2.51105	3.73485	-0.67233	0.501373	0	0.28808	-0.725369	3.78546	-0.19162	0.84804	0	0.28808
OTU_17169	Bacteria	Acidobacteria	Holophagae	Acidobacteria_group_7b	?	?	?	k__Bacteria,p__Acidobacteria,c__Holophagae,o__Acidobacteria_group_7b,f__?,g__?,s__?	11.1562	12.7639	33.1079	71.8248	0.321482	0.44317	0	0	1	1	0	0	5	0.945257	0.012	1	11.1464	-1.5704	1.71467	-0.915866	0.359737	0	11.1464	4.81204	1.936	2.48556	0.0129349	1	11.1464	5.79196	1.93941	2.98645	0.00282239	1	11.1464	6.38244	1.92947	3.30787	0.000940079	1	11.1464
OTU_1717	Bacteria	Epsilonbacteraeota	Desulfurellia	Desulfurellales	H16	?	?	k__Bacteria,p__Epsilonbacteraeota,c__Desulfurellia,o__Desulfurellales,f__H16,g__?,s__?	9.30798	6.83165	6.63605	5.45471	1.57846	1.79896	0	0	1	1	0	0	5	0.953896	0.002	1	4.38062	0.469224	0.860118	0.545534	0.585387	0	4.38062	2.56961	0.971934	2.64382	0.00819774	1	4.38062	5.53396	1.2317	4.49296	7.02393e-06	1	4.38062	2.10039	0.977921	2.14781	0.0317288	1	4.38062
OTU_1718	Bacteria	Acidobacteria	Acidobacteria_group_5	?	?	?	?	k__Bacteria,p__Acidobacteria,c__Acidobacteria_group_5,o__?,f__?,g__?,s__?	6.94098	5.67686	16.5488	3.64663	16.7197	12.9155	9.48072	2.28274	0	1	1	0	8	0.818241	0.031	1	12.4225	-1.27096	0.60997	-2.08364	0.037193	-1	12.4225	-1.25117	0.612325	-2.04332	0.0410212	-1	12.4225	-0.467986	0.630615	-0.74211	0.458021	0	12.4225	0.0197837	0.581838	0.0340021	0.972875	0	12.4225
OTU_1719	Bacteria	Planctomycetes	OM190	?	?	?	?	k__Bacteria,p__Planctomycetes,c__OM190,o__?,f__?,g__?,s__?	2.07493	1.70784	0.824803	1.84432	0	0	0	0	1	0	0	0	1	0.756602	0.013	1	0.724933	1.29552	2.5705	0.503994	0.614265	0	0.724933	3.53544	2.64616	1.33606	0.181528	0	0.724933	3.37557	2.64616	1.27565	0.20208	0	0.724933	2.23993	2.69168	0.832168	0.405314	0	0.724933
OTU_172	Bacteria	Acidobacteria	Solibacteres_(Acidobacteria_group_3)	Solibacterales	Solibacteraceae	Ca._Solibacter	?	k__Bacteria,p__Acidobacteria,c__Solibacteres_(Acidobacteria_group_3),o__Solibacterales,f__Solibacteraceae,g__Ca._Solibacter,s__?	13.5819	4.74153	5.78417	0.874149	3.66908	2.72792	0.197717	0.442109	1	1	0	0	5	0.912997	0.002	1	5.80822	1.22509	0.593655	2.06363	0.0390527	1	5.80822	1.93131	0.634977	3.04154	0.00235374	1	5.80822	5.5042	1.05901	5.19752	2.01962e-07	1	5.80822	0.706221	0.660981	1.06844	0.285321	0	5.80822
OTU_1720	Bacteria	?	?	?	?	?	?	k__Bacteria,p__?,c__?,o__?,f__?,g__?,s__?	0	0	9.95499	8.89906	0	0	3.51542	3.4204	0	1	0	1	9	0.948683	0.001	1	3.3676	-5.80757	1.46953	-3.95198	7.75058e-05	-1	3.3676	0	1.71888	0	1	0	3.3676	-4.28911	1.50124	-2.85705	0.00427596	-1	3.3676	5.78788	1.46954	3.93857	8.19672e-05	1	3.3676
OTU_1721	Bacteria	Proteobacteria	Deltaproteobacteria	Myxococcales	Archangiaceae	Anaeromyxobacter	?	k__Bacteria,p__Proteobacteria,c__Deltaproteobacteria,o__Myxococcales,f__Archangiaceae,g__Anaeromyxobacter,s__?	5.14244	4.23502	2.41259	2.06146	0.855552	0.517473	0.391111	0.535606	1	1	0	0	5	0.878934	0.02	1	2.20042	1.0339	0.94397	1.09527	0.273397	0	2.20042	2.66127	1.11686	2.38282	0.0171806	1	2.20042	3.50175	1.25467	2.79097	0.00525499	1	2.20042	1.62737	1.14753	1.41814	0.156149	0	2.20042
OTU_1722	Bacteria	Planctomycetes	Planctomycetacia	Planctomycetales	Planctomycetaceae	?	?	k__Bacteria,p__Planctomycetes,c__Planctomycetacia,o__Planctomycetales,f__Planctomycetaceae,g__?,s__?	1.13854	0.863706	9.27365	9.77526	0	0	0	0	1	1	0	0	5	0.894427	0.002	1	2.60305	-3.02557	1.36142	-2.22236	0.0262589	-1	2.60305	2.66086	1.62657	1.63586	0.101868	0	2.60305	2.50098	1.62657	1.53758	0.124152	0	2.60305	5.68642	1.52683	3.72433	0.000195838	1	2.60305
OTU_17222	Bacteria	Chloroflexi	Chloroflexia	Chloroflexales	Roseiflexaceae	Roseiflexus	?	k__Bacteria,p__Chloroflexi,c__Chloroflexia,o__Chloroflexales,f__Roseiflexaceae,g__Roseiflexus,s__?	2.92694	0.927973	6.56382	1.39398	1.8626	1.65431	1.0526	0.734135	1	1	0	0	5	0.874652	0.005	1	3.10149	-1.18448	0.682454	-1.73562	0.0826316	0	3.10149	0.527296	0.781954	0.674331	0.500101	0	3.10149	1.42311	0.910989	1.56216	0.118249	0	3.10149	1.71178	0.727209	2.3539	0.0185777	1	3.10149
OTU_17235	Bacteria	Acidobacteria	Blastocatellia_(Acidobacteria_group_4)	Blastocatellales	Blastocatellaceae	Blastocatella	?	k__Bacteria,p__Acidobacteria,c__Blastocatellia_(Acidobacteria_group_4),o__Blastocatellales,f__Blastocatellaceae,g__Blastocatella,s__?	0.166875	0.373143	0.137467	0.307386	1.15575	1.24893	1.94958	1.8977	0	0	1	1	10	0.798448	0.031	1	0.852419	0.128607	1.92027	0.0669733	0.946603	0	0.852419	-2.18526	1.788	-1.22218	0.221639	0	0.852419	-2.88101	1.75759	-1.63918	0.101176	0	0.852419	-2.31387	1.78801	-1.2941	0.19563	0	0.852419
OTU_17245	Bacteria	Planctomycetes	Planctomycetacia	Planctomycetales	Planctomycetaceae	?	?	k__Bacteria,p__Planctomycetes,c__Planctomycetacia,o__Planctomycetales,f__Planctomycetaceae,g__?,s__?	0	0	0	0	0	0	0.841779	0.851599	0	0	0	1	4	0.774597	0.03	1	0.210445	0	4.27959	0	1	0	0.210445	0	4.27959	0	1	0	0.210445	-2.24844	4.2456	-0.529593	0.596394	0	0.210445	0	4.27969	0	1	0	0.210445
OTU_17248	Bacteria	Ca._Dependentiae_(TM6)	?	?	?	?	?	k__Bacteria,p__Ca._Dependentiae_(TM6),c__?,o__?,f__?,g__?,s__?	0	0	0	0	0	0	0.960993	1.04395	0	0	0	1	4	0.774597	0.029	1	0.240248	0	4.27959	0	1	0	0.240248	0	4.27959	0	1	0	0.240248	-2.42898	4.23808	-0.573133	0.566555	0	0.240248	0	4.27969	0	1	0	0.240248
OTU_1725	Bacteria	Gemmatimonadetes	Gemmatimonadetes_(class)	Gemmatimonadales	Gemmatimonadaceae	?	?	k__Bacteria,p__Gemmatimonadetes,c__Gemmatimonadetes_(class),o__Gemmatimonadales,f__Gemmatimonadaceae,g__?,s__?	14.1475	5.50653	8.21325	4.86753	16.299	4.16399	7.39445	4.38069	1	0	1	0	6	0.813081	0.005	1	11.5135	0.816038	0.485758	1.67993	0.0929711	0	11.5135	-0.196881	0.464035	-0.424281	0.671361	0	11.5135	0.892907	0.499865	1.7863	0.0740515	0	11.5135	-1.01292	0.482464	-2.09947	0.0357754	-1	11.5135
OTU_17252	Bacteria	Ca._Omnitrophica_(OP3)	?	?	?	?	?	k__Bacteria,p__Ca._Omnitrophica_(OP3),c__?,o__?,f__?,g__?,s__?	0	0	0	0	0	0	0.651323	0.604964	0	0	0	1	4	0.774597	0.041	1	0.162831	0	4.27959	0	1	0	0.162831	0	4.27959	0	1	0	0.162831	-1.87562	4.26438	-0.439834	0.660058	0	0.162831	0	4.27969	0	1	0	0.162831
OTU_17253	Bacteria	Chloroflexi	Chloroflexi_Subdivision_2	?	?	?	?	k__Bacteria,p__Chloroflexi,c__Chloroflexi_Subdivision_2,o__?,f__?,g__?,s__?	0	0	0	0	0	0	0.651323	0.604964	0	0	0	1	4	0.774597	0.041	1	0.162831	0	4.27959	0	1	0	0.162831	0	4.27959	0	1	0	0.162831	-1.87562	4.26438	-0.439834	0.660058	0	0.162831	0	4.27969	0	1	0	0.162831
OTU_17262	Bacteria	Actinobacteria	Actinobacteria_(class)	Micromonosporales	Micromonosporaceae	Luedemannella	?	k__Bacteria,p__Actinobacteria,c__Actinobacteria_(class),o__Micromonosporales,f__Micromonosporaceae,g__Luedemannella,s__?	0.234004	0.523249	0	0	2.96699	3.46689	1.14854	0.907837	0	0	1	1	10	0.870035	0.017	1	1.08738	0.705683	1.89973	0.371466	0.710291	0	1.08738	-3.48415	1.70772	-2.04023	0.0413273	-1	1.08738	-2.09219	1.7834	-1.17315	0.240737	0	1.08738	-4.18983	1.70773	-2.45345	0.0141493	-1	1.08738
OTU_17266	Bacteria	?	?	?	?	?	?	k__Bacteria,p__?,c__?,o__?,f__?,g__?,s__?	0	0	0	0	0	0	0.654227	0.606083	0	0	0	1	4	0.774597	0.036	1	0.163557	0	4.27959	0	1	0	0.163557	0	4.27959	0	1	0	0.163557	-1.88176	4.26403	-0.44131	0.658989	0	0.163557	0	4.27969	0	1	0	0.163557
OTU_1729	Bacteria	Proteobacteria	Deltaproteobacteria	Myxococcales	P3OB-42	?	?	k__Bacteria,p__Proteobacteria,c__Deltaproteobacteria,o__Myxococcales,f__P3OB-42,g__?,s__?	0.37549	0.530615	0	0	4.24072	4.83416	1.78396	1.93817	0	0	1	1	10	0.867793	0.012	1	1.60004	1.27672	1.78916	0.713589	0.475481	0	1.60004	-3.40302	1.57106	-2.16607	0.0303055	-1	1.60004	-2.17034	1.62061	-1.33921	0.180501	0	1.60004	-4.67975	1.57335	-2.97438	0.00293578	-1	1.60004
OTU_173	Bacteria	Acidobacteria	Blastocatellia_(Acidobacteria_group_4)	Blastocatellales	Blastocatellaceae	?	?	k__Bacteria,p__Acidobacteria,c__Blastocatellia_(Acidobacteria_group_4),o__Blastocatellales,f__Blastocatellaceae,g__?,s__?	11.3977	6.64445	22.2408	6.98077	66.1667	105.344	101.953	40.0142	0	0	1	1	10	0.912838	0.008	1	50.4396	-0.952478	0.713562	-1.33482	0.181935	0	50.4396	-2.52874	0.706194	-3.58079	0.000342551	-1	50.4396	-3.14664	0.704936	-4.46372	8.05478e-06	-1	50.4396	-1.57626	0.692962	-2.27467	0.0229259	-1	50.4396
OTU_1732	Bacteria	Planctomycetes	Planctomycetacia	Planctomycetales	Planctomycetaceae	Pirellula	?	k__Bacteria,p__Planctomycetes,c__Planctomycetacia,o__Planctomycetales,f__Planctomycetaceae,g__Pirellula,s__?	13.0971	4.87872	11.0028	5.05163	46.5161	29.8286	16.1085	6.90999	0	0	1	1	10	0.849771	0.029	1	21.6811	0.243045	0.507648	0.478767	0.632104	0	21.6811	-1.81448	0.482973	-3.75691	0.000172026	-1	21.6811	-0.301334	0.50252	-0.599646	0.548742	0	21.6811	-2.05753	0.485633	-4.2368	2.26731e-05	-1	21.6811
OTU_1733	Bacteria	Proteobacteria	Deltaproteobacteria	Myxococcales	Haliangiaceae	Haliangium	?	k__Bacteria,p__Proteobacteria,c__Deltaproteobacteria,o__Myxococcales,f__Haliangiaceae,g__Haliangium,s__?	2.43625	1.31346	0.652591	0.993861	1.75154	1.61349	0.193394	0.432442	1	0	1	0	6	0.8653	0.018	1	1.25844	2.05073	1.38386	1.48189	0.138368	0	1.25844	0.517075	1.23574	0.418432	0.675631	0	1.25844	3.0029	1.4543	2.06484	0.0389382	1	1.25844	-1.53366	1.41113	-1.08683	0.277112	0	1.25844
OTU_1734	Bacteria	Planctomycetes	OM190	?	?	?	?	k__Bacteria,p__Planctomycetes,c__OM190,o__?,f__?,g__?,s__?	1.22835	1.10272	1.75897	1.51553	3.65597	2.37755	5.94628	1.67798	0	0	1	1	10	0.873335	0.005	1	3.14739	-0.439217	0.947199	-0.463701	0.642862	0	3.14739	-1.52989	0.892819	-1.71355	0.0866106	0	3.14739	-2.21637	0.873623	-2.53699	0.0111811	-1	3.14739	-1.09068	0.834603	-1.30682	0.191273	0	3.14739
OTU_1737	Bacteria	Acidobacteria	Acidobacteriia_(Acidobacteria_group_1)	Acidobacteriales	Acidobacteriaceae	Granulicella	?	k__Bacteria,p__Acidobacteria,c__Acidobacteriia_(Acidobacteria_group_1),o__Acidobacteriales,f__Acidobacteriaceae,g__Granulicella,s__?	2.9939	1.98364	0.449338	1.00475	1.63671	3.65979	0	0	1	0	0	0	1	0.767696	0.029	1	1.26999	3.04167	2.05816	1.47786	0.139446	0	1.26999	0.946161	1.91811	0.493279	0.621816	0	1.26999	3.89876	2.06046	1.89218	0.0584675	0	1.26999	-2.0955	2.08965	-1.0028	0.315956	0	1.26999
OTU_17385	Bacteria	?	?	?	?	?	?	k__Bacteria,p__?,c__?,o__?,f__?,g__?,s__?	0	0	0	0	0	0	0.596089	0.544546	0	0	0	1	4	0.774597	0.035	1	0.149022	0	4.27959	0	1	0	0.149022	0	4.27959	0	1	0	0.149022	-1.77783	4.26877	-0.416474	0.677063	0	0.149022	0	4.27969	0	1	0	0.149022
OTU_1739	Bacteria	Proteobacteria	Gammaproteobacteria	Legionellales	Coxiellaceae	Aquicella	?	k__Bacteria,p__Proteobacteria,c__Gammaproteobacteria,o__Legionellales,f__Coxiellaceae,g__Aquicella,s__?	0.404672	0.904874	0.449338	1.00475	7.77719	7.6785	2.16476	1.23958	0	0	1	1	10	0.959633	0.001	1	2.69899	0.128339	1.59869	0.0802777	0.936016	0	2.69899	-4.29455	1.33625	-3.21389	0.00130948	-1	2.69899	-2.45108	1.39378	-1.75859	0.0786477	0	2.69899	-4.42289	1.33608	-3.31034	0.00093182	-1	2.69899
OTU_174	Bacteria	Firmicutes	Bacilli	Bacillales	Paenibacillaceae	Cohnella	?	k__Bacteria,p__Firmicutes,c__Bacilli,o__Bacillales,f__Paenibacillaceae,g__Cohnella,s__?	2.08896	1.93517	0.586805	0.974467	0.180575	0.403778	0	0	1	0	0	0	1	0.764901	0.024	1	0.714085	1.88436	2.06441	0.912783	0.361357	0	0.714085	2.95943	2.10705	1.40454	0.160159	0	0.714085	3.37663	2.10705	1.60254	0.109036	0	0.714085	1.07507	2.21354	0.485677	0.627196	0	0.714085
OTU_17408	Bacteria	Proteobacteria	Deltaproteobacteria	Myxococcales	P3OB-42	?	?	k__Bacteria,p__Proteobacteria,c__Deltaproteobacteria,o__Myxococcales,f__P3OB-42,g__?,s__?	0.15066	0.336886	0	0	0	0	1.10925	1.16005	0	0	0	1	4	0.72681	0.041	1	0.314978	0.705686	3.69039	0.191223	0.848351	0	0.314978	0.557391	3.69039	0.151038	0.879945	0	0.314978	-2.06473	3.63314	-0.568305	0.569828	0	0.314978	0	3.69046	0	1	0	0.314978
OTU_1741	Bacteria	Proteobacteria	Deltaproteobacteria	Myxococcales	?	?	?	k__Bacteria,p__Proteobacteria,c__Deltaproteobacteria,o__Myxococcales,f__?,g__?,s__?	0	0	0.224669	0.502375	1.50617	1.3888	1.69666	0.39967	0	0	1	1	10	0.864616	0.004	1	0.856876	-0.448468	1.81249	-0.247432	0.804574	0	0.856876	-3.13898	1.64807	-1.90464	0.0568269	0	0.856876	-3.26564	1.64925	-1.98008	0.0476946	-1	0.856876	-2.69051	1.64807	-1.63252	0.102571	0	0.856876
OTU_17412	Bacteria	Proteobacteria	Deltaproteobacteria	?	?	?	?	k__Bacteria,p__Proteobacteria,c__Deltaproteobacteria,o__?,f__?,g__?,s__?	0.166875	0.373143	0	0	0	0	0.651323	0.604964	0	0	0	1	4	0.691106	0.041	1	0.204549	0.705683	4.14476	0.170259	0.864806	0	0.204549	0.557388	4.14476	0.13448	0.893023	0	0.204549	-1.29857	4.12905	-0.314495	0.753145	0	0.204549	0	4.14485	0	1	0	0.204549
OTU_1743	Bacteria	Proteobacteria	Deltaproteobacteria	Bdellovibrionales	Bdellovibrionaceae	?	?	k__Bacteria,p__Proteobacteria,c__Deltaproteobacteria,o__Bdellovibrionales,f__Bdellovibrionaceae,g__?,s__?	0.369211	0.509434	0.373455	0.528676	0.89751	1.56387	3.07791	1.94145	0	0	0	1	4	0.807691	0.045	1	1.17952	0.128265	1.70583	0.075192	0.940062	0	1.17952	-1.22951	1.58929	-0.773625	0.439153	0	1.17952	-2.9717	1.4944	-1.98856	0.0467493	-1	1.17952	-1.35778	1.58915	-0.854404	0.392881	0	1.17952
OTU_1744	Bacteria	Proteobacteria	Deltaproteobacteria	Myxococcales	Phaselicystidaceae	?	?	k__Bacteria,p__Proteobacteria,c__Deltaproteobacteria,o__Myxococcales,f__Phaselicystidaceae,g__?,s__?	1.56895	1.12424	0.408173	0.563631	0.146273	0.327076	2.44251	1.03306	1	0	0	1	7	0.88922	0.005	1	1.14148	2.09662	1.41037	1.48657	0.137127	0	1.14148	2.53079	1.41354	1.79039	0.0733918	0	1.14148	-0.644814	1.16347	-0.554215	0.579431	0	1.14148	0.434171	1.60053	0.271267	0.786186	0	1.14148
OTU_1745	Bacteria	Planctomycetes	BD7-11	?	?	?	?	k__Bacteria,p__Planctomycetes,c__BD7-11,o__?,f__?,g__?,s__?	0	0	0	0	0.146273	0.327076	2.05282	1.72285	0	0	0	1	4	0.96617	0.001	1	0.549773	0	2.45296	0	1	0	0.549773	-0.596759	2.45296	-0.243281	0.807788	0	0.549773	-3.52492	2.3256	-1.5157	0.129594	0	0.549773	-0.725372	2.45298	-0.295711	0.767451	0	0.549773
OTU_1746	Bacteria	Planctomycetes	Pla4_lineage	?	?	?	?	k__Bacteria,p__Planctomycetes,c__Pla4_lineage,o__?,f__?,g__?,s__?	0.536086	0.769948	1.3315	1.13329	0.36115	0.807557	3.08235	2.34862	0	1	0	1	9	0.815384	0.038	1	1.32777	-1.26651	1.50119	-0.843674	0.398851	0	1.32777	0.46881	1.67169	0.28044	0.77914	0	1.32777	-2.45897	1.45847	-1.68599	0.0917969	0	1.32777	1.73532	1.53584	1.12989	0.258524	0	1.32777
OTU_1748	Bacteria	Cyanobacteria	Melainabacteria	Obscuribacterales	?	?	?	k__Bacteria,p__Cyanobacteria,c__Melainabacteria,o__Obscuribacterales,f__?,g__?,s__?	0.352996	0.491916	0	0	1.96706	1.72448	2.51222	2.09777	0	0	1	1	10	0.861139	0.007	1	1.20807	1.27692	1.75794	0.726376	0.467608	0	1.20807	-2.27392	1.57306	-1.44554	0.148307	0	1.20807	-2.68648	1.56147	-1.72049	0.085344	0	1.20807	-3.55084	1.57536	-2.25399	0.0241969	-1	1.20807
OTU_1749	Bacteria	Proteobacteria	Deltaproteobacteria	Myxococcales	Haliangiaceae	?	?	k__Bacteria,p__Proteobacteria,c__Deltaproteobacteria,o__Myxococcales,f__Haliangiaceae,g__?,s__?	0.960004	1.75609	0.724272	1.03857	0.355784	0.48727	7.11371	3.57852	0	0	0	1	4	0.881552	0.007	1	2.28844	0.44754	1.369	0.326911	0.743736	0	2.28844	1.25118	1.4727	0.849583	0.395557	0	2.28844	-2.89127	1.19029	-2.42905	0.0151383	-1	2.28844	0.803638	1.50717	0.533211	0.593887	0	2.28844
OTU_175	Bacteria	Proteobacteria	Deltaproteobacteria	Myxococcales	Haliangiaceae	Haliangium	?	k__Bacteria,p__Proteobacteria,c__Deltaproteobacteria,o__Myxococcales,f__Haliangiaceae,g__Haliangium,s__?	17.1702	8.62944	5.60533	3.17968	6.58553	6.26747	0.391111	0.535606	1	1	0	0	5	0.874933	0.024	1	7.43805	1.61256	0.731009	2.20594	0.0273879	1	7.43805	1.3813	0.728639	1.89573	0.0579962	0	7.43805	5.25787	1.14047	4.61027	4.02145e-06	1	7.43805	-0.231265	0.757248	-0.305402	0.76006	0	7.43805
OTU_1753	Bacteria	Proteobacteria	Deltaproteobacteria	Myxococcales	Haliangiaceae	Haliangium	?	k__Bacteria,p__Proteobacteria,c__Deltaproteobacteria,o__Myxococcales,f__Haliangiaceae,g__Haliangium,s__?	0.654315	0.998748	0	0	1.54416	1.44129	4.46347	1.88548	0	0	1	1	10	0.900891	0.002	1	1.66548	2.13175	1.51249	1.40944	0.158706	0	1.66548	-1.12092	1.31139	-0.854755	0.392687	0	1.66548	-2.65484	1.24782	-2.12759	0.0333711	-1	1.66548	-3.25267	1.4102	-2.30654	0.0210807	-1	1.66548
OTU_1755	Bacteria	Proteobacteria	Betaproteobacteria	SC-I-84	?	?	?	k__Bacteria,p__Proteobacteria,c__Betaproteobacteria,o__SC-I-84,f__?,g__?,s__?	1.46939	0.938093	3.85642	3.5511	0.402193	0.558279	2.1067	2.34063	0	1	0	1	9	0.87242	0.039	1	1.95868	-1.35423	1.00355	-1.34944	0.177196	0	1.95868	1.88884	1.31388	1.4376	0.150547	0	1.95868	-0.454311	1.06435	-0.426845	0.669492	0	1.95868	3.24307	1.24649	2.60176	0.00927464	1	1.95868
OTU_17577	Bacteria	Ca._Parcubacteria	?	?	?	?	?	k__Bacteria,p__Ca._Parcubacteria,c__?,o__?,f__?,g__?,s__?	0	0	0.576708	0.544327	0	0	0	0	0	1	0	0	2	0.774597	0.036	1	0.144177	-1.6896	4.25834	-0.396773	0.691535	0	0.144177	0	4.27959	0	1	0	0.144177	0	4.27959	0	1	0	0.144177	1.66993	4.25844	0.392147	0.69495	0	0.144177
OTU_1758	Bacteria	Gemmatimonadetes	Gemmatimonadetes_(class)	Gemmatimonadales	Gemmatimonadaceae	Gemmatimonas	?	k__Bacteria,p__Gemmatimonadetes,c__Gemmatimonadetes_(class),o__Gemmatimonadales,f__Gemmatimonadaceae,g__Gemmatimonas,s__?	0.22483	0.502735	2.46051	1.46719	0.619394	0.963197	0	0	0	1	0	0	2	0.862868	0.004	1	0.826185	-3.22623	1.77079	-1.82191	0.0684682	0	0.826185	-1.34167	1.89579	-0.70771	0.479126	0	0.826185	0.397516	1.95398	0.203439	0.838792	0	0.826185	1.88456	1.70637	1.10442	0.26941	0	0.826185
OTU_176	Bacteria	Bacteroidetes	Saprospiria	Saprospirales	?	?	?	k__Bacteria,p__Bacteroidetes,c__Saprospiria,o__Saprospirales,f__?,g__?,s__?	31.3669	18.6061	29.8553	17.745	153.715	105.757	130.493	17.8653	0	0	1	1	10	0.907064	0.001	1	86.3574	0.0779479	0.518486	0.150338	0.880498	0	86.3574	-2.29281	0.508946	-4.50503	6.63645e-06	-1	86.3574	-2.05365	0.509736	-4.02886	5.60484e-05	-1	86.3574	-2.37076	0.508536	-4.66194	3.13242e-06	-1	86.3574
OTU_17606	Bacteria	Ca._Latescibacteria_(WS3)	?	?	?	?	?	k__Bacteria,p__Ca._Latescibacteria_(WS3),c__?,o__?,f__?,g__?,s__?	0.30132	0.673771	0	0	0.175209	0.39178	1.08899	0.701652	0	0	0	1	4	0.745981	0.048	1	0.391379	1.26123	2.69748	0.467559	0.6401	0	0.391379	0.535861	2.69748	0.198652	0.842535	0	0.391379	-1.48353	2.61995	-0.566243	0.571228	0	0.391379	-0.725372	2.69851	-0.268805	0.78808	0	0.391379
OTU_1763	Bacteria	Planctomycetes	Planctomycetacia	Planctomycetales	Planctomycetaceae	?	?	k__Bacteria,p__Planctomycetes,c__Planctomycetacia,o__Planctomycetales,f__Planctomycetaceae,g__?,s__?	1.17002	2.61625	3.1307	2.19485	0.272785	0.609965	0	0	0	1	0	0	2	0.827363	0.009	1	1.14338	-1.47007	1.87032	-0.786002	0.431866	0	1.14338	2.06903	2.05211	1.00825	0.313336	0	1.14338	2.48624	2.05211	1.21155	0.225684	0	1.14338	3.5391	1.9927	1.77604	0.075727	0	1.14338
OTU_1765	Bacteria	Actinobacteria	Thermoleophilia	Solirubrobacterales	0319-6M6	?	?	k__Bacteria,p__Actinobacteria,c__Thermoleophilia,o__Solirubrobacterales,f__0319-6M6,g__?,s__?	1.65765	1.85685	6.16457	4.00152	3.82365	0.94484	2.65907	0.786264	0	1	1	0	8	0.835605	0.017	1	3.57624	-1.88017	0.787158	-2.38855	0.0169149	-1	3.57624	-1.18311	0.816616	-1.4488	0.147393	0	3.57624	-0.643746	0.856007	-0.752033	0.452031	0	3.57624	0.697055	0.699064	0.997126	0.318703	0	3.57624
OTU_1767	Bacteria	Proteobacteria	Deltaproteobacteria	Desulfuromonadales	Geobacteraceae	Geobacter	?	k__Bacteria,p__Proteobacteria,c__Deltaproteobacteria,o__Desulfuromonadales,f__Geobacteraceae,g__Geobacter,s__?	0	0	3.88156	4.76757	0	0	0	0	0	1	0	0	2	0.894427	0.003	1	0.97039	-4.45443	2.66442	-1.67182	0.0945594	0	0.97039	0	2.79923	0	1	0	0.97039	0	2.79923	0	1	0	0.97039	4.43476	2.66444	1.66442	0.0960282	0	0.97039
OTU_177	Bacteria	Proteobacteria	Deltaproteobacteria	Myxococcales	?	?	?	k__Bacteria,p__Proteobacteria,c__Deltaproteobacteria,o__Myxococcales,f__?,g__?,s__?	10.0142	2.84403	15.8398	2.53616	20.2699	7.10516	43.9226	8.16217	0	0	1	1	10	0.844323	0.004	1	22.5117	-0.639234	0.35731	-1.78901	0.0736124	0	22.5117	-1.02069	0.352484	-2.89571	0.00378307	-1	22.5117	-2.1178	0.338719	-6.25238	4.04252e-10	-1	22.5117	-0.381457	0.328691	-1.16054	0.245831	0	22.5117
OTU_1775	Bacteria	Verrucomicrobia	Verrucomicrobiae	Verrucomicrobiales	Verrucomicrobiaceae	Prosthecobacter	?	k__Bacteria,p__Verrucomicrobia,c__Verrucomicrobiae,o__Verrucomicrobiales,f__Verrucomicrobiaceae,g__Prosthecobacter,s__?	0.234004	0.523249	0.183504	0.410327	2.1444	2.20525	0.204978	0.458345	0	0	1	0	3	0.787412	0.017	1	0.691721	0.128606	2.18422	0.0588795	0.953048	0	0.691721	-3.01756	2.03267	-1.48453	0.137668	0	0.691721	-0.179561	2.18422	-0.0822082	0.934481	0	0.691721	-3.14616	2.03268	-1.54779	0.121673	0	0.691721
OTU_1776	Bacteria	Proteobacteria	Alphaproteobacteria	Caulobacterales	Caulobacteraceae	Phenylobacterium	?	k__Bacteria,p__Proteobacteria,c__Alphaproteobacteria,o__Caulobacterales,f__Caulobacteraceae,g__Phenylobacterium,s__?	2.29021	2.06414	0.203253	0.454487	0.525628	1.17534	0.193394	0.432442	1	0	0	0	1	0.84434	0.008	1	0.803121	3.22471	1.87259	1.72206	0.0850586	0	0.803121	2.01306	1.83662	1.09607	0.273047	0	0.803121	2.91655	1.87259	1.55749	0.119353	0	0.803121	-1.21165	2.00659	-0.603835	0.545953	0	0.803121
OTU_1778	Bacteria	Acidobacteria	Subgroup_6	?	?	?	?	k__Bacteria,p__Acidobacteria,c__Subgroup_6,o__?,f__?,g__?,s__?	8.18544	6.50466	9.88808	3.49801	1.79487	1.75661	0.386788	0.864884	1	1	0	0	5	0.944612	0.001	1	5.0638	-0.258593	0.704193	-0.367219	0.713456	0	5.0638	2.22829	0.830491	2.6831	0.00729426	1	5.0638	4.20033	1.13607	3.69726	0.00021794	1	5.0638	2.48689	0.823545	3.01973	0.00252998	1	5.0638
OTU_1779	Bacteria	Ca._Dependentiae_(TM6)	?	?	?	?	?	k__Bacteria,p__Ca._Dependentiae_(TM6),c__?,o__?,f__?,g__?,s__?	0.15066	0.336886	0.586805	0.974467	0.507423	0.791871	2.64317	1.21768	0	0	0	1	4	0.82451	0.03	1	0.972013	-1.04767	1.70647	-0.613942	0.539254	0	0.972013	-1.06681	1.71615	-0.621631	0.534185	0	0.972013	-3.3149	1.55476	-2.1321	0.0329986	-1	0.972013	-0.0191383	1.66757	-0.0114767	0.990843	0	0.972013
OTU_178	Bacteria	Acidobacteria	Acidobacteriia_(Acidobacteria_group_1)	Acidobacteriales	Acidobacteriaceae	?	?	k__Bacteria,p__Acidobacteria,c__Acidobacteriia_(Acidobacteria_group_1),o__Acidobacteriales,f__Acidobacteriaceae,g__?,s__?	38.316	34.7905	2.19795	2.97029	17.6954	18.9346	0	0	1	0	1	0	6	0.9306	0.001	1	14.5524	4.16616	1.15256	3.61468	0.000300714	1	14.5524	1.12379	1.08558	1.0352	0.300574	0	14.5524	7.57578	1.40974	5.37389	7.70567e-08	1	14.5524	-3.04237	1.15821	-2.62679	0.00861941	-1	14.5524
OTU_17819	Bacteria	Bacteroidetes	Chitinophagia	Chitinophagales	Chitinophagaceae	?	?	k__Bacteria,p__Bacteroidetes,c__Chitinophagia,o__Chitinophagales,f__Chitinophagaceae,g__?,s__?	1.22188	1.33629	3.11891	2.99165	0.88068	0.838208	3.66392	2.24983	0	1	0	1	9	0.87371	0.027	1	2.22135	-1.45074	1.02097	-1.42094	0.155335	0	2.22135	0.343796	1.16797	0.294353	0.768488	0	2.22135	-1.64037	1.0255	-1.59959	0.10969	0	2.22135	1.79453	1.06694	1.68194	0.0925795	0	2.22135
OTU_17866	Bacteria	Acidobacteria	Acidobacteria_group_5	?	?	?	?	k__Bacteria,p__Acidobacteria,c__Acidobacteria_group_5,o__?,f__?,g__?,s__?	0.166875	0.373143	0.367008	0.820654	2.87607	1.48142	3.71316	2.11197	0	0	1	1	10	0.961795	0.001	1	1.78078	-0.452716	1.52375	-0.297106	0.766385	0	1.78078	-3.40613	1.28238	-2.65609	0.00790524	-1	1.78078	-3.80767	1.27327	-2.99046	0.00278553	-1	1.78078	-2.95341	1.27893	-2.30928	0.0209279	-1	1.78078
OTU_1787	Bacteria	Acidobacteria	Solibacteres_(Acidobacteria_group_3)	Solibacterales	Solibacteraceae	Ca._Solibacter	?	k__Bacteria,p__Acidobacteria,c__Solibacteres_(Acidobacteria_group_3),o__Solibacterales,f__Solibacteraceae,g__Ca._Solibacter,s__?	7.23591	6.44483	1.76073	2.16526	2.51104	2.06832	0	0	1	0	1	0	6	0.873095	0.018	1	2.87692	2.04572	1.05347	1.94189	0.0521506	0	2.87692	1.52858	1.03108	1.48251	0.138205	0	2.87692	5.1747	1.31613	3.93177	8.43244e-05	1	2.87692	-0.517136	1.10333	-0.468704	0.639281	0	2.87692
OTU_17935	Bacteria	Proteobacteria	Deltaproteobacteria	Oligoflexales	?	?	?	k__Bacteria,p__Proteobacteria,c__Deltaproteobacteria,o__Oligoflexales,f__?,g__?,s__?	0	0	0	0	0.628569	0.605688	0	0	0	0	1	0	3	0.774597	0.037	1	0.157142	0	4.27959	0	1	0	0.157142	-1.78346	4.25956	-0.418695	0.675439	0	0.157142	0	4.27959	0	1	0	0.157142	-1.91209	4.25966	-0.448883	0.653516	0	0.157142
OTU_1795	Bacteria	Proteobacteria	Alphaproteobacteria	?	?	?	?	k__Bacteria,p__Proteobacteria,c__Alphaproteobacteria,o__?,f__?,g__?,s__?	2.36315	3.16346	1.04358	1.02466	0.180575	0.403778	0.193394	0.432442	1	1	0	0	5	0.794203	0.045	1	0.945173	1.16111	1.65751	0.700513	0.483607	0	0.945173	3.11634	1.79549	1.73565	0.0826259	0	0.945173	2.95647	1.79549	1.64661	0.0996385	0	0.945173	1.95523	1.84541	1.05951	0.289367	0	0.945173
OTU_1796	Bacteria	Verrucomicrobia	OPB35_soil_group	?	?	?	?	k__Bacteria,p__Verrucomicrobia,c__OPB35_soil_group,o__?,f__?,g__?,s__?	1.27085	0.975495	0.183504	0.410327	1.50388	0.278456	0.504483	0.690796	1	0	1	0	6	0.849226	0.011	1	0.86568	2.41608	1.46656	1.64745	0.0994663	0	0.86568	-0.227991	1.26059	-0.180861	0.856477	0	0.86568	1.53084	1.46656	1.04383	0.296565	0	0.86568	-2.64407	1.45252	-1.82034	0.0687075	0	0.86568
OTU_1799	Bacteria	Chloroflexi	Anaerolineae	Anaerolineales	Anaerolineaceae	?	?	k__Bacteria,p__Chloroflexi,c__Anaerolineae,o__Anaerolineales,f__Anaerolineaceae,g__?,s__?	1.77266	2.62638	0.274934	0.614772	4.51506	4.6779	10.3324	5.38059	0	0	1	1	10	0.889339	0.003	1	4.22376	2.28531	1.40722	1.62399	0.104377	0	4.22376	-1.38521	1.11593	-1.2413	0.214494	0	4.22376	-2.56641	1.09491	-2.34395	0.0190808	-1	4.22376	-3.67052	1.35638	-2.70611	0.00680762	-1	4.22376
OTU_1802	Bacteria	Gemmatimonadetes	Gemmatimonadetes_(class)	Gemmatimonadales	Gemmatimonadaceae	Gemmatimonas	?	k__Bacteria,p__Gemmatimonadetes,c__Gemmatimonadetes_(class),o__Gemmatimonadales,f__Gemmatimonadaceae,g__Gemmatimonas,s__?	0.391705	0.546061	0	0	1.6883	1.49902	0.193394	0.432442	0	0	1	0	3	0.770783	0.009	1	0.56835	1.29349	2.25556	0.573464	0.56633	0	0.56835	-2.06339	2.12231	-0.972238	0.330932	0	0.56835	0.408242	2.25556	0.180993	0.856373	0	0.56835	-3.35688	2.12445	-1.58011	0.114081	0	0.56835
OTU_1811	Bacteria	Bacteroidetes	Cytophagia	Cytophagales	Cytophagaceae	Ohtaekwangia	?	k__Bacteria,p__Bacteroidetes,c__Cytophagia,o__Cytophagales,f__Cytophagaceae,g__Ohtaekwangia,s__?	1.93185	2.33505	0.779409	1.07026	2.18118	1.42149	4.84862	1.81084	0	0	1	1	10	0.84951	0.022	1	2.43527	1.26365	1.12316	1.12509	0.260551	0	2.43527	-0.149423	1.0029	-0.148991	0.881561	0	2.43527	-1.29088	0.956199	-1.35001	0.177014	0	2.43527	-1.41307	1.11562	-1.26663	0.205287	0	2.43527
OTU_1814	Bacteria	Bacteroidetes	Cytophagia	Cytophagales	Cytophagaceae	?	?	k__Bacteria,p__Bacteroidetes,c__Cytophagia,o__Cytophagales,f__Cytophagaceae,g__?,s__?	1.42137	1.60179	0.137467	0.307386	0.419058	0.61586	2.01957	2.23766	1	0	0	1	7	0.829834	0.025	1	0.999367	2.58213	1.60346	1.61035	0.107321	0	0.999367	1.86801	1.59917	1.16811	0.242762	0	0.999367	-0.50297	1.40025	-0.359201	0.719445	0	0.999367	-0.714116	1.76384	-0.404863	0.685578	0	0.999367
OTU_1818	Bacteria	Verrucomicrobia	Spartobacteria	Chthoniobacterales	Chthoniobacteraceae	Chthoniobacter	?	k__Bacteria,p__Verrucomicrobia,c__Spartobacteria,o__Chthoniobacterales,f__Chthoniobacteraceae,g__Chthoniobacter,s__?	0.753299	1.68443	4.28568	4.85757	0.812076	1.27955	2.85247	0.674259	0	1	0	1	9	0.859145	0.017	1	2.17588	-2.35435	1.33408	-1.76477	0.0776029	0	2.17588	-0.0602961	1.47025	-0.0410109	0.967287	0	2.17588	-1.76905	1.3613	-1.29953	0.193762	0	2.17588	2.29405	1.32924	1.72583	0.0843777	0	2.17588
OTU_1823	Bacteria	Bacteroidetes	Chitinophagia	Chitinophagales	Chitinophagaceae	?	?	k__Bacteria,p__Bacteroidetes,c__Chitinophagia,o__Chitinophagales,f__Chitinophagaceae,g__?,s__?	4.186	5.74774	5.02775	2.89727	1.36129	1.87206	0.446345	0.620184	1	1	0	0	5	0.867404	0.028	1	2.75535	-0.279779	1.05149	-0.266079	0.790179	0	2.75535	1.70557	1.16293	1.46662	0.142481	0	2.75535	3.21799	1.36549	2.35665	0.0184405	1	2.75535	1.98535	1.15265	1.72242	0.0849941	0	2.75535
OTU_1824	Bacteria	Chlamydiae	Chlamydiia	Chlamydiales	?	?	?	k__Bacteria,p__Chlamydiae,c__Chlamydiia,o__Chlamydiales,f__?,g__?,s__?	8.02414	8.64612	0	0	0	0	0	0	1	0	0	0	1	0.774597	0.037	1	2.00604	5.62737	4.18727	1.34392	0.178973	0	2.00604	5.47907	4.18727	1.30851	0.190701	0	2.00604	5.3192	4.18727	1.27033	0.203968	0	2.00604	0	4.27969	0	1	0	2.00604
OTU_1825	Bacteria	Acidobacteria	Acidobacteriia_(Acidobacteria_group_1)	Acidobacteriales	Acidobacteriaceae	?	?	k__Bacteria,p__Acidobacteria,c__Acidobacteriia_(Acidobacteria_group_1),o__Acidobacteriales,f__Acidobacteriaceae,g__?,s__?	7.97085	4.29064	1.59922	1.11226	3.0266	2.96479	0.833132	1.27909	1	0	1	0	6	0.858484	0.038	1	3.35745	2.26259	0.936194	2.4168	0.0156577	1	3.35745	1.4437	0.891412	1.61956	0.105327	0	3.35745	3.21708	1.08864	2.95515	0.00312519	1	3.35745	-0.818897	0.982809	-0.833221	0.40472	0	3.35745
OTU_1829	Bacteria	Proteobacteria	Gammaproteobacteria	Legionellales	Coxiellaceae	Aquicella	?	k__Bacteria,p__Proteobacteria,c__Gammaproteobacteria,o__Legionellales,f__Coxiellaceae,g__Aquicella,s__?	3.41662	3.32083	6.5039	6.27785	0.45336	0.641832	0.204978	0.458345	1	1	0	0	5	0.91869	0.003	1	2.64471	-0.953697	1.09027	-0.874737	0.381717	0	2.64471	3.07042	1.39577	2.19981	0.0278203	1	2.64471	3.49813	1.4016	2.49582	0.0125668	1	2.64471	4.02412	1.37307	2.93075	0.00338142	1	2.64471
OTU_1834	Bacteria	Planctomycetes	Phycisphaerae	Tepidisphaerales	Tepidisphaeraceae	?	?	k__Bacteria,p__Planctomycetes,c__Phycisphaerae,o__Tepidisphaerales,f__Tepidisphaeraceae,g__?,s__?	2.40423	3.29172	5.83755	6.76651	0.180575	0.403778	0.193394	0.432442	1	1	0	0	5	0.927866	0.005	1	2.15394	-1.27883	1.26113	-1.01404	0.310566	0	2.15394	3.1517	1.53578	2.05218	0.0401522	1	2.15394	2.99182	1.53578	1.94808	0.0514052	0	2.15394	4.43053	1.50105	2.95162	0.00316114	1	2.15394
OTU_1839	Bacteria	Planctomycetes	Pla4_lineage	?	?	?	?	k__Bacteria,p__Planctomycetes,c__Pla4_lineage,o__?,f__?,g__?,s__?	0.88832	0.942606	0.137467	0.307386	2.18655	1.42378	2.8073	1.6878	0	0	1	1	10	0.91082	0.005	1	1.50491	1.92483	1.41338	1.36187	0.17324	0	1.50491	-1.26752	1.16206	-1.09075	0.275383	0	1.50491	-1.61273	1.15207	-1.39985	0.161558	0	1.50491	-3.19235	1.32162	-2.41548	0.0157144	-1	1.50491
OTU_184	Bacteria	Proteobacteria	Alphaproteobacteria	Rhizobiales	Hyphomicrobiaceae	Rhodoplanes	?	k__Bacteria,p__Proteobacteria,c__Alphaproteobacteria,o__Rhizobiales,f__Hyphomicrobiaceae,g__Rhodoplanes,s__?	13.7006	8.99153	52.1686	26.5655	17.0878	16.0982	29.981	11.2556	0	1	0	1	9	0.85287	0.011	1	28.2345	-1.91207	0.614464	-3.11177	0.00185967	-1	28.2345	-0.32021	0.627964	-0.509918	0.610109	0	28.2345	-1.11249	0.621022	-1.79138	0.0732324	0	28.2345	1.59186	0.610126	2.60907	0.00907879	1	28.2345
OTU_18452	Bacteria	Actinobacteria	Actinobacteria_(class)	Micrococcales	Microbacteriaceae	?	?	k__Bacteria,p__Actinobacteria,c__Actinobacteria_(class),o__Micrococcales,f__Microbacteriaceae,g__?,s__?	0	0	0.406506	0.908975	2.07762	1.7434	2.13865	1.17097	0	0	1	1	10	0.906012	0.002	1	1.15569	-1.03284	1.75348	-0.589025	0.555845	0	1.15569	-3.52583	1.56624	-2.25115	0.0243761	-1	1.15569	-3.59591	1.56973	-2.29078	0.0219762	-1	1.15569	-2.49299	1.56332	-1.59467	0.110785	0	1.15569
OTU_18501	Bacteria	Proteobacteria	Gammaproteobacteria	Xanthomonadales	Xanthomonadaceae	Rhodanobacter	?	k__Bacteria,p__Proteobacteria,c__Gammaproteobacteria,o__Xanthomonadales,f__Xanthomonadaceae,g__Rhodanobacter,s__?	2.23624	0.838348	1.21509	1.99233	0.175209	0.39178	0	0	1	1	0	0	5	0.816199	0.02	1	0.906634	0.877746	1.67354	0.524485	0.599941	0	0.906634	3.06229	1.82459	1.67834	0.0932806	0	0.906634	3.47949	1.82459	1.907	0.0565209	0	0.906634	2.18454	1.85802	1.17573	0.239702	0	0.906634
OTU_1855	Bacteria	Proteobacteria	Deltaproteobacteria	Myxococcales	BIrii41	?	?	k__Bacteria,p__Proteobacteria,c__Deltaproteobacteria,o__Myxococcales,f__BIrii41,g__?,s__?	0	0	0	0	0	0	0.991524	1.21095	0	0	0	1	4	0.774597	0.035	1	0.247881	0	4.27959	0	1	0	0.247881	0	4.27959	0	1	0	0.247881	-2.48933	4.23576	-0.587693	0.556738	0	0.247881	0	4.27969	0	1	0	0.247881
OTU_1856	Bacteria	Proteobacteria	Deltaproteobacteria	Oligoflexales	0319-6G20	?	?	k__Bacteria,p__Proteobacteria,c__Deltaproteobacteria,o__Oligoflexales,f__0319-6G20,g__?,s__?	0	0	2.68338	1.45453	0.89751	1.56387	12.3505	7.88742	0	1	0	1	9	0.971424	0.001	1	3.98285	-3.90507	1.29677	-3.01138	0.00260061	-1	3.98285	-2.40312	1.40535	-1.70998	0.0872704	0	3.98285	-6.11835	1.25678	-4.86828	1.12576e-06	-1	3.98285	1.50195	1.13212	1.32666	0.18462	0	3.98285
OTU_1857	Bacteria	Verrucomicrobia	OPB35_soil_group	?	?	?	?	k__Bacteria,p__Verrucomicrobia,c__OPB35_soil_group,o__?,f__?,g__?,s__?	0.468194	0.683737	0.183504	0.410327	5.53463	2.11584	5.35325	3.26968	0	0	1	1	10	0.971352	0.001	1	2.88489	1.17668	1.41009	0.834471	0.404016	0	2.88489	-3.3253	1.10945	-2.99726	0.00272415	-1	2.88489	-3.29457	1.11389	-2.95771	0.0030993	-1	2.88489	-4.50198	1.16086	-3.87814	0.00010526	-1	2.88489
OTU_186	Bacteria	Gemmatimonadetes	Gemmatimonadetes_(class)	Gemmatimonadales	?	?	?	k__Bacteria,p__Gemmatimonadetes,c__Gemmatimonadetes_(class),o__Gemmatimonadales,f__?,g__?,s__?	8.95328	6.7808	0.137467	0.307386	0	0	0	0	1	0	0	0	1	0.99241	0.001	1	2.27269	5.20635	1.55787	3.34197	0.000831849	1	2.27269	5.63513	1.55787	3.61721	0.000297795	1	2.27269	5.47526	1.55787	3.51459	0.000440436	1	2.27269	0.428781	1.79276	0.239173	0.810971	0	2.27269
OTU_1860	Bacteria	Planctomycetes	Planctomycetacia	Planctomycetales	Planctomycetaceae	?	?	k__Bacteria,p__Planctomycetes,c__Planctomycetacia,o__Planctomycetales,f__Planctomycetaceae,g__?,s__?	0	0	0	0	2.53407	2.08326	2.25776	1.72649	0	0	1	1	10	0.894427	0.001	1	1.19796	0	1.88347	0	1	0	1.19796	-3.82667	1.69685	-2.25515	0.0241238	-1	1.19796	-3.65886	1.70844	-2.14164	0.0322225	-1	1.19796	-3.95528	1.69686	-2.33094	0.0197567	-1	1.19796
OTU_1862	Bacteria	Proteobacteria	Deltaproteobacteria	Myxococcales	?	?	?	k__Bacteria,p__Proteobacteria,c__Deltaproteobacteria,o__Myxococcales,f__?,g__?,s__?	0	0	0.203253	0.454487	0.979595	1.34733	5.31239	2.42328	0	0	0	1	4	0.904373	0.002	1	1.62381	-0.448467	1.74939	-0.256357	0.797675	0	1.62381	-2.4612	1.6269	-1.51282	0.130326	0	1.62381	-4.9073	1.52108	-3.22619	0.00125451	-1	1.62381	-2.01273	1.62691	-1.23715	0.21603	0	1.62381
OTU_1867	Bacteria	Chlamydiae	Chlamydiia	Chlamydiales	?	?	?	k__Bacteria,p__Chlamydiae,c__Chlamydiia,o__Chlamydiales,f__?,g__?,s__?	3.46783	1.5651	10.0611	7.7292	0	0	0	0	1	1	0	0	5	1	0.001	1	3.38223	-1.53588	0.926276	-1.65813	0.0972921	0	3.38223	4.28164	1.28601	3.3294	0.000870323	1	3.38223	4.12177	1.28601	3.20509	0.00135021	1	3.38223	5.81752	1.25495	4.63565	3.5581e-06	1	3.38223
OTU_18670	Bacteria	Ca._Microgenomates_(OP11)	Candidatus_Woesebacteria	?	?	?	?	k__Bacteria,p__Ca._Microgenomates_(OP11),c__Candidatus_Woesebacteria,o__?,f__?,g__?,s__?	0.587	0.556116	0	0	0	0	0	0	1	0	0	0	1	0.774597	0.023	1	0.14675	1.85086	4.2634	0.434127	0.664196	0	0.14675	1.70256	4.2634	0.399344	0.68964	0	0.14675	1.54269	4.2634	0.361845	0.717468	0	0.14675	0	4.27969	0	1	0	0.14675
OTU_1869	Bacteria	Gemmatimonadetes	Gemmatimonadetes_(class)	Gemmatimonadales	Gemmatimonadaceae	?	?	k__Bacteria,p__Gemmatimonadetes,c__Gemmatimonadetes_(class),o__Gemmatimonadales,f__Gemmatimonadaceae,g__?,s__?	1.41215	1.23135	3.54369	3.20288	0	0	0	0	1	1	0	0	5	0.948683	0.002	1	1.23896	-1.33712	1.3798	-0.969069	0.332511	0	1.23896	2.94851	1.62183	1.81801	0.0690622	0	1.23896	2.78864	1.62183	1.71944	0.0855346	0	1.23896	4.28563	1.56376	2.7406	0.00613274	1	1.23896
OTU_1872	Bacteria	Spirochaetes	Spirochaetia	Spirochaetales	Spirochaetaceae	Spirochaeta_2	?	k__Bacteria,p__Spirochaetes,c__Spirochaetia,o__Spirochaetales,f__Spirochaetaceae,g__Spirochaeta_2,s__?	8.12977	3.05545	8.0024	5.8653	1.98602	2.34704	0.395435	0.884218	1	1	0	0	5	0.933471	0.001	1	4.62841	0.0426953	0.803531	0.0531346	0.957625	0	4.62841	2.04752	0.897784	2.28064	0.02257	1	4.62841	4.18567	1.19631	3.49882	0.000467321	1	4.62841	2.00482	0.896233	2.23694	0.02529	1	4.62841
OTU_188	Bacteria	Proteobacteria	Deltaproteobacteria	Myxococcales	Haliangiaceae	Haliangium	?	k__Bacteria,p__Proteobacteria,c__Deltaproteobacteria,o__Myxococcales,f__Haliangiaceae,g__Haliangium,s__?	4.64764	3.27768	4.49484	3.15802	20.1097	15.609	7.5382	2.51062	0	0	1	1	10	0.86689	0.012	1	9.1976	0.054831	0.691428	0.0793011	0.936793	0	9.1976	-2.09947	0.645628	-3.25183	0.00114664	-1	9.1976	-0.689277	0.675707	-1.02008	0.307689	0	9.1976	-2.1543	0.642366	-3.3537	0.000797383	-1	9.1976
OTU_1885	Bacteria	Actinobacteria	Actinobacteria_(class)	Frankiales	Acidothermaceae	Acidothermus	?	k__Bacteria,p__Actinobacteria,c__Actinobacteria_(class),o__Frankiales,f__Acidothermaceae,g__Acidothermus,s__?	2.25802	1.77462	1.06143	1.02849	0	0	0	0	1	1	0	0	5	0.894427	0.005	1	0.829863	1.1102	1.68411	0.659222	0.509753	0	0.829863	3.66661	1.82166	2.01279	0.0441369	1	0.829863	3.50674	1.82166	1.92503	0.054226	0	0.829863	2.55641	1.86846	1.36819	0.171252	0	0.829863
OTU_1889	Bacteria	Proteobacteria	Deltaproteobacteria	Bdellovibrionales	Bdellovibrionaceae	?	?	k__Bacteria,p__Proteobacteria,c__Deltaproteobacteria,o__Bdellovibrionales,f__Bdellovibrionaceae,g__?,s__?	0.166875	0.373143	0	0	1.36129	1.87206	0	0	0	0	1	0	3	0.731082	0.044	1	0.382042	0.705688	3.57092	0.197621	0.843342	0	0.382042	-2.35078	3.4967	-0.672285	0.501402	0	0.382042	0.397522	3.57092	0.111322	0.911361	0	0.382042	-3.05647	3.49676	-0.874086	0.382071	0	0.382042
OTU_1894	Bacteria	Bacteroidetes	Flavobacteriia	Flavobacteriales	Flavobacteriaceae	Flavobacterium	?	k__Bacteria,p__Bacteroidetes,c__Flavobacteriia,o__Flavobacteriales,f__Flavobacteriaceae,g__Flavobacterium,s__?	1.01056	1.00616	2.91639	1.37004	8.76441	6.95542	4.56218	3.13646	0	0	1	1	10	0.878861	0.02	1	4.31339	-1.42413	0.950539	-1.49823	0.134073	0	4.31339	-3.02696	0.907773	-3.33449	0.000854556	-1	4.31339	-2.03882	0.937677	-2.17433	0.0296801	-1	4.31339	-1.60283	0.763929	-2.09814	0.0358924	-1	4.31339
OTU_19	Bacteria	Proteobacteria	Betaproteobacteria	Burkholderiales	Burkholderiaceae	Ralstonia	?	k__Bacteria,p__Proteobacteria,c__Betaproteobacteria,o__Burkholderiales,f__Burkholderiaceae,g__Ralstonia,s__?	6.45036	4.43563	0.373455	0.528676	1.03842	1.1779	0.699295	1.10548	1	0	0	0	1	0.867993	0.016	1	2.14038	4.1415	1.29352	3.20172	0.00136611	1	2.14038	2.54173	1.10468	2.30088	0.0213983	1	2.14038	3.26013	1.2367	2.63614	0.00838551	1	2.14038	-1.59976	1.40731	-1.13675	0.255642	0	2.14038
OTU_190	Bacteria	Chloroflexi	Chloroflexi_Subdivision_10	P2-11E	?	?	?	k__Bacteria,p__Chloroflexi,c__Chloroflexi_Subdivision_10,o__P2-11E,f__?,g__?,s__?	2.28109	1.88553	0.813012	1.81795	7.63241	5.19432	1.08608	1.49297	1	0	1	0	6	0.869085	0.019	1	2.95315	1.57865	1.38966	1.136	0.255956	0	2.95315	-1.73379	1.22631	-1.41383	0.157413	0	2.95315	1.07303	1.36714	0.784875	0.432527	0	2.95315	-3.31245	1.34478	-2.46318	0.0137709	-1	2.95315
OTU_1901	Bacteria	Chloroflexi	Chloroflexi_Subdivision_2	?	?	?	?	k__Bacteria,p__Chloroflexi,c__Chloroflexi_Subdivision_2,o__?,f__?,g__?,s__?	9.04932	5.38308	4.05393	2.79923	2.41133	2.37881	1.66343	2.557	1	1	0	0	5	0.87338	0.009	1	4.2945	1.14138	0.905677	1.26025	0.207578	0	4.2945	1.92412	0.949844	2.02573	0.0427929	1	4.2945	2.41074	0.999032	2.41307	0.0158187	1	4.2945	0.782742	0.973642	0.803932	0.421436	0	4.2945
OTU_1903	Bacteria	Proteobacteria	Alphaproteobacteria	?	?	?	?	k__Bacteria,p__Proteobacteria,c__Alphaproteobacteria,o__?,f__?,g__?,s__?	0	0	0.203253	0.454487	0.877638	1.96246	2.08916	2.15213	0	0	0	1	4	0.811807	0.009	1	0.792512	-0.448459	2.28439	-0.196315	0.844364	0	0.792512	-2.38407	2.19809	-1.08461	0.278096	0	0.792512	-3.5635	2.14567	-1.66079	0.0967552	0	0.792512	-1.93561	2.19811	-0.880579	0.378546	0	0.792512
OTU_1905	Bacteria	Chlorobi	Chlorobia	Chlorobiales	OPB56	?	?	k__Bacteria,p__Chlorobi,c__Chlorobia,o__Chlorobiales,f__OPB56,g__?,s__?	2.33579	1.00642	0.274934	0.614772	9.02888	3.21938	3.5621	2.92313	1	0	1	0	6	0.864634	0.02	1	3.80043	2.68494	1.17268	2.28958	0.0220456	1	3.80043	-1.95607	0.772147	-2.53329	0.0112999	-1	3.80043	-0.644675	0.822318	-0.783973	0.433056	0	3.80043	-4.64101	1.11684	-4.15547	3.24624e-05	-1	3.80043
OTU_1907	Bacteria	Proteobacteria	Alphaproteobacteria	Rhizobiales	Bradyrhizobiaceae	Rhodopseudomonas	?	k__Bacteria,p__Proteobacteria,c__Alphaproteobacteria,o__Rhizobiales,f__Bradyrhizobiaceae,g__Rhodopseudomonas,s__?	1.24817	0.950172	0.137467	0.307386	1.32928	1.27276	0	0	1	0	1	0	6	0.871489	0.004	1	0.67873	2.33584	1.79788	1.29922	0.19387	0	0.67873	-0.126221	1.64586	-0.0766899	0.93887	0	0.67873	2.60475	1.79788	1.44879	0.147397	0	0.67873	-2.46206	1.79177	-1.37409	0.169413	0	0.67873
OTU_191	Bacteria	Proteobacteria	Deltaproteobacteria	Myxococcales	P3OB-42	?	?	k__Bacteria,p__Proteobacteria,c__Deltaproteobacteria,o__Myxococcales,f__P3OB-42,g__?,s__?	0.555332	0.883103	0.932397	0.66852	3.06011	2.52391	10.905	7.36048	0	0	1	1	10	0.901861	0.016	1	3.86322	-0.65543	1.28916	-0.508417	0.611161	0	3.86322	-2.43822	1.17728	-2.07107	0.0383524	-1	3.86322	-4.26176	1.13781	-3.74557	0.000179983	-1	3.86322	-1.78279	1.04709	-1.70261	0.0886408	0	3.86322
OTU_1910	Bacteria	Bacteroidetes	Chitinophagia	Chitinophagales	Chitinophagaceae	?	?	k__Bacteria,p__Bacteroidetes,c__Chitinophagia,o__Chitinophagales,f__Chitinophagaceae,g__?,s__?	7.85174	2.28903	12.042	4.7991	34.4264	14.986	24.2671	11.3556	0	0	1	1	10	0.864209	0.003	1	19.6468	-0.610009	0.489857	-1.24528	0.213029	0	19.6468	-2.11932	0.470453	-4.50485	6.64185e-06	-1	19.6468	-1.61989	0.477568	-3.39195	0.000693963	-1	19.6468	-1.50931	0.448351	-3.36636	0.000761663	-1	19.6468
OTU_1917	Bacteria	Ca._Parcubacteria	?	?	?	?	?	k__Bacteria,p__Ca._Parcubacteria,c__?,o__?,f__?,g__?,s__?	0	0	0	0	0.467755	0.67325	4.93129	6.61283	0	0	0	1	4	0.740282	0.038	1	1.34976	0	2.46828	0	1	0	1.34976	-1.55295	2.4477	-0.63445	0.525787	0	1.34976	-4.79691	2.31359	-2.07336	0.0381385	-1	1.34976	-1.68157	2.44772	-0.686992	0.492088	0	1.34976
OTU_1921	Bacteria	Acidobacteria	Subgroup_6	?	?	?	?	k__Bacteria,p__Acidobacteria,c__Subgroup_6,o__?,f__?,g__?,s__?	12.8827	5.25482	22.3347	7.15663	35.4583	21.3271	13.4731	4.47105	0	1	1	0	8	0.828731	0.003	1	21.0372	-0.783774	0.434592	-1.80347	0.0713145	0	21.0372	-1.42839	0.429085	-3.32892	0.000871849	-1	21.0372	-0.0666497	0.453631	-0.146925	0.883191	0	21.0372	-0.644613	0.411857	-1.56514	0.11755	0	21.0372
OTU_1922	Bacteria	Acidobacteria	Blastocatellia_(Acidobacteria_group_4)	Blastocatellales	Blastocatellaceae	2020-11-24	?	k__Bacteria,p__Acidobacteria,c__Blastocatellia_(Acidobacteria_group_4),o__Blastocatellales,f__Blastocatellaceae,g__11-24,s__?	3.64038	5.31981	0	0	0	0	0	0	1	0	0	0	1	0.774597	0.035	1	0.910095	4.49127	3.2024	1.40247	0.160775	0	0.910095	4.34297	3.2024	1.35616	0.175047	0	0.910095	4.1831	3.2024	1.30624	0.191471	0	0.910095	0	3.3131	0	1	0	0.910095
OTU_1923	Bacteria	Bacteroidetes	Chitinophagia	Chitinophagales	Chitinophagaceae	?	?	k__Bacteria,p__Bacteroidetes,c__Chitinophagia,o__Chitinophagales,f__Chitinophagaceae,g__?,s__?	1.39198	1.57809	3.1618	1.81882	4.20397	2.42403	0.710879	1.10929	0	1	1	0	8	0.836733	0.03	1	2.36716	-1.1464	1.0416	-1.10062	0.271063	0	2.36716	-1.52507	1.03358	-1.47552	0.140072	0	2.36716	1.10777	1.28282	0.863542	0.387839	0	2.36716	-0.378663	0.951734	-0.397867	0.690728	0	2.36716
OTU_1930	Bacteria	Planctomycetes	OM190	?	?	?	?	k__Bacteria,p__Planctomycetes,c__OM190,o__?,f__?,g__?,s__?	2.5907	2.17919	2.07994	1.24804	0.447994	0.63723	0.251532	0.562443	1	1	0	0	5	0.932598	0.003	1	1.34254	0.300292	1.07427	0.279531	0.779838	0	1.34254	2.66915	1.33891	1.99352	0.046204	1	1.34254	3.09527	1.34494	2.30142	0.0213678	1	1.34254	2.36885	1.34635	1.75946	0.0784997	0	1.34254
OTU_1931	Bacteria	Acidobacteria	AT-s3-28	?	?	?	?	k__Bacteria,p__Acidobacteria,c__AT-s3-28,o__?,f__?,g__?,s__?	0.404672	0.904874	1.1159	1.01458	0	0	0	0	0	1	0	0	2	0.766221	0.02	1	0.380143	-1.47813	3.00731	-0.491513	0.623064	0	0.380143	1.14808	3.08884	0.371688	0.710125	0	0.380143	0.988214	3.08884	0.319931	0.749021	0	0.380143	2.62622	3.00889	0.872819	0.382762	0	0.380143
OTU_1932	Bacteria	Armatimonadetes	Fimbriimonadia	Fimbriimonadales	?	?	?	k__Bacteria,p__Armatimonadetes,c__Fimbriimonadia,o__Fimbriimonadales,f__?,g__?,s__?	4.49054	6.31136	0	0	0	0	0	0	1	0	0	0	1	0.894427	0.004	1	1.12263	4.79079	2.6261	1.8243	0.0681069	0	1.12263	4.64249	2.6261	1.76783	0.0770896	0	1.12263	4.48262	2.6261	1.70695	0.0878312	0	1.12263	0	2.76378	0	1	0	1.12263
OTU_1933	Archaea	Euryarchaeota	Thermoplasmata	Marine_Group_II	?	?	?	k__Archaea,p__Euryarchaeota,c__Thermoplasmata,o__Marine_Group_II,f__?,g__?,s__?	1.29321	1.70845	1.33525	1.66477	0	0	0	0	1	1	0	0	5	0.774597	0.039	1	0.657115	-0.0281312	2.35685	-0.0119359	0.990477	0	0.657115	2.85093	2.47102	1.15375	0.248605	0	0.657115	2.69106	2.47102	1.08905	0.276133	0	0.657115	2.87906	2.46465	1.16814	0.242749	0	0.657115
OTU_1935	Bacteria	Proteobacteria	Gammaproteobacteria	Legionellales	Coxiellaceae	?	?	k__Bacteria,p__Proteobacteria,c__Gammaproteobacteria,o__Legionellales,f__Coxiellaceae,g__?,s__?	7.17986	10.3882	5.82799	2.31445	0.496692	0.769937	2.81773	3.14353	1	1	0	0	5	0.892714	0.017	1	4.08057	0.264443	0.907038	0.291546	0.770634	0	4.08057	3.66023	1.20646	3.03387	0.00241441	1	4.08057	1.28721	0.957757	1.34398	0.178954	0	4.08057	3.39578	1.20885	2.8091	0.004968	1	4.08057
OTU_1936	Bacteria	Verrucomicrobia	OPB35_soil_group	?	?	?	?	k__Bacteria,p__Verrucomicrobia,c__OPB35_soil_group,o__?,f__?,g__?,s__?	11.3122	9.57083	6.70183	4.64388	0	0	0	0	1	1	0	0	5	1	0.001	1	4.50351	0.752782	0.954332	0.788805	0.430226	0	4.50351	5.97306	1.29915	4.59765	4.27282e-06	1	4.50351	5.81318	1.29915	4.47459	7.65571e-06	1	4.50351	5.22027	1.30665	3.99517	6.46492e-05	1	4.50351
OTU_1939	Bacteria	Chloroflexi	S085	?	?	?	?	k__Bacteria,p__Chloroflexi,c__S085,o__?,f__?,g__?,s__?	8.9337	3.8453	7.28783	1.44541	2.71218	1.29864	3.81788	2.55496	1	1	0	0	5	0.844384	0.001	1	5.6879	0.313878	0.534557	0.587175	0.557086	0	5.6879	1.68096	0.615837	2.72956	0.0063419	1	5.6879	1.26201	0.596649	2.11516	0.0344159	1	5.6879	1.36708	0.620815	2.20208	0.0276596	1	5.6879
OTU_194	Bacteria	Verrucomicrobia	Spartobacteria	Chthoniobacterales	Chthoniobacteraceae	Chthoniobacter	?	k__Bacteria,p__Verrucomicrobia,c__Spartobacteria,o__Chthoniobacterales,f__Chthoniobacteraceae,g__Chthoniobacter,s__?	0.427166	0.586271	0.481075	0.688911	41.549	51.8588	7.79297	5.34822	0	0	1	1	10	0.990922	0.001	1	12.5626	-0.372932	1.46227	-0.255037	0.798695	0	12.5626	-6.70409	1.20352	-5.57039	2.54165e-08	-1	12.5626	-4.30551	1.22342	-3.51925	0.000432773	-1	12.5626	-6.33116	1.15073	-5.50187	3.75782e-08	-1	12.5626
OTU_1941	Bacteria	Proteobacteria	Gammaproteobacteria	Legionellales	Coxiellaceae	Aquicella	?	k__Bacteria,p__Proteobacteria,c__Gammaproteobacteria,o__Legionellales,f__Coxiellaceae,g__Aquicella,s__?	3.75783	2.54483	6.04201	3.83218	0.979595	1.34733	0.503064	1.12489	1	1	0	0	5	0.884154	0.007	1	2.82063	-0.71761	0.992077	-0.723341	0.46947	0	2.82063	1.91991	1.15777	1.65828	0.0972609	0	2.82063	3.0433	1.32492	2.29697	0.0216203	1	2.82063	2.63752	1.13665	2.32044	0.020317	1	2.82063
OTU_1942	Bacteria	Proteobacteria	Gammaproteobacteria	Legionellales	Coxiellaceae	?	?	k__Bacteria,p__Proteobacteria,c__Gammaproteobacteria,o__Legionellales,f__Coxiellaceae,g__?,s__?	0	0	4.93179	5.88405	0	0	0	0	0	1	0	0	2	0.774597	0.045	1	1.23295	-4.79725	2.96254	-1.6193	0.105382	0	1.23295	0	3.08764	0	1	0	1.23295	0	3.08764	0	1	0	1.23295	4.77759	2.96258	1.61265	0.106822	0	1.23295
OTU_1943	Bacteria	Armatimonadetes	Fimbriimonadia	Fimbriimonadales	Fimbriimonadaceae	?	?	k__Bacteria,p__Armatimonadetes,c__Fimbriimonadia,o__Fimbriimonadales,f__Fimbriimonadaceae,g__?,s__?	3.34668	2.87055	9.41966	5.09853	5.41776	4.13166	2.49199	1.65476	0	1	1	0	8	0.84712	0.024	1	5.16902	-1.45588	0.736859	-1.97579	0.0481789	-1	5.16902	-0.665706	0.760889	-0.874905	0.381625	0	5.16902	0.433783	0.825948	0.525194	0.599448	0	5.16902	0.79017	0.707935	1.11616	0.264353	0	5.16902
OTU_1944	Bacteria	Planctomycetes	Planctomycetacia	Planctomycetales	Planctomycetaceae	?	?	k__Bacteria,p__Planctomycetes,c__Planctomycetacia,o__Planctomycetales,f__Planctomycetaceae,g__?,s__?	0	0	3.99409	5.38891	0	0	0	0	0	1	0	0	2	0.894427	0.004	1	0.998523	-4.49582	2.63957	-1.70324	0.0885233	0	0.998523	0	2.77608	0	1	0	0.998523	0	2.77608	0	1	0	0.998523	4.47615	2.6396	1.69577	0.0899296	0	0.998523
OTU_1947	Bacteria	Epsilonbacteraeota	Desulfurellia	Desulfurellales	H16	?	?	k__Bacteria,p__Epsilonbacteraeota,c__Desulfurellia,o__Desulfurellales,f__H16,g__?,s__?	5.19149	5.10933	12.5259	9.75302	0.292546	0.654153	0.812651	1.335	1	1	0	0	5	0.92041	0.004	1	4.70564	-1.2595	1.01379	-1.24236	0.214103	0	4.70564	3.72317	1.34832	2.76134	0.00575642	1	4.70564	2.62332	1.23944	2.11652	0.0343002	1	4.70564	4.98267	1.33038	3.74529	0.000180184	1	4.70564
OTU_1948	Bacteria	Proteobacteria	Betaproteobacteria	Burkholderiales	Comamonadaceae	?	?	k__Bacteria,p__Proteobacteria,c__Betaproteobacteria,o__Burkholderiales,f__Comamonadaceae,g__?,s__?	2.2364	1.77391	8.7637	5.04642	0.36115	0.807557	0.251532	0.562443	1	1	0	0	5	0.923318	0.003	1	2.9032	-1.99631	1.009	-1.9785	0.0478725	-1	2.9032	2.44169	1.33858	1.82409	0.0681387	0	2.9032	2.86757	1.34461	2.13265	0.0329536	1	2.9032	4.438	1.2845	3.45503	0.000550235	1	2.9032
OTU_195	Bacteria	Chlorobi	Chlorobia	Chlorobiales	OPB56	?	?	k__Bacteria,p__Chlorobi,c__Chlorobia,o__Chlorobiales,f__OPB56,g__?,s__?	4.48175	3.26983	2.95268	2.08044	11.7979	3.05664	4.53893	1.51009	0	0	1	1	10	0.829007	0.043	1	5.94283	0.594397	0.661156	0.899026	0.368639	0	5.94283	-1.39825	0.589612	-2.37148	0.0177171	-1	5.94283	-0.0327274	0.642283	-0.0509549	0.959361	0	5.94283	-1.99265	0.617908	-3.22483	0.00126048	-1	5.94283
OTU_1950	Bacteria	Acidobacteria	Subgroup_6	?	?	?	?	k__Bacteria,p__Acidobacteria,c__Subgroup_6,o__?,f__?,g__?,s__?	4.06184	3.17553	3.92534	2.27642	20.0607	12.7786	18.1484	4.44248	0	0	1	1	10	0.909452	0.001	1	11.5491	0.117278	0.653688	0.179409	0.857616	0	11.5491	-2.26517	0.593851	-3.81437	0.000136531	-1	11.5491	-2.11754	0.597688	-3.54288	0.000395787	-1	11.5491	-2.38244	0.593242	-4.01597	5.92011e-05	-1	11.5491
OTU_1958	Bacteria	Acidobacteria	Blastocatellia_(Acidobacteria_group_4)	Blastocatellales	Blastocatellaceae	RB41	?	k__Bacteria,p__Acidobacteria,c__Blastocatellia_(Acidobacteria_group_4),o__Blastocatellales,f__Blastocatellaceae,g__RB41,s__?	2.55896	2.68965	2.21741	1.28293	0.350419	0.78356	0.251532	0.562443	1	1	0	0	5	0.894019	0.003	1	1.34458	0.188811	1.21009	0.15603	0.876009	0	1.34458	2.65216	1.45392	1.82415	0.0681296	0	1.34458	3.08078	1.45954	2.11079	0.0347902	1	1.34458	2.46335	1.45633	1.69148	0.0907448	0	1.34458
OTU_196	Bacteria	Bacteroidetes	Sphingobacteriia	Sphingobacteriales	env.OPS_17	?	?	k__Bacteria,p__Bacteroidetes,c__Sphingobacteriia,o__Sphingobacteriales,f__env.OPS_17,g__?,s__?	2.8852	1.01404	7.28494	2.0768	18.5591	12.4245	31.5847	9.33308	0	0	1	1	10	0.9118	0.001	1	15.0785	-1.33165	0.614567	-2.1668	0.0302498	-1	15.0785	-2.70951	0.590398	-4.58929	4.4476e-06	-1	15.0785	-3.45591	0.584018	-5.91746	3.2695e-09	-1	15.0785	-1.37786	0.509993	-2.70172	0.00689814	-1	15.0785
OTU_1963	Bacteria	Acidobacteria	Acidobacteria_group_2	?	?	?	?	k__Bacteria,p__Acidobacteria,c__Acidobacteria_group_2,o__?,f__?,g__?,s__?	2.22464	3.05304	0	0	9.36576	8.60563	7.85423	6.1466	0	0	1	1	10	0.941058	0.003	1	4.86116	3.78129	1.38142	2.73725	0.0061955	1	4.86116	-2.05384	1.05857	-1.9402	0.0523548	0	4.86116	-1.81853	1.06483	-1.70782	0.0876705	0	4.86116	-5.83513	1.33119	-4.38341	1.16838e-05	-1	4.86116
OTU_1964	Bacteria	Acidobacteria	Acidobacteria_group_17	?	?	?	?	k__Bacteria,p__Acidobacteria,c__Acidobacteria_group_17,o__?,f__?,g__?,s__?	4.51893	1.80336	3.19684	3.2823	9.42286	3.71993	6.79088	3.27306	0	0	1	1	10	0.823142	0.031	1	5.98238	0.491421	0.700578	0.70145	0.483022	0	5.98238	-1.07012	0.647227	-1.65339	0.0982513	0	5.98238	-0.600199	0.665056	-0.902479	0.366803	0	5.98238	-1.56154	0.666731	-2.34208	0.0191765	-1	5.98238
OTU_1970	Bacteria	Proteobacteria	Deltaproteobacteria	Myxococcales	P3OB-42	?	?	k__Bacteria,p__Proteobacteria,c__Deltaproteobacteria,o__Myxococcales,f__P3OB-42,g__?,s__?	0.15066	0.336886	0	0	2.22527	1.01689	7.55124	2.43451	0	0	1	1	10	0.992383	0.001	1	2.48179	0.705681	1.46888	0.480423	0.630927	0	2.48179	-3.03573	1.23009	-2.46789	0.0135913	-1	2.48179	-4.83569	1.17706	-4.10827	3.98629e-05	-1	2.48179	-3.74142	1.2301	-3.04156	0.00235355	-1	2.48179
OTU_1973	Bacteria	Planctomycetes	Planctomycetacia	Planctomycetales	Planctomycetaceae	?	?	k__Bacteria,p__Planctomycetes,c__Planctomycetacia,o__Planctomycetales,f__Planctomycetaceae,g__?,s__?	3.86475	2.80146	3.83102	2.04011	0.53636	0.804641	0.836037	0.837309	1	1	0	0	5	0.873952	0.01	1	2.26704	0.0402771	0.896381	0.0449331	0.964161	0	2.26704	2.7833	1.17895	2.36083	0.0182339	1	2.26704	2.20197	1.11218	1.97988	0.0477171	1	2.26704	2.74302	1.17643	2.33165	0.0197189	1	2.26704
OTU_1978	Bacteria	Acidobacteria	Holophagae	Acidobacteria_group_7b	?	?	?	k__Bacteria,p__Acidobacteria,c__Holophagae,o__Acidobacteria_group_7b,f__?,g__?,s__?	0.818871	0.924903	0.811474	1.46092	3.65683	8.17691	12.1115	8.67516	0	0	0	1	4	0.834336	0.043	1	4.34967	0.0628693	1.66818	0.0376874	0.969937	0	4.34967	-2.23507	1.55266	-1.43951	0.150005	0	4.34967	-3.92052	1.52918	-2.5638	0.0103532	-1	4.34967	-2.29794	1.54557	-1.48678	0.137072	0	4.34967
OTU_1984	Bacteria	Elusimicrobia	Elusimicrobia_(class)	Lineage_IIb	?	?	?	k__Bacteria,p__Elusimicrobia,c__Elusimicrobia_(class),o__Lineage_IIb,f__?,g__?,s__?	0	0	0.618542	0.635417	1.01869	1.14097	7.92089	4.4201	0	0	0	1	4	0.910334	0.005	1	2.38953	-1.90197	1.48162	-1.28371	0.199244	0	2.38953	-2.4618	1.4349	-1.71565	0.0862252	0	2.38953	-5.48217	1.30398	-4.20417	2.62036e-05	-1	2.38953	-0.559825	1.33375	-0.419737	0.674677	0	2.38953
OTU_1988	Bacteria	Planctomycetes	Pla4_lineage	?	?	?	?	k__Bacteria,p__Planctomycetes,c__Pla4_lineage,o__?,f__?,g__?,s__?	0.44966	1.00547	1.50292	1.15545	1.17396	1.44423	6.02033	2.0982	0	1	0	1	9	0.860375	0.018	1	2.28672	-1.94748	1.28735	-1.51278	0.130336	0	2.28672	-1.67587	1.31823	-1.27131	0.203619	0	2.28672	-3.92945	1.22147	-3.21697	0.00129553	-1	2.28672	0.271609	1.0745	0.252777	0.800441	0	2.28672
OTU_199	Bacteria	Proteobacteria	Deltaproteobacteria	Myxococcales	?	?	?	k__Bacteria,p__Proteobacteria,c__Deltaproteobacteria,o__Myxococcales,f__?,g__?,s__?	8.85105	5.79691	0.148786	0.332695	2.80871	5.78897	0	0	1	0	0	0	1	0.774362	0.032	1	2.95214	5.18707	1.8652	2.78096	0.00541977	1	2.95214	1.63389	1.67105	0.977763	0.328192	0	2.95214	5.45597	1.8652	2.92514	0.00344306	1	2.95214	-3.55317	1.89178	-1.87822	0.0603516	0	2.95214
OTU_1991	Bacteria	Acidobacteria	?	?	?	?	?	k__Bacteria,p__Acidobacteria,c__?,o__?,f__?,g__?,s__?	0	0	0	0	0	0	1.36511	0.979979	0	0	0	1	4	0.894427	0.004	1	0.341277	0	3.57503	0	1	0	0.341277	0	3.57503	0	1	0	0.341277	-2.93941	3.50493	-0.838651	0.401665	0	0.341277	0	3.57509	0	1	0	0.341277
OTU_1992	Bacteria	SPAM	?	?	?	?	?	k__Bacteria,p__SPAM,c__?,o__?,f__?,g__?,s__?	8.45157	6.72171	11.6731	3.59645	2.44232	2.98848	3.17222	2.32759	1	1	0	0	5	0.884233	0.005	1	6.43481	-0.480192	0.659392	-0.728235	0.46647	0	6.43481	1.67214	0.746888	2.23881	0.0251686	1	6.43481	1.38587	0.738083	1.87766	0.0604282	0	6.43481	2.15233	0.735763	2.9253	0.0034412	1	6.43481
OTU_1993	Bacteria	Actinobacteria	Actinobacteria_(class)	Pseudonocardiales	Pseudonocardiaceae	Crossiella	?	k__Bacteria,p__Actinobacteria,c__Actinobacteria_(class),o__Pseudonocardiales,f__Pseudonocardiaceae,g__Crossiella,s__?	0.37549	0.530615	0.85453	0.926486	0.180575	0.403778	1.96846	1.35321	0	1	0	1	9	0.817527	0.018	1	0.844763	-1.12897	1.6239	-0.695222	0.486916	0	0.844763	0.551643	1.7438	0.316345	0.75174	0	0.844763	-2.32063	1.56223	-1.48546	0.137421	0	0.844763	1.68061	1.62613	1.0335	0.301368	0	0.844763
OTU_1994	Bacteria	Actinobacteria	Acidimicrobiia	Acidimicrobiales	OM1_clade	?	?	k__Bacteria,p__Actinobacteria,c__Acidimicrobiia,o__Acidimicrobiales,f__OM1_clade,g__?,s__?	0	0	0	0	0	0	2.7873	3.91206	0	0	0	1	4	0.894427	0.005	1	0.696826	0	3.03373	0	1	0	0.696826	0	3.03373	0	1	0	0.696826	-3.97849	2.92141	-1.36184	0.173249	0	0.696826	0	3.03376	0	1	0	0.696826
OTU_1999	Bacteria	Proteobacteria	Deltaproteobacteria	Bdellovibrionales	Bdellovibrionaceae	?	?	k__Bacteria,p__Proteobacteria,c__Deltaproteobacteria,o__Bdellovibrionales,f__Bdellovibrionaceae,g__?,s__?	2.44485	1.08838	2.87289	1.19449	0.226984	0.507551	1.91029	1.58318	1	1	0	0	5	0.844577	0.028	1	1.86375	-0.212042	0.906234	-0.233982	0.814999	0	1.86375	3.19218	1.2344	2.58601	0.00970949	1	1.86375	0.344432	0.962661	0.357792	0.720499	0	1.86375	3.40422	1.22046	2.7893	0.00528219	1	1.86375
OTU_20	Bacteria	Firmicutes	Bacilli	Bacillales	Bacillaceae	Bacillus	?	k__Bacteria,p__Firmicutes,c__Bacilli,o__Bacillales,f__Bacillaceae,g__Bacillus,s__?	7.14057	4.36336	12.3163	2.94285	3.18895	1.17287	3.1577	1.77183	1	1	0	0	5	0.868355	0.003	1	6.45088	-0.775859	0.522761	-1.48416	0.137767	0	6.45088	1.14931	0.607119	1.89306	0.0583504	0	6.45088	1.15536	0.619838	1.86397	0.0623256	0	6.45088	1.92517	0.585284	3.28929	0.00100439	1	6.45088
OTU_200	Bacteria	Acidobacteria	Blastocatellia_(Acidobacteria_group_4)	Blastocatellales	Blastocatellaceae	?	?	k__Bacteria,p__Acidobacteria,c__Blastocatellia_(Acidobacteria_group_4),o__Blastocatellales,f__Blastocatellaceae,g__?,s__?	25.4576	10.8004	7.77577	4.70114	97.1854	102.311	9.50344	15.1648	1	0	1	0	6	0.93622	0.01	1	34.9805	1.71416	0.919523	1.86418	0.062296	0	34.9805	-1.92809	0.895485	-2.15313	0.0313088	-1	34.9805	1.4082	0.919361	1.53171	0.125593	0	34.9805	-3.64225	0.913157	-3.98864	6.6454e-05	-1	34.9805
OTU_2000	Bacteria	Verrucomicrobia	Spartobacteria	Chthoniobacterales	Xiphinematobacteraceae	Candidatus_Xiphinematobacter	?	k__Bacteria,p__Verrucomicrobia,c__Spartobacteria,o__Chthoniobacterales,f__Xiphinematobacteraceae,g__Candidatus_Xiphinematobacter,s__?	1.51345	2.17862	2.47613	2.24497	0	0	0	0	1	1	0	0	5	0.83666	0.009	1	0.997395	-0.675225	1.88915	-0.357423	0.720775	0	0.997395	3.09524	2.06147	1.50147	0.133235	0	0.997395	2.93536	2.06147	1.42392	0.154471	0	0.997395	3.77046	2.03409	1.85363	0.063792	0	0.997395
OTU_2001	Bacteria	Acidobacteria	Subgroup_6	?	?	?	?	k__Bacteria,p__Acidobacteria,c__Subgroup_6,o__?,f__?,g__?,s__?	6.86766	3.28357	7.90587	3.31792	3.25253	2.9797	1.90164	0.742139	1	1	0	0	5	0.861021	0.004	1	4.98192	-0.195764	0.607396	-0.322301	0.747225	0	4.98192	1.18331	0.675133	1.75271	0.0796517	0	4.98192	1.83722	0.746118	2.46238	0.013802	1	4.98192	1.37908	0.666457	2.06927	0.0385209	1	4.98192
OTU_2002	Bacteria	Planctomycetes	Planctomycetacia	Planctomycetales	Planctomycetaceae	?	?	k__Bacteria,p__Planctomycetes,c__Planctomycetacia,o__Planctomycetales,f__Planctomycetaceae,g__?,s__?	2.69832	1.06758	7.80222	1.12961	2.49424	1.1541	0.395435	0.884218	1	1	0	0	5	0.885548	0.005	1	3.34755	-1.54271	0.67726	-2.27787	0.0227342	-1	3.34755	0.109013	0.758117	0.143794	0.885663	0	3.34755	2.58151	1.11524	2.31476	0.0206259	1	3.34755	1.65173	0.687274	2.4033	0.0162478	1	3.34755
OTU_2005	Bacteria	Ca._Parcubacteria	Candidatus_Jorgensenbacteria	?	?	?	?	k__Bacteria,p__Ca._Parcubacteria,c__Candidatus_Jorgensenbacteria,o__?,f__?,g__?,s__?	1.75868	1.66749	0.831893	0.521217	0	0	0	0	1	1	0	0	5	0.83666	0.019	1	0.647643	1.04668	2.03015	0.515568	0.606156	0	0.647643	3.26659	2.12397	1.53796	0.124058	0	0.647643	3.10672	2.12397	1.46269	0.143552	0	0.647643	2.21991	2.17246	1.02184	0.306855	0	0.647643
OTU_2006	Bacteria	Ca._Berkelbacteria	?	?	?	?	?	k__Bacteria,p__Ca._Berkelbacteria,c__?,o__?,f__?,g__?,s__?	1.05915	1.38751	0	0	0.731365	1.63538	4.91393	4.22261	1	0	0	1	7	0.789708	0.035	1	1.67611	2.66581	1.859	1.43401	0.151571	0	1.67611	0.371241	1.7717	0.209539	0.834027	0	1.67611	-2.26102	1.64803	-1.37195	0.170079	0	1.67611	-2.29457	1.89179	-1.21291	0.225165	0	1.67611
OTU_2009	Bacteria	Verrucomicrobia	Spartobacteria	Chthoniobacterales	DA101_soil_group	?	?	k__Bacteria,p__Verrucomicrobia,c__Spartobacteria,o__Chthoniobacterales,f__DA101_soil_group,g__?,s__?	1.69174	1.11926	4.82324	1.52267	0	0	1.23873	0.807643	1	1	0	0	5	0.869607	0.009	1	1.93843	-1.5034	0.897254	-1.67556	0.0938253	0	1.93843	3.24372	1.24935	2.59632	0.00942275	1	1.93843	0.416602	1.04122	0.40011	0.689076	0	1.93843	4.74712	1.18399	4.00943	6.08666e-05	1	1.93843
OTU_201	Bacteria	Proteobacteria	Alphaproteobacteria	Sphingomonadales	Sphingomonadaceae	Sphingomonas	?	k__Bacteria,p__Proteobacteria,c__Alphaproteobacteria,o__Sphingomonadales,f__Sphingomonadaceae,g__Sphingomonas,s__?	172.23	30.3713	188.113	49.2757	111.979	71.4685	52.4447	12.1152	1	1	0	0	5	0.828658	0.003	1	131.192	-0.127859	0.46971	-0.272209	0.785462	0	131.192	0.617406	0.471543	1.30933	0.190422	0	131.192	1.71505	0.476832	3.59676	0.000322202	1	131.192	0.745265	0.47114	1.58183	0.113687	0	131.192
OTU_2017	Bacteria	Chloroflexi	Ktedonobacteria	Ktedonobacterales	?	?	?	k__Bacteria,p__Chloroflexi,c__Ktedonobacteria,o__Ktedonobacterales,f__?,g__?,s__?	1.63739	1.9692	0	0	0	0	0	0	1	0	0	0	1	0.894427	0.006	1	0.409347	3.33052	3.37805	0.98593	0.324167	0	0.409347	3.18223	3.37805	0.94203	0.346177	0	0.409347	3.02236	3.37805	0.894704	0.370945	0	0.409347	0	3.46337	0	1	0	0.409347
OTU_2020	Bacteria	Proteobacteria	Gammaproteobacteria	HTA4	?	?	?	k__Bacteria,p__Proteobacteria,c__Gammaproteobacteria,o__HTA4,f__?,g__?,s__?	1.73583	1.33898	2.33888	2.89068	0	0	0.197717	0.442109	1	1	0	0	5	0.873486	0.011	1	1.06811	-0.428799	1.52637	-0.280928	0.778766	0	1.06811	3.26615	1.73284	1.88486	0.0594486	0	1.06811	2.52921	1.73284	1.45958	0.144407	0	1.06811	3.69495	1.71121	2.15926	0.0308302	1	1.06811
OTU_2028	Bacteria	Armatimonadetes	Armatimonadia	Armatimonadales	?	?	?	k__Bacteria,p__Armatimonadetes,c__Armatimonadia,o__Armatimonadales,f__?,g__?,s__?	0.885288	1.03481	0	0	0	0	0	0	1	0	0	0	1	0.774597	0.036	1	0.221322	2.45234	4.23559	0.578983	0.562601	0	0.221322	2.30404	4.23559	0.543971	0.586461	0	0.221322	2.14417	4.23559	0.506227	0.612697	0	0.221322	0	4.27969	0	1	0	0.221322
OTU_2030	Bacteria	Bacteroidetes	Sphingobacteriia	Sphingobacteriales	AKYH767	?	?	k__Bacteria,p__Bacteroidetes,c__Sphingobacteriia,o__Sphingobacteriales,f__AKYH767,g__?,s__?	3.20252	2.07489	0.42372	0.621582	8.03471	3.31113	2.52827	1.87638	1	0	1	0	6	0.889919	0.007	1	3.5473	2.67985	1.10434	2.42665	0.0152387	1	3.5473	-1.31928	0.749599	-1.75999	0.0784103	0	3.5473	0.326022	0.829374	0.393094	0.69425	0	3.5473	-3.99913	1.07037	-3.73623	0.0001868	-1	3.5473
OTU_2032	Bacteria	Acidobacteria	Holophagae	Acidobacteria_group_10	ABS-19	?	?	k__Bacteria,p__Acidobacteria,c__Holophagae,o__Acidobacteria_group_10,f__ABS-19,g__?,s__?	0.369211	0.509434	1.13145	0.837346	8.14989	10.3869	3.7628	3.19871	0	0	1	1	10	0.894041	0.042	1	3.35334	-1.55678	1.43585	-1.08422	0.278267	0	3.35334	-4.32762	1.3408	-3.22764	0.00124815	-1	3.35334	-3.23995	1.36659	-2.37082	0.0177485	-1	3.35334	-2.77084	1.13569	-2.43979	0.0146959	-1	3.35334
OTU_2033	Bacteria	Bacteroidetes	Chitinophagia	Chitinophagales	?	?	?	k__Bacteria,p__Bacteroidetes,c__Chitinophagia,o__Chitinophagales,f__?,g__?,s__?	1.93813	2.19581	1.87836	0.509752	0.507423	0.791871	0	0	1	1	0	0	5	0.840308	0.01	1	1.08098	0.0647269	1.37372	0.0471181	0.962419	0	1.08098	1.82999	1.5466	1.18324	0.236716	0	1.08098	3.29314	1.58829	2.07338	0.0381365	1	1.08098	1.76526	1.54383	1.14343	0.25286	0	1.08098
OTU_2034	Bacteria	Proteobacteria	Gammaproteobacteria	Legionellales	?	?	?	k__Bacteria,p__Proteobacteria,c__Gammaproteobacteria,o__Legionellales,f__?,g__?,s__?	0	0	0	0	0.226984	0.507551	2.81765	4.17267	0	0	0	1	4	0.745164	0.036	1	0.761158	0	3.01741	0	1	0	0.761158	-0.596745	3.01741	-0.197768	0.843227	0	0.761158	-3.98399	2.90435	-1.37173	0.170147	0	0.761158	-0.725371	3.01744	-0.240393	0.810026	0	0.761158
OTU_2053	Bacteria	Ca._Parcubacteria	?	?	?	?	?	k__Bacteria,p__Ca._Parcubacteria,c__?,o__?,f__?,g__?,s__?	0	0	0.556959	0.525871	0	0	0	0	0	1	0	0	2	0.774597	0.033	1	0.13924	-1.63881	4.26077	-0.384629	0.700513	0	0.13924	0	4.27959	0	1	0	0.13924	0	4.27959	0	1	0	0.13924	1.61915	4.26087	0.380005	0.703941	0	0.13924
OTU_2059	Bacteria	Bacteroidetes	Saprospiria	Saprospirales	Haliscomenobacteraceae	?	?	k__Bacteria,p__Bacteroidetes,c__Saprospiria,o__Saprospirales,f__Haliscomenobacteraceae,g__?,s__?	0.15066	0.336886	1.85563	1.90625	4.28904	6.31525	12.9526	3.79847	0	0	1	1	10	0.89788	0.011	1	4.81197	-2.87122	1.31874	-2.17725	0.0294619	-1	4.81197	-4.07286	1.28105	-3.17932	0.00147621	-1	4.81197	-5.61296	1.25846	-4.46017	8.18952e-06	-1	4.81197	-1.20163	0.999596	-1.20212	0.229318	0	4.81197
OTU_206	Bacteria	Proteobacteria	Gammaproteobacteria	Xanthomonadales	Xanthomonadaceae	Rhodanobacter	?	k__Bacteria,p__Proteobacteria,c__Gammaproteobacteria,o__Xanthomonadales,f__Xanthomonadaceae,g__Rhodanobacter,s__?	22.912	6.97286	18.187	9.8571	24.8451	19.4493	2.70751	6.05419	1	0	1	0	6	0.834053	0.045	1	17.1629	0.336579	0.757519	0.444317	0.656813	0	17.1629	-0.119665	0.754981	-0.158501	0.874062	0	17.1629	3.01751	0.845124	3.57049	0.000356312	1	17.1629	-0.456244	0.756829	-0.602837	0.546617	0	17.1629
OTU_2065	Bacteria	Proteobacteria	Alphaproteobacteria	Rhodospirillales	DA111	?	?	k__Bacteria,p__Proteobacteria,c__Alphaproteobacteria,o__Rhodospirillales,f__DA111,g__?,s__?	3.05079	2.71481	1.69485	0.669394	0.530994	0.786645	0.782222	1.07121	1	1	0	0	5	0.885018	0.014	1	1.51471	0.878817	1.07179	0.819955	0.412242	0	1.51471	2.46224	1.27259	1.93482	0.0530127	0	1.51471	1.91496	1.21587	1.57497	0.115264	0	1.51471	1.58342	1.3065	1.21195	0.225531	0	1.51471
OTU_2067	Bacteria	Proteobacteria	Deltaproteobacteria	Myxococcales	Haliangiaceae	Haliangium	?	k__Bacteria,p__Proteobacteria,c__Deltaproteobacteria,o__Myxococcales,f__Haliangiaceae,g__Haliangium,s__?	0.202336	0.452437	0.148786	0.332695	3.78554	1.60658	2.37115	1.65624	0	0	1	1	10	0.972649	0.001	1	1.62695	0.128605	1.53011	0.0840492	0.933017	0	1.62695	-3.85719	1.27126	-3.03414	0.00241221	-1	1.62695	-3.16729	1.30396	-2.42898	0.0151414	-1	1.62695	-3.9858	1.27127	-3.13529	0.00171681	-1	1.62695
OTU_2068	Bacteria	Acidobacteria	Acidobacteria_group_13	?	?	?	?	k__Bacteria,p__Acidobacteria,c__Acidobacteria_group_13,o__?,f__?,g__?,s__?	12.1596	12.3334	0.607224	0.600289	0.175209	0.39178	0.386788	0.864884	1	0	0	0	1	0.955133	0.003	1	3.3322	4.2206	1.2929	3.26443	0.00109683	1	3.3322	5.50017	1.39302	3.94837	7.86835e-05	1	3.3322	4.76322	1.39302	3.41935	0.000627719	1	3.3322	1.27957	1.57184	0.814058	0.415612	0	3.3322
OTU_2069	Bacteria	Acidobacteria	Acidobacteriia_(Acidobacteria_group_1)	Acidobacteriales	Acidobacteriaceae	?	?	k__Bacteria,p__Acidobacteria,c__Acidobacteriia_(Acidobacteria_group_1),o__Acidobacteriales,f__Acidobacteriaceae,g__?,s__?	3.25624	4.84817	0	0	0	0	0	0	1	0	0	0	1	0.774597	0.036	1	0.814059	4.32987	3.28743	1.3171	0.187805	0	0.814059	4.18157	3.28743	1.27199	0.203377	0	0.814059	4.0217	3.28743	1.22336	0.221194	0	0.814059	0	3.39342	0	1	0	0.814059
OTU_2074	Bacteria	Proteobacteria	Deltaproteobacteria	Bdellovibrionales	?	?	?	k__Bacteria,p__Proteobacteria,c__Deltaproteobacteria,o__Bdellovibrionales,f__?,g__?,s__?	6.51183	9.54648	1.00043	0.590309	0.175209	0.39178	0.699295	1.10548	1	1	0	0	5	0.897861	0.016	1	2.09669	2.66827	1.26132	2.11546	0.0343905	1	2.09669	4.58599	1.43517	3.19543	0.00139625	1	2.09669	3.26114	1.37961	2.36381	0.018088	1	2.09669	1.91772	1.53637	1.24821	0.211953	0	2.09669
OTU_2075	Bacteria	Acidobacteria	Acidobacteria_group_2	?	?	?	?	k__Bacteria,p__Acidobacteria,c__Acidobacteria_group_2,o__?,f__?,g__?,s__?	7.13129	8.45402	0.148786	0.332695	0	0	0	0	1	0	0	0	1	0.88524	0.006	1	1.82002	4.87939	2.1341	2.2864	0.0222309	1	1.82002	5.30818	2.1341	2.48732	0.012871	1	1.82002	5.1483	2.1341	2.4124	0.0158477	1	1.82002	0.428781	2.30865	0.185728	0.852658	0	1.82002
OTU_2076	Bacteria	Verrucomicrobia	OPB35_soil_group	?	?	?	?	k__Bacteria,p__Verrucomicrobia,c__OPB35_soil_group,o__?,f__?,g__?,s__?	2.65852	3.33427	0.446357	0.998085	0.292546	0.654153	0	0	1	0	0	0	1	0.791207	0.025	1	0.849357	2.46098	2.29759	1.07111	0.28412	0	0.849357	2.76321	2.31616	1.19302	0.232863	0	0.849357	3.71839	2.3184	1.60386	0.108745	0	0.849357	0.302238	2.43873	0.123932	0.901369	0	0.849357
OTU_2078	Bacteria	Bacteroidetes	Chitinophagia	Chitinophagales	?	?	?	k__Bacteria,p__Bacteroidetes,c__Chitinophagia,o__Chitinophagales,f__?,g__?,s__?	0.638676	0.925122	2.94761	3.88278	0	0	0	0	0	1	0	0	2	0.810882	0.017	1	0.89657	-2.2536	2.2063	-1.02144	0.307047	0	0.89657	1.79379	2.36113	0.759716	0.447425	0	0.89657	1.63392	2.36113	0.692006	0.488933	0	0.89657	4.04739	2.24759	1.80077	0.0717392	0	0.89657
OTU_208	Bacteria	Ca._Latescibacteria_(WS3)	?	?	?	?	?	k__Bacteria,p__Ca._Latescibacteria_(WS3),c__?,o__?,f__?,g__?,s__?	20.3675	6.29657	22.9289	6.17228	0.453967	1.0151	3.48463	7.79186	1	1	0	0	5	0.957401	0.001	1	11.8088	-0.166599	0.85482	-0.194894	0.845476	0	11.8088	5.66417	1.23729	4.5779	4.69669e-06	1	11.8088	2.52493	0.9182	2.74987	0.00596186	1	11.8088	5.83077	1.23581	4.71816	2.37986e-06	1	11.8088
OTU_2081	Bacteria	Proteobacteria	Deltaproteobacteria	Myxococcales	?	?	?	k__Bacteria,p__Proteobacteria,c__Deltaproteobacteria,o__Myxococcales,f__?,g__?,s__?	0.52615	0.733039	2.10501	0.823461	0.990327	1.034	0.251532	0.562443	0	1	1	0	8	0.799603	0.041	1	0.968255	-1.93207	1.44283	-1.33908	0.180543	0	0.968255	-0.838117	1.5234	-0.550161	0.582209	0	0.968255	0.875519	1.65459	0.529147	0.596704	0	0.968255	1.09395	1.33418	0.819944	0.412248	0	0.968255
OTU_2084	Bacteria	Proteobacteria	Deltaproteobacteria	Myxococcales	Phaselicystidaceae	?	?	k__Bacteria,p__Proteobacteria,c__Deltaproteobacteria,o__Myxococcales,f__Phaselicystidaceae,g__?,s__?	1.48312	1.25599	0.735591	0.917607	0	0	0	0	1	1	0	0	5	0.83666	0.01	1	0.554678	1.04116	2.09563	0.496826	0.619312	0	0.554678	3.04989	2.17069	1.40503	0.160012	0	0.554678	2.89002	2.17069	1.33138	0.183064	0	0.554678	2.00873	2.22526	0.902692	0.366689	0	0.554678
OTU_2087	Bacteria	Proteobacteria	Alphaproteobacteria	Rhodospirillales	Rhodospirillaceae	?	?	k__Bacteria,p__Proteobacteria,c__Alphaproteobacteria,o__Rhodospirillales,f__Rhodospirillaceae,g__?,s__?	0	0	2.60814	2.48037	0	0	0	0	0	1	0	0	2	0.894427	0.003	1	0.652036	-3.87423	2.92977	-1.32237	0.186045	0	0.652036	0	3.0451	0	1	0	0.652036	0	3.0451	0	1	0	0.652036	3.85456	2.9298	1.31564	0.188295	0	0.652036
OTU_2096	Bacteria	Elusimicrobia	Elusimicrobia_(class)	Lineage_IV	?	?	?	k__Bacteria,p__Elusimicrobia,c__Elusimicrobia_(class),o__Lineage_IV,f__?,g__?,s__?	4.3983	2.2578	2.90452	3.19142	5.843	4.39847	1.01037	1.43689	1	0	1	0	6	0.850559	0.026	1	3.53905	0.609027	0.957745	0.635896	0.524844	0	3.53905	-0.406018	0.927491	-0.43776	0.66156	0	3.53905	2.07194	1.10504	1.87498	0.0607948	0	3.53905	-1.01505	0.946735	-1.07215	0.283651	0	3.53905
OTU_2098	Bacteria	Proteobacteria	Betaproteobacteria	Burkholderiales	Comamonadaceae	?	?	k__Bacteria,p__Proteobacteria,c__Betaproteobacteria,o__Burkholderiales,f__Comamonadaceae,g__?,s__?	0.818871	0.924903	2.32058	1.90813	2.21534	3.04737	6.09019	2.3483	0	1	0	1	9	0.857256	0.028	1	2.86124	-1.50907	1.13261	-1.33239	0.182733	0	2.86124	-1.59854	1.13573	-1.4075	0.15928	0	2.86124	-2.96677	1.09174	-2.71747	0.00657824	-1	2.86124	-0.0894709	0.972147	-0.0920343	0.926671	0	2.86124
OTU_2105	Bacteria	Gemmatimonadetes	Gemmatimonadetes_(class)	Gemmatimonadales	Gemmatimonadaceae	Gemmatimonas	?	k__Bacteria,p__Gemmatimonadetes,c__Gemmatimonadetes_(class),o__Gemmatimonadales,f__Gemmatimonadaceae,g__Gemmatimonas,s__?	5.21016	2.11193	0.609759	1.36346	4.51714	5.29153	0	0	1	0	1	0	6	0.920278	0.001	1	2.58426	3.19534	1.44309	2.21423	0.0268129	1	2.58426	0.22509	1.2363	0.182067	0.85553	0	2.58426	4.6938	1.50593	3.11687	0.00182784	1	2.58426	-2.97025	1.4483	-2.05085	0.0402814	-1	2.58426
OTU_2110	Bacteria	Elusimicrobia	Elusimicrobia_(class)	Lineage_IV	?	?	?	k__Bacteria,p__Elusimicrobia,c__Elusimicrobia_(class),o__Lineage_IV,f__?,g__?,s__?	1.15797	1.70118	0.274934	0.614772	4.81813	4.81343	1.24306	1.07668	0	0	1	1	10	0.85318	0.03	1	1.87352	1.76578	1.53834	1.14785	0.25103	0	1.87352	-1.95981	1.276	-1.5359	0.124563	0	1.87352	-0.0576713	1.37861	-0.041833	0.966632	0	1.87352	-3.72559	1.45686	-2.55728	0.0105493	-1	1.87352
OTU_2118	Bacteria	Acidobacteria	Solibacteres_(Acidobacteria_group_3)	Solibacterales	Bryobacteraceae	Bryobacter	?	k__Bacteria,p__Acidobacteria,c__Solibacteres_(Acidobacteria_group_3),o__Solibacterales,f__Bryobacteraceae,g__Bryobacter,s__?	17.6424	7.39159	27.8333	8.68265	6.39609	4.74117	17.0974	6.66595	1	1	0	0	5	0.812011	0.028	1	17.2423	-0.671048	0.462744	-1.45015	0.147017	0	17.2423	1.47786	0.515339	2.86774	0.00413419	1	17.2423	0.0439023	0.47709	0.092021	0.926681	0	17.2423	2.1489	0.505791	4.2486	2.15108e-05	1	17.2423
OTU_212	Bacteria	Verrucomicrobia	Spartobacteria	Chthoniobacterales	Xiphinematobacteraceae	Candidatus_Xiphinematobacter	?	k__Bacteria,p__Verrucomicrobia,c__Spartobacteria,o__Chthoniobacterales,f__Xiphinematobacteraceae,g__Candidatus_Xiphinematobacter,s__?	16.4754	18.4869	1.15373	2.21567	0	0	0	0	1	0	0	0	1	0.966724	0.001	1	4.40728	3.87586	1.48317	2.61323	0.00896916	1	4.40728	6.52148	1.64418	3.96639	7.29683e-05	1	4.40728	6.36161	1.64418	3.86916	0.000109211	1	4.40728	2.64563	1.73428	1.52549	0.127136	0	4.40728
OTU_2122	Bacteria	Proteobacteria	Deltaproteobacteria	Myxococcales	?	?	?	k__Bacteria,p__Proteobacteria,c__Deltaproteobacteria,o__Myxococcales,f__?,g__?,s__?	0.602639	1.34754	0	0	0.350419	0.78356	4.64511	3.40977	0	0	0	1	4	0.910909	0.001	1	1.39954	2.00957	1.93245	1.03991	0.298381	0	1.39954	0.689869	1.92809	0.357799	0.720494	0	1.39954	-2.82675	1.73219	-1.63189	0.102702	0	1.39954	-1.3197	1.98317	-0.665451	0.505762	0	1.39954
OTU_2124	Bacteria	Proteobacteria	Deltaproteobacteria	Myxococcales	Sandaracinaceae	Sandaracinus	?	k__Bacteria,p__Proteobacteria,c__Deltaproteobacteria,o__Myxococcales,f__Sandaracinaceae,g__Sandaracinus,s__?	0.202336	0.452437	0.469757	0.437134	2.04085	1.33701	2.90041	1.80194	0	0	1	1	10	0.89008	0.006	1	1.40334	-0.937475	1.51254	-0.619803	0.535388	0	1.40334	-2.96852	1.33373	-2.22574	0.0260318	-1	1.40334	-3.44127	1.31893	-2.60914	0.00907691	-1	1.40334	-2.03105	1.28573	-1.57968	0.11418	0	1.40334
OTU_2127	Bacteria	Proteobacteria	Gammaproteobacteria	Legionellales	Coxiellaceae	?	?	k__Bacteria,p__Proteobacteria,c__Gammaproteobacteria,o__Legionellales,f__Coxiellaceae,g__?,s__?	0	0	0	0	8.49929	8.07197	13.9159	13.6078	0	0	1	1	10	0.948683	0.001	1	5.6038	0	1.75472	0	1	0	5.6038	-5.57045	1.51518	-3.67642	0.000236528	-1	5.6038	-6.29166	1.50977	-4.16729	3.08244e-05	-1	5.6038	-5.69906	1.51519	-3.76129	0.000169038	-1	5.6038
OTU_2129	Bacteria	Proteobacteria	Deltaproteobacteria	Myxococcales	Sandaracinaceae	?	?	k__Bacteria,p__Proteobacteria,c__Deltaproteobacteria,o__Myxococcales,f__Sandaracinaceae,g__?,s__?	0.166875	0.373143	0	0	0.438819	0.981229	3.38304	3.2952	0	0	0	1	4	0.92095	0.003	1	0.997183	0.705683	2.07042	0.34084	0.733224	0	0.997183	-0.946312	2.04767	-0.462142	0.64398	0	0.997183	-3.67958	1.89446	-1.94229	0.052102	0	0.997183	-1.652	2.04768	-0.806766	0.419801	0	0.997183
OTU_2130	Bacteria	Acidobacteria	Solibacteres_(Acidobacteria_group_3)	Solibacterales	Bryobacteraceae	Bryobacter	?	k__Bacteria,p__Acidobacteria,c__Solibacteres_(Acidobacteria_group_3),o__Solibacterales,f__Bryobacteraceae,g__Bryobacter,s__?	0.963252	0.935836	1.0591	1.4777	2.22911	1.82852	4.62329	3.03392	0	0	1	1	10	0.833613	0.047	1	2.21869	-0.00794631	1.27353	-0.00623958	0.995022	0	2.21869	-1.26518	1.19132	-1.062	0.288236	0	2.21869	-2.24878	1.15816	-1.94168	0.0521761	0	2.21869	-1.25724	1.17549	-1.06954	0.284826	0	2.21869
OTU_2131	Bacteria	Proteobacteria	Deltaproteobacteria	Myxococcales	Sandaracinaceae	?	?	k__Bacteria,p__Proteobacteria,c__Deltaproteobacteria,o__Myxococcales,f__Sandaracinaceae,g__?,s__?	0	0	0	0	0.146273	0.327076	3.64779	1.38264	0	0	0	1	4	0.980534	0.001	1	0.948516	0	2.07304	0	1	0	0.948516	-0.596763	2.07304	-0.287868	0.773448	0	0.948516	-4.3628	1.8948	-2.30251	0.0213065	-1	0.948516	-0.725373	2.07305	-0.349906	0.72641	0	0.948516
OTU_2133	Bacteria	Verrucomicrobia	OPB35_soil_group	?	?	?	?	k__Bacteria,p__Verrucomicrobia,c__OPB35_soil_group,o__?,f__?,g__?,s__?	0.391705	0.546061	1.72668	1.3157	3.55226	2.70647	8.47908	3.24255	0	0	1	1	10	0.92211	0.003	1	3.53743	-2.12513	1.19986	-1.77115	0.0765365	0	3.53743	-3.11908	1.16019	-2.68842	0.00717907	-1	3.53743	-4.42894	1.13159	-3.91389	9.08196e-05	-1	3.53743	-0.993958	0.857048	-1.15975	0.246152	0	3.53743
OTU_2135	Bacteria	Proteobacteria	Deltaproteobacteria	Myxococcales	mle1-27	?	?	k__Bacteria,p__Proteobacteria,c__Deltaproteobacteria,o__Myxococcales,f__mle1-27,g__?,s__?	0	0	0	0	0	0	1.05692	1.0133	0	0	0	1	4	0.774597	0.036	1	0.264231	0	4.27959	0	1	0	0.264231	0	4.27959	0	1	0	0.264231	-2.57624	4.2326	-0.608666	0.542746	0	0.264231	0	4.27969	0	1	0	0.264231
OTU_2137	Bacteria	Chloroflexi	Anaerolineae	Anaerolineales	Anaerolineaceae	?	?	k__Bacteria,p__Chloroflexi,c__Anaerolineae,o__Anaerolineales,f__Anaerolineaceae,g__?,s__?	5.11671	5.52716	10.6019	4.69718	3.3351	3.41878	11.121	7.29889	0	1	0	1	9	0.848472	0.028	1	7.54367	-1.06422	0.753977	-1.41148	0.158104	0	7.54367	0.586135	0.80919	0.724347	0.468852	0	7.54367	-1.14051	0.757818	-1.50499	0.132327	0	7.54367	1.65036	0.781093	2.11288	0.034611	1	7.54367
OTU_2139	Bacteria	Proteobacteria	Deltaproteobacteria	Myxococcales	Haliangiaceae	Haliangium	?	k__Bacteria,p__Proteobacteria,c__Deltaproteobacteria,o__Myxococcales,f__Haliangiaceae,g__Haliangium,s__?	0	0	0	0	1.59228	1.33272	4.80345	3.01687	0	0	1	1	10	0.948683	0.002	1	1.59893	0	1.68449	0	1	0	1.59893	-3.19544	1.50258	-2.12664	0.03345	-1	1.59893	-4.76669	1.449	-3.28963	0.00100318	-1	1.59893	-3.32405	1.50258	-2.21222	0.0269512	-1	1.59893
OTU_2143	Bacteria	Chloroflexi	Chloroflexi_Subdivision_2	?	?	?	?	k__Bacteria,p__Chloroflexi,c__Chloroflexi_Subdivision_2,o__?,f__?,g__?,s__?	0.500625	1.11943	0.137467	0.307386	0.877638	1.96246	4.76721	3.04682	0	0	0	1	4	0.779104	0.013	1	1.57073	1.14447	2.07265	0.552177	0.580827	0	1.57073	-0.80784	1.9756	-0.408908	0.682607	0	1.57073	-3.15901	1.88654	-1.6745	0.0940332	0	1.57073	-1.95231	2.00085	-0.975742	0.329192	0	1.57073
OTU_2147	Bacteria	Bacteroidetes	Cytophagia	Cytophagales	Cytophagaceae	?	?	k__Bacteria,p__Bacteroidetes,c__Cytophagia,o__Cytophagales,f__Cytophagaceae,g__?,s__?	1.90805	1.69626	20.9274	8.06575	4.82346	3.6437	1.04969	1.004	0	1	1	0	8	0.947087	0.001	1	7.17716	-3.37745	0.733112	-4.607	4.0851e-06	-1	7.17716	-1.26604	0.777584	-1.62818	0.103487	0	7.17716	0.897586	0.970069	0.92528	0.35482	0	7.17716	2.11141	0.649944	3.2486	0.00115975	1	7.17716
OTU_215	Bacteria	Acidobacteria	Subgroup_6	?	?	?	?	k__Bacteria,p__Acidobacteria,c__Subgroup_6,o__?,f__?,g__?,s__?	107.792	47.4494	129.093	31.5737	78.164	31.3635	66.905	4.93909	1	1	0	0	5	0.787523	0.013	1	95.4887	-0.260032	0.307122	-0.846674	0.397177	0	95.4887	0.470076	0.311074	1.51114	0.130753	0	95.4887	0.687732	0.313481	2.19385	0.0282458	1	95.4887	0.730108	0.309652	2.35784	0.0183817	1	95.4887
OTU_2151	Bacteria	Proteobacteria	Alphaproteobacteria	Rhodospirillales	?	?	?	k__Bacteria,p__Proteobacteria,c__Alphaproteobacteria,o__Rhodospirillales,f__?,g__?,s__?	1.50182	1.30889	5.89007	3.41757	0	0	0.193394	0.432442	1	1	0	0	5	0.936511	0.001	1	1.89632	-1.97422	1.10368	-1.78875	0.0736545	0	1.89632	3.06871	1.40993	2.17649	0.0295186	1	1.89632	2.33176	1.40993	1.65381	0.0981666	0	1.89632	5.04293	1.33552	3.77601	0.000159359	1	1.89632
OTU_2157	Archaea	Ca._Woesearchaeota	Pacearchaeota	?	?	?	?	k__Archaea,p__Ca._Woesearchaeota,c__Pacearchaeota,o__?,f__?,g__?,s__?	0	0	1.60053	0.710172	0	0	0	0	0	1	0	0	2	1	0.001	1	0.400134	-3.17002	2.81897	-1.12453	0.260788	0	0.400134	0	2.9233	0	1	0	0.400134	0	2.9233	0	1	0	0.400134	3.15034	2.819	1.11754	0.263764	0	0.400134
OTU_2165	Bacteria	Planctomycetes	Planctomycetacia	Planctomycetales	?	?	?	k__Bacteria,p__Planctomycetes,c__Planctomycetacia,o__Planctomycetales,f__?,g__?,s__?	2.58222	2.29911	3.0669	2.71295	0.680343	0.642101	0.639738	0.907386	1	1	0	0	5	0.900324	0.014	1	1.7423	-0.256346	1.04614	-0.245041	0.806425	0	1.7423	2.06582	1.27416	1.62132	0.104949	0	1.7423	1.98057	1.29424	1.5303	0.125942	0	1.7423	2.32217	1.25965	1.8435	0.0652558	0	1.7423
OTU_2166	Bacteria	Bacteroidetes	Cytophagia	Cytophagales	Cytophagaceae	?	?	k__Bacteria,p__Bacteroidetes,c__Cytophagia,o__Cytophagales,f__Cytophagaceae,g__?,s__?	0.685983	1.01529	1.0925	0.69065	0	0	0	0	1	1	0	0	5	0.774597	0.029	1	0.444621	-0.642441	2.50984	-0.255968	0.797975	0	0.444621	1.95351	2.60569	0.749708	0.45343	0	0.444621	1.79364	2.60569	0.688354	0.49123	0	0.444621	2.59595	2.55934	1.01431	0.310437	0	0.444621
OTU_2170	Bacteria	Proteobacteria	Alphaproteobacteria	Rhodospirillales	DA111	?	?	k__Bacteria,p__Proteobacteria,c__Alphaproteobacteria,o__Rhodospirillales,f__DA111,g__?,s__?	1.48756	2.47099	0	0	0	0	0	0	1	0	0	0	1	0.774597	0.036	1	0.371889	3.1902	4.12393	0.773583	0.439177	0	0.371889	3.04191	4.12393	0.737624	0.460743	0	0.371889	2.88204	4.12393	0.698857	0.484641	0	0.371889	0	4.1911	0	1	0	0.371889
OTU_2179	Bacteria	Ca._Parcubacteria	?	?	?	?	?	k__Bacteria,p__Ca._Parcubacteria,c__?,o__?,f__?,g__?,s__?	1.91349	2.1975	0.274934	0.614772	0.350419	0.78356	0	0	1	0	0	0	1	0.776497	0.022	1	0.63471	2.41487	2.41015	1.00196	0.316365	0	0.63471	2.2215	2.40777	0.922637	0.356196	0	0.63471	3.23881	2.41134	1.34316	0.179221	0	0.63471	-0.19337	2.5318	-0.0763763	0.93912	0	0.63471
OTU_2181	Bacteria	Proteobacteria	Gammaproteobacteria	X35	?	?	?	k__Bacteria,p__Proteobacteria,c__Gammaproteobacteria,o__X35,f__?,g__?,s__?	1.88703	1.32358	2.29852	1.86947	0	0	0.386788	0.864884	1	1	0	0	5	0.907671	0.003	1	1.14308	-0.297845	1.32714	-0.224427	0.822425	0	1.14308	3.39432	1.56018	2.1756	0.0295851	1	1.14308	2.0803	1.56018	1.33337	0.18241	0	1.14308	3.69217	1.54269	2.39333	0.0166961	1	1.14308
OTU_2183	Bacteria	Chloroflexi	Ktedonobacteria	C0119	?	?	?	k__Bacteria,p__Chloroflexi,c__Ktedonobacteria,o__C0119,f__?,g__?,s__?	2.85512	2.37603	0	0	14.4151	12.5055	0.193394	0.432442	1	0	1	0	6	0.943416	0.001	1	4.36589	4.13564	1.36047	3.03987	0.00236684	1	4.36589	-2.32442	1.02344	-2.2712	0.0231351	-1	4.36589	3.2504	1.36047	2.38917	0.0168863	1	4.36589	-6.46007	1.31839	-4.89995	9.58621e-07	-1	4.36589
OTU_2190	Bacteria	Ca._Parcubacteria	Candidatus_Campbellbacteria	?	?	?	?	k__Bacteria,p__Ca._Parcubacteria,c__Candidatus_Campbellbacteria,o__?,f__?,g__?,s__?	0	0	0.586805	0.974467	2.9057	5.76521	5.40096	3.53705	0	0	1	1	10	0.808587	0.033	1	2.22336	-1.64521	1.8781	-0.875994	0.381034	0	2.22336	-4.07006	1.73313	-2.34839	0.0188549	-1	2.22336	-4.93272	1.71729	-2.87238	0.0040739	-1	2.22336	-2.42485	1.6834	-1.44045	0.14974	0	2.22336
OTU_2191	Bacteria	Bacteroidetes	Chitinophagia	Chitinophagales	Chitinophagaceae	?	?	k__Bacteria,p__Bacteroidetes,c__Chitinophagia,o__Chitinophagales,f__Chitinophagaceae,g__?,s__?	0.166875	0.373143	0	0	0.326848	0.451644	2.24618	1.73699	0	0	0	1	4	0.809841	0.016	1	0.684976	0.705682	2.18236	0.323358	0.746424	0	0.684976	-0.58212	2.17933	-0.267109	0.789385	0	0.684976	-3.07859	2.03338	-1.51403	0.130018	0	0.684976	-1.2878	2.17935	-0.590912	0.554579	0	0.684976
OTU_2196	Bacteria	Ca._Parcubacteria	Candidatus_Magasanikbacteria	?	?	?	?	k__Bacteria,p__Ca._Parcubacteria,c__Candidatus_Magasanikbacteria,o__?,f__?,g__?,s__?	0	0	0	0	1.28287	0.879079	0	0	0	0	1	0	3	0.894427	0.006	1	0.320718	0	3.6088	0	1	0	0.320718	-2.85812	3.53753	-0.807943	0.419124	0	0.320718	0	3.6088	0	1	0	0.320718	-2.98675	3.53759	-0.84429	0.398507	0	0.320718
OTU_2200	Bacteria	Planctomycetes	Planctomycetacia	Planctomycetales	?	?	?	k__Bacteria,p__Planctomycetes,c__Planctomycetacia,o__Planctomycetales,f__?,g__?,s__?	0	0	0.821795	0.544069	0.226984	0.507551	0.642643	0.597723	0	1	0	1	9	0.7785	0.049	1	0.422856	-2.23112	2.08227	-1.07148	0.283952	0	0.422856	-0.596761	2.17332	-0.274585	0.783635	0	0.422856	-1.86196	2.14422	-0.868362	0.385196	0	0.422856	1.63436	2.08229	0.784887	0.43252	0	0.422856
OTU_2205	Bacteria	Proteobacteria	Gammaproteobacteria	?	?	?	?	k__Bacteria,p__Proteobacteria,c__Gammaproteobacteria,o__?,f__?,g__?,s__?	1.43505	1.53362	0	0	4.33249	3.71613	4.24506	2.79414	0	0	1	1	10	0.827853	0.032	1	2.50315	3.10874	1.43202	2.17088	0.0299403	1	2.50315	-1.6644	1.14513	-1.45346	0.146095	0	2.50315	-1.5923	1.15166	-1.38261	0.166785	0	2.50315	-4.77314	1.36237	-3.50356	0.000459081	-1	2.50315
OTU_2209	Bacteria	Bacteroidetes	Chitinophagia	Chitinophagales	Chitinophagaceae	Ferruginibacter	?	k__Bacteria,p__Bacteroidetes,c__Chitinophagia,o__Chitinophagales,f__Chitinophagaceae,g__Ferruginibacter,s__?	1.86257	2.29813	4.90468	2.37476	8.58838	7.7704	10.6248	3.07816	0	0	1	1	10	0.859956	0.017	1	6.4951	-1.43718	0.839047	-1.71288	0.0867355	0	6.4951	-2.30696	0.821111	-2.80956	0.00496098	-1	6.4951	-2.57159	0.818849	-3.14049	0.00168663	-1	6.4951	-0.869775	0.725371	-1.19908	0.230498	0	6.4951
OTU_221	Bacteria	Actinobacteria	MB-A2-108	?	?	?	?	k__Bacteria,p__Actinobacteria,c__MB-A2-108,o__?,f__?,g__?,s__?	21.7931	19.1819	30.7987	13.7519	9.04996	10.1959	5.87062	2.59997	1	1	0	0	5	0.882607	0.021	1	16.8781	-0.499082	0.699709	-0.713271	0.475678	0	16.8781	1.24406	0.722733	1.72133	0.0851909	0	16.8781	1.89722	0.745182	2.54599	0.0108969	1	16.8781	1.74314	0.718206	2.42708	0.0152208	1	16.8781
OTU_2211	Bacteria	Proteobacteria	Deltaproteobacteria	Myxococcales	Sandaracinaceae	?	?	k__Bacteria,p__Proteobacteria,c__Deltaproteobacteria,o__Myxococcales,f__Sandaracinaceae,g__?,s__?	0	0	0.224669	0.502375	0.226984	0.507551	3.02104	2.13687	0	0	0	1	4	0.834238	0.004	1	0.868173	-0.448463	2.24448	-0.199807	0.841631	0	0.868173	-0.596759	2.24448	-0.265879	0.790333	0	0.868173	-4.08112	2.08746	-1.95507	0.0505753	0	0.868173	-0.148296	2.24449	-0.0660709	0.947321	0	0.868173
OTU_222	Bacteria	Proteobacteria	Gammaproteobacteria	Xanthomonadales	Xanthomonadales_Incertae_Sedis	Acidibacter	?	k__Bacteria,p__Proteobacteria,c__Gammaproteobacteria,o__Xanthomonadales,f__Xanthomonadales_Incertae_Sedis,g__Acidibacter,s__?	27.68	21.7847	0	0	0.407559	0.564071	0	0	1	0	0	0	1	0.992718	0.001	1	7.0219	7.41725	1.24972	5.93513	2.93612e-09	1	7.0219	6.10682	1.24326	4.91196	9.01715e-07	1	7.0219	7.10908	1.24972	5.68854	1.28129e-08	1	7.0219	-1.31043	1.53739	-0.852372	0.394008	0	7.0219
OTU_2221	Bacteria	Proteobacteria	Deltaproteobacteria	Myxococcales	Sandaracinaceae	Sandaracinus	?	k__Bacteria,p__Proteobacteria,c__Deltaproteobacteria,o__Myxococcales,f__Sandaracinaceae,g__Sandaracinus,s__?	2.71235	2.94122	1.95511	2.45672	0	0	0.193394	0.432442	1	1	0	0	5	0.92962	0.001	1	1.21521	0.483385	1.41095	0.342596	0.731902	0	1.21521	3.89414	1.6215	2.40156	0.0163252	1	1.21521	3.15719	1.6215	1.94708	0.0515255	0	1.21521	3.41075	1.63453	2.08669	0.0369163	1	1.21521
OTU_2222	Bacteria	Verrucomicrobia	OPB35_soil_group	?	?	?	?	k__Bacteria,p__Verrucomicrobia,c__OPB35_soil_group,o__?,f__?,g__?,s__?	6.92537	7.96886	7.46827	5.18382	0.292546	0.654153	3.12738	2.12639	1	1	0	0	5	0.898897	0.007	1	4.45339	-0.121418	0.892923	-0.135978	0.891839	0	4.45339	4.1264	1.25196	3.29595	0.00098088	1	4.45339	1.15431	0.946008	1.22019	0.222393	0	4.45339	4.24782	1.24827	3.40297	0.000666568	1	4.45339
OTU_223	Archaea	Thaumarchaeota	Nitrososphaeria	Nitrososphaerales	?	?	?	k__Archaea,p__Thaumarchaeota,c__Nitrososphaeria,o__Nitrososphaerales,f__?,g__?,s__?	15.6351	7.27404	14.2331	10.4797	7.54588	2.62821	3.47473	2.72828	1	1	0	0	5	0.854678	0.005	1	10.2222	0.145857	0.535048	0.272606	0.785156	0	10.2222	1.03252	0.56008	1.84352	0.0652533	0	10.2222	2.12512	0.621883	3.41724	0.000632596	1	10.2222	0.886661	0.560396	1.5822	0.113603	0	10.2222
OTU_2242	Bacteria	Chlorobi	Chlorobia	Chlorobiales	?	?	?	k__Bacteria,p__Chlorobi,c__Chlorobia,o__Chlorobiales,f__?,g__?,s__?	0	0	4.19584	4.12185	0	0	0	0	0	1	0	0	2	0.894427	0.009	1	1.04896	-4.56612	2.55818	-1.78491	0.0742754	0	1.04896	0	2.69963	0	1	0	1.04896	0	2.69963	0	1	0	1.04896	4.54645	2.5582	1.77721	0.0755344	0	1.04896
OTU_2243	Bacteria	Bacteroidetes	Sphingobacteriia	Sphingobacteriales	AKYH767	?	?	k__Bacteria,p__Bacteroidetes,c__Sphingobacteriia,o__Sphingobacteriales,f__AKYH767,g__?,s__?	8.95072	8.21405	4.33421	3.02002	1.14883	1.9005	2.91807	2.13999	1	1	0	0	5	0.874998	0.033	1	4.33796	1.01411	0.867939	1.16842	0.242639	0	4.33796	2.94839	1.01089	2.91661	0.00353858	1	4.33796	1.58775	0.90729	1.74999	0.0801201	0	4.33796	1.93427	1.02982	1.87826	0.0603451	0	4.33796
OTU_2244	Bacteria	Verrucomicrobia	OPB35_soil_group	?	?	?	?	k__Bacteria,p__Verrucomicrobia,c__OPB35_soil_group,o__?,f__?,g__?,s__?	5.08794	4.26574	9.50381	7.02384	2.59765	3.60387	0.639738	0.907386	1	1	0	0	5	0.904667	0.007	1	4.45728	-0.909237	0.990143	-0.918289	0.358468	0	4.45728	0.927863	1.04681	0.886374	0.375416	0	4.45728	2.97073	1.28213	2.31703	0.020502	1	4.45728	1.8371	1.02709	1.78865	0.0736709	0	4.45728
OTU_2246	Bacteria	Acidobacteria	Acidobacteria_clade_RB25	Acidobacteria_group_22	?	?	?	k__Bacteria,p__Acidobacteria,c__Acidobacteria_clade_RB25,o__Acidobacteria_group_22,f__?,g__?,s__?	0.234004	0.523249	1.26104	0.903428	0	0	0	0	0	1	0	0	2	0.821452	0.013	1	0.37376	-2.2486	2.95972	-0.759734	0.447414	0	0.37376	0.557389	3.04896	0.182812	0.854945	0	0.37376	0.397518	3.04896	0.130378	0.896267	0	0.37376	2.80599	2.95975	0.948048	0.343105	0	0.37376
OTU_2247	Bacteria	Chloroflexi	Ktedonobacteria	C0119	?	?	?	k__Bacteria,p__Chloroflexi,c__Ktedonobacteria,o__C0119,f__?,g__?,s__?	4.90277	4.4979	6.01248	7.72467	0.175209	0.39178	0.449249	0.622473	1	1	0	0	5	0.86989	0.015	1	2.88493	-0.278825	1.20532	-0.231329	0.817059	0	2.88493	4.18766	1.49082	2.80896	0.00497025	1	2.88493	3.45071	1.49082	2.31463	0.020633	1	2.88493	4.46648	1.48402	3.00972	0.00261489	1	2.88493
OTU_2248	Bacteria	Proteobacteria	Deltaproteobacteria	Myxococcales	Haliangiaceae	Haliangium	?	k__Bacteria,p__Proteobacteria,c__Deltaproteobacteria,o__Myxococcales,f__Haliangiaceae,g__Haliangium,s__?	2.29976	1.41534	1.32082	1.60208	0.530994	0.786645	0	0	1	1	0	0	5	0.835272	0.013	1	1.03789	0.846475	1.43184	0.591178	0.554401	0	1.03789	2.03958	1.5676	1.30109	0.193229	0	1.03789	3.53347	1.61139	2.1928	0.0283215	1	1.03789	1.1931	1.60292	0.744333	0.456675	0	1.03789
OTU_2249	Bacteria	Verrucomicrobia	Opitutae	Opitutales	Opitutaceae	Opitutus	?	k__Bacteria,p__Verrucomicrobia,c__Opitutae,o__Opitutales,f__Opitutaceae,g__Opitutus,s__?	20.3232	8.38436	27.888	7.95307	45.5241	13.6435	41.0841	16.2689	0	0	1	1	10	0.801499	0.003	1	33.7048	-0.45806	0.369489	-1.23971	0.215083	0	33.7048	-1.15997	0.363798	-3.18849	0.00143016	-1	33.7048	-1.02026	0.366492	-2.78386	0.00537167	-1	33.7048	-0.701907	0.354623	-1.97931	0.0477816	-1	33.7048
OTU_225	Bacteria	Verrucomicrobia	OPB35_soil_group	?	?	?	?	k__Bacteria,p__Verrucomicrobia,c__OPB35_soil_group,o__?,f__?,g__?,s__?	76.3458	32.1118	19.0702	8.42902	82.8472	61.438	4.43469	5.12425	1	0	1	0	6	0.933459	0.001	1	45.6745	2.00382	0.626192	3.20002	0.0013742	1	45.6745	-0.113112	0.614491	-0.184075	0.853955	0	45.6745	4.09249	0.688741	5.94199	2.81575e-09	1	45.6745	-2.11694	0.625962	-3.38189	0.000719884	-1	45.6745
OTU_2250	Bacteria	Proteobacteria	Alphaproteobacteria	Rhodospirillales	Rhodospirillaceae	Dongia	?	k__Bacteria,p__Proteobacteria,c__Alphaproteobacteria,o__Rhodospirillales,f__Rhodospirillaceae,g__Dongia,s__?	0.936016	2.093	5.94579	5.59325	0	0	0	0	0	1	0	0	2	0.719994	0.032	1	1.72045	-2.68154	4.14146	-0.647487	0.517317	0	1.72045	2.36495	4.23336	0.558646	0.576403	0	1.72045	2.20508	4.23336	0.520882	0.602449	0	1.72045	5.04649	4.1888	1.20476	0.228296	0	1.72045
OTU_2251	Bacteria	Gemmatimonadetes	Gemmatimonadetes_(class)	Gemmatimonadales	Gemmatimonadaceae	Gemmatimonas	?	k__Bacteria,p__Gemmatimonadetes,c__Gemmatimonadetes_(class),o__Gemmatimonadales,f__Gemmatimonadaceae,g__Gemmatimonas,s__?	0	0	8.7117	6.22621	1.46273	3.27076	0	0	0	1	0	0	2	0.925329	0.001	1	2.54361	-5.62021	1.82095	-3.08641	0.0020259	-1	2.54361	-3.11327	1.88209	-1.65416	0.0980959	0	2.54361	0	2.02624	0	1	0	2.54361	2.50694	1.65907	1.51106	0.130774	0	2.54361
OTU_2253	Bacteria	Proteobacteria	Alphaproteobacteria	Rhizobiales	?	?	?	k__Bacteria,p__Proteobacteria,c__Alphaproteobacteria,o__Rhizobiales,f__?,g__?,s__?	0	0	0.808493	0.928291	0	0	1.66177	1.94469	0	1	0	1	9	0.83666	0.012	1	0.617567	-2.20662	2.22043	-0.993781	0.32033	0	0.617567	0	2.30428	0	1	0	0.617567	-3.20998	2.18074	-1.47197	0.141029	0	0.617567	2.18694	2.22044	0.984911	0.324668	0	0.617567
OTU_2254	Bacteria	Verrucomicrobia	OPB35_soil_group	?	?	?	?	k__Bacteria,p__Verrucomicrobia,c__OPB35_soil_group,o__?,f__?,g__?,s__?	3.56736	2.38783	4.52556	3.95975	0	0	0	0	1	1	0	0	5	0.948683	0.001	1	2.02323	-0.314237	1.16674	-0.269329	0.787676	0	2.02323	4.32339	1.45284	2.97582	0.00292205	1	2.02323	4.16351	1.45284	2.86578	0.00415982	1	2.02323	4.63762	1.44265	3.21466	0.00130599	1	2.02323
OTU_2258	Bacteria	Acidobacteria	Acidobacteria_group_5	?	?	?	?	k__Bacteria,p__Acidobacteria,c__Acidobacteria_group_5,o__?,f__?,g__?,s__?	0.618854	0.985953	1.28866	1.0934	2.39667	1.05303	4.11437	1.21019	0	0	1	1	10	0.87944	0.003	1	2.10464	-0.902797	1.12302	-0.803901	0.421454	0	2.10464	-1.76071	1.07513	-1.63768	0.101489	0	2.10464	-2.51915	1.04828	-2.40312	0.0162559	-1	2.10464	-0.857916	0.934547	-0.918002	0.358618	0	2.10464
OTU_2259	Bacteria	Gemmatimonadetes	Gemmatimonadetes_(class)	Gemmatimonadales	Gemmatimonadaceae	?	?	k__Bacteria,p__Gemmatimonadetes,c__Gemmatimonadetes_(class),o__Gemmatimonadales,f__Gemmatimonadaceae,g__?,s__?	14.6455	8.43031	15.2127	2.14186	24.47	11.1164	31.9711	12.8226	0	0	1	1	10	0.808713	0.021	1	21.5748	-0.0622644	0.436095	-0.142777	0.886466	0	21.5748	-0.717652	0.427891	-1.67718	0.0935065	0	21.5748	-1.13155	0.424478	-2.66574	0.007682	-1	21.5748	-0.655388	0.423927	-1.54599	0.122106	0	21.5748
OTU_2267	Bacteria	Acidobacteria	Solibacteres_(Acidobacteria_group_3)	Solibacterales	Solibacteraceae	Ca._Solibacter	?	k__Bacteria,p__Acidobacteria,c__Solibacteres_(Acidobacteria_group_3),o__Solibacterales,f__Solibacteraceae,g__Ca._Solibacter,s__?	0.818871	0.924903	0	0	2.18483	1.32962	0.197717	0.442109	1	0	1	0	6	0.866367	0.004	1	0.800355	2.3003	1.75711	1.30914	0.190487	0	0.800355	-1.44234	1.56369	-0.922394	0.356323	0	0.800355	1.41505	1.75711	0.805331	0.420629	0	0.800355	-3.74263	1.66535	-2.24736	0.024617	-1	0.800355
OTU_2268	Bacteria	Bacteroidetes	Chitinophagia	Chitinophagales	?	?	?	k__Bacteria,p__Bacteroidetes,c__Chitinophagia,o__Chitinophagales,f__?,g__?,s__?	8.3664	3.95632	6.27182	3.28926	22.3269	15.207	10.0623	5.22452	0	0	1	1	10	0.829898	0.024	1	11.7569	0.384219	0.578451	0.66422	0.50655	0	11.7569	-1.40354	0.543532	-2.58226	0.00981552	-1	11.7569	-0.281399	0.567236	-0.496088	0.619832	0	11.7569	-1.78776	0.552117	-3.23801	0.00120367	-1	11.7569
OTU_2269	Bacteria	Gemmatimonadetes	Gemmatimonadetes_(class)	Gemmatimonadales	Gemmatimonadaceae	?	?	k__Bacteria,p__Gemmatimonadetes,c__Gemmatimonadetes_(class),o__Gemmatimonadales,f__Gemmatimonadaceae,g__?,s__?	2.22345	1.79771	3.22046	2.05331	10.4679	7.19531	1.19512	1.63763	0	1	1	0	8	0.89452	0.018	1	4.27675	-0.459338	0.876741	-0.523915	0.600337	0	4.27675	-2.14323	0.83267	-2.57392	0.0100553	-1	4.27675	0.88223	1.0066	0.876448	0.380787	0	4.27675	-1.68389	0.797351	-2.11185	0.0346991	-1	4.27675
OTU_2270	Bacteria	Ca._Parcubacteria	Candidatus_Azambacteria	?	?	?	?	k__Bacteria,p__Ca._Parcubacteria,c__Candidatus_Azambacteria,o__?,f__?,g__?,s__?	4.85266	4.62524	2.39978	2.57686	11.3543	12.3182	0.584505	0.867351	1	0	1	0	6	0.871807	0.046	1	4.79781	1.01272	1.10471	0.916728	0.359285	0	4.79781	-1.20514	1.05055	-1.14716	0.251317	0	4.79781	2.95958	1.33819	2.21162	0.0269926	1	4.79781	-2.21786	1.08352	-2.0469	0.0406676	-1	4.79781
OTU_2273	Bacteria	Proteobacteria	Alphaproteobacteria	Rhodospirillales	Rhodospirillaceae	?	?	k__Bacteria,p__Proteobacteria,c__Alphaproteobacteria,o__Rhodospirillales,f__Rhodospirillaceae,g__?,s__?	8.18995	4.66329	0.59001	0.898952	1.91754	1.67978	0	0	1	0	1	0	6	0.92215	0.002	1	2.67437	3.8927	1.24377	3.12977	0.00174946	1	2.67437	2.08618	1.04765	1.99129	0.0464485	1	2.67437	5.34579	1.31035	4.07966	4.51008e-05	1	2.67437	-1.80652	1.30781	-1.38133	0.167176	0	2.67437
OTU_2276	Bacteria	Planctomycetes	vadinHA49	?	?	?	?	k__Bacteria,p__Planctomycetes,c__vadinHA49,o__?,f__?,g__?,s__?	0.166875	0.373143	0	0	1.35471	1.70254	0	0	0	0	1	0	3	0.730888	0.037	1	0.380397	0.705688	3.54693	0.198957	0.842296	0	0.380397	-2.34155	3.47248	-0.674317	0.50011	0	0.380397	0.397522	3.54693	0.112075	0.910764	0	0.380397	-3.04724	3.47253	-0.877526	0.380201	0	0.380397
OTU_2277	Bacteria	Verrucomicrobia	OPB35_soil_group	?	?	?	?	k__Bacteria,p__Verrucomicrobia,c__OPB35_soil_group,o__?,f__?,g__?,s__?	3.43769	2.74584	3.83571	2.59301	10.8402	3.83452	5.05348	3.02027	0	0	1	1	10	0.828279	0.041	1	5.79176	-0.149397	0.700764	-0.213191	0.831178	0	5.79176	-1.6324	0.659164	-2.47646	0.0132691	-1	5.79176	-0.513647	0.698065	-0.735816	0.461843	0	5.79176	-1.483	0.643934	-2.30303	0.0212771	-1	5.79176
OTU_229	Bacteria	Proteobacteria	Alphaproteobacteria	Rhizobiales	Rhizobiales_Incertae_Sedis	Rhizomicrobium	?	k__Bacteria,p__Proteobacteria,c__Alphaproteobacteria,o__Rhizobiales,f__Rhizobiales_Incertae_Sedis,g__Rhizomicrobium,s__?	123.985	69.1676	72.0714	20.607	41.4932	32.3589	28.1622	29.7834	1	1	0	0	5	0.858984	0.009	1	66.428	0.781577	0.573843	1.362	0.173196	0	66.428	1.57103	0.578002	2.71804	0.00656705	1	66.428	2.13087	0.583339	3.65289	0.000259302	1	66.428	0.789453	0.579636	1.36198	0.173204	0	66.428
OTU_2293	Bacteria	Chloroflexi	S085	?	?	?	?	k__Bacteria,p__Chloroflexi,c__S085,o__?,f__?,g__?,s__?	6.61007	0.752007	12.0803	3.93825	5.11141	3.38884	5.56694	2.04954	1	1	0	0	5	0.797749	0.037	1	7.34218	-0.851555	0.506251	-1.68208	0.0925534	0	7.34218	0.367397	0.551901	0.665695	0.505606	0	7.34218	0.242092	0.553623	0.437286	0.661904	0	7.34218	1.21895	0.52423	2.32523	0.0200599	1	7.34218
OTU_2295	Bacteria	Proteobacteria	Deltaproteobacteria	Myxococcales	BIrii41	?	?	k__Bacteria,p__Proteobacteria,c__Deltaproteobacteria,o__Myxococcales,f__BIrii41,g__?,s__?	0	0	0	0	0.619394	0.963197	3.13875	2.29655	0	0	0	1	4	0.817404	0.005	1	0.939536	0	2.25859	0	1	0	0.939536	-1.89297	2.21096	-0.856175	0.391901	0	0.939536	-4.14094	2.10115	-1.9708	0.048747	-1	0.939536	-2.02159	2.21098	-0.914341	0.360538	0	0.939536
OTU_2297	Bacteria	Proteobacteria	Deltaproteobacteria	Myxococcales	P3OB-42	?	?	k__Bacteria,p__Proteobacteria,c__Deltaproteobacteria,o__Myxococcales,f__P3OB-42,g__?,s__?	0	0	0	0	0.898884	1.08283	4.29793	4.57591	0	0	1	1	10	0.83666	0.016	1	1.2992	0	2.0518	0	1	0	1.2992	-2.36971	1.95607	-1.21146	0.225718	0	1.2992	-4.60468	1.86636	-2.46719	0.0136176	-1	1.2992	-2.49832	1.95608	-1.27721	0.201529	0	1.2992
OTU_2298	Bacteria	Chloroflexi	SBR2076	?	?	?	?	k__Bacteria,p__Chloroflexi,c__SBR2076,o__?,f__?,g__?,s__?	0.22483	0.502735	2.58121	0.763871	2.71602	3.16445	7.24883	4.70075	0	1	0	1	9	0.877338	0.009	1	3.19272	-3.28741	1.23647	-2.6587	0.00784433	-1	3.19272	-3.45122	1.23597	-2.79233	0.00523305	-1	3.19272	-4.78007	1.20365	-3.97132	7.14756e-05	-1	3.19272	-0.163811	0.915414	-0.178947	0.857979	0	3.19272
OTU_2299	Bacteria	Proteobacteria	Deltaproteobacteria	Myxococcales	mle1-27	?	?	k__Bacteria,p__Proteobacteria,c__Deltaproteobacteria,o__Myxococcales,f__mle1-27,g__?,s__?	0	0	0	0	1.02695	1.01115	4.56233	2.26286	0	0	0	1	4	0.903473	0.001	1	1.39732	0	1.74365	0	1	0	1.39732	-2.59278	1.60952	-1.61091	0.1072	0	1.39732	-4.69268	1.51901	-3.08929	0.00200633	-1	1.39732	-2.72139	1.60953	-1.6908	0.0908743	0	1.39732
OTU_23	Bacteria	Firmicutes	Bacilli	Bacillales	Paenibacillaceae	Paenibacillus	?	k__Bacteria,p__Firmicutes,c__Bacilli,o__Bacillales,f__Paenibacillaceae,g__Paenibacillus,s__?	1.2777	1.25493	2.20286	2.14753	0.525628	1.17534	0	0	1	1	0	0	5	0.88426	0.008	1	1.00155	-0.792774	1.52909	-0.518461	0.604137	0	1.00155	1.14404	1.69177	0.676239	0.498889	0	1.00155	2.62912	1.73151	1.5184	0.128913	0	1.00155	1.93681	1.64602	1.17666	0.23933	0	1.00155
OTU_230	Archaea	Thaumarchaeota	Nitrososphaeria	Ca._Nitrosotaleales	?	?	?	k__Archaea,p__Thaumarchaeota,c__Nitrososphaeria,o__Ca._Nitrosotaleales,f__?,g__?,s__?	7.05966	14.7193	0	0	0	0	0	0	1	0	0	0	1	0.774597	0.036	1	1.76491	5.44361	4.18809	1.29978	NA	NA	1.76491	5.29532	4.18809	1.26437	NA	NA	1.76491	5.13545	4.18809	1.2262	NA	NA	1.76491	0	4.27969	0	NA	NA	1.76491
OTU_2300	Bacteria	Gemmatimonadetes	Gemmatimonadetes_(class)	Gemmatimonadales	Gemmatimonadaceae	?	?	k__Bacteria,p__Gemmatimonadetes,c__Gemmatimonadetes_(class),o__Gemmatimonadales,f__Gemmatimonadaceae,g__?,s__?	1.32466	1.21484	0.687336	1.53693	4.0724	4.28959	6.44612	9.59361	0	0	1	1	10	0.869189	0.038	1	3.13263	0.799968	1.43155	0.558811	0.576291	0	3.13263	-1.60789	1.29152	-1.24496	0.213145	0	3.13263	-2.28964	1.27909	-1.79004	0.0734468	0	3.13263	-2.40786	1.35912	-1.77163	0.0764564	0	3.13263
[truncated: 1,409 more rows]
[truncated: 11 more columns]

## Sheet: MICH_corn
Supplementary File 5: Indicator Species for Total Bacteria
[truncated: 230 more rows]
[truncated: 15 more columns]

## Sheet: MICH_switch
Supplementary File 5: Indicator Species for Total Bacteria
[truncated: 233 more rows]
[truncated: 15 more columns]

## Sheet: WISC_corn
Supplementary File 5: Indicator Species for Total Bacteria
[truncated: 107 more rows]
[truncated: 15 more columns]

## Sheet: WISC_switch
Supplementary File 5: Indicator Species for Total Bacteria
[truncated: 241 more rows]
[truncated: 15 more columns]

## Sheet: Michigan
Supplementary File 5: Indicator Species for Total Bacteria
[truncated: 597 more rows]
[truncated: 15 more columns]

## Sheet: Wisconsin
Supplementary File 5: Indicator Species for Total Bacteria
[truncated: 504 more rows]
[truncated: 15 more columns]

## Sheet: corn
Supplementary File 5: Indicator Species for Total Bacteria
[truncated: 175 more rows]
[truncated: 15 more columns]

[truncated: 1 more sheets: switchgrass]
