# Supplementary material for: Site and Bioenergy Cropping System Similarly Affect Distinct Live and Total Soil Microbial Communities
Source: Front Microbiol. 2021 Oct 14;12:725756. doi: 10.3389/fmicb.2021.725756 (PMC8551758; doi:10.3389/fmicb.2021.725756)
Supplement: Supplementary file 6 [file Table_1.XLSX]

## Sheet: 16S_RNA
Supplementary File 1: Normalized overall relative abundance
OTU.ID	RNA_sand_corn_1	RNA_sand_corn_2	RNA_sand_corn_3	RNA_sand_corn_4	RNA_sand_corn_5	RNA_sand_switch_1	RNA_sand_switch_2	RNA_sand_switch_3	RNA_sand_switch_4	RNA_sand_switch_5	RNA_silt_corn_1	RNA_silt_corn_2	RNA_silt_corn_3	RNA_silt_corn_4	RNA_silt_corn_5	RNA_silt_switch_1	RNA_silt_switch_2	RNA_silt_switch_3	RNA_silt_switch_4	RNA_silt_switch_5	sandy_corn_avg	sandy_corn_stdev	sandy_sw_avg	sandy_sw_stdev	silty_corn_avg	silty_corn_stdev	silty_sw_avg	silty_sw_stdev	sandy	stdev	silty	stdev	corn	stdev	switchgrass	stdev	Phylum	Class	Order	Family	Genus	Species	taxonomy
OTU_1	0.000120295	0.000146323	0.000254878	0.000248336	0.000343605	0.000138308	0.000221421	9.06522e-05	0.000617902	0.000102618	0.000117048	0.000172504	4.07208e-05	4.78028e-05	8.02898e-05	1.69738e-05	0.000111587	0	2.09938e-05	7.22643e-05	0.000222687	9.03202e-05	0.00023418	0.000220514	9.16732e-05	5.43781e-05	5.12112e-05	5.0412e-05	0.000228434	0.000158978	6.80184e-05	5.37331e-05	0.00015718	9.85285e-05	0.000139272	0.000180476	Proteobacteria	Betaproteobacteria	Burkholderiales	Burkholderiaceae	Burkholderia-Paraburkholderia	?	k__Bacteria,p__Proteobacteria,c__Betaproteobacteria,o__Burkholderiales,f__Burkholderiaceae,g__Burkholderia-Paraburkholderia,s__?
OTU_10	0	0	0	0	2.45432e-05	0	0	0	0	0	0	0	0	0	0	0	0	0	0	0	4.90865e-06	1.09761e-05	0	0	0	0	0	0	2.45432e-06	7.76125e-06	0	0	2.45432e-06	7.76125e-06	0	0	Firmicutes	Negativicutes	Selenomonadales	Veillonellaceae	Pelosinus	?	k__Bacteria,p__Firmicutes,c__Negativicutes,o__Selenomonadales,f__Veillonellaceae,g__Pelosinus,s__?
OTU_100	0	0.000420678	0.000137242	3.82055e-05	7.36297e-05	0.000177825	0.000196818	0.00012087	0.000107461	0.00017103	0	6.27289e-05	4.07208e-05	7.96713e-05	0	0	0	0	0	7.22643e-05	0.000133951	0.000168057	0.000154801	3.85724e-05	3.66242e-05	3.6173e-05	1.80661e-05	3.61321e-05	0.000144376	0.000115475	2.55385e-05	3.43844e-05	8.52877e-05	0.00012556	8.46269e-05	8.12219e-05	Acidobacteria	Blastocatellia_(Acidobacteria_group_4)	Blastocatellales	Blastocatellaceae	?	?	k__Bacteria,p__Acidobacteria,c__Blastocatellia_(Acidobacteria_group_4),o__Blastocatellales,f__Blastocatellaceae,g__?,s__?
OTU_1000	8.5925e-05	0.000182904	0.000117636	0.000114616	2.45432e-05	0	0	0	0	0	0.000702288	1.56822e-05	0.000386847	0	0.000187343	6.7895e-05	0	3.30865e-05	2.09938e-05	0.000776841	0.000105125	5.73546e-05	0	0	0.000258432	0.000293371	0.00020773	0.000379653	5.25624e-05	6.73187e-05	0.000219098	0.000299591	0.000181779	0.000215041	8.98816e-05	0.000242405	Planctomycetes	Pla4_lineage	?	?	?	?	k__Bacteria,p__Planctomycetes,c__Pla4_lineage,o__?,f__?,g__?,s__?
OTU_10000	0	0	0	0	0	3.95167e-05	0	0	0	0	0	1.56822e-05	0	0	0	0	0	0	0	0	0	0	7.90334e-06	1.76724e-05	3.13644e-06	7.0133e-06	0	0	3.95167e-06	1.24963e-05	1.56822e-06	4.95915e-06	1.56822e-06	4.95915e-06	3.95167e-06	1.24963e-05	Proteobacteria	Alphaproteobacteria	Rickettsiales	?	?	?	k__Bacteria,p__Proteobacteria,c__Alphaproteobacteria,o__Rickettsiales,f__?,g__?,s__?
OTU_10002	0	0	0	0	0	0	0	0	0	0	0	0	0	0	0	0	0	0	0	0	0	0	0	0	0	0	0	0	0	0	0	0	0	0	0	0	Ca._Saccharibacteria_(TM7)	?	?	?	?	?	k__Bacteria,p__Ca._Saccharibacteria_(TM7),c__?,o__?,f__?,g__?,s__?
OTU_10003	1.7185e-05	0	5.8818e-05	0	0	0	2.46023e-05	0	2.68653e-05	0	4.68192e-05	3.13644e-05	0	1.59343e-05	0	0	0	0	2.09938e-05	0	1.52006e-05	2.54931e-05	1.02935e-05	1.41177e-05	1.88236e-05	2.03595e-05	5.24844e-06	1.04969e-05	1.27471e-05	1.95988e-05	1.15112e-05	1.68171e-05	1.70121e-05	2.18338e-05	7.24614e-06	1.17506e-05	Acidobacteria	Blastocatellia_(Acidobacteria_group_4)	Blastocatellales	Blastocatellaceae	RB41	?	k__Bacteria,p__Acidobacteria,c__Blastocatellia_(Acidobacteria_group_4),o__Blastocatellales,f__Blastocatellaceae,g__RB41,s__?
OTU_10005	0	0	0	0	0	0	0	0	0	0	0	0	0	0	0	0	0	0	0	0	0	0	0	0	0	0	0	0	0	0	0	0	0	0	0	0	Proteobacteria	Gammaproteobacteria	Legionellales	Legionellaceae	Legionella	?	k__Bacteria,p__Proteobacteria,c__Gammaproteobacteria,o__Legionellales,f__Legionellaceae,g__Legionella,s__?
OTU_10006	0	0	3.9212e-05	0	0	0	0	3.02174e-05	0	0	0	0	0	0	0	0	0	0	0	0	7.84241e-06	1.75362e-05	6.04348e-06	1.35136e-05	0	0	0	0	6.94294e-06	1.47898e-05	0	0	3.9212e-06	1.23999e-05	3.02174e-06	9.55559e-06	Chlamydiae	Chlamydiia	Chlamydiales	Simkaniaceae	?	?	k__Bacteria,p__Chlamydiae,c__Chlamydiia,o__Chlamydiales,f__Simkaniaceae,g__?,s__?
OTU_10007	0	0	0	0	0	0	0	0	0	0	0	0	0	0	0	0	0	0	0	0	0	0	0	0	0	0	0	0	0	0	0	0	0	0	0	0	Ca._Microgenomates_(OP11)	Candidatus_Woesebacteria	?	?	?	?	k__Bacteria,p__Ca._Microgenomates_(OP11),c__Candidatus_Woesebacteria,o__?,f__?,g__?,s__?
OTU_10008	1.7185e-05	3.65807e-05	0	0	0	3.95167e-05	2.46023e-05	0	0	0	2.34096e-05	0	4.07208e-05	4.78028e-05	0	0	3.18819e-05	0	2.09938e-05	0	1.07531e-05	1.62429e-05	1.28238e-05	1.83343e-05	2.23866e-05	2.22794e-05	1.32189e-05	1.5898e-05	1.17885e-05	1.63661e-05	1.64809e-05	1.89511e-05	1.65699e-05	1.93768e-05	1.16995e-05	1.58299e-05	Verrucomicrobia	Opitutae	Opitutales	Opitutaceae	?	?	k__Bacteria,p__Verrucomicrobia,c__Opitutae,o__Opitutales,f__Opitutaceae,g__?,s__?
OTU_10009	0	0	0	0	0	0	0	3.02174e-05	0	0	0	0	0	0	0	0	0	0	0	0	0	0	6.04348e-06	1.35136e-05	0	0	0	0	3.02174e-06	9.55559e-06	0	0	0	0	3.02174e-06	9.55559e-06	Proteobacteria	Deltaproteobacteria	Oligoflexales	?	?	?	k__Bacteria,p__Proteobacteria,c__Deltaproteobacteria,o__Oligoflexales,f__?,g__?,s__?
OTU_10011	6.874e-05	1.82904e-05	5.8818e-05	3.82055e-05	2.45432e-05	0.000158067	2.46023e-05	0.00012087	2.68653e-05	0	2.34096e-05	4.70467e-05	0	4.78028e-05	2.67633e-05	0.00013579	9.56457e-05	0	0.000104969	1.80661e-05	4.17194e-05	2.16724e-05	6.60808e-05	6.90801e-05	2.90045e-05	1.97261e-05	5.46701e-05	5.33468e-05	5.39001e-05	4.99452e-05	4.99493e-05	4.68394e-05	3.53619e-05	2.06544e-05	6.84875e-05	6.05054e-05	Planctomycetes	Planctomycetacia	Planctomycetales	Planctomycetaceae	?	?	k__Bacteria,p__Planctomycetes,c__Planctomycetacia,o__Planctomycetales,f__Planctomycetaceae,g__?,s__?
OTU_10012	0	0	0	0	2.45432e-05	3.95167e-05	0	0	0	0	0	1.56822e-05	0	0	0	0	0	0	0	0	4.90865e-06	1.09761e-05	7.90334e-06	1.76724e-05	3.13644e-06	7.0133e-06	0	0	6.40599e-06	1.39586e-05	1.56822e-06	4.95915e-06	4.02255e-06	8.73368e-06	3.95167e-06	1.24963e-05	Proteobacteria	Deltaproteobacteria	Myxococcales	?	?	?	k__Bacteria,p__Proteobacteria,c__Deltaproteobacteria,o__Myxococcales,f__?,g__?,s__?
OTU_10013	1.7185e-05	0	0	0	4.90865e-05	3.95167e-05	0	3.02174e-05	0	6.84121e-05	7.02288e-05	0	0	0	2.67633e-05	0	0	0	0	0	1.32543e-05	2.13683e-05	2.76292e-05	2.88877e-05	1.93984e-05	3.06874e-05	0	0	2.04418e-05	2.51242e-05	9.69921e-06	2.28707e-05	1.63264e-05	2.51389e-05	1.38146e-05	2.41441e-05	Actinobacteria	Actinobacteria_(class)	Frankiales	Sporichthyaceae	?	?	k__Bacteria,p__Actinobacteria,c__Actinobacteria_(class),o__Frankiales,f__Sporichthyaceae,g__?,s__?
OTU_10014	0	0	0	1.91027e-05	0	5.9275e-05	2.46023e-05	0	0	0	0	0	0	0	0	0	0	0	0	0	3.82055e-06	8.54301e-06	1.67755e-05	2.60371e-05	0	0	0	0	1.0298e-05	1.95028e-05	0	0	1.91027e-06	6.04082e-06	8.38773e-06	1.94801e-05	Actinobacteria	Acidimicrobiia	Acidimicrobiales	?	?	?	k__Bacteria,p__Actinobacteria,c__Acidimicrobiia,o__Acidimicrobiales,f__?,g__?,s__?
OTU_10016	8.5925e-05	1.82904e-05	5.8818e-05	7.6411e-05	7.36297e-05	0.00011855	4.92046e-05	3.02174e-05	0.000214923	0.00017103	0	0.000172504	4.07208e-05	6.3737e-05	0	1.69738e-05	0	0	2.09938e-05	5.41982e-05	6.26148e-05	2.66181e-05	0.000116785	7.8482e-05	5.53925e-05	7.0952e-05	1.8798e-05	2.55912e-05	8.96999e-05	6.21895e-05	3.69128e-05	5.3249e-05	5.90036e-05	5.06637e-05	6.76091e-05	7.51205e-05	Planctomycetes	Planctomycetacia	Planctomycetales	Planctomycetaceae	?	?	k__Bacteria,p__Planctomycetes,c__Planctomycetacia,o__Planctomycetales,f__Planctomycetaceae,g__?,s__?
OTU_10017	0	0	0	0	0	3.95167e-05	0	0	0	0.000102618	0	0	0	0	0	0	0	0	0	0	0	0	2.8427e-05	4.48653e-05	0	0	0	0	1.42135e-05	3.34528e-05	0	0	0	0	1.42135e-05	3.34528e-05	Proteobacteria	Deltaproteobacteria	Myxococcales	mle1-27	?	?	k__Bacteria,p__Proteobacteria,c__Deltaproteobacteria,o__Myxococcales,f__mle1-27,g__?,s__?
OTU_10018	1.7185e-05	1.82904e-05	7.84241e-05	0	2.45432e-05	7.90334e-05	0	0	0	6.84121e-05	0	0	0	0	0	0	0	0	0	0	2.76885e-05	2.9788e-05	2.94891e-05	4.05538e-05	0	0	0	0	2.85888e-05	3.3559e-05	0	0	1.38443e-05	2.4644e-05	1.47445e-05	3.11849e-05	Planctomycetes	Planctomycetacia	Planctomycetales	?	?	?	k__Bacteria,p__Planctomycetes,c__Planctomycetacia,o__Planctomycetales,f__?,g__?,s__?
OTU_10019	5.1555e-05	0	0	3.82055e-05	0	7.90334e-05	0	6.04348e-05	2.68653e-05	0.000102618	0	1.56822e-05	0	0	0	1.69738e-05	9.56457e-05	3.30865e-05	0.000125963	0	1.79521e-05	2.50309e-05	5.37903e-05	4.08775e-05	3.13644e-06	7.0133e-06	6.36737e-05	5.74225e-05	3.58712e-05	3.71199e-05	2.87351e-05	4.51988e-05	1.05443e-05	1.90079e-05	5.4062e-05	4.51188e-05	Acidobacteria	Acidobacteria_clade_RB25	Acidobacteria_group_22	?	?	?	k__Bacteria,p__Acidobacteria,c__Acidobacteria_clade_RB25,o__Acidobacteria_group_22,f__?,g__?,s__?
OTU_1002	0	0	9.80301e-05	0	0	0	0	0	2.68653e-05	0	0	0	0	0	0	0	0	0	0	0	1.9606e-05	4.38404e-05	5.37306e-06	1.20145e-05	0	0	0	0	1.24895e-05	3.12192e-05	0	0	9.80301e-06	3.09998e-05	2.68653e-06	8.49556e-06	Proteobacteria	Gammaproteobacteria	HTA4	?	?	?	k__Bacteria,p__Proteobacteria,c__Gammaproteobacteria,o__HTA4,f__?,g__?,s__?
OTU_10020	0	0	0	0	0	7.90334e-05	0	0	0	0	2.34096e-05	0	0	0	0	0	0	0	0	0	0	0	1.58067e-05	3.53448e-05	4.68192e-06	1.04691e-05	0	0	7.90334e-06	2.49925e-05	2.34096e-06	7.40277e-06	2.34096e-06	7.40277e-06	7.90334e-06	2.49925e-05	Bacteroidetes	Cytophagia	Cytophagales	Cytophagaceae	?	?	k__Bacteria,p__Bacteroidetes,c__Cytophagia,o__Cytophagales,f__Cytophagaceae,g__?,s__?
OTU_10021	8.5925e-05	0.000128033	3.9212e-05	5.73082e-05	2.45432e-05	9.87917e-05	2.46023e-05	0	0.000161192	3.4206e-05	9.36384e-05	0.000125458	0.000122162	3.18685e-05	0	3.39475e-05	0	0	0	1.80661e-05	6.70042e-05	4.10847e-05	6.37584e-05	6.55597e-05	7.46254e-05	5.613e-05	4.51652e-06	9.03303e-06	6.53813e-05	5.1608e-05	4.25141e-05	5.14797e-05	7.08148e-05	4.65466e-05	3.70806e-05	5.29645e-05	Armatimonadetes	Fimbriimonadia	Fimbriimonadales	Fimbriimonadaceae	?	?	k__Bacteria,p__Armatimonadetes,c__Fimbriimonadia,o__Fimbriimonadales,f__Fimbriimonadaceae,g__?,s__?
OTU_10022	0	1.82904e-05	1.9606e-05	1.91027e-05	0	3.95167e-05	0	0	0	3.4206e-05	0	0	0	0	0	0	0	0	0	0	1.13998e-05	1.04171e-05	1.47445e-05	2.02769e-05	0	0	0	0	1.30722e-05	1.52994e-05	0	0	5.69991e-06	9.18306e-06	7.37227e-06	1.55924e-05	Planctomycetes	Planctomycetacia	Planctomycetales	?	?	?	k__Bacteria,p__Planctomycetes,c__Planctomycetacia,o__Planctomycetales,f__?,g__?,s__?
OTU_10023	0.00030933	0.000438969	0.000254878	0.000343849	0.000417235	0.0009484	0.000467444	0.000755435	0.00040298	0.00051309	0.000257506	0.000156822	0.000142523	0	2.67633e-05	0.000526187	0.000318819	0.000595558	0.000293913	0.000198727	0.000352852	7.60515e-05	0.00061747	0.000228012	0.000116723	0.000104655	0.000351754	0.000170575	0.000485161	0.000212433	0.000251682	0.000193672	0.000234788	0.000151415	0.000502055	0.0002243	Acidobacteria	Solibacteres_(Acidobacteria_group_3)	Solibacterales	Bryobacteraceae	Bryobacter	?	k__Bacteria,p__Acidobacteria,c__Solibacteres_(Acidobacteria_group_3),o__Solibacterales,f__Bryobacteraceae,g__Bryobacter,s__?
OTU_10024	0	3.65807e-05	1.9606e-05	1.91027e-05	2.45432e-05	5.9275e-05	7.38069e-05	6.04348e-05	2.68653e-05	3.4206e-05	0	0	0	0	0	0	0	3.30865e-05	0	0	1.99665e-05	1.31958e-05	5.09176e-05	1.9635e-05	0	0	8.27163e-06	1.65433e-05	3.54421e-05	2.26901e-05	3.30865e-06	1.04629e-05	9.98327e-06	1.37161e-05	2.87675e-05	2.85272e-05	Planctomycetes	Planctomycetacia	Planctomycetales	Planctomycetaceae	?	?	k__Bacteria,p__Planctomycetes,c__Planctomycetacia,o__Planctomycetales,f__Planctomycetaceae,g__?,s__?
OTU_10026	0	0	0	1.91027e-05	0	0.000138308	7.38069e-05	6.04348e-05	0.000107461	0.000136824	0	0	0	0	0	0	0	0	0	0	3.82055e-06	8.54301e-06	0.000103367	3.56161e-05	0	0	0	0	5.35938e-05	5.78693e-05	0	0	1.91027e-06	6.04082e-06	5.16836e-05	5.94287e-05	Planctomycetes	vadinHA49	?	?	?	?	k__Bacteria,p__Planctomycetes,c__vadinHA49,o__?,f__?,g__?,s__?
OTU_10027	0	0	0	0	0	5.9275e-05	0	0	0	3.4206e-05	0	1.56822e-05	0	1.59343e-05	2.67633e-05	0	4.78228e-05	0	0	0	0	0	1.86962e-05	2.70917e-05	1.16759e-05	1.15593e-05	1.19557e-05	2.39114e-05	9.34811e-06	2.05743e-05	1.06203e-05	1.62454e-05	5.83797e-06	9.86174e-06	1.41304e-05	2.35087e-05	Planctomycetes	Planctomycetacia	Planctomycetales	?	?	?	k__Bacteria,p__Planctomycetes,c__Planctomycetacia,o__Planctomycetales,f__?,g__?,s__?
OTU_10028	0	0	0	5.73082e-05	2.45432e-05	0.000217342	0.000246023	0	0.000214923	3.4206e-05	0	0	0	0	0	0	0	0	0	0	1.63703e-05	2.52323e-05	0.000142499	0.000115755	0	0	0	0	7.94345e-05	0.000103234	0	0	8.18515e-06	1.89051e-05	7.12493e-05	0.000107684	Acidobacteria	Subgroup_6	?	?	?	?	k__Bacteria,p__Acidobacteria,c__Subgroup_6,o__?,f__?,g__?,s__?
OTU_10029	0	1.82904e-05	0	0	0	3.95167e-05	0	6.04348e-05	8.0596e-05	0	0	0	0	0	0	0	0	0	0	0	3.65807e-06	8.1797e-06	3.61095e-05	3.60214e-05	0	0	0	0	1.98838e-05	2.99825e-05	0	0	1.82904e-06	5.78392e-06	1.80547e-05	3.06411e-05	Acidobacteria	Subgroup_6	?	?	?	?	k__Bacteria,p__Acidobacteria,c__Subgroup_6,o__?,f__?,g__?,s__?
OTU_1003	0.000876435	0.00049384	0.00029409	0.000362952	7.36297e-05	0.000335892	0.000393637	0.000211522	0.000214923	0.00106039	2.34096e-05	0	0	0	2.67633e-05	1.69738e-05	1.59409e-05	3.30865e-05	0.000146956	9.03303e-05	0.000420189	0.000297012	0.000443272	0.000353793	1.00346e-05	1.37915e-05	7.15785e-05	5.94716e-05	0.000431731	0.000308198	3.53461e-05	4.73328e-05	0.000215112	0.000293294	0.000251965	0.000312633	Epsilonbacteraeota	Desulfurellia	Desulfurellales	H16	?	?	k__Bacteria,p__Epsilonbacteraeota,c__Desulfurellia,o__Desulfurellales,f__H16,g__?,s__?
OTU_10031	0	0	0	0	0	9.87917e-05	0	0	0	3.4206e-05	0	0	0	0	0	0	0	0	0	0	0	0	2.65995e-05	4.29889e-05	0	0	0	0	1.32998e-05	3.19044e-05	0	0	0	0	1.32998e-05	3.19044e-05	Planctomycetes	Planctomycetacia	Planctomycetales	?	?	?	k__Bacteria,p__Planctomycetes,c__Planctomycetacia,o__Planctomycetales,f__?,g__?,s__?
OTU_10032	0	0	0	0	0	5.9275e-05	0	0	0	0	0	0	0	0	0	0	0	0	0	0	0	0	1.1855e-05	2.65086e-05	0	0	0	0	5.9275e-06	1.87444e-05	0	0	0	0	5.9275e-06	1.87444e-05	Ca._Omnitrophica_(OP3)	?	?	?	?	?	k__Bacteria,p__Ca._Omnitrophica_(OP3),c__?,o__?,f__?,g__?,s__?
OTU_10033	5.1555e-05	0	0	0	0	0.000197583	0	3.02174e-05	5.37306e-05	0	0.000444782	0.000125458	0.000142523	9.56055e-05	0.000615555	0.000373423	0.000653579	0.000363952	0.0006718	0.000325189	1.0311e-05	2.30561e-05	5.63063e-05	8.2139e-05	0.000284785	0.000232605	0.00050363	0.000184497	3.33086e-05	6.18264e-05	0.000381187	0.000217316	0.000147548	0.000212626	0.000266947	0.000255248	Acidobacteria	Subgroup_6	?	?	?	?	k__Bacteria,p__Acidobacteria,c__Subgroup_6,o__?,f__?,g__?,s__?
OTU_10034	0	0	0	0	0	3.95167e-05	0	0	0	0	2.34096e-05	0	0	0	5.35265e-05	3.39475e-05	0	0	0	0	0	0	7.90334e-06	1.76724e-05	1.53872e-05	2.36075e-05	0	0	3.95167e-06	1.24963e-05	1.10884e-05	1.92527e-05	7.69361e-06	1.77049e-05	7.34642e-06	1.55431e-05	Planctomycetes	Planctomycetacia	Planctomycetales	?	?	?	k__Bacteria,p__Planctomycetes,c__Planctomycetacia,o__Planctomycetales,f__?,g__?,s__?
OTU_10035	0	0	0	0	0	3.95167e-05	0	0	0	3.4206e-05	0	0	0	0	2.67633e-05	0	0	0	0	0	0	0	1.47445e-05	2.02769e-05	5.35265e-06	1.19689e-05	0	0	7.37227e-06	1.55924e-05	2.67633e-06	8.46329e-06	2.67633e-06	8.46329e-06	7.37227e-06	1.55924e-05	Chloroflexi	Thermomicrobia	AKYG1722	?	?	?	k__Bacteria,p__Chloroflexi,c__Thermomicrobia,o__AKYG1722,f__?,g__?,s__?
OTU_10036	0	0	0	0	0	3.95167e-05	0	3.02174e-05	0	0	0	0	0	0	0	0	0	0	0	0	0	0	1.39468e-05	1.93784e-05	0	0	0	0	6.97341e-06	1.48637e-05	0	0	0	0	6.97341e-06	1.48637e-05	Verrucomicrobia	OPB35_soil_group	?	?	?	?	k__Bacteria,p__Verrucomicrobia,c__OPB35_soil_group,o__?,f__?,g__?,s__?
OTU_10037	6.874e-05	0	1.9606e-05	7.6411e-05	4.90865e-05	0.000138308	0	0	0	0	0	0	0	0	0	0	0	0	0	0	4.27687e-05	3.24496e-05	2.76617e-05	6.18534e-05	0	0	0	0	3.52152e-05	4.72415e-05	0	0	2.13843e-05	3.12424e-05	1.38308e-05	4.37369e-05	Proteobacteria	Alphaproteobacteria	Rhodospirillales	ML80	?	?	k__Bacteria,p__Proteobacteria,c__Alphaproteobacteria,o__Rhodospirillales,f__ML80,g__?,s__?
OTU_10038	1.7185e-05	1.82904e-05	1.9606e-05	5.73082e-05	0	3.95167e-05	0	3.02174e-05	2.68653e-05	0	4.68192e-05	0.000109776	0.000122162	0	8.02898e-05	1.69738e-05	4.78228e-05	9.92596e-05	6.29813e-05	7.22643e-05	2.24779e-05	2.10488e-05	1.93199e-05	1.82354e-05	7.18094e-05	4.95728e-05	7.0582e-05	2.16101e-05	2.08989e-05	1.86406e-05	6.58349e-05	3.92809e-05	4.71437e-05	4.43296e-05	3.95901e-05	3.1866e-05	Acidobacteria	Subgroup_6	?	?	?	?	k__Bacteria,p__Acidobacteria,c__Subgroup_6,o__?,f__?,g__?,s__?
OTU_10039	1.7185e-05	3.65807e-05	3.9212e-05	1.91027e-05	0	5.9275e-05	0	0.00012087	0	3.4206e-05	0	0	0	0	0	0	3.18819e-05	3.30865e-05	0	0	2.24161e-05	1.59966e-05	4.28701e-05	5.02589e-05	0	0	1.62421e-05	1.87612e-05	3.26431e-05	3.67776e-05	6.49684e-06	1.36995e-05	1.12081e-05	1.59156e-05	2.79319e-05	3.88763e-05	Planctomycetes	Phycisphaerae	Phycisphaerales	?	?	?	k__Bacteria,p__Planctomycetes,c__Phycisphaerae,o__Phycisphaerales,f__?,g__?,s__?
OTU_1004	0.000154665	1.82904e-05	1.9606e-05	0	0.000196346	0.000158067	0	6.04348e-05	0	0.000273648	0	0	0	0	0	0	0	0	0	0	7.77815e-05	9.07499e-05	9.843e-05	0.000117344	0	0	0	0	8.81057e-05	9.94913e-05	0	0	3.88907e-05	7.30807e-05	4.9215e-05	9.38673e-05	Acidobacteria	Blastocatellia_(Acidobacteria_group_4)	Blastocatellales	Blastocatellaceae	2021-11-24	?	k__Bacteria,p__Acidobacteria,c__Blastocatellia_(Acidobacteria_group_4),o__Blastocatellales,f__Blastocatellaceae,g__11-24,s__?
OTU_10041	0	1.82904e-05	0	0	0	7.90334e-05	0	0	2.68653e-05	0	2.34096e-05	1.56822e-05	0	0	0	0	0	0	0	0	3.65807e-06	8.1797e-06	2.11797e-05	3.43697e-05	7.81837e-06	1.10488e-05	0	0	1.24189e-05	2.52988e-05	3.90918e-06	8.44015e-06	5.73822e-06	9.42342e-06	1.05899e-05	2.54876e-05	Bacteroidetes	Cytophagia	Cytophagales	Cytophagaceae	?	?	k__Bacteria,p__Bacteroidetes,c__Cytophagia,o__Cytophagales,f__Cytophagaceae,g__?,s__?
OTU_10042	0.00010311	0	5.8818e-05	0	2.45432e-05	0.0002371	4.92046e-05	0	5.37306e-05	0	0	0.00014114	0	1.59343e-05	5.35265e-05	6.7895e-05	3.18819e-05	0.000165433	4.19875e-05	9.03303e-05	3.72943e-05	4.39866e-05	6.80071e-05	9.79792e-05	4.21202e-05	5.95167e-05	8.24081e-05	6.09441e-05	5.26507e-05	7.34069e-05	6.08128e-05	5.67393e-05	3.97072e-05	4.94036e-05	7.37563e-05	7.45664e-05	Cyanobacteria	Melainabacteria	Obscuribacterales	?	?	?	k__Bacteria,p__Cyanobacteria,c__Melainabacteria,o__Obscuribacterales,f__?,g__?,s__?
OTU_10043	0	0.000109742	7.84241e-05	9.55137e-05	0	3.95167e-05	0	0	2.68653e-05	0	2.34096e-05	3.13644e-05	4.07208e-05	0	0	0	0.000143469	3.30865e-05	0	3.61321e-05	5.6736e-05	5.29662e-05	1.32764e-05	1.87216e-05	1.9099e-05	1.84802e-05	5.31718e-05	6.23819e-05	3.50062e-05	4.39008e-05	3.08182e-05	4.30449e-05	3.79175e-05	4.23335e-05	2.79069e-05	4.40692e-05	Proteobacteria	Alphaproteobacteria	Rhizobiales	Rhizobiaceae	Rhizobium	?	k__Bacteria,p__Proteobacteria,c__Alphaproteobacteria,o__Rhizobiales,f__Rhizobiaceae,g__Rhizobium,s__?
OTU_10045	0	3.65807e-05	0	1.91027e-05	2.45432e-05	5.9275e-05	4.92046e-05	3.02174e-05	8.0596e-05	3.4206e-05	0	4.70467e-05	2.03604e-05	0	5.35265e-05	1.69738e-05	1.59409e-05	0	0	0	1.60453e-05	1.59544e-05	5.06998e-05	2.03784e-05	2.41867e-05	2.53379e-05	3.98524e-06	7.97047e-06	3.33726e-05	2.51255e-05	1.53848e-05	2.01889e-05	2.0116e-05	2.04176e-05	2.86414e-05	2.75931e-05	Proteobacteria	Deltaproteobacteria	Myxococcales	Archangiaceae	?	?	k__Bacteria,p__Proteobacteria,c__Deltaproteobacteria,o__Myxococcales,f__Archangiaceae,g__?,s__?
OTU_10046	0	0	0	0	0	3.95167e-05	0	0	0	3.4206e-05	0	0	0	0	0	0	0	0	0	0	0	0	1.47445e-05	2.02769e-05	0	0	0	0	7.37227e-06	1.55924e-05	0	0	0	0	7.37227e-06	1.55924e-05	Planctomycetes	Planctomycetacia	Planctomycetales	?	?	?	k__Bacteria,p__Planctomycetes,c__Planctomycetacia,o__Planctomycetales,f__?,g__?,s__?
OTU_10047	0	0	0	0	0	5.9275e-05	0	0	0	0	4.68192e-05	3.13644e-05	0	1.59343e-05	0	0	0	0	0	1.80661e-05	0	0	1.1855e-05	2.65086e-05	1.88236e-05	2.03595e-05	4.51652e-06	9.03303e-06	5.9275e-06	1.87444e-05	1.12184e-05	1.66584e-05	9.41179e-06	1.68122e-05	7.73411e-06	1.89788e-05	Chloroflexi	Chloroflexi_Subdivision_2	?	?	?	?	k__Bacteria,p__Chloroflexi,c__Chloroflexi_Subdivision_2,o__?,f__?,g__?,s__?
OTU_10048	1.7185e-05	0	0	0	2.45432e-05	3.95167e-05	2.46023e-05	0	0.000295519	6.84121e-05	0	0	0	0	0	0	0	0	0	0	8.34565e-06	1.17201e-05	8.56099e-05	0.00011993	0	0	0	0	4.69778e-05	9.00659e-05	0	0	4.17282e-06	8.96642e-06	4.2805e-05	9.18063e-05	Planctomycetes	Phycisphaerae	?	?	?	?	k__Bacteria,p__Planctomycetes,c__Phycisphaerae,o__?,f__?,g__?,s__?
OTU_10049	6.874e-05	0	0	1.91027e-05	0	7.90334e-05	2.46023e-05	3.02174e-05	0	6.84121e-05	0	4.70467e-05	2.03604e-05	0	0	0	3.18819e-05	3.30865e-05	0	0	1.75686e-05	2.97777e-05	4.0453e-05	3.26443e-05	1.34814e-05	2.07316e-05	1.62421e-05	1.87612e-05	2.90108e-05	3.18306e-05	1.32375e-05	1.82172e-05	1.5525e-05	2.42849e-05	2.67234e-05	2.87028e-05	Gemmatimonadetes	Gemmatimonadetes_(class)	Gemmatimonadales	Gemmatimonadaceae	Gemmatirosa	?	k__Bacteria,p__Gemmatimonadetes,c__Gemmatimonadetes_(class),o__Gemmatimonadales,f__Gemmatimonadaceae,g__Gemmatirosa,s__?
OTU_1005	0.000704585	0.000603582	0.00117636	0.000534877	0.00076084	0.000790334	0.000590455	0.000664783	0.000591037	0.000991975	0.00060865	0.000972298	0.000447929	0.000956055	0.000374686	0.00040737	0.00033476	0.000397038	0.000377888	0.000469718	0.000756049	0.000250747	0.000725717	0.000169717	0.000671923	0.000279948	0.000394851	5.62983e-05	0.000740883	0.000202488	0.000534639	0.000238418	0.000713986	0.000254443	0.000561536	0.000209339	Actinobacteria	Thermoleophilia	Gaiellales	?	?	?	k__Bacteria,p__Actinobacteria,c__Thermoleophilia,o__Gaiellales,f__?,g__?,s__?
OTU_10050	0	0	0	0	0	5.9275e-05	0	0	0	0	0	0	0	0	0	0	0	0	4.19875e-05	1.80661e-05	0	0	1.1855e-05	2.65086e-05	0	0	1.50134e-05	1.98975e-05	5.9275e-06	1.87444e-05	6.00536e-06	1.38592e-05	0	0	1.19329e-05	2.15482e-05	Proteobacteria	Deltaproteobacteria	Myxococcales	Sandaracinaceae	?	?	k__Bacteria,p__Proteobacteria,c__Deltaproteobacteria,o__Myxococcales,f__Sandaracinaceae,g__?,s__?
OTU_10052	1.7185e-05	1.82904e-05	0	0	0	5.9275e-05	2.46023e-05	0	5.37306e-05	3.4206e-05	0	1.56822e-05	0	4.78028e-05	0	3.39475e-05	0	0	0	0	7.09507e-06	9.72319e-06	3.43628e-05	2.38318e-05	1.2697e-05	2.07664e-05	0	0	2.07289e-05	2.23826e-05	9.74325e-06	1.74297e-05	9.89604e-06	1.55691e-05	2.05762e-05	2.37919e-05	Actinobacteria	Thermoleophilia	Gaiellales	?	?	?	k__Bacteria,p__Actinobacteria,c__Thermoleophilia,o__Gaiellales,f__?,g__?,s__?
OTU_10054	0	0	3.9212e-05	0	2.45432e-05	9.87917e-05	0	0	0	0	0	0	0	0	0	0	0	0	0	0	1.27511e-05	1.82141e-05	1.97583e-05	4.4181e-05	0	0	0	0	1.62547e-05	3.20721e-05	0	0	6.37553e-06	1.38784e-05	9.87917e-06	3.12407e-05	Proteobacteria	Deltaproteobacteria	Oligoflexales	053A03-B-DI-P58	?	?	k__Bacteria,p__Proteobacteria,c__Deltaproteobacteria,o__Oligoflexales,f__053A03-B-DI-P58,g__?,s__?
OTU_10055	0.000326515	9.14518e-05	0.000254878	0.000133719	0.000147259	0.0004742	7.38069e-05	0.000302174	0.000214923	0.000205236	0.000234096	0.000188187	8.14416e-05	0.000143408	0.000294396	0.00013579	0.000159409	0.000264692	0.000230931	0.000289057	0.000190765	9.68874e-05	0.000254068	0.000147634	0.000188306	8.18346e-05	0.000236023	5.63622e-05	0.000222416	0.000122361	0.000202141	7.17008e-05	0.000189535	8.45586e-05	0.000235022	0.000109736	Chloroflexi	Chloroflexi_Subdivision_8_(TK10)	?	?	?	?	k__Bacteria,p__Chloroflexi,c__Chloroflexi_Subdivision_8_(TK10),o__?,f__?,g__?,s__?
OTU_10056	1.7185e-05	0	0	0	0	5.9275e-05	0	3.02174e-05	2.68653e-05	0	7.02288e-05	0	6.10812e-05	0	0.000107053	1.69738e-05	4.78228e-05	0.000132346	0.000125963	5.41982e-05	3.437e-06	7.68537e-06	2.32716e-05	2.47009e-05	4.76726e-05	4.67973e-05	9.00824e-05	4.52665e-05	1.33543e-05	2.01669e-05	6.15667e-05	4.84349e-05	2.55548e-05	3.92827e-05	4.93661e-05	4.67533e-05	Verrucomicrobia	OPB35_soil_group	?	?	?	?	k__Bacteria,p__Verrucomicrobia,c__OPB35_soil_group,o__?,f__?,g__?,s__?
OTU_10058	5.1555e-05	3.65807e-05	0	0	0	3.95167e-05	9.84092e-05	6.04348e-05	8.0596e-05	0	9.36384e-05	0	0	0	0.000133816	1.69738e-05	0	6.61731e-05	2.09938e-05	0	1.76271e-05	2.47108e-05	5.57913e-05	3.81793e-05	4.54909e-05	6.38902e-05	2.17917e-05	3.11988e-05	3.67092e-05	3.63844e-05	3.31595e-05	4.80592e-05	3.1559e-05	4.79714e-05	3.83097e-05	3.62482e-05	Armatimonadetes	Armatimonadetes_Group_4	?	?	?	?	k__Bacteria,p__Armatimonadetes,c__Armatimonadetes_Group_4,o__?,f__?,g__?,s__?
OTU_10059	0	0	0	0	0	3.95167e-05	0	0	2.68653e-05	0	0	0	0	0	0	0	0	0	0	0	0	0	1.32764e-05	1.87216e-05	0	0	0	0	6.6382e-06	1.43087e-05	0	0	0	0	6.6382e-06	1.43087e-05	Chloroflexi	S085	?	?	?	?	k__Bacteria,p__Chloroflexi,c__S085,o__?,f__?,g__?,s__?
OTU_1006	0	0	0	7.6411e-05	0	3.95167e-05	0.000147614	0	0.000617902	3.4206e-05	2.34096e-05	0	4.07208e-05	0	0	0	0	0	0	9.03303e-05	1.52822e-05	3.4172e-05	0.000167848	0.000257614	1.28261e-05	1.85987e-05	2.25826e-05	4.51652e-05	9.1565e-05	0.000190998	1.54461e-05	2.97769e-05	1.40541e-05	2.59693e-05	9.29569e-05	0.000190926	Acidobacteria	Acidobacteriia_(Acidobacteria_group_1)	Acidobacteriales	Acidobacteriaceae	?	?	k__Bacteria,p__Acidobacteria,c__Acidobacteriia_(Acidobacteria_group_1),o__Acidobacteriales,f__Acidobacteriaceae,g__?,s__?
OTU_10060	0	1.82904e-05	0	0	2.45432e-05	5.9275e-05	4.92046e-05	0	0	6.84121e-05	0.000117048	1.56822e-05	6.10812e-05	0	2.67633e-05	0.00013579	0.00017535	0.000165433	8.39751e-05	7.22643e-05	8.56672e-06	1.1937e-05	3.53783e-05	3.30026e-05	4.41149e-05	4.65369e-05	0.000124256	5.36403e-05	2.19725e-05	2.7333e-05	8.53387e-05	6.18196e-05	2.63408e-05	3.71063e-05	8.09704e-05	6.13563e-05	Proteobacteria	Alphaproteobacteria	Rhodospirillales	MNC12	?	?	k__Bacteria,p__Proteobacteria,c__Alphaproteobacteria,o__Rhodospirillales,f__MNC12,g__?,s__?
OTU_10061	0	0	0	0	0	3.95167e-05	0	0	0	0	0	0	0	0	0	0	0	0	0	0	0	0	7.90334e-06	1.76724e-05	0	0	0	0	3.95167e-06	1.24963e-05	0	0	0	0	3.95167e-06	1.24963e-05	Proteobacteria	Gammaproteobacteria	Legionellales	Coxiellaceae	Aquicella	?	k__Bacteria,p__Proteobacteria,c__Gammaproteobacteria,o__Legionellales,f__Coxiellaceae,g__Aquicella,s__?
OTU_10062	0	3.65807e-05	1.9606e-05	1.91027e-05	0	0.000138308	4.92046e-05	0	5.37306e-05	3.4206e-05	0	0	0	0	0	0	0	0	0	0	1.50579e-05	1.54415e-05	5.50899e-05	5.10706e-05	0	0	0	0	3.50739e-05	4.13562e-05	0	0	7.52895e-06	1.29983e-05	2.7545e-05	4.47463e-05	Armatimonadetes	Chthonomonadetes	Chthonomonadales	Chthonomonadaceae	Chthonomonas	?	k__Bacteria,p__Armatimonadetes,c__Chthonomonadetes,o__Chthonomonadales,f__Chthonomonadaceae,g__Chthonomonas,s__?
OTU_10063	0.00109984	0.00109742	0.000882271	0.000745007	0.000662668	0.00128429	0.00147614	0.00102739	0.000994017	0.000957769	0.000678879	0.000454785	0.000753334	0.000828581	0.000722608	0.00106935	0.000892693	0.000430125	0.0016795	0.00104783	0.000897441	0.000199714	0.00114792	0.000223995	0.000687637	0.000141157	0.00101254	0.000516286	0.00102268	0.000239696	0.000855769	0.000359725	0.000792539	0.000197002	0.00108591	0.000340161	Acidobacteria	Acidobacteria_group_5	?	?	?	?	k__Bacteria,p__Acidobacteria,c__Acidobacteria_group_5,o__?,f__?,g__?,s__?
OTU_10064	3.437e-05	5.48711e-05	1.9606e-05	0	2.45432e-05	5.9275e-05	0	0.00012087	0	3.4206e-05	0	3.13644e-05	0	0	0	3.39475e-05	3.18819e-05	0	2.09938e-05	5.41982e-05	2.66781e-05	2.01265e-05	4.28701e-05	5.02589e-05	6.27289e-06	1.40266e-05	2.67685e-05	2.25716e-05	3.47741e-05	3.70878e-05	1.72386e-05	1.98861e-05	1.64755e-05	1.95738e-05	3.55372e-05	3.68348e-05	Proteobacteria	Betaproteobacteria	TRA3-20	?	?	?	k__Bacteria,p__Proteobacteria,c__Betaproteobacteria,o__TRA3-20,f__?,g__?,s__?
OTU_10065	0.00010311	0	7.84241e-05	9.55137e-05	2.45432e-05	5.9275e-05	2.46023e-05	3.02174e-05	5.37306e-05	0.000102618	7.02288e-05	9.40933e-05	4.07208e-05	6.3737e-05	5.35265e-05	8.48688e-05	3.18819e-05	0	2.09938e-05	3.61321e-05	6.03182e-05	4.55956e-05	5.40887e-05	3.09088e-05	6.44613e-05	1.99689e-05	2.22519e-05	1.61465e-05	5.72035e-05	3.68695e-05	4.96183e-05	2.92821e-05	6.23898e-05	3.32562e-05	4.4432e-05	3.10425e-05	Acidobacteria	Subgroup_6	?	?	?	?	k__Bacteria,p__Acidobacteria,c__Subgroup_6,o__?,f__?,g__?,s__?
OTU_10066	1.7185e-05	0	0	0	0	5.9275e-05	0	0	0	0	0	0	0	0	0	0	0	0	0	0	3.437e-06	7.68537e-06	1.1855e-05	2.65086e-05	0	0	0	0	7.646e-06	1.89275e-05	0	0	1.7185e-06	5.43438e-06	5.9275e-06	1.87444e-05	Planctomycetes	Phycisphaerae	Tepidisphaerales	?	?	?	k__Bacteria,p__Planctomycetes,c__Phycisphaerae,o__Tepidisphaerales,f__?,g__?,s__?
OTU_10067	0	0	0	0	0	5.9275e-05	0	0	0	0	0	0	0	0	0	0	0	0	0	0	0	0	1.1855e-05	2.65086e-05	0	0	0	0	5.9275e-06	1.87444e-05	0	0	0	0	5.9275e-06	1.87444e-05	Ca._Parcubacteria	Candidatus_Azambacteria	?	?	?	?	k__Bacteria,p__Ca._Parcubacteria,c__Candidatus_Azambacteria,o__?,f__?,g__?,s__?
OTU_10068	0	0	0	0	0	3.95167e-05	0	0	2.68653e-05	0	0	0	0	0	0	0	0	0	0	0	0	0	1.32764e-05	1.87216e-05	0	0	0	0	6.6382e-06	1.43087e-05	0	0	0	0	6.6382e-06	1.43087e-05	Acidobacteria	Blastocatellia_(Acidobacteria_group_4)	Blastocatellales	Blastocatellaceae	?	?	k__Bacteria,p__Acidobacteria,c__Blastocatellia_(Acidobacteria_group_4),o__Blastocatellales,f__Blastocatellaceae,g__?,s__?
OTU_10069	5.1555e-05	3.65807e-05	1.9606e-05	0	4.90865e-05	0.000177825	4.92046e-05	0	0	0	0	1.56822e-05	8.14416e-05	0	0	0	1.59409e-05	0	0	0	3.13656e-05	2.16271e-05	4.54059e-05	7.70298e-05	1.94248e-05	3.53272e-05	3.98524e-06	7.97047e-06	3.83858e-05	5.38497e-05	1.13065e-05	2.55047e-05	2.53952e-05	2.83224e-05	2.42971e-05	5.61679e-05	Acidobacteria	Holophagae	Acidobacteria_group_10	Sva0725	?	?	k__Bacteria,p__Acidobacteria,c__Holophagae,o__Acidobacteria_group_10,f__Sva0725,g__?,s__?
OTU_1007	0.00010311	7.31614e-05	9.80301e-05	0.000114616	0.000196346	0.00011855	4.92046e-05	0.000151087	0.000295519	0.000547297	0.000187277	0.000125458	0.000162883	3.18685e-05	0	0.000101843	3.18819e-05	3.30865e-05	6.29813e-05	5.41982e-05	0.000117053	4.68403e-05	0.000232331	0.00019766	0.000101497	8.19303e-05	4.5537e-05	1.55005e-05	0.000174692	0.000148428	7.91477e-05	6.24521e-05	0.000109275	6.34484e-05	0.000144565	0.000162126	Acidobacteria	Holophagae	Acidobacteria_group_7a	?	?	?	k__Bacteria,p__Acidobacteria,c__Holophagae,o__Acidobacteria_group_7a,f__?,g__?,s__?
OTU_10070	5.1555e-05	0	0	1.91027e-05	0	7.90334e-05	0.000147614	6.04348e-05	5.37306e-05	3.4206e-05	0	0	0	0	0	0	0	0	0	0	1.41316e-05	2.24963e-05	7.50037e-05	4.36397e-05	0	0	0	0	4.45676e-05	4.58325e-05	0	0	7.06578e-06	1.67451e-05	3.75019e-05	4.90822e-05	Planctomycetes	Planctomycetacia	Planctomycetales	Planctomycetaceae	?	?	k__Bacteria,p__Planctomycetes,c__Planctomycetacia,o__Planctomycetales,f__Planctomycetaceae,g__?,s__?
OTU_10071	0	0	0	0	0	3.95167e-05	0	0	0	0	4.68192e-05	0	0	1.59343e-05	2.67633e-05	3.39475e-05	0	0	2.09938e-05	1.80661e-05	0	0	7.90334e-06	1.76724e-05	1.79033e-05	1.97456e-05	9.76496e-06	1.13388e-05	3.95167e-06	1.24963e-05	1.62524e-05	1.64667e-05	8.95167e-06	1.61963e-05	1.12524e-05	1.56878e-05	Proteobacteria	Deltaproteobacteria	Myxococcales	Haliangiaceae	?	?	k__Bacteria,p__Proteobacteria,c__Deltaproteobacteria,o__Myxococcales,f__Haliangiaceae,g__?,s__?
OTU_10072	0	1.82904e-05	1.9606e-05	0	4.90865e-05	3.95167e-05	0	0	0	0	0	0	0	0	0	0	0	0	0	0	1.73966e-05	2.00949e-05	7.90334e-06	1.76724e-05	0	0	0	0	1.265e-05	1.85286e-05	0	0	8.69829e-06	1.62338e-05	3.95167e-06	1.24963e-05	Chloroflexi	Chloroflexia	Chloroflexales	Roseiflexaceae	Roseiflexus	?	k__Bacteria,p__Chloroflexi,c__Chloroflexia,o__Chloroflexales,f__Roseiflexaceae,g__Roseiflexus,s__?
OTU_10073	0	0	0	0	0	9.87917e-05	0	0	5.37306e-05	0	0	0	0	0	0	0	0	0	0	0	0	0	3.05045e-05	4.47051e-05	0	0	0	0	1.52522e-05	3.38632e-05	0	0	0	0	1.52522e-05	3.38632e-05	Planctomycetes	Phycisphaerae	Tepidisphaerales	?	?	?	k__Bacteria,p__Planctomycetes,c__Phycisphaerae,o__Tepidisphaerales,f__?,g__?,s__?
OTU_10074	3.437e-05	5.48711e-05	3.9212e-05	3.82055e-05	2.45432e-05	0.00011855	7.38069e-05	0.00012087	0.000107461	3.4206e-05	0	6.27289e-05	0.000162883	6.3737e-05	0	0	3.18819e-05	3.30865e-05	0	0	3.82404e-05	1.09558e-05	9.09788e-05	3.68895e-05	5.78698e-05	6.66777e-05	1.62421e-05	1.87612e-05	6.46096e-05	3.78253e-05	3.54317e-05	5.17315e-05	4.80551e-05	4.62206e-05	5.19862e-05	4.93452e-05	Armatimonadetes	Fimbriimonadia	Fimbriimonadales	Fimbriimonadaceae	?	?	k__Bacteria,p__Armatimonadetes,c__Fimbriimonadia,o__Fimbriimonadales,f__Fimbriimonadaceae,g__?,s__?
OTU_10075	5.1555e-05	0	3.9212e-05	0	0	3.95167e-05	0	0	0	0	4.68192e-05	0	0	0	8.02898e-05	3.39475e-05	0	0	2.09938e-05	0	1.81534e-05	2.52377e-05	7.90334e-06	1.76724e-05	2.54218e-05	3.67667e-05	5.24844e-06	1.04969e-05	1.30284e-05	2.12386e-05	1.8205e-05	2.77237e-05	2.17876e-05	2.99759e-05	9.4458e-06	1.58553e-05	Planctomycetes	Phycisphaerae	Phycisphaerales	?	?	?	k__Bacteria,p__Planctomycetes,c__Phycisphaerae,o__Phycisphaerales,f__?,g__?,s__?
OTU_10076	0	0	0	0	0	3.95167e-05	2.46023e-05	0	0	6.84121e-05	0	0	0	0	0	0	0	0	0	0	0	0	2.65062e-05	2.88711e-05	0	0	0	0	1.32531e-05	2.37828e-05	0	0	0	0	1.32531e-05	2.37828e-05	Spirochaetes	?	?	?	?	?	k__Bacteria,p__Spirochaetes,c__?,o__?,f__?,g__?,s__?
OTU_10077	1.7185e-05	0	7.84241e-05	1.91027e-05	0	9.87917e-05	0	3.02174e-05	0.000107461	3.4206e-05	0	0	0	0	0	0	3.18819e-05	0	0	0	2.29424e-05	3.23219e-05	5.41353e-05	4.67379e-05	0	0	7.97047e-06	1.59409e-05	3.85388e-05	4.12971e-05	3.18819e-06	1.00819e-05	1.14712e-05	2.47087e-05	3.02558e-05	4.11679e-05	Verrucomicrobia	Spartobacteria	Chthoniobacterales	DA101_soil_group	?	?	k__Bacteria,p__Verrucomicrobia,c__Spartobacteria,o__Chthoniobacterales,f__DA101_soil_group,g__?,s__?
OTU_10078	0.000154665	3.65807e-05	0.000117636	9.55137e-05	2.45432e-05	0.000375408	0.000221421	0.000151087	0.000134327	6.84121e-05	0	1.56822e-05	0	0	2.67633e-05	0	0	0	0	1.80661e-05	8.57878e-05	5.48298e-05	0.000190131	0.000117005	8.4891e-06	1.22666e-05	4.51652e-06	9.03303e-06	0.000137959	0.000102201	6.05116e-06	1.01238e-05	4.71384e-05	5.53422e-05	9.68721e-05	0.000125607	Planctomycetes	OM190	?	?	?	?	k__Bacteria,p__Planctomycetes,c__OM190,o__?,f__?,g__?,s__?
OTU_10079	0	0	0	0	0	3.95167e-05	0	0	0	0	0	0	2.03604e-05	1.59343e-05	5.35265e-05	0	3.18819e-05	0	0	3.61321e-05	0	0	7.90334e-06	1.76724e-05	1.79642e-05	2.19087e-05	1.70035e-05	1.97105e-05	3.95167e-06	1.24963e-05	1.57835e-05	1.93343e-05	8.98212e-06	1.74061e-05	1.07531e-05	1.74078e-05	Actinobacteria	Nitriliruptoria	Euzebyales	Euzebyaceae	Euzebya	?	k__Bacteria,p__Actinobacteria,c__Nitriliruptoria,o__Euzebyales,f__Euzebyaceae,g__Euzebya,s__?
OTU_1008	0	0.000128033	3.9212e-05	3.82055e-05	0	9.87917e-05	4.92046e-05	0	5.37306e-05	0	7.02288e-05	1.56822e-05	6.10812e-05	4.78028e-05	0	1.69738e-05	0	0	0	1.80661e-05	4.109e-05	5.23155e-05	4.03454e-05	4.16207e-05	3.8959e-05	3.00209e-05	4.51652e-06	9.03303e-06	4.07177e-05	4.45697e-05	2.29835e-05	2.69281e-05	4.00245e-05	4.02271e-05	2.36767e-05	3.34606e-05	Bacteroidetes	Cytophagia	Cytophagales	Cytophagaceae	?	?	k__Bacteria,p__Bacteroidetes,c__Cytophagia,o__Cytophagales,f__Cytophagaceae,g__?,s__?
OTU_10080	0	1.82904e-05	0	0	2.45432e-05	3.95167e-05	0	0	0	0	0	0	0	0	0	0	0	0	0	0	8.56672e-06	1.1937e-05	7.90334e-06	1.76724e-05	0	0	0	0	8.23503e-06	1.42217e-05	0	0	4.28336e-06	9.1496e-06	3.95167e-06	1.24963e-05	Planctomycetes	Planctomycetacia	Planctomycetales	Planctomycetaceae	?	?	k__Bacteria,p__Planctomycetes,c__Planctomycetacia,o__Planctomycetales,f__Planctomycetaceae,g__?,s__?
OTU_10081	3.437e-05	0	0	0	0	9.87917e-05	4.92046e-05	3.02174e-05	0	0.000136824	0	0	0	0	0	0	0	0	0	0	6.874e-06	1.53707e-05	6.30076e-05	5.46925e-05	0	0	0	0	3.49408e-05	4.80596e-05	0	0	3.437e-06	1.08688e-05	3.15038e-05	4.93175e-05	Planctomycetes	Planctomycetacia	Planctomycetales	?	?	?	k__Bacteria,p__Planctomycetes,c__Planctomycetacia,o__Planctomycetales,f__?,g__?,s__?
OTU_10082	0	0	0	0	4.90865e-05	3.95167e-05	0	0	0	0	0	0	0	0	0	0	0	0	0	0	9.8173e-06	2.19521e-05	7.90334e-06	1.76724e-05	0	0	0	0	8.86032e-06	1.88149e-05	0	0	4.90865e-06	1.55225e-05	3.95167e-06	1.24963e-05	Epsilonbacteraeota	Desulfurellia	Desulfurellales	G55	?	?	k__Bacteria,p__Epsilonbacteraeota,c__Desulfurellia,o__Desulfurellales,f__G55,g__?,s__?
OTU_10083	0	0	0	0	0	7.90334e-05	0	0	0	0	0	0	0	0	0	0	0	0	0	0	0	0	1.58067e-05	3.53448e-05	0	0	0	0	7.90334e-06	2.49925e-05	0	0	0	0	7.90334e-06	2.49925e-05	Planctomycetes	Planctomycetacia	Planctomycetales	Planctomycetaceae	?	?	k__Bacteria,p__Planctomycetes,c__Planctomycetacia,o__Planctomycetales,f__Planctomycetaceae,g__?,s__?
OTU_10084	0	0	0	0	0	0.000138308	4.92046e-05	0	0	0	0	0	0	0	0	0	0	0	0	0	0	0	3.75026e-05	6.02455e-05	0	0	0	0	1.87513e-05	4.47638e-05	0	0	0	0	1.87513e-05	4.47638e-05	Ca._Latescibacteria_(WS3)	?	?	?	?	?	k__Bacteria,p__Ca._Latescibacteria_(WS3),c__?,o__?,f__?,g__?,s__?
OTU_10085	1.7185e-05	3.65807e-05	0	0	2.45432e-05	3.95167e-05	4.92046e-05	6.04348e-05	5.37306e-05	3.4206e-05	0	0	0.000101802	0	2.67633e-05	1.69738e-05	0	0	0	1.80661e-05	1.56618e-05	1.58854e-05	4.74186e-05	1.06003e-05	2.5713e-05	4.40855e-05	4.51652e-06	9.03303e-06	3.15402e-05	2.10293e-05	1.63605e-05	3.16539e-05	2.06874e-05	3.16861e-05	2.72133e-05	2.33356e-05	Planctomycetes	Planctomycetacia	Planctomycetales	Planctomycetaceae	?	?	k__Bacteria,p__Planctomycetes,c__Planctomycetacia,o__Planctomycetales,f__Planctomycetaceae,g__?,s__?
OTU_10086	0	0	1.9606e-05	0	0	3.95167e-05	0	0	0	0	0	0	0	0	0	0	0	0	0	0	3.9212e-06	8.76808e-06	7.90334e-06	1.76724e-05	0	0	0	0	5.91227e-06	1.33184e-05	0	0	1.9606e-06	6.19997e-06	3.95167e-06	1.24963e-05	Proteobacteria	Gammaproteobacteria	Acidiferrobacterales	Acidiferrobacteraceae	Sulfurifustis	?	k__Bacteria,p__Proteobacteria,c__Gammaproteobacteria,o__Acidiferrobacterales,f__Acidiferrobacteraceae,g__Sulfurifustis,s__?
OTU_10087	0	1.82904e-05	0	0	0	3.95167e-05	0	0	0	0	0	0	0	0	0	0	0	0	0	0	3.65807e-06	8.1797e-06	7.90334e-06	1.76724e-05	0	0	0	0	5.7807e-06	1.31738e-05	0	0	1.82904e-06	5.78392e-06	3.95167e-06	1.24963e-05	Proteobacteria	Alphaproteobacteria	Caulobacterales	Caulobacteraceae	?	?	k__Bacteria,p__Proteobacteria,c__Alphaproteobacteria,o__Caulobacterales,f__Caulobacteraceae,g__?,s__?
OTU_10088	0	0	0	0	0	3.95167e-05	0	3.02174e-05	0	0	0	0	0	4.78028e-05	0	0	0	0	0	0	0	0	1.39468e-05	1.93784e-05	9.56055e-06	2.1378e-05	0	0	6.97341e-06	1.48637e-05	4.78028e-06	1.51166e-05	4.78028e-06	1.51166e-05	6.97341e-06	1.48637e-05	Proteobacteria	Deltaproteobacteria	Myxococcales	?	?	?	k__Bacteria,p__Proteobacteria,c__Deltaproteobacteria,o__Myxococcales,f__?,g__?,s__?
OTU_10089	1.7185e-05	3.65807e-05	0	5.73082e-05	0	7.90334e-05	4.92046e-05	0	5.37306e-05	0.000136824	0	0	4.07208e-05	0	0	0	0	0	0	3.61321e-05	2.22148e-05	2.47499e-05	6.37585e-05	4.98734e-05	8.14416e-06	1.82109e-05	9.03303e-06	1.80661e-05	4.29867e-05	4.30947e-05	7.68529e-06	1.62381e-05	1.51795e-05	2.17861e-05	3.54925e-05	4.59269e-05	Gemmatimonadetes	Gemmatimonadetes_(class)	Gemmatimonadales	Gemmatimonadaceae	?	?	k__Bacteria,p__Gemmatimonadetes,c__Gemmatimonadetes_(class),o__Gemmatimonadales,f__Gemmatimonadaceae,g__?,s__?
OTU_1009	0.00010311	1.82904e-05	0	0.000248336	2.45432e-05	1.97583e-05	0.000467444	0	0.000161192	0.000102618	0	0	0	1.59343e-05	0	0	0	0	0	0	7.88559e-05	0.00010265	0.000150202	0.000188814	3.18685e-06	7.12602e-06	0	0	0.000114529	0.000148128	1.59343e-06	5.03885e-06	4.10214e-05	7.93484e-05	7.51012e-05	0.0001487	Acidobacteria	Acidobacteria_group_2	?	?	?	?	k__Bacteria,p__Acidobacteria,c__Acidobacteria_group_2,o__?,f__?,g__?,s__?
OTU_10090	0	0	0	0	0	5.9275e-05	2.46023e-05	0	0.000376115	3.4206e-05	0	0	0	0	0	1.69738e-05	3.18819e-05	0	6.29813e-05	0	0	0	9.88396e-05	0.000156449	0	0	2.37158e-05	3.01847e-05	4.94198e-05	0.000116585	1.11837e-05	2.11357e-05	0	0	6.06035e-05	0.000113183	Proteobacteria	Deltaproteobacteria	Myxococcales	BIrii41	?	?	k__Bacteria,p__Proteobacteria,c__Deltaproteobacteria,o__Myxococcales,f__BIrii41,g__?,s__?
OTU_10093	0	0	0	0	0	3.95167e-05	0	0	0	6.84121e-05	0	0	0	0	0	0	0	0	0	0	0	0	2.15857e-05	3.12732e-05	0	0	0	0	1.07929e-05	2.37508e-05	0	0	0	0	1.07929e-05	2.37508e-05	Proteobacteria	Deltaproteobacteria	Myxococcales	?	?	?	k__Bacteria,p__Proteobacteria,c__Deltaproteobacteria,o__Myxococcales,f__?,g__?,s__?
OTU_10094	5.1555e-05	0	9.80301e-05	3.82055e-05	0	0.00011855	0.000516648	6.04348e-05	0.00085969	0.00017103	2.34096e-05	4.70467e-05	0	0	0	0	1.59409e-05	3.30865e-05	0	0	3.75581e-05	4.08485e-05	0.000345271	0.000337969	1.40913e-05	2.10273e-05	1.22569e-05	1.57893e-05	0.000191414	0.000278943	1.19484e-05	1.72646e-05	2.58247e-05	3.30315e-05	0.000177538	0.00028657	Proteobacteria	Alphaproteobacteria	Rhizobiales	?	?	?	k__Bacteria,p__Proteobacteria,c__Alphaproteobacteria,o__Rhizobiales,f__?,g__?,s__?
OTU_10095	0	0	0	1.91027e-05	0	3.95167e-05	0	0	0	0	2.34096e-05	0	0	0	0	0	0	0	0	0	3.82055e-06	8.54301e-06	7.90334e-06	1.76724e-05	4.68192e-06	1.04691e-05	0	0	5.86194e-06	1.32617e-05	2.34096e-06	7.40277e-06	4.25123e-06	9.0197e-06	3.95167e-06	1.24963e-05	Bacteroidetes	Sphingobacteriia	Sphingobacteriales	?	?	?	k__Bacteria,p__Bacteroidetes,c__Sphingobacteriia,o__Sphingobacteriales,f__?,g__?,s__?
OTU_10096	3.437e-05	0.000237775	5.8818e-05	0.000229233	4.90865e-05	5.9275e-05	2.46023e-05	3.02174e-05	2.68653e-05	0.000136824	0.000327734	1.56822e-05	0	0	0	1.69738e-05	4.78228e-05	3.30865e-05	0	7.22643e-05	0.000121856	0.000102335	5.55568e-05	4.75438e-05	6.86833e-05	0.000144973	3.82934e-05	3.02122e-05	8.87066e-05	8.29462e-05	5.13564e-05	0.000100096	9.52699e-05	0.000121576	4.47932e-05	3.8445e-05	Verrucomicrobia	OPB35_soil_group	?	?	?	?	k__Bacteria,p__Verrucomicrobia,c__OPB35_soil_group,o__?,f__?,g__?,s__?
OTU_10097	0	0	0	0	0	3.95167e-05	0	0	0	0	0	3.13644e-05	0	0	0	0	1.59409e-05	0	2.09938e-05	0	0	0	7.90334e-06	1.76724e-05	6.27289e-06	1.40266e-05	9.23368e-06	1.08598e-05	3.95167e-06	1.24963e-05	6.82992e-06	1.16051e-05	3.13644e-06	9.91831e-06	7.64514e-06	1.36298e-05	Verrucomicrobia	Verrucomicrobiae	Verrucomicrobiales	?	?	?	k__Bacteria,p__Verrucomicrobia,c__Verrucomicrobiae,o__Verrucomicrobiales,f__?,g__?,s__?
OTU_10098	1.7185e-05	0	1.9606e-05	0	0	5.9275e-05	7.38069e-05	9.06522e-05	0	3.4206e-05	7.02288e-05	0	2.03604e-05	0	0	5.09213e-05	3.18819e-05	0	0	0	7.3582e-06	1.01119e-05	5.1588e-05	3.55044e-05	1.81178e-05	3.04358e-05	7.97047e-06	1.59409e-05	2.94731e-05	3.38984e-05	1.73392e-05	2.57112e-05	1.2738e-05	2.21203e-05	3.40743e-05	3.39079e-05	Proteobacteria	Deltaproteobacteria	Myxococcales	Haliangiaceae	Haliangium	?	k__Bacteria,p__Proteobacteria,c__Deltaproteobacteria,o__Myxococcales,f__Haliangiaceae,g__Haliangium,s__?
OTU_10099	0	0	0	0	0	5.9275e-05	2.46023e-05	0	0	3.4206e-05	0	0	0	0	0	0	0	0	0	0	0	0	2.36167e-05	2.50006e-05	0	0	0	0	1.18083e-05	2.08019e-05	0	0	0	0	1.18083e-05	2.08019e-05	Proteobacteria	Gammaproteobacteria	Legionellales	?	?	?	k__Bacteria,p__Proteobacteria,c__Gammaproteobacteria,o__Legionellales,f__?,g__?,s__?
OTU_101	3.437e-05	0.000146323	1.9606e-05	5.73082e-05	2.45432e-05	3.95167e-05	0	0.00012087	0.000188057	0.000102618	9.36384e-05	3.13644e-05	8.14416e-05	1.59343e-05	2.67633e-05	0.000101843	4.78228e-05	0.000165433	0.000125963	7.22643e-05	5.64301e-05	5.22994e-05	9.02123e-05	7.31022e-05	4.98284e-05	3.51441e-05	0.000102871	5.29599e-05	7.33212e-05	6.2512e-05	7.62467e-05	4.75334e-05	5.31292e-05	4.21509e-05	9.64387e-05	5.79065e-05	Bacteroidetes	Sphingobacteriia	Sphingobacteriales	env.OPS_17	?	?	k__Bacteria,p__Bacteroidetes,c__Sphingobacteriia,o__Sphingobacteriales,f__env.OPS_17,g__?,s__?
OTU_1010	0.000154665	0.000146323	0.000333302	0.000267438	9.8173e-05	0	4.92046e-05	0	0	0	0.000117048	0.00014114	4.07208e-05	0.000462093	0	0	0	0	0	0	0.00019998	9.69828e-05	9.84092e-06	2.2005e-05	0.0001522	0.000182335	0	0	0.000104911	0.000120158	7.61002e-05	0.000145639	0.00017609	0.000139966	4.92046e-06	1.55599e-05	Acidobacteria	Acidobacteriia_(Acidobacteria_group_1)	Acidobacteriales	Acidobacteriaceae	Granulicella	?	k__Bacteria,p__Acidobacteria,c__Acidobacteriia_(Acidobacteria_group_1),o__Acidobacteriales,f__Acidobacteriaceae,g__Granulicella,s__?
OTU_10100	0	0	0	0	0	5.9275e-05	0	0	0	0	0	0	0	0	0	0	0	0	0	0	0	0	1.1855e-05	2.65086e-05	0	0	0	0	5.9275e-06	1.87444e-05	0	0	0	0	5.9275e-06	1.87444e-05	Proteobacteria	Deltaproteobacteria	Bdellovibrionales	?	?	?	k__Bacteria,p__Proteobacteria,c__Deltaproteobacteria,o__Bdellovibrionales,f__?,g__?,s__?
OTU_10101	0	0	1.9606e-05	0	0	3.95167e-05	0	3.02174e-05	0	0	0	0	0	0	0	0	0	0	0	0	3.9212e-06	8.76808e-06	1.39468e-05	1.93784e-05	0	0	0	0	8.93401e-06	1.51323e-05	0	0	1.9606e-06	6.19997e-06	6.97341e-06	1.48637e-05	Planctomycetes	Planctomycetacia	Planctomycetales	?	?	?	k__Bacteria,p__Planctomycetes,c__Planctomycetacia,o__Planctomycetales,f__?,g__?,s__?
OTU_10102	0	0	0	0	0	5.9275e-05	0	6.04348e-05	0	0	0	0	0	0	0	0	0	0	0	0	0	0	2.3942e-05	3.27865e-05	0	0	0	0	1.1971e-05	2.52385e-05	0	0	0	0	1.1971e-05	2.52385e-05	Chloroflexi	Ktedonobacteria	Ktedonobacterales	1959-1	?	?	k__Bacteria,p__Chloroflexi,c__Ktedonobacteria,o__Ktedonobacterales,f__1959-1,g__?,s__?
OTU_10103	0	0	0	0	0	3.95167e-05	0	0	0	0	0	0	0	0	0	0	0	0	0	0	0	0	7.90334e-06	1.76724e-05	0	0	0	0	3.95167e-06	1.24963e-05	0	0	0	0	3.95167e-06	1.24963e-05	Planctomycetes	Planctomycetacia	Planctomycetales	?	?	?	k__Bacteria,p__Planctomycetes,c__Planctomycetacia,o__Planctomycetales,f__?,g__?,s__?
OTU_10104	0	0	3.9212e-05	1.91027e-05	0.000245432	3.95167e-05	7.38069e-05	3.02174e-05	8.0596e-05	0.00017103	0	1.56822e-05	0	3.18685e-05	0	0	0	0	0	7.22643e-05	6.07494e-05	0.000104507	7.90334e-05	5.57623e-05	9.51015e-06	1.42243e-05	1.80661e-05	3.61321e-05	6.98914e-05	7.95547e-05	1.19815e-05	2.36833e-05	3.51298e-05	7.53216e-05	4.67431e-05	5.48149e-05	Bacteroidetes	Cytophagia	Cytophagales	Cytophagaceae	?	?	k__Bacteria,p__Bacteroidetes,c__Cytophagia,o__Cytophagales,f__Cytophagaceae,g__?,s__?
OTU_10105	0.00010311	5.48711e-05	5.8818e-05	7.6411e-05	0.000122716	0.0002371	9.84092e-05	9.06522e-05	0.000322384	0.000273648	0	0.000125458	4.07208e-05	0	0.000214106	3.39475e-05	3.18819e-05	0	0	5.41982e-05	8.31853e-05	2.91592e-05	0.000204439	0.00010483	7.60569e-05	9.26229e-05	2.152e-05	2.64667e-05	0.000143812	9.6675e-05	5.00312e-05	6.93737e-05	7.96211e-05	6.48452e-05	0.000114222	0.000119058	Chloroflexi	Chloroflexi_Subdivision_8_(TK10)	?	?	?	?	k__Bacteria,p__Chloroflexi,c__Chloroflexi_Subdivision_8_(TK10),o__?,f__?,g__?,s__?
OTU_10106	5.1555e-05	0	0	0	0	3.95167e-05	0	3.02174e-05	0	0	0	0	0	0	0	0	0	0	0	0	1.0311e-05	2.30561e-05	1.39468e-05	1.93784e-05	0	0	0	0	1.21289e-05	2.017e-05	0	0	5.1555e-06	1.63031e-05	6.97341e-06	1.48637e-05	Proteobacteria	Deltaproteobacteria	Myxococcales	?	?	?	k__Bacteria,p__Proteobacteria,c__Deltaproteobacteria,o__Myxococcales,f__?,g__?,s__?
OTU_10108	0	0	0	1.91027e-05	2.45432e-05	3.95167e-05	0	3.02174e-05	0	0	0	0	2.03604e-05	0	0	0	0	0	0	0	8.7292e-06	1.21067e-05	1.39468e-05	1.93784e-05	4.07208e-06	9.10544e-06	0	0	1.1338e-05	1.54792e-05	2.03604e-06	6.43852e-06	6.40064e-06	1.03931e-05	6.97341e-06	1.48637e-05	Armatimonadetes	Armatimonadia	Armatimonadales	?	?	?	k__Bacteria,p__Armatimonadetes,c__Armatimonadia,o__Armatimonadales,f__?,g__?,s__?
OTU_10109	1.7185e-05	0	0	0	0	3.95167e-05	0	0	0	0	0	0	2.03604e-05	0	2.67633e-05	0	0	0	0	0	3.437e-06	7.68537e-06	7.90334e-06	1.76724e-05	9.42473e-06	1.31024e-05	0	0	5.67017e-06	1.30613e-05	4.71237e-06	1.00485e-05	6.43087e-06	1.0607e-05	3.95167e-06	1.24963e-05	Chloroflexi	Chloroflexi_Subdivision_8_(TK10)	?	?	?	?	k__Bacteria,p__Chloroflexi,c__Chloroflexi_Subdivision_8_(TK10),o__?,f__?,g__?,s__?
OTU_1011	0	0	0	0	2.45432e-05	0	0	0	0	0	0	1.56822e-05	0	0	0	5.09213e-05	0	0	0	0	4.90865e-06	1.09761e-05	0	0	3.13644e-06	7.0133e-06	0	0	2.45432e-06	7.76125e-06	6.66035e-06	1.6314e-05	4.02255e-06	8.73368e-06	5.09213e-06	1.61027e-05	Bacteroidetes	Flavobacteriia	Flavobacteriales	Flavobacteriaceae	Flavobacterium	?	k__Bacteria,p__Bacteroidetes,c__Flavobacteriia,o__Flavobacteriales,f__Flavobacteriaceae,g__Flavobacterium,s__?
OTU_10110	0	0	0	0	0	3.95167e-05	4.92046e-05	0	0	0	0	0	0	1.59343e-05	0	0	0	0	0	0	0	0	1.77443e-05	2.45376e-05	3.18685e-06	7.12602e-06	0	0	8.87213e-06	1.8843e-05	1.59343e-06	5.03885e-06	1.59343e-06	5.03885e-06	8.87213e-06	1.8843e-05	Acidobacteria	Blastocatellia_(Acidobacteria_group_4)	Blastocatellales	Blastocatellaceae	Blastocatella	?	k__Bacteria,p__Acidobacteria,c__Blastocatellia_(Acidobacteria_group_4),o__Blastocatellales,f__Blastocatellaceae,g__Blastocatella,s__?
OTU_10111	0	0	0	0	0	3.95167e-05	0	0	0	0	0	0	0	0	0	0	0	0	0	0	0	0	7.90334e-06	1.76724e-05	0	0	0	0	3.95167e-06	1.24963e-05	0	0	0	0	3.95167e-06	1.24963e-05	Proteobacteria	Alphaproteobacteria	Sphingomonadales	Sphingomonadaceae	Novosphingobium	?	k__Bacteria,p__Proteobacteria,c__Alphaproteobacteria,o__Sphingomonadales,f__Sphingomonadaceae,g__Novosphingobium,s__?
OTU_10112	0	0	0	0	0	5.9275e-05	0	6.04348e-05	8.0596e-05	0	2.34096e-05	0	0	0	2.67633e-05	0	0	0	0	0	0	0	4.00612e-05	3.75404e-05	1.00346e-05	1.37915e-05	0	0	2.00306e-05	3.27437e-05	5.01729e-06	1.06069e-05	5.01729e-06	1.06069e-05	2.00306e-05	3.27437e-05	Actinobacteria	Acidimicrobiia	Acidimicrobiales	?	?	?	k__Bacteria,p__Actinobacteria,c__Acidimicrobiia,o__Acidimicrobiales,f__?,g__?,s__?
OTU_10113	0	0	1.9606e-05	0	0	3.95167e-05	0	0	0	0	0	0	0	0	0	0	0	0	0	0	3.9212e-06	8.76808e-06	7.90334e-06	1.76724e-05	0	0	0	0	5.91227e-06	1.33184e-05	0	0	1.9606e-06	6.19997e-06	3.95167e-06	1.24963e-05	Proteobacteria	Alphaproteobacteria	Rickettsiales	?	?	?	k__Bacteria,p__Proteobacteria,c__Alphaproteobacteria,o__Rickettsiales,f__?,g__?,s__?
OTU_10114	1.7185e-05	0	0	0	0	5.9275e-05	0	0	0	0	0	0	0	0	0	0	0	0	0	0	3.437e-06	7.68537e-06	1.1855e-05	2.65086e-05	0	0	0	0	7.646e-06	1.89275e-05	0	0	1.7185e-06	5.43438e-06	5.9275e-06	1.87444e-05	Planctomycetes	OM190	?	?	?	?	k__Bacteria,p__Planctomycetes,c__OM190,o__?,f__?,g__?,s__?
OTU_10115	0	0	0	5.73082e-05	0	3.95167e-05	0	0	0	0	0	0	0	0	0	0	0	0	0	0	1.14616e-05	2.5629e-05	7.90334e-06	1.76724e-05	0	0	0	0	9.68249e-06	2.08388e-05	0	0	5.73082e-06	1.81225e-05	3.95167e-06	1.24963e-05	Planctomycetes	Planctomycetacia	Planctomycetales	?	?	?	k__Bacteria,p__Planctomycetes,c__Planctomycetacia,o__Planctomycetales,f__?,g__?,s__?
OTU_10116	0	0	0	0	0	3.95167e-05	2.46023e-05	0	0	0	0	4.70467e-05	0	1.59343e-05	0	3.39475e-05	3.18819e-05	0	0	1.80661e-05	0	0	1.28238e-05	1.83343e-05	1.25962e-05	2.04571e-05	1.2487e-05	1.54827e-05	6.4119e-06	1.39671e-05	1.46876e-05	1.7655e-05	6.29809e-06	1.51681e-05	1.48014e-05	1.65707e-05	Verrucomicrobia	UA11	?	?	?	?	k__Bacteria,p__Verrucomicrobia,c__UA11,o__?,f__?,g__?,s__?
OTU_10117	5.1555e-05	3.65807e-05	0	0	2.45432e-05	0.000177825	2.46023e-05	0	0	0.00017103	0	0.000125458	2.03604e-05	3.18685e-05	0	0	0	0	0	7.22643e-05	2.25358e-05	2.26888e-05	7.46915e-05	9.163e-05	3.55373e-05	5.20944e-05	1.80661e-05	3.61321e-05	4.86136e-05	6.86731e-05	2.49951e-05	4.23535e-05	2.90366e-05	3.84953e-05	4.45722e-05	7.2137e-05	Planctomycetes	Planctomycetacia	Planctomycetales	Planctomycetaceae	?	?	k__Bacteria,p__Planctomycetes,c__Planctomycetacia,o__Planctomycetales,f__Planctomycetaceae,g__?,s__?
OTU_10118	0	1.82904e-05	3.9212e-05	1.91027e-05	4.90865e-05	3.95167e-05	0	6.04348e-05	2.68653e-05	0	0	0	4.07208e-05	0	0	5.09213e-05	9.56457e-05	3.30865e-05	6.29813e-05	9.03303e-05	2.51383e-05	1.92798e-05	2.53634e-05	2.60729e-05	8.14416e-06	1.82109e-05	7.0511e-05	2.87625e-05	2.52508e-05	2.16183e-05	3.73686e-05	3.74997e-05	1.66412e-05	1.98197e-05	4.59782e-05	3.29271e-05	Chloroflexi	Chloroflexi_Subdivision_2	?	?	?	?	k__Bacteria,p__Chloroflexi,c__Chloroflexi_Subdivision_2,o__?,f__?,g__?,s__?
OTU_10119	0	0	0	0	0	3.95167e-05	0	0	0	0	2.34096e-05	0	0	0	0	3.39475e-05	0	0	0	0	0	0	7.90334e-06	1.76724e-05	4.68192e-06	1.04691e-05	0	0	3.95167e-06	1.24963e-05	5.73571e-06	1.23444e-05	2.34096e-06	7.40277e-06	7.34642e-06	1.55431e-05	Acidobacteria	Subgroup_6	?	?	?	?	k__Bacteria,p__Acidobacteria,c__Subgroup_6,o__?,f__?,g__?,s__?
OTU_10120	0.00010311	3.65807e-05	0.000117636	7.6411e-05	2.45432e-05	0.000158067	0.000221421	3.02174e-05	0.000107461	0	2.34096e-05	4.70467e-05	8.14416e-05	0	2.67633e-05	0.000101843	1.59409e-05	3.30865e-05	2.09938e-05	1.80661e-05	7.16562e-05	4.05463e-05	0.000103433	9.08035e-05	3.57322e-05	3.05223e-05	2.20218e-05	7.66181e-06	8.75447e-05	6.83793e-05	3.68591e-05	3.16444e-05	5.36942e-05	3.87711e-05	7.07096e-05	7.37583e-05	Proteobacteria	Gammaproteobacteria	Xanthomonadales	Xanthomonadales_Incertae_Sedis	Acidibacter	?	k__Bacteria,p__Proteobacteria,c__Gammaproteobacteria,o__Xanthomonadales,f__Xanthomonadales_Incertae_Sedis,g__Acidibacter,s__?
OTU_10121	0	0	0	0	0	9.87917e-05	0	0	0	0.000205236	0	0	0	0	0	0	0	0	0	0	0	0	6.08056e-05	9.13716e-05	0	0	0	0	3.04028e-05	6.88302e-05	0	0	0	0	3.04028e-05	6.88302e-05	Planctomycetes	Planctomycetacia	Planctomycetales	?	?	?	k__Bacteria,p__Planctomycetes,c__Planctomycetacia,o__Planctomycetales,f__?,g__?,s__?
OTU_10122	0.00010311	7.31614e-05	0.000117636	5.73082e-05	9.8173e-05	0.000395167	0.000344432	0.000423044	0.000698498	0.00259966	0	1.56822e-05	2.03604e-05	3.18685e-05	0	1.69738e-05	4.78228e-05	9.92596e-05	6.29813e-05	0	8.98778e-05	2.42623e-05	0.00089216	0.000964382	1.35822e-05	1.37268e-05	5.25159e-05	4.11276e-05	0.000491019	0.000769677	2.94949e-05	3.22677e-05	5.173e-05	4.4298e-05	0.000468784	0.000783063	Proteobacteria	Alphaproteobacteria	Rhizobiales	?	?	?	k__Bacteria,p__Proteobacteria,c__Alphaproteobacteria,o__Rhizobiales,f__?,g__?,s__?
OTU_10123	0	0	0	1.91027e-05	4.90865e-05	3.95167e-05	0	0	2.68653e-05	3.4206e-05	0	0	2.03604e-05	1.59343e-05	0	0	1.59409e-05	0	0	0	1.36378e-05	2.14735e-05	2.01176e-05	1.89062e-05	7.25893e-06	1.00621e-05	3.98524e-06	7.97047e-06	1.68777e-05	1.93769e-05	5.22356e-06	8.49643e-06	1.04484e-05	1.61629e-05	1.16529e-05	1.61575e-05	Proteobacteria	Deltaproteobacteria	Myxococcales	?	?	?	k__Bacteria,p__Proteobacteria,c__Deltaproteobacteria,o__Myxococcales,f__?,g__?,s__?
OTU_10124	0	0	3.9212e-05	0	2.45432e-05	7.90334e-05	0	0.000211522	0.000188057	3.4206e-05	4.68192e-05	1.56822e-05	4.07208e-05	0	0	0	0	0	0	5.41982e-05	1.27511e-05	1.82141e-05	0.000102564	9.34436e-05	2.06444e-05	2.21652e-05	1.35495e-05	2.70991e-05	5.76574e-05	7.9176e-05	1.5742e-05	2.24981e-05	1.66977e-05	1.95731e-05	5.67017e-05	8.04916e-05	Acidobacteria	Subgroup_6	?	?	?	?	k__Bacteria,p__Acidobacteria,c__Subgroup_6,o__?,f__?,g__?,s__?
OTU_10125	6.874e-05	0.000109742	3.9212e-05	1.91027e-05	2.45432e-05	0.000256858	0.000516648	0.000211522	0.000429845	0.000239442	4.68192e-05	0.00028228	0.000244325	0	0	0.000118816	3.18819e-05	6.61731e-05	2.09938e-05	7.22643e-05	5.2268e-05	3.74622e-05	0.000330863	0.000134527	0.000114685	0.000137664	4.78282e-05	2.52192e-05	0.000191566	0.000173859	8.83553e-05	9.92626e-05	8.34764e-05	0.000100642	0.000196445	0.000169645	Proteobacteria	Deltaproteobacteria	Myxococcales	Polyangiaceae	?	?	k__Bacteria,p__Proteobacteria,c__Deltaproteobacteria,o__Myxococcales,f__Polyangiaceae,g__?,s__?
OTU_10126	0	0	0	0	0	5.9275e-05	0	0	0	0	0	1.56822e-05	2.03604e-05	0	0	0	0	0	2.09938e-05	1.80661e-05	0	0	1.1855e-05	2.65086e-05	7.20852e-06	1.00083e-05	9.76496e-06	1.13388e-05	5.9275e-06	1.87444e-05	7.51024e-06	9.79547e-06	3.60426e-06	7.67804e-06	9.83348e-06	1.91882e-05	Actinobacteria	Thermoleophilia	Solirubrobacterales	FCPU744	?	?	k__Bacteria,p__Actinobacteria,c__Thermoleophilia,o__Solirubrobacterales,f__FCPU744,g__?,s__?
OTU_10127	0	3.65807e-05	0	0	0	5.9275e-05	7.38069e-05	0	2.68653e-05	6.84121e-05	0	0	0	0	0	1.69738e-05	1.59409e-05	6.61731e-05	4.19875e-05	5.41982e-05	7.31614e-06	1.63594e-05	4.56719e-05	3.13582e-05	0	0	4.45749e-05	2.14918e-05	2.6494e-05	3.10587e-05	1.95274e-05	2.54041e-05	3.65807e-06	1.15678e-05	4.23633e-05	2.59014e-05	Planctomycetes	Planctomycetacia	Planctomycetales	?	?	?	k__Bacteria,p__Planctomycetes,c__Planctomycetacia,o__Planctomycetales,f__?,g__?,s__?
OTU_10128	1.7185e-05	0	0	0	0	7.90334e-05	0	0	0	0.00017103	0	0	0	1.59343e-05	0	0	0	0	0	0	3.437e-06	7.68537e-06	5.00127e-05	7.58143e-05	3.18685e-06	7.12602e-06	0	0	2.67249e-05	5.64218e-05	1.59343e-06	5.03885e-06	3.31193e-06	6.98837e-06	2.50064e-05	5.70033e-05	Acidobacteria	Subgroup_6	?	?	?	?	k__Bacteria,p__Acidobacteria,c__Subgroup_6,o__?,f__?,g__?,s__?
OTU_10129	0	3.65807e-05	0	0	0	0.00011855	2.46023e-05	6.04348e-05	8.0596e-05	6.84121e-05	0	0	2.03604e-05	6.3737e-05	2.67633e-05	0	3.18819e-05	0	0	0	7.31614e-06	1.63594e-05	7.0519e-05	3.39963e-05	2.21721e-05	2.61496e-05	7.97047e-06	1.59409e-05	3.89176e-05	4.174e-05	1.42743e-05	2.15307e-05	1.47441e-05	2.20037e-05	3.84477e-05	4.17956e-05	Chloroflexi	Chloroflexi_Subdivision_2	?	?	?	?	k__Bacteria,p__Chloroflexi,c__Chloroflexi_Subdivision_2,o__?,f__?,g__?,s__?
OTU_10130	0	0	0	0	0	3.95167e-05	0	0	0	0	0	0	0	1.59343e-05	0	3.39475e-05	0	0	2.09938e-05	0	0	0	7.90334e-06	1.76724e-05	3.18685e-06	7.12602e-06	5.24844e-06	1.04969e-05	3.95167e-06	1.24963e-05	7.08755e-06	1.22236e-05	1.59343e-06	5.03885e-06	9.4458e-06	1.58553e-05	Actinobacteria	MB-A2-108	?	?	?	?	k__Bacteria,p__Actinobacteria,c__MB-A2-108,o__?,f__?,g__?,s__?
OTU_10131	0	0	0	0	0	3.95167e-05	2.46023e-05	0	0	0	0	0	0	0	0	0	0	0	0	0	0	0	1.28238e-05	1.83343e-05	0	0	0	0	6.4119e-06	1.39671e-05	0	0	0	0	6.4119e-06	1.39671e-05	Planctomycetes	Planctomycetacia	Planctomycetales	?	?	?	k__Bacteria,p__Planctomycetes,c__Planctomycetacia,o__Planctomycetales,f__?,g__?,s__?
OTU_10132	0	0	0	0	0	7.90334e-05	0	0	0	0	0	0	0	0	0	0	0	0	0	0	0	0	1.58067e-05	3.53448e-05	0	0	0	0	7.90334e-06	2.49925e-05	0	0	0	0	7.90334e-06	2.49925e-05	Ca._Parcubacteria	Candidatus_Magasanikbacteria	?	?	?	?	k__Bacteria,p__Ca._Parcubacteria,c__Candidatus_Magasanikbacteria,o__?,f__?,g__?,s__?
OTU_10136	0	0	1.9606e-05	0	0	5.9275e-05	0	0	0	0	7.02288e-05	0	2.03604e-05	0	0	0	3.18819e-05	0	0	1.80661e-05	3.9212e-06	8.76808e-06	1.1855e-05	2.65086e-05	1.81178e-05	3.04358e-05	1.2487e-05	1.54827e-05	7.8881e-06	1.90779e-05	1.40537e-05	2.28872e-05	1.10195e-05	2.24022e-05	1.09223e-05	2.01753e-05	Proteobacteria	Gammaproteobacteria	Xanthomonadales	Solimonadaceae	?	?	k__Bacteria,p__Proteobacteria,c__Gammaproteobacteria,o__Xanthomonadales,f__Solimonadaceae,g__?,s__?
OTU_10137	1.7185e-05	1.82904e-05	0	0	0	5.9275e-05	0	0	0	0	0	0	0	0	0	0	0	0	0	0	7.09507e-06	9.72319e-06	1.1855e-05	2.65086e-05	0	0	0	0	9.47504e-06	1.89901e-05	0	0	3.54754e-06	7.4834e-06	5.9275e-06	1.87444e-05	Acidobacteria	Blastocatellia_(Acidobacteria_group_4)	Blastocatellales	Blastocatellaceae	DS-100	?	k__Bacteria,p__Acidobacteria,c__Blastocatellia_(Acidobacteria_group_4),o__Blastocatellales,f__Blastocatellaceae,g__DS-100,s__?
OTU_10138	0	3.65807e-05	0	0	0	9.87917e-05	2.46023e-05	0	0	3.4206e-05	0	0	0	0	8.02898e-05	5.09213e-05	0	0	0	1.80661e-05	7.31614e-06	1.63594e-05	3.152e-05	4.05203e-05	1.6058e-05	3.59067e-05	4.51652e-06	9.03303e-06	1.94181e-05	3.18026e-05	1.49277e-05	2.81611e-05	1.16871e-05	2.67057e-05	2.26587e-05	3.21806e-05	Ca._Latescibacteria_(WS3)	?	?	?	?	?	k__Bacteria,p__Ca._Latescibacteria_(WS3),c__?,o__?,f__?,g__?,s__?
OTU_10139	3.437e-05	9.14518e-05	0.000333302	0.000439363	0.000368149	0.000375408	0.000492046	6.04348e-05	0.000564172	0.000752533	0	0	0	0	0	3.39475e-05	0	0	0	0.000144529	0.000253327	0.00017912	0.000448919	0.000256733	0	0	3.61321e-05	7.22643e-05	0.000351123	0.000232767	1.78476e-05	4.57718e-05	0.000126664	0.000179125	0.000242307	0.00028012	Acidobacteria	Solibacteres_(Acidobacteria_group_3)	Solibacterales	Solibacteraceae	Ca._Solibacter	?	k__Bacteria,p__Acidobacteria,c__Solibacteres_(Acidobacteria_group_3),o__Solibacterales,f__Solibacteraceae,g__Ca._Solibacter,s__?
OTU_1014	0.00013748	9.14518e-05	1.9606e-05	0	0.000147259	7.90334e-05	0	0	0	0	7.02288e-05	6.27289e-05	0.000162883	0.000175277	0	0	1.59409e-05	0	2.09938e-05	5.41982e-05	7.91595e-05	6.70873e-05	1.58067e-05	3.53448e-05	9.42235e-05	7.37047e-05	2.27832e-05	2.27742e-05	4.74831e-05	6.0584e-05	5.62251e-05	6.50979e-05	8.66915e-05	6.69159e-05	1.70166e-05	2.78546e-05	Chlorobi	Chlorobia	Chlorobiales	OPB56	?	?	k__Bacteria,p__Chlorobi,c__Chlorobia,o__Chlorobiales,f__OPB56,g__?,s__?
OTU_10140	0	3.65807e-05	0	0	0	5.9275e-05	2.46023e-05	3.02174e-05	5.37306e-05	0	0	0	6.10812e-05	1.59343e-05	0	5.09213e-05	3.18819e-05	9.92596e-05	2.09938e-05	5.41982e-05	7.31614e-06	1.63594e-05	3.35651e-05	2.3905e-05	1.54031e-05	2.64506e-05	5.15834e-05	3.4659e-05	2.04406e-05	2.37553e-05	3.3427e-05	3.27469e-05	1.13596e-05	2.11675e-05	4.2508e-05	2.72634e-05	Proteobacteria	Deltaproteobacteria	Myxococcales	?	?	?	k__Bacteria,p__Proteobacteria,c__Deltaproteobacteria,o__Myxococcales,f__?,g__?,s__?
OTU_10141	0.00017185	0.000347517	0.00019606	0.000515774	0.000368149	0.000335892	0.000172216	0.000453261	0.000617902	0.00051309	0.00103002	0.000470467	0.000386847	0.000621436	0.00104377	0.00013579	0.000302878	0.000363952	0.000356894	5.41982e-05	0.00031987	0.000140279	0.000418472	0.000171316	0.000710508	0.000309621	0.000269481	0.000146091	0.000369171	0.000156495	0.000476625	0.000334797	0.000515189	0.000306171	0.000330607	0.000174141	Proteobacteria	Betaproteobacteria	Nitrosomonadales	Nitrosomonadaceae	?	?	k__Bacteria,p__Proteobacteria,c__Betaproteobacteria,o__Nitrosomonadales,f__Nitrosomonadaceae,g__?,s__?
OTU_10143	8.5925e-05	1.82904e-05	0	1.91027e-05	4.90865e-05	0.00011855	2.46023e-05	0	0	0.000102618	0	0	0	0	0	0	0	0	0	0	3.44809e-05	3.37171e-05	4.91541e-05	5.72478e-05	0	0	0	0	4.18175e-05	4.49628e-05	0	0	1.72405e-05	2.89054e-05	2.4577e-05	4.61273e-05	Gemmatimonadetes	Gemmatimonadetes_(class)	Gemmatimonadales	Gemmatimonadaceae	?	?	k__Bacteria,p__Gemmatimonadetes,c__Gemmatimonadetes_(class),o__Gemmatimonadales,f__Gemmatimonadaceae,g__?,s__?
OTU_10144	0	0	1.9606e-05	0	0	3.95167e-05	0	0	0	0	0	0	2.03604e-05	1.59343e-05	0	0	0	0	0	0	3.9212e-06	8.76808e-06	7.90334e-06	1.76724e-05	7.25893e-06	1.00621e-05	0	0	5.91227e-06	1.33184e-05	3.62946e-06	7.72238e-06	5.59007e-06	9.06981e-06	3.95167e-06	1.24963e-05	Proteobacteria	Gammaproteobacteria	?	?	?	?	k__Bacteria,p__Proteobacteria,c__Gammaproteobacteria,o__?,f__?,g__?,s__?
OTU_10145	0	0	0	0	0	3.95167e-05	0	0	0	0	0	0	0	0	0	0	0	0	4.19875e-05	0	0	0	7.90334e-06	1.76724e-05	0	0	1.04969e-05	2.09938e-05	3.95167e-06	1.24963e-05	4.19875e-06	1.32776e-05	0	0	8.15042e-06	1.71925e-05	Proteobacteria	Alphaproteobacteria	?	?	?	?	k__Bacteria,p__Proteobacteria,c__Alphaproteobacteria,o__?,f__?,g__?,s__?
OTU_10146	0	0	1.9606e-05	0	2.45432e-05	9.87917e-05	0	3.02174e-05	2.68653e-05	0.000102618	0	1.56822e-05	0	0	0	0	0	0	0	0	8.82985e-06	1.22161e-05	5.16985e-05	4.6264e-05	3.13644e-06	7.0133e-06	0	0	3.02642e-05	3.90906e-05	1.56822e-06	4.95915e-06	5.98315e-06	9.85854e-06	2.58493e-05	4.11545e-05	Planctomycetes	Planctomycetacia	Planctomycetales	?	?	?	k__Bacteria,p__Planctomycetes,c__Planctomycetacia,o__Planctomycetales,f__?,g__?,s__?
OTU_10147	1.7185e-05	0	1.9606e-05	1.91027e-05	2.45432e-05	5.9275e-05	0	3.02174e-05	0	0	0	3.13644e-05	2.03604e-05	0	0	0	0	0	0	0	1.60874e-05	9.39393e-06	1.78985e-05	2.65746e-05	1.0345e-05	1.469e-05	0	0	1.69929e-05	1.8815e-05	5.17248e-06	1.12088e-05	1.32162e-05	1.20121e-05	8.94924e-06	2.00713e-05	Planctomycetes	Planctomycetacia	Planctomycetales	Planctomycetaceae	?	?	k__Bacteria,p__Planctomycetes,c__Planctomycetacia,o__Planctomycetales,f__Planctomycetaceae,g__?,s__?
OTU_10148	0	0	0	0	0	3.95167e-05	0	0	0	0	0	0	4.07208e-05	1.59343e-05	0	0	0	0	0	1.80661e-05	0	0	7.90334e-06	1.76724e-05	1.1331e-05	1.78194e-05	4.51652e-06	9.03303e-06	3.95167e-06	1.24963e-05	7.47211e-06	1.36632e-05	5.6655e-06	1.32962e-05	5.75827e-06	1.31503e-05	Actinobacteria	Thermoleophilia	Gaiellales	?	?	?	k__Bacteria,p__Actinobacteria,c__Thermoleophilia,o__Gaiellales,f__?,g__?,s__?
OTU_10149	0	1.82904e-05	0	0	0	3.95167e-05	0	0	0	0	0	0	0	0	0	0	0	0	0	0	3.65807e-06	8.1797e-06	7.90334e-06	1.76724e-05	0	0	0	0	5.7807e-06	1.31738e-05	0	0	1.82904e-06	5.78392e-06	3.95167e-06	1.24963e-05	Planctomycetes	Planctomycetacia	Planctomycetales	Planctomycetaceae	?	?	k__Bacteria,p__Planctomycetes,c__Planctomycetacia,o__Planctomycetales,f__Planctomycetaceae,g__?,s__?
OTU_10151	0	0	1.9606e-05	0	0	7.90334e-05	0	3.02174e-05	0	6.84121e-05	0	0	0	0	0	0	0	0	0	0	3.9212e-06	8.76808e-06	3.55326e-05	3.71711e-05	0	0	0	0	1.97269e-05	3.04275e-05	0	0	1.9606e-06	6.19997e-06	1.77663e-05	3.10612e-05	Planctomycetes	Planctomycetacia	Planctomycetales	?	?	?	k__Bacteria,p__Planctomycetes,c__Planctomycetacia,o__Planctomycetales,f__?,g__?,s__?
OTU_10152	1.7185e-05	3.65807e-05	3.9212e-05	0	2.45432e-05	9.87917e-05	0	0	2.68653e-05	0	0	3.13644e-05	2.03604e-05	1.59343e-05	0.000107053	1.69738e-05	6.37638e-05	3.30865e-05	0.000230931	7.22643e-05	2.35042e-05	1.58996e-05	2.51314e-05	4.2789e-05	3.49424e-05	4.18559e-05	0.000100012	8.88872e-05	2.43178e-05	3.04438e-05	5.91732e-05	6.83926e-05	2.92233e-05	3.0452e-05	5.42677e-05	7.07357e-05	Planctomycetes	vadinHA49	?	?	?	?	k__Bacteria,p__Planctomycetes,c__vadinHA49,o__?,f__?,g__?,s__?
OTU_10153	0	0	0	0	0	3.95167e-05	0	0	0	0	0	0	0	0	0	0	0	0	0	0	0	0	7.90334e-06	1.76724e-05	0	0	0	0	3.95167e-06	1.24963e-05	0	0	0	0	3.95167e-06	1.24963e-05	Chlamydiae	Chlamydiia	Chlamydiales	?	?	?	k__Bacteria,p__Chlamydiae,c__Chlamydiia,o__Chlamydiales,f__?,g__?,s__?
OTU_10154	0	0	0	0	0	0	0	0	0	0	0	0	0	0	0	0	0	0	0	0	0	0	0	0	0	0	0	0	0	0	0	0	0	0	0	0	Proteobacteria	Gammaproteobacteria	?	?	?	?	k__Bacteria,p__Proteobacteria,c__Gammaproteobacteria,o__?,f__?,g__?,s__?
OTU_10155	0	1.82904e-05	0	0	0	1.97583e-05	0	0	2.68653e-05	0	9.36384e-05	0	0	3.18685e-05	5.35265e-05	1.69738e-05	3.18819e-05	0	0	0	3.65807e-06	8.1797e-06	9.32473e-06	1.30133e-05	3.58067e-05	3.94913e-05	7.97047e-06	1.59409e-05	6.4914e-06	1.06734e-05	2.27889e-05	3.11984e-05	1.97324e-05	3.178e-05	9.54793e-06	1.29318e-05	Actinobacteria	Acidimicrobiia	Acidimicrobiales	?	?	?	k__Bacteria,p__Actinobacteria,c__Acidimicrobiia,o__Acidimicrobiales,f__?,g__?,s__?
OTU_10156	0	0	0	0	0	0	0	0	0	0	0	0	0	0	0	0	0	0	0	0	0	0	0	0	0	0	0	0	0	0	0	0	0	0	0	0	Chloroflexi	Ktedonobacteria	?	?	?	?	k__Bacteria,p__Chloroflexi,c__Ktedonobacteria,o__?,f__?,g__?,s__?
OTU_10157	0	0	0	0	0	1.97583e-05	0	0	0	0	0	0	0	0	0	1.69738e-05	0	0	4.19875e-05	0	0	0	3.95167e-06	8.8362e-06	0	0	1.04969e-05	2.09938e-05	1.97583e-06	6.24814e-06	5.89613e-06	1.37575e-05	0	0	7.87196e-06	1.42274e-05	Proteobacteria	Deltaproteobacteria	Oligoflexales	0319-6G20	?	?	k__Bacteria,p__Proteobacteria,c__Deltaproteobacteria,o__Oligoflexales,f__0319-6G20,g__?,s__?
OTU_10159	0	0	0	0	0	1.97583e-05	0	0	0	0	0	0	0	0	0	0	0	0	0	0	0	0	3.95167e-06	8.8362e-06	0	0	0	0	1.97583e-06	6.24814e-06	0	0	0	0	1.97583e-06	6.24814e-06	Ca._Omnitrophica_(OP3)	?	?	?	?	?	k__Bacteria,p__Ca._Omnitrophica_(OP3),c__?,o__?,f__?,g__?,s__?
OTU_1016	1.7185e-05	1.82904e-05	3.9212e-05	9.55137e-05	0	1.97583e-05	0.000147614	3.02174e-05	0.000107461	3.4206e-05	0.000304325	4.70467e-05	2.03604e-05	7.96713e-05	0.000107053	5.09213e-05	0	6.61731e-05	0	5.41982e-05	3.40402e-05	3.70696e-05	6.78514e-05	5.65514e-05	0.000111691	0.000112555	3.00928e-05	3.50904e-05	5.09458e-05	4.84732e-05	7.29749e-05	8.80059e-05	7.28657e-05	8.89729e-05	5.10549e-05	4.67315e-05	Chloroflexi	Anaerolineae	Anaerolineales	Anaerolineaceae	?	?	k__Bacteria,p__Chloroflexi,c__Anaerolineae,o__Anaerolineales,f__Anaerolineaceae,g__?,s__?
OTU_10160	0	0	0	0	0	0	0	0	0.000107461	0	0	0	2.03604e-05	0	0	0	0	0	0	0	0	0	2.14923e-05	4.80582e-05	4.07208e-06	9.10544e-06	0	0	1.07461e-05	3.39822e-05	2.03604e-06	6.43852e-06	2.03604e-06	6.43852e-06	1.07461e-05	3.39822e-05	Gemmatimonadetes	Gemmatimonadetes_(class)	Gemmatimonadales	Gemmatimonadaceae	?	?	k__Bacteria,p__Gemmatimonadetes,c__Gemmatimonadetes_(class),o__Gemmatimonadales,f__Gemmatimonadaceae,g__?,s__?
OTU_10161	0	1.82904e-05	0	0	0	0	0	0	2.68653e-05	0	0	0	0	0	0	0	0	0	0	0	3.65807e-06	8.1797e-06	5.37306e-06	1.20145e-05	0	0	0	0	4.51557e-06	9.73185e-06	0	0	1.82904e-06	5.78392e-06	2.68653e-06	8.49556e-06	Proteobacteria	Gammaproteobacteria	HTA4	?	?	?	k__Bacteria,p__Proteobacteria,c__Gammaproteobacteria,o__HTA4,f__?,g__?,s__?
OTU_10162	0	0	0	0	0	0	0	0	0	0	0	0	0	0	0	0	0	0	0	0	0	0	0	0	0	0	0	0	0	0	0	0	0	0	0	0	Chlamydiae	Chlamydiia	Chlamydiales	?	?	?	k__Bacteria,p__Chlamydiae,c__Chlamydiia,o__Chlamydiales,f__?,g__?,s__?
OTU_10164	0.000257775	0.000329227	0.000548968	0.000439363	0.000466322	0.000256858	0.0010333	9.06522e-05	8.0596e-05	0.000581503	0.000304325	0.00042342	0.000244325	0.000207145	0.000240869	0.000118816	0.000127528	0.000231606	0.000209938	0.000289057	0.000408331	0.000115141	0.000408581	0.000403684	0.000284017	8.54284e-05	0.000214532	6.69238e-05	0.000408456	0.000279856	0.000239703	8.79362e-05	0.000346174	0.000115881	0.000301985	0.000295567	Verrucomicrobia	OPB35_soil_group	?	?	?	?	k__Bacteria,p__Verrucomicrobia,c__OPB35_soil_group,o__?,f__?,g__?,s__?
OTU_10166	0	0	3.9212e-05	0	0	0	0	0	0	0	0	0	0	0	0	1.69738e-05	3.18819e-05	0	0	0	7.84241e-06	1.75362e-05	0	0	0	0	7.97047e-06	1.59409e-05	3.9212e-06	1.23999e-05	4.88557e-06	1.08826e-05	3.9212e-06	1.23999e-05	4.88557e-06	1.08826e-05	Bacteroidetes	Chitinophagia	Chitinophagales	Chitinophagaceae	Chitinophaga	?	k__Bacteria,p__Bacteroidetes,c__Chitinophagia,o__Chitinophagales,f__Chitinophagaceae,g__Chitinophaga,s__?
OTU_10168	0	0	0	0	0	0	0	0	0	0	0	0	0	0	0	0	0	0	0	0	0	0	0	0	0	0	0	0	0	0	0	0	0	0	0	0	Ca._Omnitrophica_(OP3)	?	?	?	?	?	k__Bacteria,p__Ca._Omnitrophica_(OP3),c__?,o__?,f__?,g__?,s__?
OTU_10169	0	0	0	0	0	0	0	0	0	0	0	0	0	0	0	0	0	0	0	0	0	0	0	0	0	0	0	0	0	0	0	0	0	0	0	0	Proteobacteria	Gammaproteobacteria	Legionellales	Coxiellaceae	?	?	k__Bacteria,p__Proteobacteria,c__Gammaproteobacteria,o__Legionellales,f__Coxiellaceae,g__?,s__?
OTU_1017	0.00051555	0.000384098	0.000666605	0.000878726	0.000564495	0.000296375	0.000910285	0.000423044	0.000725364	0.000444678	9.36384e-05	0.000297962	0.000671893	0.000493962	0.000214106	0.000237633	6.37638e-05	0.000264692	0.000125963	0.000270991	0.000601895	0.000185144	0.000559949	0.000250798	0.000354312	0.000229752	0.000181352	0.000103079	0.000580922	0.000208995	0.00027346	0.000185868	0.000478103	0.000236055	0.000376279	0.000263176	Planctomycetes	Planctomycetacia	Planctomycetales	Planctomycetaceae	Planctomyces	?	k__Bacteria,p__Planctomycetes,c__Planctomycetacia,o__Planctomycetales,f__Planctomycetaceae,g__Planctomyces,s__?
OTU_10170	0	0	0	0	0	0	2.46023e-05	0	0	0	0	0	0	0	0	0	0	0	0	0	0	0	4.92046e-06	1.10025e-05	0	0	0	0	2.46023e-06	7.77993e-06	0	0	0	0	2.46023e-06	7.77993e-06	Verrucomicrobia	Spartobacteria	Chthoniobacterales	DA101_soil_group	?	?	k__Bacteria,p__Verrucomicrobia,c__Spartobacteria,o__Chthoniobacterales,f__DA101_soil_group,g__?,s__?
OTU_10171	0	0	0	0	0	0	0	0	2.68653e-05	0	0	0	0	0	0	0	0	0	0	0	0	0	5.37306e-06	1.20145e-05	0	0	0	0	2.68653e-06	8.49556e-06	0	0	0	0	2.68653e-06	8.49556e-06	Proteobacteria	Alphaproteobacteria	Rickettsiales	?	?	?	k__Bacteria,p__Proteobacteria,c__Alphaproteobacteria,o__Rickettsiales,f__?,g__?,s__?
OTU_10172	1.7185e-05	0	0	0	2.45432e-05	3.95167e-05	0	0	0	0	0	0	0	0	0	0	0	0	0	0	8.34565e-06	1.17201e-05	7.90334e-06	1.76724e-05	0	0	0	0	8.12449e-06	1.4139e-05	0	0	4.17282e-06	8.96642e-06	3.95167e-06	1.24963e-05	Proteobacteria	Deltaproteobacteria	Bdellovibrionales	Bdellovibrionaceae	?	?	k__Bacteria,p__Proteobacteria,c__Deltaproteobacteria,o__Bdellovibrionales,f__Bdellovibrionaceae,g__?,s__?
OTU_10173	0	0	0	0	0	1.97583e-05	7.38069e-05	3.02174e-05	8.0596e-05	0	0	0	0	0	0	0	0	0	0	0	0	0	4.08757e-05	3.49733e-05	0	0	0	0	2.04379e-05	3.17448e-05	0	0	0	0	2.04379e-05	3.17448e-05	Bacteroidetes	?	?	?	?	?	k__Bacteria,p__Bacteroidetes,c__?,o__?,f__?,g__?,s__?
OTU_10174	0	0	0	0	0	0	0	0	0	0	0	0	0	0	0	0	0	0	0	0	0	0	0	0	0	0	0	0	0	0	0	0	0	0	0	0	Ca._Parcubacteria	Candidatus_Azambacteria	?	?	?	?	k__Bacteria,p__Ca._Parcubacteria,c__Candidatus_Azambacteria,o__?,f__?,g__?,s__?
OTU_10176	1.7185e-05	1.82904e-05	1.9606e-05	0	0	1.97583e-05	2.46023e-05	3.02174e-05	8.0596e-05	0	0	3.13644e-05	0	1.59343e-05	0	0	1.59409e-05	3.30865e-05	0	3.61321e-05	1.10163e-05	1.00929e-05	3.10348e-05	2.99528e-05	9.45974e-06	1.40552e-05	2.12899e-05	1.67464e-05	2.10255e-05	2.35655e-05	1.32458e-05	1.54109e-05	1.0238e-05	1.15649e-05	2.40334e-05	2.42276e-05	Proteobacteria	Alphaproteobacteria	Caulobacterales	Caulobacteraceae	Phenylobacterium	?	k__Bacteria,p__Proteobacteria,c__Alphaproteobacteria,o__Caulobacterales,f__Caulobacteraceae,g__Phenylobacterium,s__?
OTU_10177	3.437e-05	0	0	0	0	1.97583e-05	9.84092e-05	0	0.000107461	0	2.34096e-05	3.13644e-05	4.07208e-05	0	0	1.69738e-05	0	0	4.19875e-05	0	6.874e-06	1.53707e-05	4.51258e-05	5.34813e-05	1.9099e-05	1.84802e-05	1.04969e-05	2.09938e-05	2.59999e-05	4.22217e-05	1.54456e-05	1.78117e-05	1.29865e-05	1.72715e-05	2.8459e-05	4.15994e-05	Bacteroidetes	Cytophagia	Cytophagales	Cytophagaceae	?	?	k__Bacteria,p__Bacteroidetes,c__Cytophagia,o__Cytophagales,f__Cytophagaceae,g__?,s__?
OTU_10179	0	0	0	0	0	0	2.46023e-05	0	0	0	0	0	0	0	0	0	0	0	0	0	0	0	4.92046e-06	1.10025e-05	0	0	0	0	2.46023e-06	7.77993e-06	0	0	0	0	2.46023e-06	7.77993e-06	Proteobacteria	Deltaproteobacteria	Oligoflexales	0319-6G20	?	?	k__Bacteria,p__Proteobacteria,c__Deltaproteobacteria,o__Oligoflexales,f__0319-6G20,g__?,s__?
OTU_1018	0.00024059	0.000164613	0.000137242	0.000229233	0.000122716	0.0002371	0.000369034	0.000181304	0.000268653	0.000273648	0.000421373	0.000517513	0.000366487	0.000159343	0.00155227	0.000339475	0.000430406	0.000198519	0.000356894	0.000343255	0.000178879	5.34677e-05	0.000265948	6.8356e-05	0.000603397	0.000546392	0.000332269	9.70342e-05	0.000222414	7.38451e-05	0.000468553	0.00039501	0.000391138	0.000428972	0.000299829	8.05934e-05	Acidobacteria	Subgroup_6	?	?	?	?	k__Bacteria,p__Acidobacteria,c__Subgroup_6,o__?,f__?,g__?,s__?
OTU_10180	1.7185e-05	0	1.9606e-05	1.91027e-05	0	3.95167e-05	4.92046e-05	6.04348e-05	2.68653e-05	6.84121e-05	0	0	0	0	0	0	1.59409e-05	0	0	0	1.11788e-05	1.02447e-05	4.88867e-05	1.64882e-05	0	0	3.98524e-06	7.97047e-06	3.00327e-05	2.37159e-05	1.59409e-06	5.04097e-06	5.58938e-06	9.01988e-06	2.60374e-05	2.68982e-05	Spirochaetes	Spirochaetia	Leptospiriales	?	?	?	k__Bacteria,p__Spirochaetes,c__Spirochaetia,o__Leptospiriales,f__?,g__?,s__?
OTU_10181	0	0	0	0	0	0	0	0	0	3.4206e-05	0	0	0	0	0	0	0	0	0	0	0	0	6.84121e-06	1.52974e-05	0	0	0	0	3.4206e-06	1.08169e-05	0	0	0	0	3.4206e-06	1.08169e-05	Ca._Parcubacteria	Candidatus_Azambacteria	?	?	?	?	k__Bacteria,p__Ca._Parcubacteria,c__Candidatus_Azambacteria,o__?,f__?,g__?,s__?
OTU_10182	0	0	0	0	0	0	0	0	0	3.4206e-05	0	0	0	0	0	0	0	0	0	0	0	0	6.84121e-06	1.52974e-05	0	0	0	0	3.4206e-06	1.08169e-05	0	0	0	0	3.4206e-06	1.08169e-05	Acidobacteria	Subgroup_6	?	?	?	?	k__Bacteria,p__Acidobacteria,c__Subgroup_6,o__?,f__?,g__?,s__?
OTU_10187	0	0	0	0	0	0	0	0	0	0	0	0	0	0	0	1.69738e-05	0	0	0	1.80661e-05	0	0	0	0	0	0	4.51652e-06	9.03303e-06	0	0	3.50398e-06	7.39153e-06	0	0	3.50398e-06	7.39153e-06	Proteobacteria	Alphaproteobacteria	Rhodobacterales	Rhodobacteraceae	?	?	k__Bacteria,p__Proteobacteria,c__Alphaproteobacteria,o__Rhodobacterales,f__Rhodobacteraceae,g__?,s__?
OTU_10188	1.7185e-05	0	3.9212e-05	0	0	5.9275e-05	0	6.04348e-05	2.68653e-05	6.84121e-05	0	0	0	0	0	0	0	0	0	0	1.12794e-05	1.72973e-05	4.29974e-05	2.88269e-05	0	0	0	0	2.71384e-05	2.79599e-05	0	0	5.6397e-06	1.29737e-05	2.14987e-05	2.97133e-05	Chloroflexi	JG30-KF-CM66	?	?	?	?	k__Bacteria,p__Chloroflexi,c__JG30-KF-CM66,o__?,f__?,g__?,s__?
OTU_10189	0	0	0	0	0	0	0	0	0	0	0	0	0	0	0	0	0	0	0	0	0	0	0	0	0	0	0	0	0	0	0	0	0	0	0	0	Ca._Parcubacteria	?	?	?	?	?	k__Bacteria,p__Ca._Parcubacteria,c__?,o__?,f__?,g__?,s__?
OTU_1019	0	0	0	0	0	0	0	0	0	0	9.36384e-05	0	0	0	5.35265e-05	0	0	0	0	0	0	0	0	0	2.9433e-05	4.27251e-05	0	0	0	0	1.47165e-05	3.24337e-05	1.47165e-05	3.24337e-05	0	0	Proteobacteria	Deltaproteobacteria	Myxococcales	?	?	?	k__Bacteria,p__Proteobacteria,c__Deltaproteobacteria,o__Myxococcales,f__?,g__?,s__?
OTU_10191	0	0	0	0	0	0	0	0	0	0	0	0	0	0	0	0	0	0	0	0	0	0	0	0	0	0	0	0	0	0	0	0	0	0	0	0	Ca._Dependentiae_(TM6)	?	?	?	?	?	k__Bacteria,p__Ca._Dependentiae_(TM6),c__?,o__?,f__?,g__?,s__?
OTU_10193	0	0	0	0	0	0	0	0	0	0	0	0	0	0	0	0	0	0	0	0	0	0	0	0	0	0	0	0	0	0	0	0	0	0	0	0	Proteobacteria	Deltaproteobacteria	Oligoflexales	?	?	?	k__Bacteria,p__Proteobacteria,c__Deltaproteobacteria,o__Oligoflexales,f__?,g__?,s__?
OTU_10194	1.7185e-05	0	0	0	0	0	0	0	0	0	0	0	0	0	0	0	0	0	0	0	3.437e-06	7.68537e-06	0	0	0	0	0	0	1.7185e-06	5.43438e-06	0	0	1.7185e-06	5.43438e-06	0	0	Proteobacteria	Deltaproteobacteria	Syntrophobacterales	Syntrophaceae	?	?	k__Bacteria,p__Proteobacteria,c__Deltaproteobacteria,o__Syntrophobacterales,f__Syntrophaceae,g__?,s__?
OTU_10195	1.7185e-05	3.65807e-05	1.9606e-05	1.91027e-05	0	0	4.92046e-05	3.02174e-05	5.37306e-05	3.4206e-05	0	4.70467e-05	6.10812e-05	0	0	3.39475e-05	3.18819e-05	6.61731e-05	6.29813e-05	1.80661e-05	1.84949e-05	1.29661e-05	3.34717e-05	2.11508e-05	2.16256e-05	3.00249e-05	4.47756e-05	2.35863e-05	2.59833e-05	1.83263e-05	3.21178e-05	2.68112e-05	2.00602e-05	2.18656e-05	3.80409e-05	2.04422e-05	Ca._Hydrogenedentes_(NKB19)	?	?	?	?	?	k__Bacteria,p__Ca._Hydrogenedentes_(NKB19),c__?,o__?,f__?,g__?,s__?
OTU_10196	0	0	0	0	2.45432e-05	1.97583e-05	0	0	0	0	0	0	0	0	0	1.69738e-05	1.59409e-05	0	0	0	4.90865e-06	1.09761e-05	3.95167e-06	8.8362e-06	0	0	3.98524e-06	7.97047e-06	4.43016e-06	9.40744e-06	3.29147e-06	6.9433e-06	2.45432e-06	7.76125e-06	5.26731e-06	8.53209e-06	Planctomycetes	Planctomycetacia	Planctomycetales	Planctomycetaceae	Planctomyces	?	k__Bacteria,p__Planctomycetes,c__Planctomycetacia,o__Planctomycetales,f__Planctomycetaceae,g__Planctomyces,s__?
OTU_10197	0	0	0	0	0	0	0	0	0	0	0	0	0	0	0	1.69738e-05	0	0	0	0	0	0	0	0	0	0	0	0	0	0	1.69738e-06	5.36757e-06	0	0	1.69738e-06	5.36757e-06	Planctomycetes	Planctomycetacia	Planctomycetales	?	?	?	k__Bacteria,p__Planctomycetes,c__Planctomycetacia,o__Planctomycetales,f__?,g__?,s__?
OTU_10199	0	0	0	0	0	0	0	0	0	0	0	0	0	0	0	0	0	0	0	0	0	0	0	0	0	0	0	0	0	0	0	0	0	0	0	0	Ca._Parcubacteria	Candidatus_Azambacteria	?	?	?	?	k__Bacteria,p__Ca._Parcubacteria,c__Candidatus_Azambacteria,o__?,f__?,g__?,s__?
OTU_102	0.000223405	0.000896228	0.00019606	7.6411e-05	2.45432e-05	0.000335892	0.000664262	0.000423044	0.000564172	3.4206e-05	0.000117048	7.84111e-05	0.000203604	0	0.000508502	0.0062124	0.00223173	0.00674965	0.00390484	0.0020234	0.000283329	0.000352362	0.000404315	0.000242456	0.000181513	0.000196941	0.00372741	0.00218374	0.000343822	0.000292189	0.00220296	0.00258766	0.000232421	0.000274408	0.00231436	0.00249364	Planctomycetes	OM190	?	?	?	?	k__Bacteria,p__Planctomycetes,c__OM190,o__?,f__?,g__?,s__?
OTU_1020	0	3.65807e-05	0	3.82055e-05	0	0	0	0	0	3.4206e-05	7.02288e-05	0.000188187	0.000366487	7.96713e-05	0.000588792	8.48688e-05	0.000223173	0.000132346	0.000104969	0	1.49572e-05	2.04891e-05	6.84121e-06	1.52974e-05	0.000258673	0.000219729	0.000115122	9.18838e-05	1.08992e-05	1.7575e-05	0.000183872	0.000174844	0.000136815	0.000195305	5.79563e-05	7.68286e-05	Bacteroidetes	Chitinophagia	Chitinophagales	Chitinophagaceae	Dinghuibacter	?	k__Bacteria,p__Bacteroidetes,c__Chitinophagia,o__Chitinophagales,f__Chitinophagaceae,g__Dinghuibacter,s__?
OTU_10201	0	0	0	0	0	0	0	0	0	0	0	0	0	0	0	0	0	0	0	0	0	0	0	0	0	0	0	0	0	0	0	0	0	0	0	0	Proteobacteria	Deltaproteobacteria	SAR324_clade(Marine_group_B)	?	?	?	k__Bacteria,p__Proteobacteria,c__Deltaproteobacteria,o__SAR324_clade(Marine_group_B),f__?,g__?,s__?
OTU_10202	0	0	0	0	0	0	2.46023e-05	0	2.68653e-05	0	0	0	0	0	0	0	0	0	0	0	0	0	1.02935e-05	1.41177e-05	0	0	0	0	5.14676e-06	1.08634e-05	0	0	0	0	5.14676e-06	1.08634e-05	Proteobacteria	Deltaproteobacteria	Oligoflexales	?	?	?	k__Bacteria,p__Proteobacteria,c__Deltaproteobacteria,o__Oligoflexales,f__?,g__?,s__?
OTU_10203	0	0	0	0	0	0	2.46023e-05	0	2.68653e-05	0	0	0	0	3.18685e-05	0	1.69738e-05	0	0	6.29813e-05	0	0	0	1.02935e-05	1.41177e-05	6.3737e-06	1.4252e-05	1.57453e-05	3.14906e-05	5.14676e-06	1.08634e-05	1.11824e-05	2.11342e-05	3.18685e-06	1.00777e-05	1.31423e-05	2.06951e-05	Actinobacteria	Acidimicrobiia	Acidimicrobiales	?	?	?	k__Bacteria,p__Actinobacteria,c__Acidimicrobiia,o__Acidimicrobiales,f__?,g__?,s__?
OTU_10204	0	0	0	0	0	0	0	0	0	0	0	0	0	0	0	0	0	0	2.09938e-05	0	0	0	0	0	0	0	5.24844e-06	1.04969e-05	0	0	2.09938e-06	6.63881e-06	0	0	2.09938e-06	6.63881e-06	Ca._Microgenomates_(OP11)	Candidatus_Pacebacteria	?	?	?	?	k__Bacteria,p__Ca._Microgenomates_(OP11),c__Candidatus_Pacebacteria,o__?,f__?,g__?,s__?
OTU_10206	0	3.65807e-05	1.9606e-05	5.73082e-05	0	0	0	6.04348e-05	0	3.4206e-05	0	7.84111e-05	2.03604e-05	1.59343e-05	0	0.000101843	3.18819e-05	3.30865e-05	2.09938e-05	3.61321e-05	2.2699e-05	2.46503e-05	1.89282e-05	2.75275e-05	2.29412e-05	3.23468e-05	3.05236e-05	6.60018e-06	2.08136e-05	2.47143e-05	3.38643e-05	3.26228e-05	2.28201e-05	2.71129e-05	3.18578e-05	3.14512e-05	Verrucomicrobia	Opitutae	Opitutales	Opitutaceae	Opitutus	?	k__Bacteria,p__Verrucomicrobia,c__Opitutae,o__Opitutales,f__Opitutaceae,g__Opitutus,s__?
OTU_10207	0	0	0	0	0	0	0	0	0	0	0	0	0	0	0	0	0	0	0	0	0	0	0	0	0	0	0	0	0	0	0	0	0	0	0	0	Chlamydiae	Chlamydiia	Chlamydiales	Parachlamydiaceae	?	?	k__Bacteria,p__Chlamydiae,c__Chlamydiia,o__Chlamydiales,f__Parachlamydiaceae,g__?,s__?
OTU_10208	0	0	0	0	0	0	0	0	0	0	0	0	0	0	0	0	1.59409e-05	0	0	0	0	0	0	0	0	0	3.98524e-06	7.97047e-06	0	0	1.59409e-06	5.04097e-06	0	0	1.59409e-06	5.04097e-06	?	?	?	?	?	?	k__Bacteria,p__?,c__?,o__?,f__?,g__?,s__?
OTU_10209	0	0	0	0	0	0	0	0	0	0	0	0	0	0	0	0	0	0	0	0	0	0	0	0	0	0	0	0	0	0	0	0	0	0	0	0	Ca._Microgenomates_(OP11)	Candidatus_Levybacteria	?	?	?	?	k__Bacteria,p__Ca._Microgenomates_(OP11),c__Candidatus_Levybacteria,o__?,f__?,g__?,s__?
OTU_1021	0	0	0	1.91027e-05	0	3.95167e-05	0	0	0	0	0	0	4.07208e-05	0	0	8.48688e-05	4.78228e-05	0	0	0	3.82055e-06	8.54301e-06	7.90334e-06	1.76724e-05	8.14416e-06	1.82109e-05	1.19557e-05	2.39114e-05	5.86194e-06	1.32617e-05	1.73412e-05	3.00753e-05	5.98235e-06	1.36023e-05	1.72208e-05	2.99736e-05	Bacteroidetes	Sphingobacteriia	Sphingobacteriales	Sphingobacteriaceae	?	?	k__Bacteria,p__Bacteroidetes,c__Sphingobacteriia,o__Sphingobacteriales,f__Sphingobacteriaceae,g__?,s__?
OTU_10211	0	0	0	0	0	0	0	0	2.68653e-05	0	0	0	0	0	0	0	0	0	0	0	0	0	5.37306e-06	1.20145e-05	0	0	0	0	2.68653e-06	8.49556e-06	0	0	0	0	2.68653e-06	8.49556e-06	Ca._Peregrinibacteria	Candidatus_Peribacteria	?	?	?	?	k__Bacteria,p__Ca._Peregrinibacteria,c__Candidatus_Peribacteria,o__?,f__?,g__?,s__?
OTU_10212	0	0	0	0	0	0	0	0	0	0	2.34096e-05	0	0	0	2.67633e-05	0.000152764	0	9.92596e-05	2.09938e-05	7.22643e-05	0	0	0	0	1.00346e-05	1.37915e-05	4.81294e-05	4.5642e-05	0	0	3.95454e-05	5.21515e-05	5.01729e-06	1.06069e-05	3.45281e-05	5.47014e-05	Bacteroidetes	Sphingobacteriia	Sphingobacteriales	env.OPS_17	?	?	k__Bacteria,p__Bacteroidetes,c__Sphingobacteriia,o__Sphingobacteriales,f__env.OPS_17,g__?,s__?
OTU_10213	0	3.65807e-05	0	0	0	0	0	0	0	0	0	0	0	0	0	1.69738e-05	4.78228e-05	0	2.09938e-05	1.80661e-05	7.31614e-06	1.63594e-05	0	0	0	0	2.17207e-05	1.9723e-05	3.65807e-06	1.15678e-05	1.03856e-05	1.58592e-05	3.65807e-06	1.15678e-05	1.03856e-05	1.58592e-05	BRC1	?	?	?	?	?	k__Bacteria,p__BRC1,c__?,o__?,f__?,g__?,s__?
OTU_10214	1.7185e-05	0	3.9212e-05	1.91027e-05	4.90865e-05	1.97583e-05	4.92046e-05	6.04348e-05	0	0	0	3.13644e-05	4.07208e-05	4.78028e-05	0	0	0	3.30865e-05	2.09938e-05	1.80661e-05	2.49173e-05	1.9384e-05	2.58796e-05	2.79065e-05	2.39776e-05	2.26517e-05	1.80366e-05	1.36695e-05	2.53984e-05	2.26578e-05	1.92034e-05	1.85626e-05	2.44474e-05	1.98817e-05	2.01544e-05	2.17656e-05	Proteobacteria	Deltaproteobacteria	Desulfarculales	Desulfarculaceae	?	?	k__Bacteria,p__Proteobacteria,c__Deltaproteobacteria,o__Desulfarculales,f__Desulfarculaceae,g__?,s__?
OTU_10215	0	0	0	0	0	1.97583e-05	0	0	5.37306e-05	0	0	0	0	0	0	0	0	0	0	0	0	0	1.46978e-05	2.34374e-05	0	0	0	0	7.3489e-06	1.74398e-05	0	0	0	0	7.3489e-06	1.74398e-05	Planctomycetes	Planctomycetacia	Planctomycetales	?	?	?	k__Bacteria,p__Planctomycetes,c__Planctomycetacia,o__Planctomycetales,f__?,g__?,s__?
OTU_10216	0	3.65807e-05	1.9606e-05	0	0	0	4.92046e-05	3.02174e-05	2.68653e-05	0	4.68192e-05	3.13644e-05	0	0	2.67633e-05	0.000203685	0.000207232	9.92596e-05	0.000125963	3.61321e-05	1.12373e-05	1.65163e-05	2.12575e-05	2.11927e-05	2.09894e-05	2.05504e-05	0.000117147	7.08906e-05	1.62474e-05	1.86747e-05	7.77219e-05	7.81328e-05	1.61134e-05	1.83127e-05	7.78559e-05	7.8101e-05	Proteobacteria	Deltaproteobacteria	Myxococcales	Polyangiaceae	Sorangium	?	k__Bacteria,p__Proteobacteria,c__Deltaproteobacteria,o__Myxococcales,f__Polyangiaceae,g__Sorangium,s__?
OTU_10217	1.7185e-05	0	0	0	0	0	0	0	0	0	0	0	0	1.59343e-05	0	0	0	0	0	0	3.437e-06	7.68537e-06	0	0	3.18685e-06	7.12602e-06	0	0	1.7185e-06	5.43438e-06	1.59343e-06	5.03885e-06	3.31193e-06	6.98837e-06	0	0	Chloroflexi	?	?	?	?	?	k__Bacteria,p__Chloroflexi,c__?,o__?,f__?,g__?,s__?
OTU_10218	0	0	0	0	0	0	0	0	5.37306e-05	0	0	0	0	0	0	0	0	0	0	0	0	0	1.07461e-05	2.40291e-05	0	0	0	0	5.37306e-06	1.69911e-05	0	0	0	0	5.37306e-06	1.69911e-05	Bacteroidetes	Chitinophagia	Chitinophagales	?	?	?	k__Bacteria,p__Bacteroidetes,c__Chitinophagia,o__Chitinophagales,f__?,g__?,s__?
OTU_10219	0	0	0	0	0	0	0	0	0	0	0	0	0	0	0	0	0	0	0	0	0	0	0	0	0	0	0	0	0	0	0	0	0	0	0	0	Proteobacteria	Gammaproteobacteria	EC3	?	?	?	k__Bacteria,p__Proteobacteria,c__Gammaproteobacteria,o__EC3,f__?,g__?,s__?
OTU_1022	0	0	0	0	0	0	0	0	0	0	0	0	4.07208e-05	0	0	0	1.59409e-05	0	0	0	0	0	0	0	8.14416e-06	1.82109e-05	3.98524e-06	7.97047e-06	0	0	5.66617e-06	1.32968e-05	4.07208e-06	1.2877e-05	1.59409e-06	5.04097e-06	Bacteroidetes	Chitinophagia	Chitinophagales	Chitinophagaceae	Chitinophaga	?	k__Bacteria,p__Bacteroidetes,c__Chitinophagia,o__Chitinophagales,f__Chitinophagaceae,g__Chitinophaga,s__?
OTU_10221	0	0	0	0	0	0	0	0	0	0	0	0	0	0	0	0	0	0	0	0	0	0	0	0	0	0	0	0	0	0	0	0	0	0	0	0	Planctomycetes	Planctomycetacia	Planctomycetales	Planctomycetaceae	Pirellula	?	k__Bacteria,p__Planctomycetes,c__Planctomycetacia,o__Planctomycetales,f__Planctomycetaceae,g__Pirellula,s__?
OTU_10222	0	0	0	0	0	0	0	0	0	3.4206e-05	0	1.56822e-05	0	0	0	0	0	0	0	0	0	0	6.84121e-06	1.52974e-05	3.13644e-06	7.0133e-06	0	0	3.4206e-06	1.08169e-05	1.56822e-06	4.95915e-06	1.56822e-06	4.95915e-06	3.4206e-06	1.08169e-05	Actinobacteria	TakashiAC-B11	?	?	?	?	k__Bacteria,p__Actinobacteria,c__TakashiAC-B11,o__?,f__?,g__?,s__?
OTU_10223	0	0	0	0	0	1.97583e-05	4.92046e-05	0	0	0.000102618	0	0	0	0	0	0	0	0	0	0	0	0	3.43162e-05	4.31681e-05	0	0	0	0	1.71581e-05	3.39901e-05	0	0	0	0	1.71581e-05	3.39901e-05	Planctomycetes	Planctomycetacia	Planctomycetales	Planctomycetaceae	?	?	k__Bacteria,p__Planctomycetes,c__Planctomycetacia,o__Planctomycetales,f__Planctomycetaceae,g__?,s__?
OTU_10224	0	1.82904e-05	0	0	0	0	0	3.02174e-05	0	0	0	0	0	0	0	0	0	0	0	0	3.65807e-06	8.1797e-06	6.04348e-06	1.35136e-05	0	0	0	0	4.85078e-06	1.06057e-05	0	0	1.82904e-06	5.78392e-06	3.02174e-06	9.55559e-06	Chlamydiae	Chlamydiia	?	?	?	?	k__Bacteria,p__Chlamydiae,c__Chlamydiia,o__?,f__?,g__?,s__?
OTU_10225	1.7185e-05	0	0	0	0	0	2.46023e-05	0	2.68653e-05	0	0	3.13644e-05	2.03604e-05	0	0	3.39475e-05	0	0	2.09938e-05	0	3.437e-06	7.68537e-06	1.02935e-05	1.41177e-05	1.0345e-05	1.469e-05	5.24844e-06	1.04969e-05	6.86526e-06	1.13089e-05	1.06666e-05	1.43515e-05	6.89098e-06	1.16368e-05	1.06409e-05	1.40945e-05	Bacteroidetes	Chitinophagia	Chitinophagales	Chitinophagaceae	Chitinophaga	?	k__Bacteria,p__Bacteroidetes,c__Chitinophagia,o__Chitinophagales,f__Chitinophagaceae,g__Chitinophaga,s__?
OTU_10226	0	0	0	0	0	0	0	0	0	0	0	0	0	0	0	0	0	0	0	0	0	0	0	0	0	0	0	0	0	0	0	0	0	0	0	0	Ca._Dependentiae_(TM6)	?	?	?	?	?	k__Bacteria,p__Ca._Dependentiae_(TM6),c__?,o__?,f__?,g__?,s__?
OTU_10227	0	0	0	0	0	0	0	0	2.68653e-05	0	0	0	0	0	0	0	0	0	0	0	0	0	5.37306e-06	1.20145e-05	0	0	0	0	2.68653e-06	8.49556e-06	0	0	0	0	2.68653e-06	8.49556e-06	Ca._Microgenomates_(OP11)	Candidatus_Pacebacteria	?	?	?	?	k__Bacteria,p__Ca._Microgenomates_(OP11),c__Candidatus_Pacebacteria,o__?,f__?,g__?,s__?
OTU_10228	1.7185e-05	3.65807e-05	3.9212e-05	5.73082e-05	0	0	0	0	0	0	0	4.70467e-05	0	4.78028e-05	0	0	0	0	0	0	3.00572e-05	2.2012e-05	0	0	1.89699e-05	2.5977e-05	0	0	1.50286e-05	2.1594e-05	9.48494e-06	1.99968e-05	2.45135e-05	2.34394e-05	0	0	Verrucomicrobia	Spartobacteria	Chthoniobacterales	Chthoniobacteraceae	Chthoniobacter	?	k__Bacteria,p__Verrucomicrobia,c__Spartobacteria,o__Chthoniobacterales,f__Chthoniobacteraceae,g__Chthoniobacter,s__?
OTU_10229	0	0	0	0	0	0	0	0	0	0	0	0	0	0	0	0	0	0	0	0	0	0	0	0	0	0	0	0	0	0	0	0	0	0	0	0	Proteobacteria	Alphaproteobacteria	?	?	?	?	k__Bacteria,p__Proteobacteria,c__Alphaproteobacteria,o__?,f__?,g__?,s__?
OTU_1023	0	0.00149981	0.000470544	0.000305644	0.000589038	0	2.46023e-05	0	2.68653e-05	0	2.34096e-05	0.00028228	0.000142523	4.78028e-05	8.02898e-05	0.000254606	0.000223173	0.000727904	6.29813e-05	0.000270991	0.000573007	0.000563369	1.02935e-05	1.41177e-05	0.000115261	0.0001035	0.000321262	0.000285316	0.00029165	0.00047865	0.000211596	0.000206404	0.000344134	0.00045169	0.000159112	0.000228531	Proteobacteria	Deltaproteobacteria	Myxococcales	BIrii41	?	?	k__Bacteria,p__Proteobacteria,c__Deltaproteobacteria,o__Myxococcales,f__BIrii41,g__?,s__?
OTU_10230	1.7185e-05	0	1.9606e-05	0	0	0	4.92046e-05	6.04348e-05	2.68653e-05	0	0	0	4.07208e-05	3.18685e-05	0	0	0	0	0	0	7.3582e-06	1.01119e-05	2.73009e-05	2.7697e-05	1.45179e-05	2.01243e-05	0	0	1.73296e-05	2.22905e-05	7.25893e-06	1.54448e-05	1.0938e-05	1.54815e-05	1.36505e-05	2.3409e-05	Gemmatimonadetes	Gemmatimonadetes_(class)	Gemmatimonadales	Gemmatimonadaceae	?	?	k__Bacteria,p__Gemmatimonadetes,c__Gemmatimonadetes_(class),o__Gemmatimonadales,f__Gemmatimonadaceae,g__?,s__?
OTU_10231	0	0	0	0	0	0	0	0	0	0	0	0	0	0	0	0	0	0	0	0	0	0	0	0	0	0	0	0	0	0	0	0	0	0	0	0	Chlamydiae	Chlamydiia	Chlamydiales	cvE6	?	?	k__Bacteria,p__Chlamydiae,c__Chlamydiia,o__Chlamydiales,f__cvE6,g__?,s__?
OTU_10232	0	0	1.9606e-05	0	0	0	2.46023e-05	0	0	0	0	0	0	0	0	0	0	0	0	0	3.9212e-06	8.76808e-06	4.92046e-06	1.10025e-05	0	0	0	0	4.42083e-06	9.39404e-06	0	0	1.9606e-06	6.19997e-06	2.46023e-06	7.77993e-06	Ca._Peregrinibacteria	Candidatus_Peribacteria	?	?	?	?	k__Bacteria,p__Ca._Peregrinibacteria,c__Candidatus_Peribacteria,o__?,f__?,g__?,s__?
OTU_10233	0	0	0	0	0	1.97583e-05	0	0	0	0	0	0	0	0	0	0	0	0	0	0	0	0	3.95167e-06	8.8362e-06	0	0	0	0	1.97583e-06	6.24814e-06	0	0	0	0	1.97583e-06	6.24814e-06	Chloroflexi	Ktedonobacteria	JG30-KF-AS9	?	?	?	k__Bacteria,p__Chloroflexi,c__Ktedonobacteria,o__JG30-KF-AS9,f__?,g__?,s__?
OTU_10234	0.00010311	0	1.9606e-05	1.91027e-05	2.45432e-05	0	0	3.02174e-05	0	3.4206e-05	0	1.56822e-05	0	0	2.67633e-05	0	0	0	0	0	3.32724e-05	4.015e-05	1.28847e-05	1.76994e-05	8.4891e-06	1.22666e-05	0	0	2.30785e-05	3.11632e-05	4.24455e-06	9.32167e-06	2.08808e-05	3.0886e-05	6.44234e-06	1.36142e-05	Proteobacteria	Alphaproteobacteria	Caulobacterales	Caulobacteraceae	?	?	k__Bacteria,p__Proteobacteria,c__Alphaproteobacteria,o__Caulobacterales,f__Caulobacteraceae,g__?,s__?
OTU_10235	0	0	0	0	0	0	0	0	8.0596e-05	0	0	0	0	0	0	0	0	0	0	0	0	0	1.61192e-05	3.60436e-05	0	0	0	0	8.0596e-06	2.54867e-05	0	0	0	0	8.0596e-06	2.54867e-05	Acidobacteria	Acidobacteriia_(Acidobacteria_group_1)	Acidobacteriales	Acidobacteriaceae	?	?	k__Bacteria,p__Acidobacteria,c__Acidobacteriia_(Acidobacteria_group_1),o__Acidobacteriales,f__Acidobacteriaceae,g__?,s__?
OTU_10237	0	0	0	0	0	0	0	0	0	0	0	0	0	0	0	0	0	0	0	0	0	0	0	0	0	0	0	0	0	0	0	0	0	0	0	0	Proteobacteria	Deltaproteobacteria	Bdellovibrionales	Bdellovibrionaceae	?	?	k__Bacteria,p__Proteobacteria,c__Deltaproteobacteria,o__Bdellovibrionales,f__Bdellovibrionaceae,g__?,s__?
OTU_10238	0	0	0	0	0	0	0	0	0	0	0	0	0	0	0	0	0	0	0	0	0	0	0	0	0	0	0	0	0	0	0	0	0	0	0	0	Chlamydiae	Chlamydiia	Chlamydiales	?	?	?	k__Bacteria,p__Chlamydiae,c__Chlamydiia,o__Chlamydiales,f__?,g__?,s__?
OTU_10239	0	0	0	0	0	0	0	0	0	0	0	0	0	0	0	0	0	0	0	0	0	0	0	0	0	0	0	0	0	0	0	0	0	0	0	0	Ca._Parcubacteria	?	?	?	?	?	k__Bacteria,p__Ca._Parcubacteria,c__?,o__?,f__?,g__?,s__?
OTU_1024	0.00116858	0.000530421	0.00117636	0.000515774	0.00076084	0.00132381	0.000713467	0.00114826	0.000779094	0.00198395	0.000187277	0.000439102	0.000386847	0.000302751	0.000562029	0.000339475	0.00017535	0.000132346	0.000272919	0.000144529	0.000830395	0.000327059	0.00118972	0.000511354	0.000375601	0.000141145	0.000181286	6.3713e-05	0.00101006	0.000446789	0.000294263	0.000140651	0.000602998	0.000337417	0.00070132	0.000620344	Actinobacteria	Thermoleophilia	Solirubrobacterales	?	?	?	k__Bacteria,p__Actinobacteria,c__Thermoleophilia,o__Solirubrobacterales,f__?,g__?,s__?
OTU_10240	0	0	0	0	0	0	0	0	0	0	0	0	0	0	0	0	0	0	0	0	0	0	0	0	0	0	0	0	0	0	0	0	0	0	0	0	Ca._Parcubacteria	Candidatus_Nomurabacteria	?	?	?	?	k__Bacteria,p__Ca._Parcubacteria,c__Candidatus_Nomurabacteria,o__?,f__?,g__?,s__?
OTU_10241	0	0	0	0	0	0	2.46023e-05	0	2.68653e-05	0	0	0	0	0	0	0	0	0	0	0	0	0	1.02935e-05	1.41177e-05	0	0	0	0	5.14676e-06	1.08634e-05	0	0	0	0	5.14676e-06	1.08634e-05	Proteobacteria	Deltaproteobacteria	Myxococcales	Haliangiaceae	?	?	k__Bacteria,p__Proteobacteria,c__Deltaproteobacteria,o__Myxococcales,f__Haliangiaceae,g__?,s__?
OTU_10242	0	0	0	1.91027e-05	0	0	0	0	0	0	0	0	0	0	0	0	0	0	0	0	3.82055e-06	8.54301e-06	0	0	0	0	0	0	1.91027e-06	6.04082e-06	0	0	1.91027e-06	6.04082e-06	0	0	Proteobacteria	Alphaproteobacteria	Rickettsiales	SM2D12	?	?	k__Bacteria,p__Proteobacteria,c__Alphaproteobacteria,o__Rickettsiales,f__SM2D12,g__?,s__?
OTU_10243	0	1.82904e-05	0.000215666	0	4.90865e-05	3.95167e-05	2.46023e-05	9.06522e-05	0	0.000205236	0	0	0	0	0	0	0	0	0	0	5.66086e-05	9.11499e-05	7.20015e-05	8.15253e-05	0	0	0	0	6.4305e-05	8.19289e-05	0	0	2.83043e-05	6.76959e-05	3.60007e-05	6.62873e-05	Verrucomicrobia	OPB35_soil_group	?	?	?	?	k__Bacteria,p__Verrucomicrobia,c__OPB35_soil_group,o__?,f__?,g__?,s__?
OTU_10244	0	0	0	0	0	0	0	0	0	0	0	0	0	0	0	0	0	0	0	0	0	0	0	0	0	0	0	0	0	0	0	0	0	0	0	0	Ca._Parcubacteria	?	?	?	?	?	k__Bacteria,p__Ca._Parcubacteria,c__?,o__?,f__?,g__?,s__?
OTU_10245	0	0	0	1.91027e-05	0	0	0	0	0	0	0	0	0	0	0	0	0	0	0	0	3.82055e-06	8.54301e-06	0	0	0	0	0	0	1.91027e-06	6.04082e-06	0	0	1.91027e-06	6.04082e-06	0	0	Proteobacteria	Gammaproteobacteria	Legionellales	Coxiellaceae	?	?	k__Bacteria,p__Proteobacteria,c__Gammaproteobacteria,o__Legionellales,f__Coxiellaceae,g__?,s__?
OTU_10246	0	0	0	0	0	0	0	0	0.000107461	0	0	0	0	0	0	0	1.59409e-05	0	0	0	0	0	2.14923e-05	4.80582e-05	0	0	3.98524e-06	7.97047e-06	1.07461e-05	3.39822e-05	1.59409e-06	5.04097e-06	0	0	1.23402e-05	3.37955e-05	Acidobacteria	Blastocatellia_(Acidobacteria_group_4)	Blastocatellales	Blastocatellaceae	?	?	k__Bacteria,p__Acidobacteria,c__Blastocatellia_(Acidobacteria_group_4),o__Blastocatellales,f__Blastocatellaceae,g__?,s__?
OTU_1025	0.000910805	0.000128033	0.00019606	0.00229233	0.000196346	0.000177825	0.00063966	0	0.00107461	0.000444678	2.34096e-05	7.84111e-05	0.000162883	9.56055e-05	0	0	0	0	0	9.03303e-05	0.000744715	0.000922595	0.000467355	0.000418692	7.20619e-05	6.40372e-05	2.25826e-05	4.51652e-05	0.000606035	0.000691075	4.5064e-05	5.7946e-05	0.000408388	0.000711203	0.000242711	0.000367029	Actinobacteria	Actinobacteria_(class)	Frankiales	Acidothermaceae	Acidothermus	?	k__Bacteria,p__Actinobacteria,c__Actinobacteria_(class),o__Frankiales,f__Acidothermaceae,g__Acidothermus,s__?
OTU_10252	0	0	0	0	0	0	0	0	0	0	0	0	0	0	0	0	0	0	0	0	0	0	0	0	0	0	0	0	0	0	0	0	0	0	0	0	Verrucomicrobia	OPB35_soil_group	?	?	?	?	k__Bacteria,p__Verrucomicrobia,c__OPB35_soil_group,o__?,f__?,g__?,s__?
OTU_10253	0	0	0	0	0	0	0	0	0	0	0	0	0	0	0	0	0	0	0	0	0	0	0	0	0	0	0	0	0	0	0	0	0	0	0	0	Proteobacteria	Gammaproteobacteria	Pseudomonadales	Moraxellaceae	?	?	k__Bacteria,p__Proteobacteria,c__Gammaproteobacteria,o__Pseudomonadales,f__Moraxellaceae,g__?,s__?
OTU_10254	0	0	0	0	0	0	2.46023e-05	0	2.68653e-05	3.4206e-05	0	1.56822e-05	0	0	0	0	0	0	0	0	0	0	1.71347e-05	1.60396e-05	3.13644e-06	7.0133e-06	0	0	8.56737e-06	1.39963e-05	1.56822e-06	4.95915e-06	1.56822e-06	4.95915e-06	8.56737e-06	1.39963e-05	Ca._Dependentiae_(TM6)	?	?	?	?	?	k__Bacteria,p__Ca._Dependentiae_(TM6),c__?,o__?,f__?,g__?,s__?
OTU_10255	0	0	0	0	0	0	0	0	0	0	0	0	0	0	0	0	0	0	0	0	0	0	0	0	0	0	0	0	0	0	0	0	0	0	0	0	Thaumarchaeota	Ca._Allo-Thaumarchaeota	FHMa11_terrestrial_group_(Group_1.1c)	?	?	?	k__Archaea,p__Thaumarchaeota,c__Ca._Allo-Thaumarchaeota,o__FHMa11_terrestrial_group_(Group_1.1c),f__?,g__?,s__?
OTU_10256	0	0	0	1.91027e-05	2.45432e-05	1.97583e-05	0.000123011	0	0	0	0	0	0	0	0	0	0	0	0	0	8.7292e-06	1.21067e-05	2.8554e-05	5.3492e-05	0	0	0	0	1.86416e-05	3.80269e-05	0	0	4.3646e-06	9.29031e-06	1.4277e-05	3.87067e-05	Acidobacteria	Acidobacteriia_(Acidobacteria_group_1)	Acidobacteriales	Acidobacteriaceae	?	?	k__Bacteria,p__Acidobacteria,c__Acidobacteriia_(Acidobacteria_group_1),o__Acidobacteriales,f__Acidobacteriaceae,g__?,s__?
OTU_10257	0	0	0	0	0	0	0	0	0	0	0	0	0	0	0	0	0	0	0	0	0	0	0	0	0	0	0	0	0	0	0	0	0	0	0	0	Ca._Parcubacteria	Candidatus_Nomurabacteria	?	?	?	?	k__Bacteria,p__Ca._Parcubacteria,c__Candidatus_Nomurabacteria,o__?,f__?,g__?,s__?
OTU_10258	0	1.82904e-05	1.9606e-05	0	0	1.97583e-05	0	0	0	0	0	0	0	0	0	0	0	0	0	0	7.57928e-06	1.03888e-05	3.95167e-06	8.8362e-06	0	0	0	0	5.76547e-06	9.29109e-06	0	0	3.78964e-06	7.99527e-06	1.97583e-06	6.24814e-06	Verrucomicrobia	Spartobacteria	Chthoniobacterales	DA101_soil_group	?	?	k__Bacteria,p__Verrucomicrobia,c__Spartobacteria,o__Chthoniobacterales,f__DA101_soil_group,g__?,s__?
OTU_1026	0.00027496	0.000548711	0.000725423	1.91027e-05	0.000122716	0.000987917	0.000738069	0.000453261	5.37306e-05	0.0011288	0	0	0	0	0	0	0	0	0	0	0.000338182	0.000294326	0.000672355	0.000430969	0	0	0	0	0.000505269	0.000389961	0	0	0.000169091	0.000265085	0.000336178	0.000456203	Verrucomicrobia	OPB35_soil_group	?	?	?	?	k__Bacteria,p__Verrucomicrobia,c__OPB35_soil_group,o__?,f__?,g__?,s__?
OTU_10260	0	0	0	0	2.45432e-05	0	0	0	0	0	0	0	0	0	0	0	0	0	0	0	4.90865e-06	1.09761e-05	0	0	0	0	0	0	2.45432e-06	7.76125e-06	0	0	2.45432e-06	7.76125e-06	0	0	Proteobacteria	Betaproteobacteria	SC-I-84	?	?	?	k__Bacteria,p__Proteobacteria,c__Betaproteobacteria,o__SC-I-84,f__?,g__?,s__?
OTU_10261	0	0	0	1.91027e-05	0	0	0	0	0	0	0	0	0	0	2.67633e-05	0	0	0	0	0	3.82055e-06	8.54301e-06	0	0	5.35265e-06	1.19689e-05	0	0	1.91027e-06	6.04082e-06	2.67633e-06	8.46329e-06	4.5866e-06	9.83654e-06	0	0	Verrucomicrobia	Spartobacteria	Chthoniobacterales	DA101_soil_group	?	?	k__Bacteria,p__Verrucomicrobia,c__Spartobacteria,o__Chthoniobacterales,f__DA101_soil_group,g__?,s__?
OTU_10262	1.7185e-05	0	0	3.82055e-05	0	3.95167e-05	7.38069e-05	0.00012087	0.000134327	0.000102618	0	6.27289e-05	0	0	0	0	0	0	0	0	1.10781e-05	1.6892e-05	9.42276e-05	3.80737e-05	1.25458e-05	2.80532e-05	0	0	5.26528e-05	5.18806e-05	6.27289e-06	1.98366e-05	1.18119e-05	2.18446e-05	4.71138e-05	5.57729e-05	Proteobacteria	Alphaproteobacteria	Caulobacterales	Caulobacteraceae	?	?	k__Bacteria,p__Proteobacteria,c__Alphaproteobacteria,o__Caulobacterales,f__Caulobacteraceae,g__?,s__?
OTU_10263	1.7185e-05	0	1.9606e-05	0	0	0	0	0	0	0	0	0	0	0	0	0	0	0	0	0	7.3582e-06	1.01119e-05	0	0	0	0	0	0	3.6791e-06	7.77719e-06	0	0	3.6791e-06	7.77719e-06	0	0	Planctomycetes	Planctomycetacia	Planctomycetales	Planctomycetaceae	?	?	k__Bacteria,p__Planctomycetes,c__Planctomycetacia,o__Planctomycetales,f__Planctomycetaceae,g__?,s__?
OTU_10264	0.000429625	0.000219484	0.000431332	0.000324747	0.000294519	0.000928642	0.000664262	0.000634566	0.00045671	0.000478884	0.000374554	0.000439102	0.000386847	0.000876384	0.000508502	0.000339475	0.000207232	0.000165433	0.000419875	0.000523916	0.000339941	9.11036e-05	0.000632613	0.000189217	0.000517078	0.000207682	0.000329114	0.000171106	0.000486277	0.000208314	0.000424132	0.000196309	0.00042851	0.000177692	0.0004819	0.000225654	Chloroflexi	Chloroflexi_Subdivision_10	KD4-96	?	?	?	k__Bacteria,p__Chloroflexi,c__Chloroflexi_Subdivision_10,o__KD4-96,f__?,g__?,s__?
OTU_10265	0	0	0	0	0	0	0	0	0	0	0	0	0	0	0	0	0	0	0	0	0	0	0	0	0	0	0	0	0	0	0	0	0	0	0	0	Ca._Saccharibacteria_(TM7)	?	?	?	?	?	k__Bacteria,p__Ca._Saccharibacteria_(TM7),c__?,o__?,f__?,g__?,s__?
OTU_10266	0	0	0	0	0	0	0	0	0	0	0	0	0	0	0	0	0	0	0	0	0	0	0	0	0	0	0	0	0	0	0	0	0	0	0	0	Proteobacteria	Deltaproteobacteria	SAR324_clade(Marine_group_B)	?	?	?	k__Bacteria,p__Proteobacteria,c__Deltaproteobacteria,o__SAR324_clade(Marine_group_B),f__?,g__?,s__?
OTU_10267	0	1.82904e-05	0	0	0	0	0	0	5.37306e-05	0	0	1.56822e-05	0	0	5.35265e-05	0	0	0	2.09938e-05	0	3.65807e-06	8.1797e-06	1.07461e-05	2.40291e-05	1.38418e-05	2.32005e-05	5.24844e-06	1.04969e-05	7.2021e-06	1.73295e-05	9.02025e-06	1.74423e-05	8.74991e-06	1.72561e-05	7.47244e-06	1.75415e-05	Planctomycetes	Planctomycetacia	Planctomycetales	Planctomycetaceae	Pirellula	?	k__Bacteria,p__Planctomycetes,c__Planctomycetacia,o__Planctomycetales,f__Planctomycetaceae,g__Pirellula,s__?
OTU_10268	0	0	0	0	0	0	0	0	0	0	0	0	0	0	0	0	0	0	0	0	0	0	0	0	0	0	0	0	0	0	0	0	0	0	0	0	Proteobacteria	Deltaproteobacteria	Oligoflexales	?	?	?	k__Bacteria,p__Proteobacteria,c__Deltaproteobacteria,o__Oligoflexales,f__?,g__?,s__?
OTU_10269	0	1.82904e-05	1.9606e-05	1.91027e-05	2.45432e-05	0	4.92046e-05	9.06522e-05	2.68653e-05	0	0	0	2.03604e-05	0	0	0	0	0	0	1.80661e-05	1.63085e-05	9.43911e-06	3.33444e-05	3.80835e-05	4.07208e-06	9.10544e-06	4.51652e-06	9.03303e-06	2.48265e-05	2.76553e-05	3.84265e-06	8.11904e-06	1.01903e-05	1.08646e-05	1.84788e-05	3.03175e-05	Spirochaetes	Spirochaetia	Spirochaetales	Spirochaetaceae	Spirochaeta_2	?	k__Bacteria,p__Spirochaetes,c__Spirochaetia,o__Spirochaetales,f__Spirochaetaceae,g__Spirochaeta_2,s__?
OTU_1027	0.00020622	1.82904e-05	7.84241e-05	1.91027e-05	0	0	0	0	0	0	0.0014514	6.27289e-05	8.14416e-05	0.000270882	0.000187343	3.39475e-05	1.59409e-05	0	2.09938e-05	5.41982e-05	6.44074e-05	8.46093e-05	0	0	0.000410758	0.000587788	2.27832e-05	2.27742e-05	3.22037e-05	6.58329e-05	0.000217887	0.000441667	0.000237583	0.000435955	1.2508e-05	1.89157e-05	Proteobacteria	Betaproteobacteria	TRA3-20	?	?	?	k__Bacteria,p__Proteobacteria,c__Betaproteobacteria,o__TRA3-20,f__?,g__?,s__?
OTU_10271	0	1.82904e-05	0	0	4.90865e-05	0	0	3.02174e-05	2.68653e-05	0	0	0	2.03604e-05	0	0	0	0	0	0	0	1.34754e-05	2.14248e-05	1.14165e-05	1.56776e-05	4.07208e-06	9.10544e-06	0	0	1.2446e-05	1.77321e-05	2.03604e-06	6.43852e-06	8.77372e-06	1.62917e-05	5.70827e-06	1.206e-05	Bacteroidetes	Sphingobacteriia	Sphingobacteriales	env.OPS_17	?	?	k__Bacteria,p__Bacteroidetes,c__Sphingobacteriia,o__Sphingobacteriales,f__env.OPS_17,g__?,s__?
OTU_10272	0	0	0	0	0	0	0	0	0	0	0	0	0	0	0	0	0	0	0	0	0	0	0	0	0	0	0	0	0	0	0	0	0	0	0	0	Actinobacteria	Acidimicrobiia	Acidimicrobiales	Acidimicrobiales_Incertae_Sedis	Candidatus_Microthrix	?	k__Bacteria,p__Actinobacteria,c__Acidimicrobiia,o__Acidimicrobiales,f__Acidimicrobiales_Incertae_Sedis,g__Candidatus_Microthrix,s__?
OTU_10273	0	0	0	0	0	0	0	0	0	0	0	0	0	0	0	0	0	0	0	0	0	0	0	0	0	0	0	0	0	0	0	0	0	0	0	0	Ca._Woesearchaeota	Pacearchaeota	?	?	?	?	k__Archaea,p__Ca._Woesearchaeota,c__Pacearchaeota,o__?,f__?,g__?,s__?
OTU_10274	0	0	0	1.91027e-05	2.45432e-05	5.9275e-05	2.46023e-05	3.02174e-05	0	3.4206e-05	0	0	4.07208e-05	0	0	0	0	0	0	0	8.7292e-06	1.21067e-05	2.96602e-05	2.12328e-05	8.14416e-06	1.82109e-05	0	0	1.91947e-05	1.96776e-05	4.07208e-06	1.2877e-05	8.43668e-06	1.45819e-05	1.48301e-05	2.10888e-05	Verrucomicrobia	Verrucomicrobiae	Verrucomicrobiales	?	?	?	k__Bacteria,p__Verrucomicrobia,c__Verrucomicrobiae,o__Verrucomicrobiales,f__?,g__?,s__?
OTU_10275	0	0	0	0	0	0	0	0	0	0	0	0	0	0	0	0	0	0	0	0	0	0	0	0	0	0	0	0	0	0	0	0	0	0	0	0	Proteobacteria	Deltaproteobacteria	SAR324_clade(Marine_group_B)	?	?	?	k__Bacteria,p__Proteobacteria,c__Deltaproteobacteria,o__SAR324_clade(Marine_group_B),f__?,g__?,s__?
OTU_10277	0	0	0	0	0	0	0	0	0	0	0	0	0	0	0	0	0	0	0	0	0	0	0	0	0	0	0	0	0	0	0	0	0	0	0	0	Proteobacteria	Deltaproteobacteria	Oligoflexales	0319-6G20	?	?	k__Bacteria,p__Proteobacteria,c__Deltaproteobacteria,o__Oligoflexales,f__0319-6G20,g__?,s__?
OTU_10278	0	1.82904e-05	0	1.91027e-05	0	1.97583e-05	0	0.000181304	2.68653e-05	0	0	0	2.03604e-05	3.18685e-05	2.67633e-05	0.000305528	0.00066952	0.00152198	0.000146956	0.000180661	7.47862e-06	1.02446e-05	4.55856e-05	7.68004e-05	1.57984e-05	1.49872e-05	0.000629779	0.000640944	2.65321e-05	5.5421e-05	0.000290364	0.000479734	1.16385e-05	1.28725e-05	0.000305257	0.000473102	Proteobacteria	Gammaproteobacteria	Xanthomonadales	Xanthomonadales_Incertae_Sedis	Steroidobacter	?	k__Bacteria,p__Proteobacteria,c__Gammaproteobacteria,o__Xanthomonadales,f__Xanthomonadales_Incertae_Sedis,g__Steroidobacter,s__?
OTU_10279	0	0	0	0	0	0	0	0	8.0596e-05	3.4206e-05	0	0	0	0	0	0	0	0	0	0	0	0	2.29604e-05	3.54608e-05	0	0	0	0	1.14802e-05	2.65577e-05	0	0	0	0	1.14802e-05	2.65577e-05	Bacteroidetes	Chitinophagia	Chitinophagales	?	?	?	k__Bacteria,p__Bacteroidetes,c__Chitinophagia,o__Chitinophagales,f__?,g__?,s__?
OTU_1028	0.00027496	3.65807e-05	3.9212e-05	0.000362952	0.000392692	0.000177825	0.000196818	3.02174e-05	0.000134327	0.000136824	0.000959794	0.000329327	4.07208e-05	0.000286817	2.67633e-05	0.000186711	0.000127528	9.92596e-05	0.000146956	3.61321e-05	0.000221279	0.000172914	0.000135202	6.44951e-05	0.000328684	0.000378857	0.000102469	4.83664e-05	0.000178241	0.000131131	0.000224001	0.000278171	0.000274982	0.000283347	0.00012726	5.7701e-05	Proteobacteria	Betaproteobacteria	Nitrosomonadales	Nitrosomonadaceae	?	?	k__Bacteria,p__Proteobacteria,c__Betaproteobacteria,o__Nitrosomonadales,f__Nitrosomonadaceae,g__?,s__?
OTU_10280	0	0	1.9606e-05	0	0	0	0	0	0	0	0	0	0	0	0	0	0	0	0	0	3.9212e-06	8.76808e-06	0	0	0	0	0	0	1.9606e-06	6.19997e-06	0	0	1.9606e-06	6.19997e-06	0	0	Proteobacteria	Alphaproteobacteria	Rhodospirillales	?	?	?	k__Bacteria,p__Proteobacteria,c__Alphaproteobacteria,o__Rhodospirillales,f__?,g__?,s__?
OTU_10281	3.437e-05	0	5.8818e-05	3.82055e-05	0	0	2.46023e-05	6.04348e-05	0	0	0	1.56822e-05	2.03604e-05	0	2.67633e-05	0	1.59409e-05	3.30865e-05	2.09938e-05	3.61321e-05	2.62787e-05	2.57277e-05	1.70074e-05	2.65112e-05	1.25612e-05	1.21226e-05	2.65383e-05	9.62578e-06	2.16431e-05	2.51085e-05	1.68959e-05	1.34045e-05	1.94199e-05	2.02921e-05	1.91191e-05	2.02686e-05	Proteobacteria	Alphaproteobacteria	Sphingomonadales	Sphingomonadaceae	Sphingomonas	?	k__Bacteria,p__Proteobacteria,c__Alphaproteobacteria,o__Sphingomonadales,f__Sphingomonadaceae,g__Sphingomonas,s__?
OTU_10284	0.00041244	0.000548711	0.000470544	0.000305644	0.000589038	0.000513717	0.000393637	0.000483479	0.000564172	0.00017103	0.000280915	0.000329327	0.000122162	7.96713e-05	8.02898e-05	0.00013579	4.78228e-05	0.000132346	6.29813e-05	9.03303e-05	0.000465275	0.00011245	0.000425207	0.000155035	0.000178473	0.000118135	8.33702e-05	3.70873e-05	0.000445241	0.000129416	0.000136164	9.431e-05	0.000321874	0.000186203	0.00025953	0.000204655	Actinobacteria	Thermoleophilia	Gaiellales	?	?	?	k__Bacteria,p__Actinobacteria,c__Thermoleophilia,o__Gaiellales,f__?,g__?,s__?
OTU_10286	0	0	0	0	0	1.97583e-05	0	0	2.68653e-05	0	0	0	0	0	0	0	0	0	0	0	0	0	9.32473e-06	1.30133e-05	0	0	0	0	4.66237e-06	9.97085e-06	0	0	0	0	4.66237e-06	9.97085e-06	Chloroflexi	Ktedonobacteria	?	?	?	?	k__Bacteria,p__Chloroflexi,c__Ktedonobacteria,o__?,f__?,g__?,s__?
OTU_10287	3.437e-05	3.65807e-05	0.000137242	9.55137e-05	0.000319062	0	7.38069e-05	6.04348e-05	0.000161192	0	0	0	0	1.59343e-05	0	0	0	0	0	0	0.000124554	0.000116951	5.90867e-05	6.63823e-05	3.18685e-06	7.12602e-06	0	0	9.18202e-05	9.60622e-05	1.59343e-06	5.03885e-06	6.38703e-05	0.000100961	2.95434e-05	5.41136e-05	Acidobacteria	Acidobacteriia_(Acidobacteria_group_1)	Acidobacteriales	Acidobacteriaceae	Candidatus_Koribacter	?	k__Bacteria,p__Acidobacteria,c__Acidobacteriia_(Acidobacteria_group_1),o__Acidobacteriales,f__Acidobacteriaceae,g__Candidatus_Koribacter,s__?
OTU_10288	1.7185e-05	1.82904e-05	1.9606e-05	1.91027e-05	0	0	0	0	0	0	0	0	0	0	0	0	0	0	0	0	1.48368e-05	8.34439e-06	0	0	0	0	0	0	7.41841e-06	9.59655e-06	0	0	7.41841e-06	9.59655e-06	0	0	Proteobacteria	Gammaproteobacteria	Xanthomonadales	?	?	?	k__Bacteria,p__Proteobacteria,c__Gammaproteobacteria,o__Xanthomonadales,f__?,g__?,s__?
OTU_10289	0.000292145	0.000347517	0.00029409	5.73082e-05	0.000564495	0.000434683	0.00031983	0.000846088	0.000295519	0.000786739	4.68192e-05	7.84111e-05	0.000142523	6.3737e-05	0	1.69738e-05	3.18819e-05	3.30865e-05	0	7.22643e-05	0.000311111	0.000180689	0.000536572	0.000261653	6.6298e-05	5.1813e-05	3.43082e-05	2.95809e-05	0.000423841	0.000243019	4.85697e-05	4.31364e-05	0.000188705	0.000179866	0.000283706	0.000319048	Acidobacteria	Acidobacteria_group_2	?	?	?	?	k__Bacteria,p__Acidobacteria,c__Acidobacteria_group_2,o__?,f__?,g__?,s__?
OTU_1029	0.0003437	0.000146323	0.000117636	5.73082e-05	7.36297e-05	9.87917e-05	0.000147614	0.000271957	0.000214923	0.00017103	0.000866155	0.000219551	0.000549731	0.000366488	0.000588792	0.000203685	0.000478228	0.000264692	0.000356894	0.000379387	0.000147719	0.000115086	0.000180863	6.5947e-05	0.000518143	0.00024457	0.000369801	8.76791e-05	0.000164291	9.01364e-05	0.00042736	0.000201883	0.000332931	0.00026568	0.00025872	0.000116977	Planctomycetes	Planctomycetacia	Planctomycetales	Planctomycetaceae	Planctomyces	?	k__Bacteria,p__Planctomycetes,c__Planctomycetacia,o__Planctomycetales,f__Planctomycetaceae,g__Planctomyces,s__?
OTU_10290	1.7185e-05	0	0	1.91027e-05	0	0	2.46023e-05	0	0	0	2.34096e-05	0	0	0	0	0	0	0	0	0	7.25755e-06	9.96091e-06	4.92046e-06	1.10025e-05	4.68192e-06	1.04691e-05	0	0	6.089e-06	9.9708e-06	2.34096e-06	7.40277e-06	5.96974e-06	9.72895e-06	2.46023e-06	7.77993e-06	Proteobacteria	Alphaproteobacteria	Caulobacterales	Hyphomonadaceae	Woodsholea	?	k__Bacteria,p__Proteobacteria,c__Alphaproteobacteria,o__Caulobacterales,f__Hyphomonadaceae,g__Woodsholea,s__?
OTU_10291	0	0	0	0	0	0	0.000196818	0	2.68653e-05	0.000205236	0	4.70467e-05	2.03604e-05	0	0	1.69738e-05	0	0	0	0	0	0	8.5784e-05	0.000105814	1.34814e-05	2.07316e-05	0	0	4.2892e-05	8.3788e-05	8.43808e-06	1.5649e-05	6.74071e-06	1.55405e-05	4.45894e-05	8.29907e-05	Acidobacteria	Solibacteres_(Acidobacteria_group_3)	Solibacterales	Bryobacteraceae	Bryobacter	?	k__Bacteria,p__Acidobacteria,c__Solibacteres_(Acidobacteria_group_3),o__Solibacterales,f__Bryobacteraceae,g__Bryobacter,s__?
OTU_10292	0	0	0	0	0	0	9.84092e-05	0	0.000134327	0	0	0	0	0	0	1.69738e-05	0	0	2.09938e-05	1.80661e-05	0	0	4.65472e-05	6.499e-05	0	0	9.76496e-06	1.13388e-05	2.32736e-05	4.979e-05	5.60336e-06	9.07532e-06	0	0	2.88769e-05	4.76614e-05	Bacteroidetes	Sphingobacteriia	Sphingobacteriales	env.OPS_17	?	?	k__Bacteria,p__Bacteroidetes,c__Sphingobacteriia,o__Sphingobacteriales,f__env.OPS_17,g__?,s__?
OTU_10293	1.7185e-05	0	5.8818e-05	0	2.45432e-05	7.90334e-05	0	0	2.68653e-05	0	0	0	0	0	0	1.69738e-05	0	0	2.09938e-05	0	2.01093e-05	2.41627e-05	2.11797e-05	3.43697e-05	0	0	5.24844e-06	1.04969e-05	2.06445e-05	2.80145e-05	3.79675e-06	8.06015e-06	1.00546e-05	1.92824e-05	1.43866e-05	2.50047e-05	Planctomycetes	vadinHA49	?	?	?	?	k__Bacteria,p__Planctomycetes,c__vadinHA49,o__?,f__?,g__?,s__?
OTU_10294	0	0	0	0	0	0	0	0	0	0	0	0	0	0	0	0	0	0	0	0	0	0	0	0	0	0	0	0	0	0	0	0	0	0	0	0	Proteobacteria	Gammaproteobacteria	Legionellales	Coxiellaceae	Aquicella	?	k__Bacteria,p__Proteobacteria,c__Gammaproteobacteria,o__Legionellales,f__Coxiellaceae,g__Aquicella,s__?
OTU_10295	0	0	0	0	0	0	0	0	0	0	0	0	0	0	0	0	0	0	0	0	0	0	0	0	0	0	0	0	0	0	0	0	0	0	0	0	Proteobacteria	Gammaproteobacteria	Legionellales	Coxiellaceae	Coxiella	?	k__Bacteria,p__Proteobacteria,c__Gammaproteobacteria,o__Legionellales,f__Coxiellaceae,g__Coxiella,s__?
OTU_10296	0	7.31614e-05	1.9606e-05	0.000114616	9.8173e-05	0	0	3.02174e-05	0	0	0	0.000109776	2.03604e-05	4.78028e-05	0	0	0	0	0	0	6.11114e-05	4.95955e-05	6.04348e-06	1.35136e-05	3.55877e-05	4.58745e-05	0	0	3.35774e-05	4.49079e-05	1.77939e-05	3.58765e-05	4.83496e-05	4.70052e-05	3.02174e-06	9.55559e-06	Planctomycetes	Planctomycetacia	Planctomycetales	Planctomycetaceae	?	?	k__Bacteria,p__Planctomycetes,c__Planctomycetacia,o__Planctomycetales,f__Planctomycetaceae,g__?,s__?
OTU_10298	0	0	0	0	0	0	9.84092e-05	0	2.68653e-05	0	0	0	0	0	0	0	0	3.30865e-05	0	0	0	0	2.50549e-05	4.26244e-05	0	0	8.27163e-06	1.65433e-05	1.25275e-05	3.13347e-05	3.30865e-06	1.04629e-05	0	0	1.58361e-05	3.16105e-05	Planctomycetes	Planctomycetacia	Planctomycetales	?	?	?	k__Bacteria,p__Planctomycetes,c__Planctomycetacia,o__Planctomycetales,f__?,g__?,s__?
OTU_10299	0	0	0	0	0	0	0	0	2.68653e-05	0	0	0	0	0	0	0	0	0	0	0	0	0	5.37306e-06	1.20145e-05	0	0	0	0	2.68653e-06	8.49556e-06	0	0	0	0	2.68653e-06	8.49556e-06	Ca._Peregrinibacteria	Candidatus_Peribacteria	?	?	?	?	k__Bacteria,p__Ca._Peregrinibacteria,c__Candidatus_Peribacteria,o__?,f__?,g__?,s__?
OTU_103	0	1.82904e-05	0.000176454	5.73082e-05	0	0.00035565	0.000246023	0.000725218	0.00040298	6.84121e-05	0.00107684	3.13644e-05	2.03604e-05	4.78028e-05	5.35265e-05	0.0013579	0.00108398	0.00367261	0.000251925	0.000162595	5.04105e-05	7.42441e-05	0.000359657	0.000241487	0.000245979	0.000464653	0.00129278	0.0016399	0.000205034	0.000234378	0.000775891	0.00114227	0.000148195	0.000330198	0.000832729	0.00108231	Proteobacteria	Betaproteobacteria	Rhodocyclales	Rhodocyclaceae	?	?	k__Bacteria,p__Proteobacteria,c__Betaproteobacteria,o__Rhodocyclales,f__Rhodocyclaceae,g__?,s__?
OTU_1030	0	1.82904e-05	1.9606e-05	0	2.45432e-05	0	0	0	0	0	2.34096e-05	0	0	0	0	0	0	0	0	0	1.24879e-05	1.16357e-05	0	0	4.68192e-06	1.04691e-05	0	0	6.24396e-06	1.01731e-05	2.34096e-06	7.40277e-06	8.58492e-06	1.12166e-05	0	0	Proteobacteria	Gammaproteobacteria	Legionellales	Coxiellaceae	Aquicella	?	k__Bacteria,p__Proteobacteria,c__Gammaproteobacteria,o__Legionellales,f__Coxiellaceae,g__Aquicella,s__?
OTU_10301	0	0	0	0	0	0	0	0	0	0	0	0	0	0	0	0	0	0	0	0	0	0	0	0	0	0	0	0	0	0	0	0	0	0	0	0	Cyanobacteria	ML635J-21	?	?	?	?	k__Bacteria,p__Cyanobacteria,c__ML635J-21,o__?,f__?,g__?,s__?
OTU_10302	0	0	0	0	0	0	0	0	0	0	0	0	0	0	0	0	0	0	0	0	0	0	0	0	0	0	0	0	0	0	0	0	0	0	0	0	?	?	?	?	?	?	k__Bacteria,p__?,c__?,o__?,f__?,g__?,s__?
OTU_10303	0	0	0	0	0	0	0	3.02174e-05	2.68653e-05	3.4206e-05	0	0	0	0	0	0	1.59409e-05	0	2.09938e-05	0	0	0	1.82578e-05	1.68683e-05	0	0	9.23368e-06	1.08598e-05	9.12888e-06	1.48006e-05	3.69347e-06	7.87707e-06	0	0	1.28223e-05	1.4359e-05	Acidobacteria	Subgroup_6	?	?	?	?	k__Bacteria,p__Acidobacteria,c__Subgroup_6,o__?,f__?,g__?,s__?
OTU_10304	0	0	0	0	0	3.95167e-05	0	0	0	0	0	0	0	3.18685e-05	0	0	0	3.30865e-05	0	0	0	0	7.90334e-06	1.76724e-05	6.3737e-06	1.4252e-05	8.27163e-06	1.65433e-05	3.95167e-06	1.24963e-05	6.4955e-06	1.36967e-05	3.18685e-06	1.00777e-05	7.26032e-06	1.5381e-05	Planctomycetes	Planctomycetacia	Planctomycetales	?	?	?	k__Bacteria,p__Planctomycetes,c__Planctomycetacia,o__Planctomycetales,f__?,g__?,s__?
OTU_10305	0.00010311	0.000164613	0.000215666	1.91027e-05	0.000196346	9.87917e-05	2.46023e-05	9.06522e-05	8.0596e-05	0.000102618	9.36384e-05	0.00028228	4.07208e-05	0.000302751	0.000133816	0.000152764	0.000143469	9.92596e-05	2.09938e-05	0.000162595	0.000139768	7.98167e-05	7.94521e-05	3.18038e-05	0.000170641	0.000116277	0.000106579	6.29206e-05	0.00010961	6.55097e-05	0.000143229	9.13959e-05	0.000155204	9.54212e-05	9.76341e-05	4.823e-05	Verrucomicrobia	Spartobacteria	Chthoniobacterales	Chthoniobacteraceae	?	?	k__Bacteria,p__Verrucomicrobia,c__Spartobacteria,o__Chthoniobacterales,f__Chthoniobacteraceae,g__?,s__?
OTU_10306	0	0	1.9606e-05	0	0	0	0	0	0	0	0	0	0	0	0	0	0	0	0	0	3.9212e-06	8.76808e-06	0	0	0	0	0	0	1.9606e-06	6.19997e-06	0	0	1.9606e-06	6.19997e-06	0	0	Armatimonadetes	?	?	?	?	?	k__Bacteria,p__Armatimonadetes,c__?,o__?,f__?,g__?,s__?
OTU_10308	1.7185e-05	1.82904e-05	0	0	2.45432e-05	0	0	0	0	0	0	0	0	0	0	0	1.59409e-05	0	0	0	1.20037e-05	1.13113e-05	0	0	0	0	3.98524e-06	7.97047e-06	6.00186e-06	9.84327e-06	1.59409e-06	5.04097e-06	6.00186e-06	9.84327e-06	1.59409e-06	5.04097e-06	Acidobacteria	Acidobacteria_group_5	?	?	?	?	k__Bacteria,p__Acidobacteria,c__Acidobacteria_group_5,o__?,f__?,g__?,s__?
OTU_10309	0	0	0	3.82055e-05	4.90865e-05	0	7.38069e-05	0	8.0596e-05	0	0	0	0	0	0	0	0	0	0	0	1.74584e-05	2.42134e-05	3.08806e-05	4.2353e-05	0	0	0	0	2.41695e-05	3.32844e-05	0	0	8.7292e-06	1.85806e-05	1.54403e-05	3.25903e-05	Proteobacteria	Deltaproteobacteria	Myxococcales	Phaselicystidaceae	?	?	k__Bacteria,p__Proteobacteria,c__Deltaproteobacteria,o__Myxococcales,f__Phaselicystidaceae,g__?,s__?
OTU_1031	0.00020622	9.14518e-05	0.000235272	5.73082e-05	0.000269976	0.000375408	0.000172216	9.06522e-05	5.37306e-05	6.84121e-05	0.000210686	0.000454785	0.00050901	0.000685173	0.000963478	0.000220659	0.000478228	0.000264692	0.000398882	0.000668444	0.000172046	9.27575e-05	0.000152084	0.000132973	0.000564626	0.000280199	0.000452562	0.000168761	0.000162065	0.000108597	0.000485404	0.000236942	0.000368336	0.000285533	0.000279133	0.000200168	Proteobacteria	Deltaproteobacteria	Myxococcales	P3OB-42	?	?	k__Bacteria,p__Proteobacteria,c__Deltaproteobacteria,o__Myxococcales,f__P3OB-42,g__?,s__?
OTU_10310	0.0011514	0.000567001	0.00115675	0.000745007	0.000515408	0.0014226	0.00095949	0.00132957	0.00158505	0.00212077	0.00058524	0.000517513	0.000325766	0.000493962	0.000214106	0.000441318	0.000382583	0.000231606	0.000293913	0.000343255	0.000827113	0.000310396	0.0014835	0.000423799	0.000427318	0.000152715	0.000312839	6.51828e-05	0.00115531	0.000492263	0.000382926	0.000124251	0.000627215	0.000312385	0.000911016	0.000668474	Proteobacteria	Alphaproteobacteria	Rhizobiales	Xanthobacteraceae	?	?	k__Bacteria,p__Proteobacteria,c__Alphaproteobacteria,o__Rhizobiales,f__Xanthobacteraceae,g__?,s__?
OTU_10311	0	0	0	0	0	0	0	0	0	0	0	0	0	0	0	0	0	0	0	0	0	0	0	0	0	0	0	0	0	0	0	0	0	0	0	0	Ca._Parcubacteria	?	?	?	?	?	k__Bacteria,p__Ca._Parcubacteria,c__?,o__?,f__?,g__?,s__?
OTU_10313	0	0	0	0	0	0	0	0	0	0	0	0	0	0	0	0	0	0	0	0	0	0	0	0	0	0	0	0	0	0	0	0	0	0	0	0	Verrucomicrobia	Spartobacteria	Chthoniobacterales	Chthoniobacteraceae	?	?	k__Bacteria,p__Verrucomicrobia,c__Spartobacteria,o__Chthoniobacterales,f__Chthoniobacteraceae,g__?,s__?
OTU_10314	0	0	0	0	0	0	4.92046e-05	0	2.68653e-05	0	0	0	0	0	0	0	0	0	0	0	0	0	1.5214e-05	2.22795e-05	0	0	0	0	7.60699e-06	1.68792e-05	0	0	0	0	7.60699e-06	1.68792e-05	Firmicutes	Erysipelotrichia	Erysipelotrichales	?	?	?	k__Bacteria,p__Firmicutes,c__Erysipelotrichia,o__Erysipelotrichales,f__?,g__?,s__?
OTU_10315	0	0	0	0	0	0	0	3.02174e-05	2.68653e-05	0	0	0	0	0	0	0	0	0	0	1.80661e-05	0	0	1.14165e-05	1.56776e-05	0	0	4.51652e-06	9.03303e-06	5.70827e-06	1.206e-05	1.80661e-06	5.71299e-06	0	0	7.51488e-06	1.24565e-05	Ca._Omnitrophica_(OP3)	?	?	?	?	?	k__Bacteria,p__Ca._Omnitrophica_(OP3),c__?,o__?,f__?,g__?,s__?
OTU_10316	0	0	0	0	0	0	0	0	2.68653e-05	0	0	0	0	0	0	0	0	0	0	0	0	0	5.37306e-06	1.20145e-05	0	0	0	0	2.68653e-06	8.49556e-06	0	0	0	0	2.68653e-06	8.49556e-06	Planctomycetes	Phycisphaerae	Tepidisphaerales	?	?	?	k__Bacteria,p__Planctomycetes,c__Phycisphaerae,o__Tepidisphaerales,f__?,g__?,s__?
OTU_10317	0	0	0	0	0	1.97583e-05	0	0	0	0	0	0	0	0	0	0	0	0	0	0	0	0	3.95167e-06	8.8362e-06	0	0	0	0	1.97583e-06	6.24814e-06	0	0	0	0	1.97583e-06	6.24814e-06	Planctomycetes	Planctomycetacia	Planctomycetales	Planctomycetaceae	?	?	k__Bacteria,p__Planctomycetes,c__Planctomycetacia,o__Planctomycetales,f__Planctomycetaceae,g__?,s__?
OTU_10319	1.7185e-05	3.65807e-05	0	0	0	0	0	0	2.68653e-05	0	2.34096e-05	0	0	0	0	0	0	0	0	0	1.07531e-05	1.62429e-05	5.37306e-06	1.20145e-05	4.68192e-06	1.04691e-05	0	0	8.06311e-06	1.37642e-05	2.34096e-06	7.40277e-06	7.71753e-06	1.32744e-05	2.68653e-06	8.49556e-06	Proteobacteria	Alphaproteobacteria	Rickettsiales	?	?	?	k__Bacteria,p__Proteobacteria,c__Alphaproteobacteria,o__Rickettsiales,f__?,g__?,s__?
OTU_1032	0	0	0	0	0	0	0	3.02174e-05	0	3.4206e-05	0.000866155	0.000486149	0.000631172	0.000924187	0.000963478	0.000254606	0.000255055	0.000198519	0.000251925	0.000108396	0	0	1.28847e-05	1.76994e-05	0.000774228	0.000206282	0.000203474	6.84895e-05	6.44234e-06	1.36142e-05	0.000493964	0.000328608	0.000387114	0.000430604	0.000113293	0.000114618	Chlorobi	Chlorobia	Chlorobiales	OPB56	?	?	k__Bacteria,p__Chlorobi,c__Chlorobia,o__Chlorobiales,f__OPB56,g__?,s__?
OTU_10320	0	0	0	0	0	0	2.46023e-05	3.02174e-05	0	0	0	0	0	0	0	0	0	0	0	0	0	0	1.09639e-05	1.51437e-05	0	0	0	0	5.48197e-06	1.16325e-05	0	0	0	0	5.48197e-06	1.16325e-05	Actinobacteria	Acidimicrobiia	Acidimicrobiales	?	?	?	k__Bacteria,p__Actinobacteria,c__Acidimicrobiia,o__Acidimicrobiales,f__?,g__?,s__?
OTU_10321	0	0	0	0	0	0	0	0	0	0	0	0	0	0	0	0	0	0	0	0	0	0	0	0	0	0	0	0	0	0	0	0	0	0	0	0	Proteobacteria	?	?	?	?	?	k__Bacteria,p__Proteobacteria,c__?,o__?,f__?,g__?,s__?
OTU_10322	0	0	0	0	0	0	0	0	0	0	0	0	0	0	0	0	0	0	0	0	0	0	0	0	0	0	0	0	0	0	0	0	0	0	0	0	Chloroflexi	Ktedonobacteria	C0119	?	?	?	k__Bacteria,p__Chloroflexi,c__Ktedonobacteria,o__C0119,f__?,g__?,s__?
OTU_10323	0	0	3.9212e-05	0	0	0	0	0	0	3.4206e-05	0	0	0	0	0	0	0	0	0	0	7.84241e-06	1.75362e-05	6.84121e-06	1.52974e-05	0	0	0	0	7.34181e-06	1.55228e-05	0	0	3.9212e-06	1.23999e-05	3.4206e-06	1.08169e-05	Verrucomicrobia	Verrucomicrobiae	Verrucomicrobiales	Verrucomicrobiaceae	?	?	k__Bacteria,p__Verrucomicrobia,c__Verrucomicrobiae,o__Verrucomicrobiales,f__Verrucomicrobiaceae,g__?,s__?
OTU_10324	0	0	0	0	0	0	0	0	0	0	0	0	0	0	0	0	1.59409e-05	0	0	0	0	0	0	0	0	0	3.98524e-06	7.97047e-06	0	0	1.59409e-06	5.04097e-06	0	0	1.59409e-06	5.04097e-06	Proteobacteria	Deltaproteobacteria	Myxococcales	Haliangiaceae	Haliangium	?	k__Bacteria,p__Proteobacteria,c__Deltaproteobacteria,o__Myxococcales,f__Haliangiaceae,g__Haliangium,s__?
OTU_10325	1.7185e-05	0	1.9606e-05	0	0	3.95167e-05	0.000221421	0	0.000161192	0	9.36384e-05	0	0	0	2.67633e-05	1.69738e-05	1.59409e-05	3.30865e-05	2.09938e-05	0	7.3582e-06	1.01119e-05	8.44259e-05	0.000101159	2.40803e-05	4.05744e-05	1.75053e-05	1.37092e-05	4.5892e-05	7.90151e-05	2.07397e-05	2.84034e-05	1.57193e-05	2.92369e-05	5.09124e-05	7.65423e-05	Proteobacteria	Deltaproteobacteria	Myxococcales	Phaselicystidaceae	Phaselicystis	?	k__Bacteria,p__Proteobacteria,c__Deltaproteobacteria,o__Myxococcales,f__Phaselicystidaceae,g__Phaselicystis,s__?
OTU_10326	0	0	0	0	0	0	7.38069e-05	0	2.68653e-05	0	0	0	0	0	0	0	0	0	0	0	0	0	2.01344e-05	3.21801e-05	0	0	0	0	1.00672e-05	2.39344e-05	0	0	0	0	1.00672e-05	2.39344e-05	Planctomycetes	Planctomycetacia	Planctomycetales	Planctomycetaceae	Gemmata	?	k__Bacteria,p__Planctomycetes,c__Planctomycetacia,o__Planctomycetales,f__Planctomycetaceae,g__Gemmata,s__?
OTU_10327	0	0	0	0	2.45432e-05	0	4.92046e-05	0	0	0	0	0	0	0	2.67633e-05	0	1.59409e-05	0	0	0	4.90865e-06	1.09761e-05	9.84092e-06	2.2005e-05	5.35265e-06	1.19689e-05	3.98524e-06	7.97047e-06	7.37478e-06	1.65985e-05	4.27042e-06	9.35724e-06	5.13065e-06	1.0829e-05	6.51455e-06	1.58142e-05	Proteobacteria	Deltaproteobacteria	Myxococcales	Haliangiaceae	?	?	k__Bacteria,p__Proteobacteria,c__Deltaproteobacteria,o__Myxococcales,f__Haliangiaceae,g__?,s__?
OTU_10328	0	0	1.9606e-05	0	2.45432e-05	0	7.38069e-05	3.02174e-05	2.68653e-05	6.84121e-05	0	1.56822e-05	0	0	0	0	0	3.30865e-05	0	1.80661e-05	8.82985e-06	1.22161e-05	3.98603e-05	3.08961e-05	3.13644e-06	7.0133e-06	1.27881e-05	1.59891e-05	2.43451e-05	2.75327e-05	6.68348e-06	1.16445e-05	5.98315e-06	9.85854e-06	2.50454e-05	2.77106e-05	Acidobacteria	Subgroup_6	?	?	?	?	k__Bacteria,p__Acidobacteria,c__Subgroup_6,o__?,f__?,g__?,s__?
OTU_10329	1.7185e-05	0	1.9606e-05	0	0	1.97583e-05	9.84092e-05	0	0	0	0	0	0	0	0	0	0	0	2.09938e-05	0	7.3582e-06	1.01119e-05	2.36335e-05	4.26675e-05	0	0	5.24844e-06	1.04969e-05	1.54959e-05	3.04654e-05	2.09938e-06	6.63881e-06	3.6791e-06	7.77719e-06	1.39161e-05	3.08741e-05	Planctomycetes	Planctomycetacia	Planctomycetales	Planctomycetaceae	?	?	k__Bacteria,p__Planctomycetes,c__Planctomycetacia,o__Planctomycetales,f__Planctomycetaceae,g__?,s__?
OTU_1033	0.000292145	0.000128033	0.000666605	0.000171925	0.000196346	1.97583e-05	7.38069e-05	9.06522e-05	0	0.00017103	9.36384e-05	0.00042342	0.000732974	0.0028363	0	3.39475e-05	0	0	0	5.41982e-05	0.000291011	0.00021839	7.10495e-05	6.72064e-05	0.000817266	0.00116515	1.35495e-05	2.70991e-05	0.00018103	0.000191428	0.000417448	0.00088389	0.000554138	0.00083755	4.43393e-05	5.55149e-05	Verrucomicrobia	OPB35_soil_group	?	?	?	?	k__Bacteria,p__Verrucomicrobia,c__OPB35_soil_group,o__?,f__?,g__?,s__?
OTU_10330	0	0	0	5.73082e-05	2.45432e-05	1.97583e-05	9.84092e-05	0	2.68653e-05	0	0	0	0	3.18685e-05	0	0	0	0	0	0	1.63703e-05	2.52323e-05	2.90066e-05	4.05882e-05	6.3737e-06	1.4252e-05	0	0	2.26884e-05	3.25499e-05	3.18685e-06	1.00777e-05	1.1372e-05	2.00249e-05	1.45033e-05	3.10788e-05	Acidobacteria	Solibacteres_(Acidobacteria_group_3)	Solibacterales	Solibacteraceae	Ca._Solibacter	?	k__Bacteria,p__Acidobacteria,c__Solibacteres_(Acidobacteria_group_3),o__Solibacterales,f__Solibacteraceae,g__Ca._Solibacter,s__?
OTU_10331	0	0	0	3.82055e-05	0	0	0.000270625	0	8.0596e-05	0	0	1.56822e-05	0	0	0	0	0	0	0	0	7.6411e-06	1.7086e-05	7.02442e-05	0.000117327	3.13644e-06	7.0133e-06	0	0	3.89427e-05	8.56531e-05	1.56822e-06	4.95915e-06	5.38877e-06	1.25397e-05	3.51221e-05	8.65371e-05	Acidobacteria	Acidobacteriia_(Acidobacteria_group_1)	Acidobacteriales	Acidobacteriaceae	?	?	k__Bacteria,p__Acidobacteria,c__Acidobacteriia_(Acidobacteria_group_1),o__Acidobacteriales,f__Acidobacteriaceae,g__?,s__?
OTU_10332	0	0	0	0	0	1.97583e-05	4.92046e-05	0	2.68653e-05	0	0	0	2.03604e-05	0	0	0	0	0	0	0	0	0	1.91657e-05	2.0595e-05	4.07208e-06	9.10544e-06	0	0	9.58283e-06	1.70454e-05	2.03604e-06	6.43852e-06	2.03604e-06	6.43852e-06	9.58283e-06	1.70454e-05	Actinobacteria	Acidimicrobiia	Acidimicrobiales	Acidimicrobiaceae	?	?	k__Bacteria,p__Actinobacteria,c__Acidimicrobiia,o__Acidimicrobiales,f__Acidimicrobiaceae,g__?,s__?
OTU_10333	6.874e-05	1.82904e-05	0	1.91027e-05	0	0	4.92046e-05	0	5.37306e-05	0	0	0	0	0	0	0	0	0	0	0	2.12266e-05	2.81593e-05	2.0587e-05	2.82354e-05	0	0	0	0	2.09068e-05	2.65869e-05	0	0	1.06133e-05	2.18536e-05	1.02935e-05	2.17269e-05	Planctomycetes	Phycisphaerae	?	?	?	?	k__Bacteria,p__Planctomycetes,c__Phycisphaerae,o__?,f__?,g__?,s__?
OTU_10334	0	0	0	0	0	0	4.92046e-05	0	2.68653e-05	0	0	0	0	3.18685e-05	2.67633e-05	0	0	0	0	0	0	0	1.5214e-05	2.22795e-05	1.17264e-05	1.61581e-05	0	0	7.60699e-06	1.68792e-05	5.86318e-06	1.24191e-05	5.86318e-06	1.24191e-05	7.60699e-06	1.68792e-05	Proteobacteria	Deltaproteobacteria	Myxococcales	?	?	?	k__Bacteria,p__Proteobacteria,c__Deltaproteobacteria,o__Myxococcales,f__?,g__?,s__?
OTU_10335	8.5925e-05	1.82904e-05	5.8818e-05	5.73082e-05	9.8173e-05	3.95167e-05	0.000123011	0	5.37306e-05	0.000307854	2.34096e-05	6.27289e-05	0	4.78028e-05	0	0	0	0	0	0	6.37029e-05	3.08588e-05	0.000104823	0.000121877	2.67883e-05	2.81956e-05	0	0	8.42628e-05	8.65717e-05	1.33941e-05	2.35089e-05	4.52456e-05	3.39865e-05	5.24113e-05	9.82543e-05	Proteobacteria	Gammaproteobacteria	Xanthomonadales	Xanthomonadaceae	Rhodanobacter	?	k__Bacteria,p__Proteobacteria,c__Gammaproteobacteria,o__Xanthomonadales,f__Xanthomonadaceae,g__Rhodanobacter,s__?
OTU_10336	0	1.82904e-05	0	3.82055e-05	4.90865e-05	0	9.84092e-05	0	2.68653e-05	0	2.34096e-05	1.56822e-05	0	0	0	5.09213e-05	0	0	0	1.80661e-05	2.11165e-05	2.22157e-05	2.50549e-05	4.26244e-05	7.81837e-06	1.10488e-05	4.51652e-06	9.03303e-06	2.30857e-05	3.21114e-05	1.08079e-05	1.68166e-05	1.44674e-05	1.79647e-05	1.94262e-05	3.25776e-05	Planctomycetes	Phycisphaerae	?	?	?	?	k__Bacteria,p__Planctomycetes,c__Phycisphaerae,o__?,f__?,g__?,s__?
OTU_10337	0	0	5.8818e-05	1.91027e-05	2.45432e-05	3.95167e-05	0.000123011	0	0.000214923	0	0	1.56822e-05	0	1.59343e-05	2.67633e-05	0	1.59409e-05	0	0	0	2.04928e-05	2.41199e-05	7.54901e-05	9.27245e-05	1.16759e-05	1.15593e-05	3.98524e-06	7.97047e-06	4.79915e-05	7.01428e-05	7.43207e-06	1.00987e-05	1.60844e-05	1.84267e-05	3.93392e-05	7.27733e-05	Acidobacteria	Solibacteres_(Acidobacteria_group_3)	Solibacterales	Solibacteraceae	Ca._Solibacter	?	k__Bacteria,p__Acidobacteria,c__Solibacteres_(Acidobacteria_group_3),o__Solibacterales,f__Solibacteraceae,g__Ca._Solibacter,s__?
OTU_10338	1.7185e-05	0	0	0	0	3.95167e-05	7.38069e-05	0	0	0	0	0	0	0	0	3.39475e-05	1.59409e-05	6.61731e-05	2.09938e-05	1.80661e-05	3.437e-06	7.68537e-06	2.26647e-05	3.33188e-05	0	0	3.02935e-05	2.40093e-05	1.30509e-05	2.49468e-05	1.55121e-05	2.14639e-05	1.7185e-06	5.43438e-06	2.68445e-05	2.65734e-05	Planctomycetes	OM190	?	?	?	?	k__Bacteria,p__Planctomycetes,c__OM190,o__?,f__?,g__?,s__?
OTU_1034	0.00017185	0.000329227	0.000137242	0	0.000220889	0	0	0	0	0	0.000117048	0.000470467	0.000203604	0.000717042	0	0	0.000111587	0	0	7.22643e-05	0.000171842	0.000120315	0	0	0.000301632	0.000289712	4.59627e-05	5.54479e-05	8.59208e-05	0.00012098	0.000169201	0.000240838	0.000236737	0.000220038	1.83851e-05	3.98519e-05	Proteobacteria	Deltaproteobacteria	Myxococcales	Archangiaceae	Anaeromyxobacter	?	k__Bacteria,p__Proteobacteria,c__Deltaproteobacteria,o__Myxococcales,f__Archangiaceae,g__Anaeromyxobacter,s__?
OTU_10340	0	1.82904e-05	0	0	0	1.97583e-05	4.92046e-05	0	5.37306e-05	0	0	0	0	0	0	0	0	0	0	0	3.65807e-06	8.1797e-06	2.45387e-05	2.59216e-05	0	0	0	0	1.40984e-05	2.1201e-05	0	0	1.82904e-06	5.78392e-06	1.22694e-05	2.15847e-05	Planctomycetes	Planctomycetacia	Planctomycetales	Planctomycetaceae	?	?	k__Bacteria,p__Planctomycetes,c__Planctomycetacia,o__Planctomycetales,f__Planctomycetaceae,g__?,s__?
OTU_10341	0	0	1.9606e-05	0	0	0	0.000123011	3.02174e-05	0	0	0	0	0	0	0	0	0	0	0	0	3.9212e-06	8.76808e-06	3.06458e-05	5.32661e-05	0	0	0	0	1.72835e-05	3.86467e-05	0	0	1.9606e-06	6.19997e-06	1.53229e-05	3.90114e-05	Planctomycetes	OM190	?	?	?	?	k__Bacteria,p__Planctomycetes,c__OM190,o__?,f__?,g__?,s__?
OTU_10342	0	0	0	1.91027e-05	4.90865e-05	1.97583e-05	4.92046e-05	0	8.0596e-05	6.84121e-05	0	0	0	0	0	0	0	0	0	0	1.36378e-05	2.14735e-05	4.35942e-05	3.34856e-05	0	0	0	0	2.8616e-05	3.08636e-05	0	0	6.81892e-06	1.60188e-05	2.17971e-05	3.20352e-05	Planctomycetes	Planctomycetacia	Planctomycetales	Planctomycetaceae	?	?	k__Bacteria,p__Planctomycetes,c__Planctomycetacia,o__Planctomycetales,f__Planctomycetaceae,g__?,s__?
OTU_10343	0.000635845	0.000256065	0.00029409	0.000133719	0.000171803	0.000691542	0.000442841	0.000513696	0.000752229	0.000923563	2.34096e-05	0	0	0	8.02898e-05	1.69738e-05	0	0	0.000146956	3.61321e-05	0.000298304	0.000199265	0.000664774	0.000191973	2.07399e-05	3.47985e-05	4.57721e-05	6.95734e-05	0.000481539	0.000267081	3.03762e-05	4.82553e-05	0.000159522	0.000198963	0.000352393	0.000355656	Ca._Tectomicrobia	?	?	?	?	?	k__Bacteria,p__Ca._Tectomicrobia,c__?,o__?,f__?,g__?,s__?
OTU_10345	3.437e-05	1.82904e-05	1.9606e-05	0	0	1.97583e-05	9.84092e-05	0	2.68653e-05	3.4206e-05	0	7.84111e-05	2.03604e-05	0	0	0	0	0	0	1.80661e-05	1.44533e-05	1.46266e-05	3.58478e-05	3.72198e-05	1.97543e-05	3.39547e-05	4.51652e-06	9.03303e-06	2.51505e-05	2.89469e-05	1.16838e-05	2.47748e-05	1.71038e-05	2.48052e-05	1.97305e-05	3.05505e-05	Planctomycetes	Planctomycetacia	Planctomycetales	Planctomycetaceae	?	?	k__Bacteria,p__Planctomycetes,c__Planctomycetacia,o__Planctomycetales,f__Planctomycetaceae,g__?,s__?
OTU_10346	1.7185e-05	3.65807e-05	0	3.82055e-05	2.45432e-05	0	9.84092e-05	3.02174e-05	0	0.000102618	0	1.56822e-05	2.03604e-05	1.59343e-05	0	1.69738e-05	1.59409e-05	3.30865e-05	0	1.80661e-05	2.33029e-05	1.56555e-05	4.62489e-05	5.10713e-05	1.03954e-05	9.67031e-06	1.67734e-05	1.3538e-05	3.47759e-05	3.76088e-05	1.36044e-05	1.06818e-05	1.68491e-05	1.40275e-05	3.15312e-05	3.82232e-05	Epsilonbacteraeota	Desulfurellia	Desulfurellales	H16	?	?	k__Bacteria,p__Epsilonbacteraeota,c__Desulfurellia,o__Desulfurellales,f__H16,g__?,s__?
OTU_10347	1.7185e-05	1.82904e-05	1.9606e-05	1.91027e-05	0	5.9275e-05	7.38069e-05	3.02174e-05	5.37306e-05	3.4206e-05	2.34096e-05	6.27289e-05	6.10812e-05	3.18685e-05	5.35265e-05	3.39475e-05	0	3.30865e-05	0	0	1.48368e-05	8.34439e-06	5.02472e-05	1.80777e-05	4.65229e-05	1.78368e-05	8.27163e-06	1.65433e-05	3.2542e-05	2.29019e-05	2.99649e-05	2.44102e-05	3.06799e-05	2.12424e-05	3.1827e-05	2.59244e-05	Planctomycetes	Planctomycetacia	Planctomycetales	Planctomycetaceae	?	?	k__Bacteria,p__Planctomycetes,c__Planctomycetacia,o__Planctomycetales,f__Planctomycetaceae,g__?,s__?
OTU_10348	0	0	0	0	0	0	4.92046e-05	0	0	0	0	1.56822e-05	6.10812e-05	0	0	0	0	0	0	0	0	0	9.84092e-06	2.2005e-05	1.53527e-05	2.64496e-05	0	0	4.92046e-06	1.55599e-05	7.67634e-06	1.9401e-05	7.67634e-06	1.9401e-05	4.92046e-06	1.55599e-05	Planctomycetes	Planctomycetacia	Planctomycetales	Planctomycetaceae	Gemmata	?	k__Bacteria,p__Planctomycetes,c__Planctomycetacia,o__Planctomycetales,f__Planctomycetaceae,g__Gemmata,s__?
OTU_10349	0	0	0	0	0	0	4.92046e-05	0	0	0	0	0	0	0	0	0	0	0	0	0	0	0	9.84092e-06	2.2005e-05	0	0	0	0	4.92046e-06	1.55599e-05	0	0	0	0	4.92046e-06	1.55599e-05	Bacteroidetes	Chitinophagia	Chitinophagales	Chitinophagaceae	Heliimonas	?	k__Bacteria,p__Bacteroidetes,c__Chitinophagia,o__Chitinophagales,f__Chitinophagaceae,g__Heliimonas,s__?
OTU_1035	0	0	0	0	0	0	0	0	0	0	2.34096e-05	0	0	1.59343e-05	0	0.000763819	0.000223173	0.00076099	0.000146956	1.80661e-05	0	0	0	0	7.86877e-06	1.10942e-05	0.000287297	0.000326944	0	0	0.000195235	0.000308021	3.93439e-06	8.47949e-06	0.000191301	0.000310608	Proteobacteria	Deltaproteobacteria	Myxococcales	?	?	?	k__Bacteria,p__Proteobacteria,c__Deltaproteobacteria,o__Myxococcales,f__?,g__?,s__?
OTU_10350	6.874e-05	3.65807e-05	5.8818e-05	0	0	0.000177825	0.000196818	3.02174e-05	0.000107461	0	2.34096e-05	0	2.03604e-05	0	5.35265e-05	0	0	0	2.09938e-05	1.80661e-05	3.28278e-05	3.21504e-05	0.000102464	8.7071e-05	1.94593e-05	2.19905e-05	9.76496e-06	1.13388e-05	6.76461e-05	7.19438e-05	1.36356e-05	1.74339e-05	2.61435e-05	2.69066e-05	5.51382e-05	7.6873e-05	Chloroflexi	Chloroflexi_Subdivision_8_(TK10)	?	?	?	?	k__Bacteria,p__Chloroflexi,c__Chloroflexi_Subdivision_8_(TK10),o__?,f__?,g__?,s__?
OTU_10351	0	0	0	0	0	0	4.92046e-05	3.02174e-05	0	0	0	0	0	0	0	0	0	0	0	0	0	0	1.58844e-05	2.2763e-05	0	0	0	0	7.9422e-06	1.73314e-05	0	0	0	0	7.9422e-06	1.73314e-05	Chloroflexi	Chloroflexi_Subdivision_10	P2-11E	?	?	?	k__Bacteria,p__Chloroflexi,c__Chloroflexi_Subdivision_10,o__P2-11E,f__?,g__?,s__?
OTU_10352	0	0	0	1.91027e-05	0	0	4.92046e-05	0	0	3.4206e-05	0	4.70467e-05	0	0	0	1.69738e-05	0	0	0	0	3.82055e-06	8.54301e-06	1.66821e-05	2.34504e-05	9.40933e-06	2.10399e-05	0	0	1.02513e-05	1.79665e-05	6.40204e-06	1.52448e-05	6.61494e-06	1.54227e-05	1.00384e-05	1.78623e-05	Planctomycetes	Planctomycetacia	Planctomycetales	Planctomycetaceae	?	?	k__Bacteria,p__Planctomycetes,c__Planctomycetacia,o__Planctomycetales,f__Planctomycetaceae,g__?,s__?
OTU_10353	0	0	0	0	0	1.97583e-05	7.38069e-05	6.04348e-05	5.37306e-05	0	0	0	0	0	0	0	0	0	0	0	0	0	4.15461e-05	3.06055e-05	0	0	0	0	2.07731e-05	2.99295e-05	0	0	0	0	2.07731e-05	2.99295e-05	Planctomycetes	Planctomycetacia	Planctomycetales	Planctomycetaceae	?	?	k__Bacteria,p__Planctomycetes,c__Planctomycetacia,o__Planctomycetales,f__Planctomycetaceae,g__?,s__?
OTU_10354	0	0	0	0	0	0	4.92046e-05	0	0	0	0	0	0	0	0	0	0	0	0	0	0	0	9.84092e-06	2.2005e-05	0	0	0	0	4.92046e-06	1.55599e-05	0	0	0	0	4.92046e-06	1.55599e-05	Firmicutes	Bacilli	Bacillales	Staphylococcaceae	Staphylococcus	?	k__Bacteria,p__Firmicutes,c__Bacilli,o__Bacillales,f__Staphylococcaceae,g__Staphylococcus,s__?
OTU_10355	0	0	0	0	0	0	4.92046e-05	0	0	0	0	0	0	0	0	0	0	0	0	0	0	0	9.84092e-06	2.2005e-05	0	0	0	0	4.92046e-06	1.55599e-05	0	0	0	0	4.92046e-06	1.55599e-05	Proteobacteria	Deltaproteobacteria	Bradymonadales	?	?	?	k__Bacteria,p__Proteobacteria,c__Deltaproteobacteria,o__Bradymonadales,f__?,g__?,s__?
OTU_10356	1.7185e-05	0	0	0	0	1.97583e-05	4.92046e-05	0	0.000161192	0.000102618	0	0	0	0	0	0	0	0	0	0	3.437e-06	7.68537e-06	6.65546e-05	6.5531e-05	0	0	0	0	3.49958e-05	5.51494e-05	0	0	1.7185e-06	5.43438e-06	3.32773e-05	5.60268e-05	Planctomycetes	Phycisphaerae	mle1-8	?	?	?	k__Bacteria,p__Planctomycetes,c__Phycisphaerae,o__mle1-8,f__?,g__?,s__?
OTU_10357	0	7.31614e-05	1.9606e-05	7.6411e-05	0	3.95167e-05	0.000172216	0	0.000161192	6.84121e-05	2.34096e-05	1.56822e-05	4.07208e-05	3.18685e-05	0	8.48688e-05	7.97047e-05	3.30865e-05	6.29813e-05	0	3.38357e-05	3.82471e-05	8.82674e-05	7.57089e-05	2.23362e-05	1.5598e-05	4.39431e-05	3.50724e-05	6.10515e-05	6.34085e-05	3.72323e-05	3.02255e-05	2.8086e-05	2.8196e-05	7.01978e-05	5.88997e-05	Verrucomicrobia	Opitutae	Opitutales	Opitutaceae	Opitutus	?	k__Bacteria,p__Verrucomicrobia,c__Opitutae,o__Opitutales,f__Opitutaceae,g__Opitutus,s__?
OTU_10359	0	0	0	0	0	0	7.38069e-05	0	2.68653e-05	0	0	0	0	0	0	0	0	0	0	0	0	0	2.01344e-05	3.21801e-05	0	0	0	0	1.00672e-05	2.39344e-05	0	0	0	0	1.00672e-05	2.39344e-05	Proteobacteria	Deltaproteobacteria	Myxococcales	?	?	?	k__Bacteria,p__Proteobacteria,c__Deltaproteobacteria,o__Myxococcales,f__?,g__?,s__?
OTU_1036	0.000738955	0.000457259	0.000450938	0.00106975	0.000269976	0.0002371	0.000418239	0.000271957	0.000564172	0.000376266	0.000280915	0.000345009	0.000346127	0.000573633	0.000535265	0.00164645	0.000797047	0.00165433	0.000797763	0.00122849	0.000597376	0.000312831	0.000373547	0.000129693	0.00041619	0.000129655	0.00111941	0.000410451	0.000485462	0.000254729	0.000820503	0.000519569	0.000506783	0.000245123	0.000799182	0.000538162	Proteobacteria	Deltaproteobacteria	Myxococcales	?	?	?	k__Bacteria,p__Proteobacteria,c__Deltaproteobacteria,o__Myxococcales,f__?,g__?,s__?
OTU_10360	0.000189035	0.000128033	0.000176454	0.000191027	4.90865e-05	0.000395167	0.000246023	0.000271957	0.000725364	0.000410472	0.000515011	0.000407738	0.000447929	0.00011154	0.000347922	0.000797767	0.000797047	0.000430125	0.000755776	0.000270991	0.000146727	6.02481e-05	0.000409797	0.0001908	0.000366028	0.000154706	0.000563485	0.000254863	0.000278262	0.000192398	0.000488185	0.000231836	0.000256378	0.00016003	0.000510069	0.000232125	Proteobacteria	Betaproteobacteria	Burkholderiales	Comamonadaceae	?	?	k__Bacteria,p__Proteobacteria,c__Betaproteobacteria,o__Burkholderiales,f__Comamonadaceae,g__?,s__?
OTU_10361	0	0	0	0	2.45432e-05	1.97583e-05	4.92046e-05	0	0	0	7.02288e-05	0	0	1.59343e-05	0	0	0	0	0	0	4.90865e-06	1.09761e-05	1.37926e-05	2.15656e-05	1.72326e-05	3.04186e-05	0	0	9.35062e-06	1.67979e-05	8.61631e-06	2.22201e-05	1.10706e-05	2.25161e-05	6.89629e-06	1.61104e-05	Planctomycetes	Planctomycetacia	Planctomycetales	Planctomycetaceae	?	?	k__Bacteria,p__Planctomycetes,c__Planctomycetacia,o__Planctomycetales,f__Planctomycetaceae,g__?,s__?
OTU_10362	0	0	0	0	0	0	4.92046e-05	0	0	0	0	0	0	0	0	0	0	0	0	0	0	0	9.84092e-06	2.2005e-05	0	0	0	0	4.92046e-06	1.55599e-05	0	0	0	0	4.92046e-06	1.55599e-05	Proteobacteria	Deltaproteobacteria	Myxococcales	mle1-27	?	?	k__Bacteria,p__Proteobacteria,c__Deltaproteobacteria,o__Myxococcales,f__mle1-27,g__?,s__?
OTU_10363	0	0.000329227	0.00019606	0.000191027	4.90865e-05	0.000296375	0.00063966	0.000181304	0.000349249	0.000615709	0.000280915	0.000125458	0.000407208	0.000143408	0.000321159	0.000763819	0.000462288	0.000496298	0.000650807	0.000469718	0.00015308	0.000130923	0.000416459	0.000202333	0.00025563	0.000119841	0.000519777	8.85645e-05	0.00028477	0.000212325	0.000412108	0.000203709	0.000204355	0.000130086	0.000492523	0.000180366	Acidobacteria	Acidobacteria_group_5	?	?	?	?	k__Bacteria,p__Acidobacteria,c__Acidobacteria_group_5,o__?,f__?,g__?,s__?
OTU_10364	0	9.14518e-05	1.9606e-05	0	7.36297e-05	0	4.92046e-05	0	5.37306e-05	0	2.34096e-05	3.13644e-05	0	0	2.67633e-05	0	1.59409e-05	0	0	3.61321e-05	3.69375e-05	4.28581e-05	2.0587e-05	2.82354e-05	1.63075e-05	1.51521e-05	1.30183e-05	1.71439e-05	2.87623e-05	3.52839e-05	1.3361e-05	1.49907e-05	2.66225e-05	3.21966e-05	1.55008e-05	2.22735e-05	Armatimonadetes	Armatimonadetes_Group_4	?	?	?	?	k__Bacteria,p__Armatimonadetes,c__Armatimonadetes_Group_4,o__?,f__?,g__?,s__?
OTU_10365	0	0	0	0	0	0	4.92046e-05	0	0	0	0	0	0	0	0	0	0	0	0	0	0	0	9.84092e-06	2.2005e-05	0	0	0	0	4.92046e-06	1.55599e-05	0	0	0	0	4.92046e-06	1.55599e-05	Cyanobacteria	ML635J-21	?	?	?	?	k__Bacteria,p__Cyanobacteria,c__ML635J-21,o__?,f__?,g__?,s__?
OTU_10366	0	0	0	0	0	0	4.92046e-05	0	5.37306e-05	0	0	0	0	0	0	0	0	0	0	0	0	0	2.0587e-05	2.82354e-05	0	0	0	0	1.02935e-05	2.17269e-05	0	0	0	0	1.02935e-05	2.17269e-05	Bacteroidetes	Chitinophagia	Chitinophagales	?	?	?	k__Bacteria,p__Bacteroidetes,c__Chitinophagia,o__Chitinophagales,f__?,g__?,s__?
OTU_10367	0	0	0	0	2.45432e-05	0	9.84092e-05	6.04348e-05	0	6.84121e-05	0	0	0	0	0	0	0	3.30865e-05	0	3.61321e-05	4.90865e-06	1.09761e-05	4.54512e-05	4.38403e-05	0	0	1.73047e-05	2.00204e-05	2.51799e-05	3.69369e-05	6.92187e-06	1.46102e-05	2.45432e-06	7.76125e-06	2.96475e-05	3.59436e-05	Spirochaetes	Spirochaetia	?	?	?	?	k__Bacteria,p__Spirochaetes,c__Spirochaetia,o__?,f__?,g__?,s__?
OTU_10368	0	0	0	0	0	0	4.92046e-05	0	2.68653e-05	0	0	0	0	0	0	0	0	0	0	0	0	0	1.5214e-05	2.22795e-05	0	0	0	0	7.60699e-06	1.68792e-05	0	0	0	0	7.60699e-06	1.68792e-05	Verrucomicrobia	OPB35_soil_group	?	?	?	?	k__Bacteria,p__Verrucomicrobia,c__OPB35_soil_group,o__?,f__?,g__?,s__?
OTU_10369	3.437e-05	1.82904e-05	0	0	0	0	4.92046e-05	0	0	3.4206e-05	0	0	0	0	0	0	0	0	0	0	1.05321e-05	1.55017e-05	1.66821e-05	2.34504e-05	0	0	0	0	1.36071e-05	1.90188e-05	0	0	5.26604e-06	1.17309e-05	8.34106e-06	1.79363e-05	Chloroflexi	Ktedonobacteria	C0119	?	?	?	k__Bacteria,p__Chloroflexi,c__Ktedonobacteria,o__C0119,f__?,g__?,s__?
OTU_1037	0.000257775	0.000146323	0.00019606	0.000229233	0.000294519	7.90334e-05	9.84092e-05	0.000151087	0.000134327	6.84121e-05	0.000866155	0.00028228	0.000142523	7.96713e-05	8.02898e-05	0.000339475	0.000605756	0.000264692	0.00050385	0.000867171	0.000224782	5.69042e-05	0.000106254	3.54704e-05	0.000290184	0.000332408	0.000560367	0.000249537	0.000165518	7.68168e-05	0.000403186	0.000297306	0.000257483	0.000227456	0.000311221	0.000268947	Ca._Latescibacteria_(WS3)	?	?	?	?	?	k__Bacteria,p__Ca._Latescibacteria_(WS3),c__?,o__?,f__?,g__?,s__?
OTU_10370	0	1.82904e-05	1.9606e-05	0	0	1.97583e-05	7.38069e-05	3.02174e-05	0	0	0	0	4.07208e-05	0	0	0	0	0	0	0	7.57928e-06	1.03888e-05	2.47565e-05	3.03583e-05	8.14416e-06	1.82109e-05	0	0	1.61679e-05	2.3228e-05	4.07208e-06	1.2877e-05	7.86172e-06	1.39803e-05	1.23783e-05	2.40803e-05	Proteobacteria	Deltaproteobacteria	Myxococcales	BIrii41	?	?	k__Bacteria,p__Proteobacteria,c__Deltaproteobacteria,o__Myxococcales,f__BIrii41,g__?,s__?
OTU_10371	0	0	0	0	0	0	4.92046e-05	0	2.68653e-05	0	0	0	0	0	0	0	0	0	0	0	0	0	1.5214e-05	2.22795e-05	0	0	0	0	7.60699e-06	1.68792e-05	0	0	0	0	7.60699e-06	1.68792e-05	Bacteroidetes	Chitinophagia	Chitinophagales	Chitinophagaceae	?	?	k__Bacteria,p__Bacteroidetes,c__Chitinophagia,o__Chitinophagales,f__Chitinophagaceae,g__?,s__?
OTU_10372	5.1555e-05	0.000128033	3.9212e-05	5.73082e-05	7.36297e-05	0.000217342	0.000418239	0.000271957	0.000161192	0.000273648	0.000140458	3.13644e-05	4.07208e-05	4.78028e-05	5.35265e-05	0.000101843	0.000191291	9.92596e-05	0.000125963	3.61321e-05	6.99475e-05	3.47496e-05	0.000268476	9.56457e-05	6.27744e-05	4.42078e-05	0.000113161	6.42779e-05	0.000169212	0.000124702	8.6836e-05	5.38561e-05	6.6361e-05	3.76771e-05	0.000189687	0.000111139	Actinobacteria	Actinobacteria_(class)	Micromonosporales	Micromonosporaceae	?	?	k__Bacteria,p__Actinobacteria,c__Actinobacteria_(class),o__Micromonosporales,f__Micromonosporaceae,g__?,s__?
OTU_10373	0	5.48711e-05	1.9606e-05	1.91027e-05	2.45432e-05	0	4.92046e-05	9.06522e-05	0	6.84121e-05	0	3.13644e-05	0	3.18685e-05	0	0	1.59409e-05	0	0	0	2.36246e-05	1.98236e-05	4.16538e-05	4.07552e-05	1.26466e-05	1.7318e-05	3.98524e-06	7.97047e-06	3.26392e-05	3.16728e-05	7.91739e-06	1.34437e-05	1.81356e-05	1.84778e-05	2.2421e-05	3.42316e-05	Chloroflexi	JG30-KF-CM66	?	?	?	?	k__Bacteria,p__Chloroflexi,c__JG30-KF-CM66,o__?,f__?,g__?,s__?
OTU_10374	0	0	0	0	0	0	7.38069e-05	0	0	0	0	0	0	0	0	0	0	0	0	0	0	0	1.47614e-05	3.30074e-05	0	0	0	0	7.38069e-06	2.33398e-05	0	0	0	0	7.38069e-06	2.33398e-05	Planctomycetes	Planctomycetacia	Planctomycetales	Planctomycetaceae	?	?	k__Bacteria,p__Planctomycetes,c__Planctomycetacia,o__Planctomycetales,f__Planctomycetaceae,g__?,s__?
OTU_10375	1.7185e-05	3.65807e-05	0	0	4.90865e-05	1.97583e-05	7.38069e-05	3.02174e-05	0	0	0.000140458	3.13644e-05	0	0	0.000133816	1.69738e-05	6.37638e-05	0	2.09938e-05	5.41982e-05	2.05704e-05	2.19502e-05	2.47565e-05	3.03583e-05	6.11277e-05	7.05973e-05	3.47389e-05	2.95343e-05	2.26635e-05	2.50723e-05	4.61568e-05	5.27536e-05	4.08491e-05	5.37229e-05	2.79712e-05	2.72012e-05	Chloroflexi	S085	?	?	?	?	k__Bacteria,p__Chloroflexi,c__S085,o__?,f__?,g__?,s__?
OTU_10376	0	0	0	0	0	1.97583e-05	7.38069e-05	0	0	0	0	0	0	0	0	0	0	0	0	0	0	0	1.8713e-05	3.19647e-05	0	0	0	0	9.35652e-06	2.34814e-05	0	0	0	0	9.35652e-06	2.34814e-05	Planctomycetes	Phycisphaerae	Phycisphaerales	Phycisphaeraceae	SM1A02	?	k__Bacteria,p__Planctomycetes,c__Phycisphaerae,o__Phycisphaerales,f__Phycisphaeraceae,g__SM1A02,s__?
OTU_10378	0	0	0	1.91027e-05	0	1.97583e-05	7.38069e-05	0	5.37306e-05	0	0	1.56822e-05	8.14416e-05	0	5.35265e-05	3.39475e-05	6.37638e-05	3.30865e-05	0.000125963	3.61321e-05	3.82055e-06	8.54301e-06	2.94592e-05	3.3112e-05	3.01301e-05	3.60716e-05	6.47363e-05	4.30872e-05	1.66399e-05	2.65014e-05	4.43543e-05	3.88098e-05	1.69753e-05	2.83374e-05	4.40188e-05	3.77614e-05	Proteobacteria	Deltaproteobacteria	Myxococcales	Haliangiaceae	?	?	k__Bacteria,p__Proteobacteria,c__Deltaproteobacteria,o__Myxococcales,f__Haliangiaceae,g__?,s__?
OTU_10379	0.00020622	0.000256065	0.000686211	0.000305644	7.36297e-05	0.0002371	0.000516648	0.000574131	0.00040298	0.00017103	7.02288e-05	0.000109776	2.03604e-05	0.000143408	0.000107053	8.48688e-05	0.000127528	9.92596e-05	0.000251925	0.000289057	0.000305554	0.000229676	0.000380378	0.000173908	9.01652e-05	4.68369e-05	0.000191942	9.26797e-05	0.000342966	0.000196066	0.000130346	8.15546e-05	0.00019786	0.000193149	0.000275453	0.00017192	Epsilonbacteraeota	Desulfurellia	Desulfurellales	H16	?	?	k__Bacteria,p__Epsilonbacteraeota,c__Desulfurellia,o__Desulfurellales,f__H16,g__?,s__?
OTU_1038	0.00027496	0.000109742	0.000156848	0.000152822	0	0.00011855	7.38069e-05	0.000423044	5.37306e-05	6.84121e-05	0.00100661	0.000439102	0.000488649	9.56055e-05	0.000669082	0.000814741	0.000557933	0.00119112	0.000734782	0.00142722	0.000138874	9.89592e-05	0.000147509	0.000155917	0.00053981	0.000333427	0.000977762	0.000401176	0.000143192	0.000123198	0.000742484	0.000388665	0.000339342	0.000313712	0.000546333	0.000493507	Planctomycetes	OM190	?	?	?	?	k__Bacteria,p__Planctomycetes,c__OM190,o__?,f__?,g__?,s__?
OTU_10380	0	0	0	0	0	1.97583e-05	4.92046e-05	0	0	0	0	0	2.03604e-05	0	0	0	0	0	0	0	0	0	1.37926e-05	2.15656e-05	4.07208e-06	9.10544e-06	0	0	6.89629e-06	1.61104e-05	2.03604e-06	6.43852e-06	2.03604e-06	6.43852e-06	6.89629e-06	1.61104e-05	Planctomycetes	Planctomycetacia	Planctomycetales	?	?	?	k__Bacteria,p__Planctomycetes,c__Planctomycetacia,o__Planctomycetales,f__?,g__?,s__?
OTU_10381	0	0	0	0	0	0	7.38069e-05	3.02174e-05	0	0	0	0	0	0	0	0	0	0	0	0	0	0	2.08049e-05	3.23896e-05	0	0	0	0	1.04024e-05	2.42176e-05	0	0	0	0	1.04024e-05	2.42176e-05	Chloroflexi	S085	?	?	?	?	k__Bacteria,p__Chloroflexi,c__S085,o__?,f__?,g__?,s__?
OTU_10382	3.437e-05	1.82904e-05	1.9606e-05	1.91027e-05	0	0	7.38069e-05	0	0	3.4206e-05	0	0	0	0	0	0	0	0	0	0	1.82738e-05	1.22012e-05	2.16026e-05	3.27267e-05	0	0	0	0	1.99382e-05	2.33508e-05	0	0	9.13691e-06	1.26065e-05	1.08013e-05	2.46099e-05	Acidobacteria	Solibacteres_(Acidobacteria_group_3)	Solibacterales	Bryobacteraceae	Bryobacter	?	k__Bacteria,p__Acidobacteria,c__Solibacteres_(Acidobacteria_group_3),o__Solibacterales,f__Bryobacteraceae,g__Bryobacter,s__?
OTU_10383	3.437e-05	0	1.9606e-05	7.6411e-05	0.000392692	1.97583e-05	4.92046e-05	0	0	3.4206e-05	0	1.56822e-05	0	7.96713e-05	2.67633e-05	1.69738e-05	0	0	0	7.22643e-05	0.000104616	0.000163469	2.06338e-05	2.15219e-05	2.44234e-05	3.28908e-05	1.80661e-05	3.61321e-05	6.26248e-05	0.000118497	2.11355e-05	3.04647e-05	6.45196e-05	0.000118927	1.92407e-05	2.53634e-05	Proteobacteria	Alphaproteobacteria	Rhodospirillales	Acetobacteraceae	?	?	k__Bacteria,p__Proteobacteria,c__Alphaproteobacteria,o__Rhodospirillales,f__Acetobacteraceae,g__?,s__?
OTU_10384	0	0	0	0	0	0	7.38069e-05	3.02174e-05	0	0.00017103	0	0	0	0	0	0	0	0	0	0	0	0	5.50109e-05	7.15557e-05	0	0	0	0	2.75054e-05	5.58235e-05	0	0	0	0	2.75054e-05	5.58235e-05	Epsilonbacteraeota	Desulfurellia	Desulfurellales	H16	?	?	k__Bacteria,p__Epsilonbacteraeota,c__Desulfurellia,o__Desulfurellales,f__H16,g__?,s__?
OTU_10385	0	0	0	1.91027e-05	0	3.95167e-05	7.38069e-05	0	5.37306e-05	3.4206e-05	0	0	0	1.59343e-05	0	0	0	0	0	0	3.82055e-06	8.54301e-06	4.0252e-05	2.72256e-05	3.18685e-06	7.12602e-06	0	0	2.20363e-05	2.70288e-05	1.59343e-06	5.03885e-06	3.5037e-06	7.42411e-06	2.0126e-05	2.79195e-05	Proteobacteria	Alphaproteobacteria	Rhizobiales	Rhizobiales_Incertae_Sedis	?	?	k__Bacteria,p__Proteobacteria,c__Alphaproteobacteria,o__Rhizobiales,f__Rhizobiales_Incertae_Sedis,g__?,s__?
OTU_10386	0	0	3.9212e-05	0	0	1.97583e-05	4.92046e-05	6.04348e-05	0	0	0	4.70467e-05	0	1.59343e-05	0	3.39475e-05	1.59409e-05	3.30865e-05	0	0	7.84241e-06	1.75362e-05	2.58796e-05	2.79065e-05	1.25962e-05	2.04571e-05	1.22569e-05	1.57893e-05	1.6861e-05	2.39409e-05	1.45956e-05	1.77584e-05	1.02193e-05	1.81369e-05	2.12373e-05	2.22483e-05	Verrucomicrobia	OPB35_soil_group	?	?	?	?	k__Bacteria,p__Verrucomicrobia,c__OPB35_soil_group,o__?,f__?,g__?,s__?
OTU_10387	0	1.82904e-05	1.9606e-05	0	0	0	4.92046e-05	0	2.68653e-05	0	9.36384e-05	6.27289e-05	0.000101802	7.96713e-05	5.35265e-05	8.48688e-05	3.18819e-05	9.92596e-05	8.39751e-05	3.61321e-05	7.57928e-06	1.03888e-05	1.5214e-05	2.22795e-05	7.82734e-05	2.02834e-05	6.28122e-05	3.3886e-05	1.13966e-05	1.68752e-05	7.27485e-05	2.53529e-05	4.29263e-05	4.02375e-05	4.12187e-05	3.73898e-05	Proteobacteria	Alphaproteobacteria	Rhizobiales	Rhizobiales_Incertae_Sedis	Rhizomicrobium	?	k__Bacteria,p__Proteobacteria,c__Alphaproteobacteria,o__Rhizobiales,f__Rhizobiales_Incertae_Sedis,g__Rhizomicrobium,s__?
OTU_10388	3.437e-05	3.65807e-05	0	1.91027e-05	0	0	7.38069e-05	0	0	0	0	0	0	0	0	0	1.59409e-05	3.30865e-05	0	0	1.80107e-05	1.77654e-05	1.47614e-05	3.30074e-05	0	0	1.22569e-05	1.57893e-05	1.6386e-05	2.50484e-05	4.90275e-06	1.10979e-05	9.00535e-06	1.51782e-05	1.22834e-05	2.42383e-05	Proteobacteria	Deltaproteobacteria	Oligoflexales	Oligoflexaceae	Oligoflexus	?	k__Bacteria,p__Proteobacteria,c__Deltaproteobacteria,o__Oligoflexales,f__Oligoflexaceae,g__Oligoflexus,s__?
OTU_10389	0	0	0	0	0	0	9.84092e-05	0	5.37306e-05	0	0	0	0	0	0	0	0	0	0	0	0	0	3.0428e-05	4.45591e-05	0	0	0	0	1.5214e-05	3.37585e-05	0	0	0	0	1.5214e-05	3.37585e-05	Acidobacteria	Solibacteres_(Acidobacteria_group_3)	Solibacterales	PAUC26f	?	?	k__Bacteria,p__Acidobacteria,c__Solibacteres_(Acidobacteria_group_3),o__Solibacterales,f__PAUC26f,g__?,s__?
OTU_10390	0	0	0	0	0	0	4.92046e-05	0	8.0596e-05	0	0	0	0	0	0	0	0	0	0	0	0	0	2.59601e-05	3.72396e-05	0	0	0	0	1.29801e-05	2.8347e-05	0	0	0	0	1.29801e-05	2.8347e-05	Epsilonbacteraeota	Desulfurellia	Desulfurellales	H16	?	?	k__Bacteria,p__Epsilonbacteraeota,c__Desulfurellia,o__Desulfurellales,f__H16,g__?,s__?
OTU_10391	0	0	0	0	0	0	4.92046e-05	0	2.68653e-05	0.000102618	0	0	0	0	2.67633e-05	0	0	0	0	0	0	0	3.57376e-05	4.26832e-05	5.35265e-06	1.19689e-05	0	0	1.78688e-05	3.41246e-05	2.67633e-06	8.46329e-06	2.67633e-06	8.46329e-06	1.78688e-05	3.41246e-05	Planctomycetes	Planctomycetacia	Planctomycetales	Planctomycetaceae	?	?	k__Bacteria,p__Planctomycetes,c__Planctomycetacia,o__Planctomycetales,f__Planctomycetaceae,g__?,s__?
OTU_10392	0	0	1.9606e-05	3.82055e-05	0	0.00011855	0.000123011	0	0	0	2.34096e-05	3.13644e-05	0	0	0	3.39475e-05	3.18819e-05	9.92596e-05	0	5.41982e-05	1.15623e-05	1.71437e-05	4.83123e-05	6.61731e-05	1.09548e-05	1.52619e-05	4.63349e-05	4.1708e-05	2.99373e-05	4.95172e-05	2.74061e-05	3.15869e-05	1.12586e-05	1.53052e-05	4.60849e-05	5.04497e-05	Bacteroidetes	Sphingobacteriia	Sphingobacteriales	?	?	?	k__Bacteria,p__Bacteroidetes,c__Sphingobacteriia,o__Sphingobacteriales,f__?,g__?,s__?
OTU_10393	0.000189035	0.000292646	0.000333302	0.000171925	0.000147259	0.000454442	0.000196818	0.000392826	0.000322384	0.000136824	0.000117048	0.000407738	0.000142523	0.000207145	5.35265e-05	0.000118816	0.000143469	0.000132346	0.000125963	0.000216793	0.000226833	8.13059e-05	0.000300659	0.000132515	0.000185596	0.000135838	0.000154643	4.20602e-05	0.000263746	0.000110709	0.000166537	9.64794e-05	0.000206215	0.000107756	0.000224068	0.000122582	Chloroflexi	Chloroflexi_Subdivision_8_(TK10)	?	?	?	?	k__Bacteria,p__Chloroflexi,c__Chloroflexi_Subdivision_8_(TK10),o__?,f__?,g__?,s__?
OTU_10394	0	0	1.9606e-05	0	0	0	4.92046e-05	0	0	0	0	1.56822e-05	0	0	0	0	0	0	0	0	3.9212e-06	8.76808e-06	9.84092e-06	2.2005e-05	3.13644e-06	7.0133e-06	0	0	6.88106e-06	1.60969e-05	1.56822e-06	4.95915e-06	3.52882e-06	7.49668e-06	4.92046e-06	1.55599e-05	Planctomycetes	Planctomycetacia	Planctomycetales	?	?	?	k__Bacteria,p__Planctomycetes,c__Planctomycetacia,o__Planctomycetales,f__?,g__?,s__?
OTU_10395	0	0	0	0	0	0	7.38069e-05	0	5.37306e-05	6.84121e-05	0	0	0	0	0	0	0	0	0	3.61321e-05	0	0	3.91899e-05	3.65219e-05	0	0	9.03303e-06	1.80661e-05	1.9595e-05	3.19288e-05	3.61321e-06	1.1426e-05	0	0	2.32082e-05	3.15066e-05	Acidobacteria	Acidobacteriia_(Acidobacteria_group_1)	Acidobacteriales	Acidobacteriaceae	?	?	k__Bacteria,p__Acidobacteria,c__Acidobacteriia_(Acidobacteria_group_1),o__Acidobacteriales,f__Acidobacteriaceae,g__?,s__?
OTU_10396	0.00013748	5.48711e-05	0.000137242	0	2.45432e-05	0.00011855	0.000172216	6.04348e-05	2.68653e-05	0.000136824	2.34096e-05	3.13644e-05	0.000101802	0.00011154	0.000187343	0.000101843	7.97047e-05	0.000165433	0.000146956	0.000162595	7.08273e-05	6.37708e-05	0.000102978	5.87048e-05	9.10917e-05	6.69801e-05	0.000138672	4.01422e-05	8.69027e-05	6.02182e-05	0.000111199	5.56853e-05	8.09595e-05	6.25733e-05	0.000117142	4.9115e-05	Bacteroidetes	Sphingobacteriia	Sphingobacteriales	PHOS-HE51	?	?	k__Bacteria,p__Bacteroidetes,c__Sphingobacteriia,o__Sphingobacteriales,f__PHOS-HE51,g__?,s__?
OTU_10397	0	1.82904e-05	1.9606e-05	1.91027e-05	0	5.9275e-05	0.000147614	6.04348e-05	0.000107461	3.4206e-05	2.34096e-05	0	4.07208e-05	0	2.67633e-05	0	0.000111587	9.92596e-05	4.19875e-05	0	1.13998e-05	1.04171e-05	8.17982e-05	4.53293e-05	1.81787e-05	1.78195e-05	6.32084e-05	5.19159e-05	4.6599e-05	4.83539e-05	3.43727e-05	4.10618e-05	1.47893e-05	1.42169e-05	6.61825e-05	4.93733e-05	Planctomycetes	Planctomycetacia	Planctomycetales	Planctomycetaceae	?	?	k__Bacteria,p__Planctomycetes,c__Planctomycetacia,o__Planctomycetales,f__Planctomycetaceae,g__?,s__?
OTU_10398	0	0	0	0	0.000122716	0	4.92046e-05	9.06522e-05	2.68653e-05	0.000136824	0	4.70467e-05	0	1.59343e-05	0	1.69738e-05	1.59409e-05	3.30865e-05	4.19875e-05	3.61321e-05	2.45432e-05	5.48804e-05	6.07093e-05	5.39755e-05	1.25962e-05	2.04571e-05	3.17868e-05	1.1191e-05	4.26263e-05	5.47426e-05	2.07102e-05	1.78997e-05	1.85697e-05	3.95506e-05	4.47667e-05	4.04782e-05	Elusimicrobia	Elusimicrobia_(class)	FCPU453	?	?	?	k__Bacteria,p__Elusimicrobia,c__Elusimicrobia_(class),o__FCPU453,f__?,g__?,s__?
OTU_10399	0	0	0	1.91027e-05	0	3.95167e-05	4.92046e-05	0	0	0.000102618	0	0	0	0	2.67633e-05	0	1.59409e-05	6.61731e-05	0	0	3.82055e-06	8.54301e-06	3.82679e-05	4.23998e-05	5.35265e-06	1.19689e-05	2.05285e-05	3.13439e-05	2.10442e-05	3.40742e-05	1.08877e-05	2.15093e-05	4.5866e-06	9.83654e-06	2.73453e-05	3.60069e-05	Actinobacteria	Acidimicrobiia	Acidimicrobiales	?	?	?	k__Bacteria,p__Actinobacteria,c__Acidimicrobiia,o__Acidimicrobiales,f__?,g__?,s__?
OTU_1040	0.000326515	3.65807e-05	0.000137242	9.55137e-05	0	0.00035565	2.46023e-05	0.000181304	0	0	0.000397963	7.84111e-05	6.10812e-05	1.59343e-05	0.000267633	0.000356449	0.000239114	0.000397038	0.000293913	3.61321e-05	0.00011917	0.000127378	0.000112311	0.000155639	0.000164204	0.000162265	0.000241549	0.00015179	0.000115741	0.000134128	0.000214367	0.000152812	0.000141687	0.000139559	0.00018842	0.000161418	Proteobacteria	Gammaproteobacteria	Xanthomonadales	Solimonadaceae	Polycyclovorans	?	k__Bacteria,p__Proteobacteria,c__Gammaproteobacteria,o__Xanthomonadales,f__Solimonadaceae,g__Polycyclovorans,s__?
OTU_10400	0	0	0	0	0	0	0.000246023	0	8.0596e-05	3.4206e-05	0	0	0	0	0	0	0	0	0	0	0	0	7.2165e-05	0.000102657	0	0	0	0	3.60825e-05	7.82969e-05	0	0	0	0	3.60825e-05	7.82969e-05	Planctomycetes	BD7-11	?	?	?	?	k__Bacteria,p__Planctomycetes,c__BD7-11,o__?,f__?,g__?,s__?
OTU_10401	0	1.82904e-05	0	0	0	0	4.92046e-05	0	0	0	0	1.56822e-05	2.03604e-05	0	0	0	0	0	0	0	3.65807e-06	8.1797e-06	9.84092e-06	2.2005e-05	7.20852e-06	1.00083e-05	0	0	6.7495e-06	1.59864e-05	3.60426e-06	7.67804e-06	5.4333e-06	8.81796e-06	4.92046e-06	1.55599e-05	Proteobacteria	Alphaproteobacteria	Sphingomonadales	Sphingomonadaceae	Rhizorhapis	?	k__Bacteria,p__Proteobacteria,c__Alphaproteobacteria,o__Sphingomonadales,f__Sphingomonadaceae,g__Rhizorhapis,s__?
OTU_10402	0	0	0	0	0	3.95167e-05	0.000123011	0	8.0596e-05	0	0	0	0	0	0	0	0	0	0	0	0	0	4.86248e-05	5.33086e-05	0	0	0	0	2.43124e-05	4.38155e-05	0	0	0	0	2.43124e-05	4.38155e-05	Proteobacteria	Deltaproteobacteria	Myxococcales	mle1-27	?	?	k__Bacteria,p__Proteobacteria,c__Deltaproteobacteria,o__Myxococcales,f__mle1-27,g__?,s__?
OTU_10403	0	0	0	0	0	0	7.38069e-05	0	0	0	0	0	0	0	0	0	0	0	0	0	0	0	1.47614e-05	3.30074e-05	0	0	0	0	7.38069e-06	2.33398e-05	0	0	0	0	7.38069e-06	2.33398e-05	Planctomycetes	Phycisphaerae	CPla-3_termite_group	?	?	?	k__Bacteria,p__Planctomycetes,c__Phycisphaerae,o__CPla-3_termite_group,f__?,g__?,s__?
OTU_10404	0	0	0	0	0	0	4.92046e-05	0	0	0	0	0	0	0	0	0	0	0	0	0	0	0	9.84092e-06	2.2005e-05	0	0	0	0	4.92046e-06	1.55599e-05	0	0	0	0	4.92046e-06	1.55599e-05	Bacteroidetes	Sphingobacteriia	Sphingobacteriales	NS11-12_marine_group	?	?	k__Bacteria,p__Bacteroidetes,c__Sphingobacteriia,o__Sphingobacteriales,f__NS11-12_marine_group,g__?,s__?
OTU_10405	0	0	0	0	0	0	4.92046e-05	0	0	0	0	0	0	0	0	1.69738e-05	0	0	0	0	0	0	9.84092e-06	2.2005e-05	0	0	0	0	4.92046e-06	1.55599e-05	1.69738e-06	5.36757e-06	0	0	6.61784e-06	1.58859e-05	Bacteroidetes	Chitinophagia	Chitinophagales	Chitinophagaceae	?	?	k__Bacteria,p__Bacteroidetes,c__Chitinophagia,o__Chitinophagales,f__Chitinophagaceae,g__?,s__?
OTU_10406	3.437e-05	1.82904e-05	1.9606e-05	1.91027e-05	0	1.97583e-05	4.92046e-05	0	0	0	0	0	0	0	0	0	3.18819e-05	0	0	0	1.82738e-05	1.22012e-05	1.37926e-05	2.15656e-05	0	0	7.97047e-06	1.59409e-05	1.60332e-05	1.66866e-05	3.18819e-06	1.00819e-05	9.13691e-06	1.26065e-05	1.00845e-05	1.76729e-05	Chloroflexi	JG30-KF-CM66	?	?	?	?	k__Bacteria,p__Chloroflexi,c__JG30-KF-CM66,o__?,f__?,g__?,s__?
OTU_10407	0	0	0	0	0	1.97583e-05	4.92046e-05	0	0	3.4206e-05	0	0	0	0	0	0	0	0	0	0	0	0	2.06338e-05	2.15219e-05	0	0	0	0	1.03169e-05	1.80036e-05	0	0	0	0	1.03169e-05	1.80036e-05	Planctomycetes	028H05-P-BN-P5	?	?	?	?	k__Bacteria,p__Planctomycetes,c__028H05-P-BN-P5,o__?,f__?,g__?,s__?
OTU_10408	8.5925e-05	1.82904e-05	0.000117636	0	0	5.9275e-05	0.000172216	3.02174e-05	2.68653e-05	6.84121e-05	0	0	0	0	0	0	0	0	0	0	4.43703e-05	5.41116e-05	7.13972e-05	5.9159e-05	0	0	0	0	5.78837e-05	5.53148e-05	0	0	2.21851e-05	4.29911e-05	3.56986e-05	5.4511e-05	Planctomycetes	OM190	?	?	?	?	k__Bacteria,p__Planctomycetes,c__OM190,o__?,f__?,g__?,s__?
OTU_1041	0.000257775	5.48711e-05	7.84241e-05	3.82055e-05	4.90865e-05	5.9275e-05	0	3.02174e-05	2.68653e-05	0.000102618	2.34096e-05	4.70467e-05	4.07208e-05	7.96713e-05	0.00171285	0.00027158	0.000127528	0.000330865	0.000713788	0.000451652	9.56724e-05	9.18044e-05	4.37952e-05	3.90152e-05	0.000380739	0.000744951	0.000405958	0.000244956	6.97338e-05	7.1902e-05	0.000379911	0.000517931	0.000238206	0.00052246	0.000211439	0.000231322	Planctomycetes	Phycisphaerae	Tepidisphaerales	Tepidisphaeraceae	?	?	k__Bacteria,p__Planctomycetes,c__Phycisphaerae,o__Tepidisphaerales,f__Tepidisphaeraceae,g__?,s__?
OTU_10410	0.000223405	1.82904e-05	0.000176454	0.000229233	0.000122716	3.95167e-05	9.84092e-05	3.02174e-05	2.68653e-05	0	9.36384e-05	0.000392056	0.000264685	0.000462093	0	5.09213e-05	1.59409e-05	0	2.09938e-05	5.41982e-05	0.00015402	8.7145e-05	3.90017e-05	3.63149e-05	0.000242495	0.000194966	2.27832e-05	2.27742e-05	9.65107e-05	8.73848e-05	0.000135453	0.000172825	0.000198257	0.000149812	3.37063e-05	2.93351e-05	Proteobacteria	Alphaproteobacteria	Rhizobiales	?	?	?	k__Bacteria,p__Proteobacteria,c__Alphaproteobacteria,o__Rhizobiales,f__?,g__?,s__?
OTU_10411	8.5925e-05	0.000128033	5.8818e-05	0	0	3.95167e-05	4.92046e-05	0	2.68653e-05	0.000102618	0	3.13644e-05	0	0.00011154	0	0	3.18819e-05	6.61731e-05	0.000104969	0	5.45551e-05	5.55736e-05	4.36409e-05	3.77896e-05	2.85809e-05	4.83232e-05	5.07559e-05	4.51262e-05	4.9098e-05	4.51709e-05	3.45928e-05	4.45621e-05	4.1568e-05	5.09694e-05	4.21228e-05	3.93069e-05	Planctomycetes	Phycisphaerae	Tepidisphaerales	Tepidisphaeraceae	?	?	k__Bacteria,p__Planctomycetes,c__Phycisphaerae,o__Tepidisphaerales,f__Tepidisphaeraceae,g__?,s__?
OTU_10412	0	0	0	0	2.45432e-05	0	7.38069e-05	6.04348e-05	5.37306e-05	0	0	0	0	0	0	0	0	0	0	0	4.90865e-06	1.09761e-05	3.75945e-05	3.50717e-05	0	0	0	0	2.12516e-05	2.99498e-05	0	0	2.45432e-06	7.76125e-06	1.87972e-05	3.06475e-05	Proteobacteria	Deltaproteobacteria	Oligoflexales	0319-6G20	?	?	k__Bacteria,p__Proteobacteria,c__Deltaproteobacteria,o__Oligoflexales,f__0319-6G20,g__?,s__?
OTU_10413	0	0	0	0	0	0	4.92046e-05	0	2.68653e-05	0	0	0	0	0	0	0	0	0	0	0	0	0	1.5214e-05	2.22795e-05	0	0	0	0	7.60699e-06	1.68792e-05	0	0	0	0	7.60699e-06	1.68792e-05	Proteobacteria	Deltaproteobacteria	Myxococcales	VHS-B3-70	?	?	k__Bacteria,p__Proteobacteria,c__Deltaproteobacteria,o__Myxococcales,f__VHS-B3-70,g__?,s__?
OTU_10414	0	0	0	0	0	0	4.92046e-05	0	5.37306e-05	0	0	0	0	0	0	0	0	0	0	0	0	0	2.0587e-05	2.82354e-05	0	0	0	0	1.02935e-05	2.17269e-05	0	0	0	0	1.02935e-05	2.17269e-05	Acidobacteria	Acidobacteria_group_2	?	?	?	?	k__Bacteria,p__Acidobacteria,c__Acidobacteria_group_2,o__?,f__?,g__?,s__?
OTU_10415	0	0	0	0	0	0	4.92046e-05	0	5.37306e-05	0	0	0	0	0	0	0	1.59409e-05	0	0	1.80661e-05	0	0	2.0587e-05	2.82354e-05	0	0	8.50175e-06	9.85524e-06	1.02935e-05	2.17269e-05	3.4007e-06	7.18678e-06	0	0	1.36942e-05	2.11167e-05	Kiritimatiellaeota	WCHB1-41	?	?	?	?	k__Bacteria,p__Kiritimatiellaeota,c__WCHB1-41,o__?,f__?,g__?,s__?
OTU_10416	3.437e-05	1.82904e-05	0	1.91027e-05	0	3.95167e-05	9.84092e-05	0	2.68653e-05	3.4206e-05	0	0	0	0	0	0	0	0	0	0	1.43526e-05	1.45839e-05	3.97994e-05	3.6117e-05	0	0	0	0	2.7076e-05	2.92259e-05	0	0	7.17631e-06	1.23187e-05	1.98997e-05	3.19335e-05	Planctomycetes	Planctomycetacia	Planctomycetales	Planctomycetaceae	Isosphaera	?	k__Bacteria,p__Planctomycetes,c__Planctomycetacia,o__Planctomycetales,f__Planctomycetaceae,g__Isosphaera,s__?
OTU_10417	0	3.65807e-05	0	3.82055e-05	4.90865e-05	1.97583e-05	4.92046e-05	0	0	0	2.34096e-05	0	0	0	0	0	0	0	0	0	2.47745e-05	2.31214e-05	1.37926e-05	2.15656e-05	4.68192e-06	1.04691e-05	0	0	1.92836e-05	2.18587e-05	2.34096e-06	7.40277e-06	1.47282e-05	1.99613e-05	6.89629e-06	1.61104e-05	Gemmatimonadetes	BD2-11_terrestrial_group	?	?	?	?	k__Bacteria,p__Gemmatimonadetes,c__BD2-11_terrestrial_group,o__?,f__?,g__?,s__?
OTU_10418	3.437e-05	3.65807e-05	5.8818e-05	0.000152822	4.90865e-05	0	0.000270625	0	0.000134327	3.4206e-05	7.02288e-05	4.70467e-05	6.10812e-05	0.000207145	8.02898e-05	0	0	0	0	1.80661e-05	6.63354e-05	4.93485e-05	8.78316e-05	0.00011606	9.31584e-05	6.48838e-05	4.51652e-06	9.03303e-06	7.70835e-05	8.48372e-05	4.83858e-05	6.42448e-05	7.97469e-05	5.61539e-05	4.57224e-05	8.93636e-05	Proteobacteria	Deltaproteobacteria	Myxococcales	?	?	?	k__Bacteria,p__Proteobacteria,c__Deltaproteobacteria,o__Myxococcales,f__?,g__?,s__?
OTU_10419	0	0	0	0	0	0	4.92046e-05	3.02174e-05	0	0	0	0	0	0	0	0	0	0	0	0	0	0	1.58844e-05	2.2763e-05	0	0	0	0	7.9422e-06	1.73314e-05	0	0	0	0	7.9422e-06	1.73314e-05	Proteobacteria	Deltaproteobacteria	Myxococcales	Archangiaceae	?	?	k__Bacteria,p__Proteobacteria,c__Deltaproteobacteria,o__Myxococcales,f__Archangiaceae,g__?,s__?
OTU_1042	0.000429625	5.48711e-05	0.000274484	0.000229233	0.000294519	0.000316133	0.000147614	0.000181304	8.0596e-05	0.000273648	4.68192e-05	0.000297962	0	0.000191211	2.67633e-05	0.00013579	9.56457e-05	9.92596e-05	2.09938e-05	0.000216793	0.000256546	0.000135221	0.000199859	9.52131e-05	0.000112551	0.00012739	0.000108173	8.09009e-05	0.000228203	0.000114229	0.000113124	9.72745e-05	0.000184549	0.000145254	0.000156778	9.1328e-05	Actinobacteria	Thermoleophilia	Solirubrobacterales	Elev-16S-1332	?	?	k__Bacteria,p__Actinobacteria,c__Thermoleophilia,o__Solirubrobacterales,f__Elev-16S-1332,g__?,s__?
OTU_10420	0	0	0	0	0	0	0	0	0	0	0	0	0	0	0	0	0	0	0	0	0	0	0	0	0	0	0	0	0	0	0	0	0	0	0	0	Ca._Dependentiae_(TM6)	?	?	?	?	?	k__Bacteria,p__Ca._Dependentiae_(TM6),c__?,o__?,f__?,g__?,s__?
OTU_10421	0	0	0	0	0	0	0	0	0	0	0	0	0	0	5.35265e-05	0	0	6.61731e-05	2.09938e-05	0	0	0	0	0	1.07053e-05	2.39378e-05	2.17917e-05	3.11988e-05	0	0	1.40693e-05	2.51777e-05	5.35265e-06	1.69266e-05	8.71668e-06	2.12389e-05	Bacteroidetes	Sphingobacteriia	Sphingobacteriales	env.OPS_17	?	?	k__Bacteria,p__Bacteroidetes,c__Sphingobacteriia,o__Sphingobacteriales,f__env.OPS_17,g__?,s__?
OTU_10422	0	0	0	0	0	0	0	3.02174e-05	0	0	0	0	0	0	0	0	0	0	0	0	0	0	6.04348e-06	1.35136e-05	0	0	0	0	3.02174e-06	9.55559e-06	0	0	0	0	3.02174e-06	9.55559e-06	Chlamydiae	Chlamydiia	Chlamydiales	?	?	?	k__Bacteria,p__Chlamydiae,c__Chlamydiia,o__Chlamydiales,f__?,g__?,s__?
OTU_10423	0	0	1.9606e-05	0	0	1.97583e-05	0	0	2.68653e-05	0	4.68192e-05	0	0	0	0	0	0	0	0	0	3.9212e-06	8.76808e-06	9.32473e-06	1.30133e-05	9.36384e-06	2.09382e-05	0	0	6.62297e-06	1.08418e-05	4.68192e-06	1.48055e-05	6.64252e-06	1.54028e-05	4.66237e-06	9.97085e-06	Proteobacteria	Deltaproteobacteria	Oligoflexales	0319-6G20	?	?	k__Bacteria,p__Proteobacteria,c__Deltaproteobacteria,o__Oligoflexales,f__0319-6G20,g__?,s__?
OTU_10424	1.7185e-05	1.82904e-05	0	0	0	0	0	0	0	0	0	0	0	0	0	0	0	0	0	0	7.09507e-06	9.72319e-06	0	0	0	0	0	0	3.54754e-06	7.4834e-06	0	0	3.54754e-06	7.4834e-06	0	0	Proteobacteria	Alphaproteobacteria	Rickettsiales	LWSR-14	?	?	k__Bacteria,p__Proteobacteria,c__Alphaproteobacteria,o__Rickettsiales,f__LWSR-14,g__?,s__?
OTU_10425	0	1.82904e-05	0	0	0	0	0	0	0	0	0	0	0	0	0	3.39475e-05	0	0	0	0	3.65807e-06	8.1797e-06	0	0	0	0	0	0	1.82904e-06	5.78392e-06	3.39475e-06	1.07351e-05	1.82904e-06	5.78392e-06	3.39475e-06	1.07351e-05	Proteobacteria	Deltaproteobacteria	Bdellovibrionales	Bdellovibrionaceae	?	?	k__Bacteria,p__Proteobacteria,c__Deltaproteobacteria,o__Bdellovibrionales,f__Bdellovibrionaceae,g__?,s__?
OTU_10426	0	0	0	0	0	0	0	0	0	0	0	0	0	0	0	0	0	0	0	0	0	0	0	0	0	0	0	0	0	0	0	0	0	0	0	0	Ca._Parcubacteria	?	?	?	?	?	k__Bacteria,p__Ca._Parcubacteria,c__?,o__?,f__?,g__?,s__?
OTU_10427	0	0	0	0	0	0	0	0	0	0	0	0	0	0	2.67633e-05	1.69738e-05	4.78228e-05	0	0	0	0	0	0	0	5.35265e-06	1.19689e-05	1.19557e-05	2.39114e-05	0	0	9.15599e-06	1.65095e-05	2.67633e-06	8.46329e-06	6.47966e-06	1.5475e-05	Proteobacteria	Alphaproteobacteria	?	?	?	?	k__Bacteria,p__Proteobacteria,c__Alphaproteobacteria,o__?,f__?,g__?,s__?
OTU_10428	0	0	0	0	0	0	0	6.04348e-05	0	0	0	0	0	0	0	0	0	0	0	0	0	0	1.2087e-05	2.70273e-05	0	0	0	0	6.04348e-06	1.91112e-05	0	0	0	0	6.04348e-06	1.91112e-05	Bacteroidetes	Chitinophagia	Chitinophagales	Chitinophagaceae	?	?	k__Bacteria,p__Bacteroidetes,c__Chitinophagia,o__Chitinophagales,f__Chitinophagaceae,g__?,s__?
OTU_10429	0	0	0	0	0	0	0	0	0	0	0	0	0	0	0	0	0	0	0	0	0	0	0	0	0	0	0	0	0	0	0	0	0	0	0	0	Ca._Parcubacteria	?	?	?	?	?	k__Bacteria,p__Ca._Parcubacteria,c__?,o__?,f__?,g__?,s__?
OTU_1043	0	0	0	0	0	0	4.92046e-05	0	0	0	0	0	2.03604e-05	0	0	0	0	0	0	0	0	0	9.84092e-06	2.2005e-05	4.07208e-06	9.10544e-06	0	0	4.92046e-06	1.55599e-05	2.03604e-06	6.43852e-06	2.03604e-06	6.43852e-06	4.92046e-06	1.55599e-05	Gemmatimonadetes	Gemmatimonadetes_(class)	Gemmatimonadales	Gemmatimonadaceae	?	?	k__Bacteria,p__Gemmatimonadetes,c__Gemmatimonadetes_(class),o__Gemmatimonadales,f__Gemmatimonadaceae,g__?,s__?
OTU_10430	0	0	1.9606e-05	0	0	0	0	0	0	0	0	0	0	0	0	0	0	0	0	0	3.9212e-06	8.76808e-06	0	0	0	0	0	0	1.9606e-06	6.19997e-06	0	0	1.9606e-06	6.19997e-06	0	0	Chloroflexi	S085	?	?	?	?	k__Bacteria,p__Chloroflexi,c__S085,o__?,f__?,g__?,s__?
OTU_10434	5.1555e-05	3.65807e-05	5.8818e-05	1.91027e-05	2.45432e-05	5.9275e-05	0	6.04348e-05	5.37306e-05	6.84121e-05	0	1.56822e-05	0	1.59343e-05	0	6.7895e-05	3.18819e-05	6.61731e-05	4.19875e-05	0.000198727	3.812e-05	1.70093e-05	4.83705e-05	2.75434e-05	6.3233e-06	8.65899e-06	8.46923e-05	7.73724e-05	4.32452e-05	2.22474e-05	4.38281e-05	6.01398e-05	2.22216e-05	2.10416e-05	6.48517e-05	5.15709e-05	Proteobacteria	Deltaproteobacteria	Myxococcales	Haliangiaceae	Haliangium	?	k__Bacteria,p__Proteobacteria,c__Deltaproteobacteria,o__Myxococcales,f__Haliangiaceae,g__Haliangium,s__?
OTU_10435	0	0	0	0	0	0	0	0	0	0	0	0	0	0	0	0	0	0	0	0	0	0	0	0	0	0	0	0	0	0	0	0	0	0	0	0	Proteobacteria	Deltaproteobacteria	Bdellovibrionales	?	?	?	k__Bacteria,p__Proteobacteria,c__Deltaproteobacteria,o__Bdellovibrionales,f__?,g__?,s__?
OTU_10436	0	0	0	0	0	0	0	0	0	0	0	0	0	0	0	0	0	0	0	0	0	0	0	0	0	0	0	0	0	0	0	0	0	0	0	0	Proteobacteria	Deltaproteobacteria	Myxococcales	?	?	?	k__Bacteria,p__Proteobacteria,c__Deltaproteobacteria,o__Myxococcales,f__?,g__?,s__?
OTU_10437	0	1.82904e-05	0	0	0	0	0	0	0	0	0	0	0	0	0	0	0	0	2.09938e-05	0	3.65807e-06	8.1797e-06	0	0	0	0	5.24844e-06	1.04969e-05	1.82904e-06	5.78392e-06	2.09938e-06	6.63881e-06	1.82904e-06	5.78392e-06	2.09938e-06	6.63881e-06	Euryarchaeota	Thermoplasmata	Marine_Group_II	?	?	?	k__Archaea,p__Euryarchaeota,c__Thermoplasmata,o__Marine_Group_II,f__?,g__?,s__?
OTU_10438	0	0	0	0	0	0	0	0	0	0	0	0	0	0	0	0	0	0	0	0	0	0	0	0	0	0	0	0	0	0	0	0	0	0	0	0	Ca._Parcubacteria	Candidatus_Kuenenbacteria	?	?	?	?	k__Bacteria,p__Ca._Parcubacteria,c__Candidatus_Kuenenbacteria,o__?,f__?,g__?,s__?
OTU_10439	0	0	0	0	0	0	0	0	0	0	0	0	0	0	0	0	0	0	0	0	0	0	0	0	0	0	0	0	0	0	0	0	0	0	0	0	Ca._Parcubacteria	Candidatus_Nomurabacteria	?	?	?	?	k__Bacteria,p__Ca._Parcubacteria,c__Candidatus_Nomurabacteria,o__?,f__?,g__?,s__?
OTU_1044	0.00030933	3.65807e-05	5.8818e-05	0.000305644	4.90865e-05	0.000395167	0.000442841	0.000362609	0.000483576	0.000752533	0	6.27289e-05	4.07208e-05	1.59343e-05	0	0	0.000111587	9.92596e-05	0.000125963	0	0.000151892	0.000142263	0.000487345	0.000155222	2.38768e-05	2.73701e-05	8.42022e-05	5.71856e-05	0.000319618	0.000225746	4.56193e-05	5.07789e-05	8.78843e-05	0.000117814	0.000277353	0.00024784	Acidobacteria	Acidobacteria_clade_RB25	Acidobacteria_group_22	?	?	?	k__Bacteria,p__Acidobacteria,c__Acidobacteria_clade_RB25,o__Acidobacteria_group_22,f__?,g__?,s__?
OTU_10441	0	0	0	0	0	0	2.46023e-05	0	0	0	0	0	0	0	0	0	0	0	0	0	0	0	4.92046e-06	1.10025e-05	0	0	0	0	2.46023e-06	7.77993e-06	0	0	0	0	2.46023e-06	7.77993e-06	Proteobacteria	Alphaproteobacteria	Rickettsiales	SM2D12	?	?	k__Bacteria,p__Proteobacteria,c__Alphaproteobacteria,o__Rickettsiales,f__SM2D12,g__?,s__?
OTU_10442	0	0	0	0	0	0	2.46023e-05	0	0	0	0	0	0	0	0	0	0	0	0	0	0	0	4.92046e-06	1.10025e-05	0	0	0	0	2.46023e-06	7.77993e-06	0	0	0	0	2.46023e-06	7.77993e-06	Proteobacteria	Gammaproteobacteria	Legionellales	?	?	?	k__Bacteria,p__Proteobacteria,c__Gammaproteobacteria,o__Legionellales,f__?,g__?,s__?
OTU_10443	0	0	1.9606e-05	0	0	0	0	0	0	0	2.34096e-05	0	0	0	0	0	0	0	0	0	3.9212e-06	8.76808e-06	0	0	4.68192e-06	1.04691e-05	0	0	1.9606e-06	6.19997e-06	2.34096e-06	7.40277e-06	4.30156e-06	9.1127e-06	0	0	Actinobacteria	TakashiAC-B11	?	?	?	?	k__Bacteria,p__Actinobacteria,c__TakashiAC-B11,o__?,f__?,g__?,s__?
OTU_10444	0	0	0	0	0	0	0	0	0	0	0	0	0	0	0	0	0	0	0	0	0	0	0	0	0	0	0	0	0	0	0	0	0	0	0	0	Proteobacteria	Deltaproteobacteria	Oligoflexales	Oligoflexaceae	?	?	k__Bacteria,p__Proteobacteria,c__Deltaproteobacteria,o__Oligoflexales,f__Oligoflexaceae,g__?,s__?
OTU_10445	0	0	0	0	0	0	0	0	0	0	0	0	0	0	0	0	0	0	0	0	0	0	0	0	0	0	0	0	0	0	0	0	0	0	0	0	Ca._Parcubacteria	Candidatus_Azambacteria	?	?	?	?	k__Bacteria,p__Ca._Parcubacteria,c__Candidatus_Azambacteria,o__?,f__?,g__?,s__?
OTU_10446	0	0	0	0	0	0	0	0	0	0	0	0	0	0	0	0	0	0	0	0	0	0	0	0	0	0	0	0	0	0	0	0	0	0	0	0	Firmicutes	Bacilli	Bacillales	Bacillaceae	Oceanobacillus	?	k__Bacteria,p__Firmicutes,c__Bacilli,o__Bacillales,f__Bacillaceae,g__Oceanobacillus,s__?
OTU_10448	0	0	0	0	0	0	0	3.02174e-05	0	3.4206e-05	0	0	0	0	0	0	0	0	0	0	0	0	1.28847e-05	1.76994e-05	0	0	0	0	6.44234e-06	1.36142e-05	0	0	0	0	6.44234e-06	1.36142e-05	Cyanobacteria	Ca._Melainabacteria	Vampirovibrionales	?	?	?	k__Bacteria,p__Cyanobacteria,c__Ca._Melainabacteria,o__Vampirovibrionales,f__?,g__?,s__?
OTU_10449	0	0	3.9212e-05	0	2.45432e-05	0	0	0	0	6.84121e-05	0	0	0	0	0	0	0	0	0	0	1.27511e-05	1.82141e-05	1.36824e-05	3.05948e-05	0	0	0	0	1.32167e-05	2.37425e-05	0	0	6.37553e-06	1.38784e-05	6.84121e-06	2.16338e-05	Verrucomicrobia	Spartobacteria	Chthoniobacterales	?	?	?	k__Bacteria,p__Verrucomicrobia,c__Spartobacteria,o__Chthoniobacterales,f__?,g__?,s__?
OTU_1045	6.874e-05	5.48711e-05	1.9606e-05	0	0	5.9275e-05	4.92046e-05	0	8.0596e-05	6.84121e-05	2.34096e-05	0	2.03604e-05	9.56055e-05	0	0	0	3.30865e-05	0	0.000108396	2.86434e-05	3.16946e-05	5.14975e-05	3.10265e-05	2.78751e-05	3.94267e-05	3.53707e-05	5.11212e-05	4.00705e-05	3.19279e-05	2.80858e-05	4.09055e-05	2.82593e-05	3.37269e-05	3.98971e-05	3.9493e-05	Planctomycetes	Phycisphaerae	Tepidisphaerales	Tepidisphaeraceae	?	?	k__Bacteria,p__Planctomycetes,c__Phycisphaerae,o__Tepidisphaerales,f__Tepidisphaeraceae,g__?,s__?
OTU_10450	1.7185e-05	0	0	0	2.45432e-05	0	0	0	0	0	0	0	0	0	0	0	0	0	0	0	8.34565e-06	1.17201e-05	0	0	0	0	0	0	4.17282e-06	8.96642e-06	0	0	4.17282e-06	8.96642e-06	0	0	Proteobacteria	Deltaproteobacteria	Bdellovibrionales	Bdellovibrionaceae	?	?	k__Bacteria,p__Proteobacteria,c__Deltaproteobacteria,o__Bdellovibrionales,f__Bdellovibrionaceae,g__?,s__?
OTU_10451	0	0	0	0	0	0	0	0	0	0	0	0	0	0	0	0	0	0	0	0	0	0	0	0	0	0	0	0	0	0	0	0	0	0	0	0	Chlamydiae	Chlamydiia	Chlamydiales	?	?	?	k__Bacteria,p__Chlamydiae,c__Chlamydiia,o__Chlamydiales,f__?,g__?,s__?
OTU_10452	0	0	0	0	0	0	0	0	0	0	0	0	0	0	0	0	0	0	0	0	0	0	0	0	0	0	0	0	0	0	0	0	0	0	0	0	Proteobacteria	Gammaproteobacteria	Legionellales	Coxiellaceae	Coxiella	?	k__Bacteria,p__Proteobacteria,c__Gammaproteobacteria,o__Legionellales,f__Coxiellaceae,g__Coxiella,s__?
OTU_10453	3.437e-05	3.65807e-05	1.9606e-05	1.91027e-05	0	0	2.46023e-05	3.02174e-05	5.37306e-05	0.000102618	0	0	0	0	0	0	0	0	0	0	2.19319e-05	1.46945e-05	4.22337e-05	3.87859e-05	0	0	0	0	3.20828e-05	2.96489e-05	0	0	1.09659e-05	1.5152e-05	2.11168e-05	3.41184e-05	Planctomycetes	Planctomycetacia	Planctomycetales	Planctomycetaceae	?	?	k__Bacteria,p__Planctomycetes,c__Planctomycetacia,o__Planctomycetales,f__Planctomycetaceae,g__?,s__?
OTU_10454	0	0	0	0	0	0	0	0	0	0	0	1.56822e-05	0	0	0	0	0	0	0	0	0	0	0	0	3.13644e-06	7.0133e-06	0	0	0	0	1.56822e-06	4.95915e-06	1.56822e-06	4.95915e-06	0	0	Proteobacteria	Deltaproteobacteria	?	?	?	?	k__Bacteria,p__Proteobacteria,c__Deltaproteobacteria,o__?,f__?,g__?,s__?
OTU_10455	0	0	0	0	0	0	0	3.02174e-05	0	0	0	0	0	0	0	0	0	0	0	0	0	0	6.04348e-06	1.35136e-05	0	0	0	0	3.02174e-06	9.55559e-06	0	0	0	0	3.02174e-06	9.55559e-06	?	?	?	?	?	?	k__Bacteria,p__?,c__?,o__?,f__?,g__?,s__?
OTU_10456	0	0	0	0	0	0	0	3.02174e-05	0	0	0	1.56822e-05	0	0	0	0	0	0	0	0	0	0	6.04348e-06	1.35136e-05	3.13644e-06	7.0133e-06	0	0	3.02174e-06	9.55559e-06	1.56822e-06	4.95915e-06	1.56822e-06	4.95915e-06	3.02174e-06	9.55559e-06	Proteobacteria	Gammaproteobacteria	?	?	?	?	k__Bacteria,p__Proteobacteria,c__Gammaproteobacteria,o__?,f__?,g__?,s__?
OTU_10457	0	3.65807e-05	1.9606e-05	0	0	1.97583e-05	0	0	0	0	0	0	0	0	0	1.69738e-05	0	0	0	1.80661e-05	1.12373e-05	1.65163e-05	3.95167e-06	8.8362e-06	0	0	4.51652e-06	9.03303e-06	7.59451e-06	1.30647e-05	3.50398e-06	7.39153e-06	5.61867e-06	1.25027e-05	5.47982e-06	8.8481e-06	Armatimonadetes	Armatimonadia	Armatimonadales	?	?	?	k__Bacteria,p__Armatimonadetes,c__Armatimonadia,o__Armatimonadales,f__?,g__?,s__?
OTU_1046	0.00010311	0.000109742	0.000137242	7.6411e-05	2.45432e-05	0.000276617	9.84092e-05	0.000181304	0.000483576	0.000205236	0	1.56822e-05	0	6.3737e-05	0	6.7895e-05	0	3.30865e-05	2.09938e-05	3.61321e-05	9.02097e-05	4.26101e-05	0.000249028	0.000145743	1.58839e-05	2.75992e-05	2.25531e-05	1.63953e-05	0.000169619	0.000131354	2.37527e-05	2.60708e-05	5.30468e-05	5.17689e-05	0.000140325	0.000151136	Planctomycetes	Planctomycetacia	Planctomycetales	Planctomycetaceae	Planctomyces	?	k__Bacteria,p__Planctomycetes,c__Planctomycetacia,o__Planctomycetales,f__Planctomycetaceae,g__Planctomyces,s__?
OTU_10460	0	0	0	0	0	0	0	3.02174e-05	0	0	0	0	0	0	0	0	0	0	0	0	0	0	6.04348e-06	1.35136e-05	0	0	0	0	3.02174e-06	9.55559e-06	0	0	0	0	3.02174e-06	9.55559e-06	Proteobacteria	Betaproteobacteria	Hydrogenophilales	Hydrogenophilaceae	?	?	k__Bacteria,p__Proteobacteria,c__Betaproteobacteria,o__Hydrogenophilales,f__Hydrogenophilaceae,g__?,s__?
OTU_10461	3.437e-05	0	0	1.91027e-05	2.45432e-05	1.97583e-05	0	0	0	0	0	6.27289e-05	0	1.59343e-05	0	0	1.59409e-05	0	6.29813e-05	3.61321e-05	1.56032e-05	1.52585e-05	3.95167e-06	8.8362e-06	1.57326e-05	2.71626e-05	2.87636e-05	2.7184e-05	9.77743e-06	1.32623e-05	1.93718e-05	2.5739e-05	1.56679e-05	2.07701e-05	1.34813e-05	2.13418e-05	Ca._Hydrogenedentes_(NKB19)	?	?	?	?	?	k__Bacteria,p__Ca._Hydrogenedentes_(NKB19),c__?,o__?,f__?,g__?,s__?
OTU_10462	0.00010311	0.000292646	0.000235272	3.82055e-05	0.000319062	0.0004742	0.000295228	0.000543913	5.37306e-05	0.000205236	0.000374554	0.000156822	0.000407208	0.000207145	0.000428212	0.000305528	0.000302878	0.000628644	0.000188944	0.000162595	0.000197659	0.000122005	0.000314462	0.000199026	0.000314788	0.000124015	0.000320765	0.00021409	0.00025606	0.000167363	0.000316253	0.000148784	0.000256224	0.000131385	0.00031609	0.000181403	Verrucomicrobia	OPB35_soil_group	?	?	?	?	k__Bacteria,p__Verrucomicrobia,c__OPB35_soil_group,o__?,f__?,g__?,s__?
OTU_10463	0	0	0	0	0	0	0	0	0	0	0	0	0	0	0	0	0	0	0	0	0	0	0	0	0	0	0	0	0	0	0	0	0	0	0	0	Ca._Saccharibacteria_(TM7)	?	?	?	?	?	k__Bacteria,p__Ca._Saccharibacteria_(TM7),c__?,o__?,f__?,g__?,s__?
OTU_10464	0	1.82904e-05	1.9606e-05	0	0	3.95167e-05	0	6.04348e-05	0	0	0	0	0	0	0	0	0	0	2.09938e-05	0	7.57928e-06	1.03888e-05	1.99903e-05	2.83543e-05	0	0	5.24844e-06	1.04969e-05	1.37848e-05	2.11678e-05	2.09938e-06	6.63881e-06	3.78964e-06	7.99527e-06	1.20945e-05	2.15816e-05	Acidobacteria	Acidobacteria_group_5	?	?	?	?	k__Bacteria,p__Acidobacteria,c__Acidobacteria_group_5,o__?,f__?,g__?,s__?
OTU_10465	0	0	0	0	0	0	0	0	0	0	0	0	2.03604e-05	0	2.67633e-05	0	0	0	0	0	0	0	0	0	9.42473e-06	1.31024e-05	0	0	0	0	4.71237e-06	1.00485e-05	4.71237e-06	1.00485e-05	0	0	Proteobacteria	Alphaproteobacteria	?	?	?	?	k__Bacteria,p__Proteobacteria,c__Alphaproteobacteria,o__?,f__?,g__?,s__?
OTU_10467	0	0	0	0	0	0	0	6.04348e-05	0	0	0	0	0	0	0	0	1.59409e-05	3.30865e-05	0	0	0	0	1.2087e-05	2.70273e-05	0	0	1.22569e-05	1.57893e-05	6.04348e-06	1.91112e-05	4.90275e-06	1.10979e-05	0	0	1.09462e-05	2.05562e-05	Proteobacteria	Deltaproteobacteria	Myxococcales	?	?	?	k__Bacteria,p__Proteobacteria,c__Deltaproteobacteria,o__Myxococcales,f__?,g__?,s__?
OTU_10468	0	0	0	0	0	0	0	0	0	0	0	0	0	0	0	0	1.59409e-05	0	0	0	0	0	0	0	0	0	3.98524e-06	7.97047e-06	0	0	1.59409e-06	5.04097e-06	0	0	1.59409e-06	5.04097e-06	Ca._Parcubacteria	?	?	?	?	?	k__Bacteria,p__Ca._Parcubacteria,c__?,o__?,f__?,g__?,s__?
OTU_10469	0	0	0	0	0	0	0	0	0	0	0	0	0	0	0	0	0	0	0	0	0	0	0	0	0	0	0	0	0	0	0	0	0	0	0	0	?	?	?	?	?	?	k__Bacteria,p__?,c__?,o__?,f__?,g__?,s__?
OTU_1047	0.00111703	0.000457259	0.000862665	0.000458466	0.000613581	0.00116574	0.000492046	0.000302174	0.000671633	0.000786739	0.000515011	0.00014114	0.000468289	0.000414291	0.000267633	0.000254606	0.000111587	0.000330865	0.000377888	0.000307123	0.000701799	0.000285081	0.000683667	0.000326121	0.000361273	0.000154212	0.000281866	0.000117266	0.000692733	0.00028893	0.000318843	0.000131224	0.000531536	0.000280892	0.00048004	0.000313033	Chloroflexi	Chloroflexi_Subdivision_10	KD4-96	?	?	?	k__Bacteria,p__Chloroflexi,c__Chloroflexi_Subdivision_10,o__KD4-96,f__?,g__?,s__?
OTU_10470	0	0	0	0	0	0	0	0	0	0	0	0	0	0	0	0	0	0	0	0	0	0	0	0	0	0	0	0	0	0	0	0	0	0	0	0	Chlamydiae	Chlamydiia	Chlamydiales	Simkaniaceae	Candidatus_Rhabdochlamydia	?	k__Bacteria,p__Chlamydiae,c__Chlamydiia,o__Chlamydiales,f__Simkaniaceae,g__Candidatus_Rhabdochlamydia,s__?
OTU_10471	0	0	0	0	0	0	0	0	2.68653e-05	0	0	0	0	0	0	0	0	0	0	0	0	0	5.37306e-06	1.20145e-05	0	0	0	0	2.68653e-06	8.49556e-06	0	0	0	0	2.68653e-06	8.49556e-06	Proteobacteria	Gammaproteobacteria	HTA4	?	?	?	k__Bacteria,p__Proteobacteria,c__Gammaproteobacteria,o__HTA4,f__?,g__?,s__?
OTU_10473	1.7185e-05	0	1.9606e-05	1.91027e-05	2.45432e-05	5.9275e-05	2.46023e-05	3.02174e-05	0	0	2.34096e-05	0	0	0	5.35265e-05	5.09213e-05	3.18819e-05	3.30865e-05	0	3.61321e-05	1.60874e-05	9.39393e-06	2.28189e-05	2.46393e-05	1.53872e-05	2.36075e-05	2.52751e-05	1.69448e-05	1.94532e-05	1.7934e-05	2.28958e-05	2.15525e-05	1.57373e-05	1.69426e-05	2.66117e-05	2.09756e-05	Actinobacteria	Thermoleophilia	Solirubrobacterales	0319-6M6	?	?	k__Bacteria,p__Actinobacteria,c__Thermoleophilia,o__Solirubrobacterales,f__0319-6M6,g__?,s__?
OTU_10474	0	0	0	0	0	0	0	0	0	0	0	0	0	0	0	0	0	0	0	0	0	0	0	0	0	0	0	0	0	0	0	0	0	0	0	0	?	?	?	?	?	?	k__Bacteria,p__?,c__?,o__?,f__?,g__?,s__?
OTU_10476	0	0	0	0	0	0	0	0	0	0	0	0	0	0	0	0	0	0	0	0	0	0	0	0	0	0	0	0	0	0	0	0	0	0	0	0	Proteobacteria	Gammaproteobacteria	Legionellales	Coxiellaceae	?	?	k__Bacteria,p__Proteobacteria,c__Gammaproteobacteria,o__Legionellales,f__Coxiellaceae,g__?,s__?
OTU_10478	0	0	0	0	4.90865e-05	0	0	3.02174e-05	5.37306e-05	0	0	3.13644e-05	0	0	0	1.69738e-05	1.59409e-05	0	0	0	9.8173e-06	2.19521e-05	1.67896e-05	2.4447e-05	6.27289e-06	1.40266e-05	3.98524e-06	7.97047e-06	1.33035e-05	2.22105e-05	6.42792e-06	1.11194e-05	8.04509e-06	1.74674e-05	1.16863e-05	1.81861e-05	Proteobacteria	Deltaproteobacteria	Oligoflexales	0319-6G20	?	?	k__Bacteria,p__Proteobacteria,c__Deltaproteobacteria,o__Oligoflexales,f__0319-6G20,g__?,s__?
OTU_1048	0.000154665	3.65807e-05	1.9606e-05	0.000133719	7.36297e-05	0.000217342	0.000344432	9.06522e-05	0.00080596	0.000581503	0.000397963	0.000172504	0.000142523	0.000175277	5.35265e-05	0	9.56457e-05	9.92596e-05	4.19875e-05	5.41982e-05	8.36401e-05	5.90923e-05	0.000407978	0.000287044	0.000188359	0.000127119	7.27728e-05	2.89682e-05	0.000245809	0.0002596	0.000123288	0.000112414	0.000135999	0.000108536	0.000233098	0.000267116	Proteobacteria	Alphaproteobacteria	Caulobacterales	Caulobacteraceae	Phenylobacterium	?	k__Bacteria,p__Proteobacteria,c__Alphaproteobacteria,o__Caulobacterales,f__Caulobacteraceae,g__Phenylobacterium,s__?
OTU_10480	0	1.82904e-05	0	0	0	0	0	0	0	3.4206e-05	0	0	2.03604e-05	0	0	0	1.59409e-05	0	0	0	3.65807e-06	8.1797e-06	6.84121e-06	1.52974e-05	4.07208e-06	9.10544e-06	3.98524e-06	7.97047e-06	5.24964e-06	1.16857e-05	3.63013e-06	7.72356e-06	3.86508e-06	8.16289e-06	5.0147e-06	1.14149e-05	Proteobacteria	Deltaproteobacteria	Myxococcales	?	?	?	k__Bacteria,p__Proteobacteria,c__Deltaproteobacteria,o__Myxococcales,f__?,g__?,s__?
OTU_10481	0	0	0	0	0	1.97583e-05	0	0	0	0	0.000163867	1.56822e-05	0	0	0	1.69738e-05	1.59409e-05	0	0	0	0	0	3.95167e-06	8.8362e-06	3.59099e-05	7.18519e-05	3.98524e-06	7.97047e-06	1.97583e-06	6.24814e-06	2.12464e-05	5.06914e-05	1.79549e-05	5.15047e-05	5.26731e-06	8.53209e-06	Proteobacteria	Betaproteobacteria	Nitrosomonadales	Nitrosomonadaceae	?	?	k__Bacteria,p__Proteobacteria,c__Betaproteobacteria,o__Nitrosomonadales,f__Nitrosomonadaceae,g__?,s__?
OTU_10482	0	0	0	0	0	1.97583e-05	0	0	0	0	0	0	0	0	0	0	0	0	0	0	0	0	3.95167e-06	8.8362e-06	0	0	0	0	1.97583e-06	6.24814e-06	0	0	0	0	1.97583e-06	6.24814e-06	Proteobacteria	Deltaproteobacteria	Myxococcales	?	?	?	k__Bacteria,p__Proteobacteria,c__Deltaproteobacteria,o__Myxococcales,f__?,g__?,s__?
OTU_10483	0	0	0	0	0	0	0	9.06522e-05	0	0	0	0	0	0	0	0	0	0	0	0	0	0	1.81304e-05	4.05409e-05	0	0	0	0	9.06522e-06	2.86668e-05	0	0	0	0	9.06522e-06	2.86668e-05	Proteobacteria	Deltaproteobacteria	?	?	?	?	k__Bacteria,p__Proteobacteria,c__Deltaproteobacteria,o__?,f__?,g__?,s__?
OTU_10484	0	0	0	0	0	0	0	0	0	0	0	0	0	0	0	0	0	0	0	0	0	0	0	0	0	0	0	0	0	0	0	0	0	0	0	0	Acidobacteria	Blastocatellia_(Acidobacteria_group_4)	Blastocatellales	Blastocatellaceae	RB41	?	k__Bacteria,p__Acidobacteria,c__Blastocatellia_(Acidobacteria_group_4),o__Blastocatellales,f__Blastocatellaceae,g__RB41,s__?
OTU_10486	0	0	0	0	0	0	0	0	0	0	0	0	0	0	0	0	0	0	0	0	0	0	0	0	0	0	0	0	0	0	0	0	0	0	0	0	Chlamydiae	Chlamydiia	Chlamydiales	?	?	?	k__Bacteria,p__Chlamydiae,c__Chlamydiia,o__Chlamydiales,f__?,g__?,s__?
OTU_10487	0	0	0	1.91027e-05	0	0	0	0	0	0	0	0	0	0	0	0	0	0	0	0	3.82055e-06	8.54301e-06	0	0	0	0	0	0	1.91027e-06	6.04082e-06	0	0	1.91027e-06	6.04082e-06	0	0	Bacteroidetes	Cytophagia	Cytophagales	?	?	?	k__Bacteria,p__Bacteroidetes,c__Cytophagia,o__Cytophagales,f__?,g__?,s__?
OTU_10488	0	0	0	0	0	1.97583e-05	0	0	0	0	0	0	0	0	0	0	0	0	0	0	0	0	3.95167e-06	8.8362e-06	0	0	0	0	1.97583e-06	6.24814e-06	0	0	0	0	1.97583e-06	6.24814e-06	Ca._Peregrinibacteria	Candidatus_Peribacteria	?	?	?	?	k__Bacteria,p__Ca._Peregrinibacteria,c__Candidatus_Peribacteria,o__?,f__?,g__?,s__?
OTU_1049	1.7185e-05	3.65807e-05	0	7.6411e-05	0.000171803	7.90334e-05	7.38069e-05	0.00012087	5.37306e-05	0.000136824	0	1.56822e-05	2.03604e-05	0	0	3.39475e-05	0	3.30865e-05	0	3.61321e-05	6.03959e-05	6.84653e-05	9.28529e-05	3.46507e-05	7.20852e-06	1.00083e-05	1.73047e-05	2.00204e-05	7.66244e-05	5.39406e-05	1.39209e-05	1.58999e-05	3.38022e-05	5.39783e-05	5.67431e-05	4.62673e-05	Actinobacteria	MB-A2-108	?	?	?	?	k__Bacteria,p__Actinobacteria,c__MB-A2-108,o__?,f__?,g__?,s__?
OTU_10490	1.7185e-05	0	0	0	0	0	0	0	0	3.4206e-05	0	0	0	0	0	0	0	0	0	0	3.437e-06	7.68537e-06	6.84121e-06	1.52974e-05	0	0	0	0	5.1391e-06	1.15531e-05	0	0	1.7185e-06	5.43438e-06	3.4206e-06	1.08169e-05	Chloroflexi	Ktedonobacteria	C0119	?	?	?	k__Bacteria,p__Chloroflexi,c__Ktedonobacteria,o__C0119,f__?,g__?,s__?
OTU_10491	0	1.82904e-05	0	0	0	0	0	0	0	0	0	0	0	0	0	0	0	0	0	1.80661e-05	3.65807e-06	8.1797e-06	0	0	0	0	4.51652e-06	9.03303e-06	1.82904e-06	5.78392e-06	1.80661e-06	5.71299e-06	1.82904e-06	5.78392e-06	1.80661e-06	5.71299e-06	Ca._Parcubacteria	?	?	?	?	?	k__Bacteria,p__Ca._Parcubacteria,c__?,o__?,f__?,g__?,s__?
OTU_10492	8.5925e-05	5.48711e-05	5.8818e-05	1.91027e-05	4.90865e-05	0	0	0	0	0	0	3.13644e-05	8.14416e-05	1.59343e-05	8.02898e-05	0	0	0	0	1.80661e-05	5.35607e-05	2.38965e-05	0	0	4.1806e-05	3.73433e-05	4.51652e-06	9.03303e-06	2.67803e-05	3.24141e-05	2.27096e-05	3.24652e-05	4.76833e-05	3.01988e-05	1.80661e-06	5.71299e-06	Proteobacteria	Alphaproteobacteria	Rhizobiales	Methylobacteriaceae	?	?	k__Bacteria,p__Proteobacteria,c__Alphaproteobacteria,o__Rhizobiales,f__Methylobacteriaceae,g__?,s__?
OTU_10496	0	0	0	0	0	1.97583e-05	0	0	0	0	0	3.13644e-05	2.03604e-05	0	0	1.69738e-05	3.18819e-05	0	4.19875e-05	0	0	0	3.95167e-06	8.8362e-06	1.0345e-05	1.469e-05	1.84674e-05	2.17197e-05	1.97583e-06	6.24814e-06	1.42568e-05	1.64426e-05	5.17248e-06	1.12088e-05	1.10602e-05	1.57573e-05	Proteobacteria	Deltaproteobacteria	Oligoflexales	0319-6G20	?	?	k__Bacteria,p__Proteobacteria,c__Deltaproteobacteria,o__Oligoflexales,f__0319-6G20,g__?,s__?
OTU_10497	0	0	1.9606e-05	0	2.45432e-05	3.95167e-05	0	0	0	0	2.34096e-05	6.27289e-05	4.07208e-05	4.78028e-05	8.02898e-05	1.69738e-05	0	6.61731e-05	2.09938e-05	5.41982e-05	8.82985e-06	1.22161e-05	7.90334e-06	1.76724e-05	5.09904e-05	2.16366e-05	3.53413e-05	3.03372e-05	8.36659e-06	1.43308e-05	4.13291e-05	2.54666e-05	2.99101e-05	2.77154e-05	1.97855e-05	2.51486e-05	Chloroflexi	Chloroflexi_Subdivision_2	?	?	?	?	k__Bacteria,p__Chloroflexi,c__Chloroflexi_Subdivision_2,o__?,f__?,g__?,s__?
OTU_10498	0	0	1.9606e-05	0	0	0	0	0	0	0	0	1.56822e-05	0	0	0	0	0	0	0	0	3.9212e-06	8.76808e-06	0	0	3.13644e-06	7.0133e-06	0	0	1.9606e-06	6.19997e-06	1.56822e-06	4.95915e-06	3.52882e-06	7.49668e-06	0	0	Proteobacteria	Deltaproteobacteria	Oligoflexales	0319-6G20	?	?	k__Bacteria,p__Proteobacteria,c__Deltaproteobacteria,o__Oligoflexales,f__0319-6G20,g__?,s__?
OTU_105	0.00082488	0.000969389	0.000843059	0.00187207	0.000269976	0.000790334	0.000787273	0.00081587	0.000779094	0.00201816	0.00105343	0.000925251	0.000264685	0.000557699	5.35265e-05	0.000203685	0.000159409	0.000297779	0.0003359	5.41982e-05	0.000955875	0.000578779	0.00103815	0.000548015	0.000570919	0.00042427	0.000211822	0.000129584	0.00099701	0.00053314	0.000390557	0.000348928	0.000763397	0.000519662	0.00062417	0.000574018	Proteobacteria	Betaproteobacteria	Nitrosomonadales	Nitrosomonadaceae	?	?	k__Bacteria,p__Proteobacteria,c__Betaproteobacteria,o__Nitrosomonadales,f__Nitrosomonadaceae,g__?,s__?
OTU_1050	0.00058429	0.000420678	0.00039212	0.000362952	0.000147259	0.00104719	0.000442841	0.000695001	0.000241788	0.000752533	0.000257506	0.000109776	0.000142523	0.000207145	0.000214106	0.000288554	0.000207232	0.000397038	0.000293913	0.00068651	0.00038146	0.000156512	0.000635871	0.000307755	0.000186211	5.92671e-05	0.000396173	0.000208528	0.000508665	0.000266385	0.00028043	0.000164161	0.000283836	0.000151782	0.00050526	0.000276719	Proteobacteria	Alphaproteobacteria	Rhizobiales	A0839	?	?	k__Bacteria,p__Proteobacteria,c__Alphaproteobacteria,o__Rhizobiales,f__A0839,g__?,s__?
OTU_10501	3.437e-05	3.65807e-05	1.9606e-05	1.91027e-05	0	9.87917e-05	4.92046e-05	0.000271957	2.68653e-05	0	0	0.000109776	0.000122162	1.59343e-05	0	3.39475e-05	7.97047e-05	6.61731e-05	4.19875e-05	0	2.19319e-05	1.46945e-05	8.93637e-05	0.000108321	4.95744e-05	6.11148e-05	4.69663e-05	3.49825e-05	5.56478e-05	8.10796e-05	4.69685e-05	4.57225e-05	3.57532e-05	4.43648e-05	6.68631e-05	7.87425e-05	Bacteroidetes	Chitinophagia	Chitinophagales	Chitinophagaceae	?	?	k__Bacteria,p__Bacteroidetes,c__Chitinophagia,o__Chitinophagales,f__Chitinophagaceae,g__?,s__?
OTU_10502	3.437e-05	0	9.80301e-05	3.82055e-05	0	1.97583e-05	4.92046e-05	6.04348e-05	5.37306e-05	6.84121e-05	9.36384e-05	0.000188187	6.10812e-05	0	2.67633e-05	3.39475e-05	4.78228e-05	0	4.19875e-05	0	3.41211e-05	4.00924e-05	5.03081e-05	1.85508e-05	7.39339e-05	7.29699e-05	2.24526e-05	2.60352e-05	4.22146e-05	3.06615e-05	4.93427e-05	5.72372e-05	5.40275e-05	5.93396e-05	3.75298e-05	2.39178e-05	Actinobacteria	Thermoleophilia	Solirubrobacterales	Solirubrobacteraceae	Solirubrobacter	?	k__Bacteria,p__Actinobacteria,c__Thermoleophilia,o__Solirubrobacterales,f__Solirubrobacteraceae,g__Solirubrobacter,s__?
OTU_10503	0.000154665	0.000621872	0.000372514	0.00021013	0.000147259	0.000889125	0.000147614	0.000966957	8.0596e-05	0.00017103	0.000772517	0.000376373	0.000366487	7.96713e-05	0.000133816	0.00176527	0.00145063	0.00168741	0.00212037	0.00148142	0.000301288	0.000200861	0.000451065	0.000437547	0.000345773	0.000273501	0.00168496	0.000308723	0.000376176	0.000330531	0.0010234	0.000758803	0.000323531	0.000227435	0.00107604	0.000742582	Proteobacteria	Deltaproteobacteria	Myxococcales	Haliangiaceae	?	?	k__Bacteria,p__Proteobacteria,c__Deltaproteobacteria,o__Myxococcales,f__Haliangiaceae,g__?,s__?
OTU_10504	0	5.48711e-05	1.9606e-05	5.73082e-05	2.45432e-05	0	0	0.000181304	0	3.4206e-05	0	7.84111e-05	2.03604e-05	3.18685e-05	0	0	0	0	0	0	3.12657e-05	2.44648e-05	4.31021e-05	7.86645e-05	2.6128e-05	3.22687e-05	0	0	3.71839e-05	5.52738e-05	1.3064e-05	2.55425e-05	2.86969e-05	2.71318e-05	2.15511e-05	5.71517e-05	Proteobacteria	Deltaproteobacteria	Myxococcales	KD3-10	?	?	k__Bacteria,p__Proteobacteria,c__Deltaproteobacteria,o__Myxococcales,f__KD3-10,g__?,s__?
OTU_10505	1.7185e-05	0	0	0	0	0	0	6.04348e-05	5.37306e-05	0	0	9.40933e-05	2.03604e-05	4.78028e-05	0	1.69738e-05	3.18819e-05	0	0	0	3.437e-06	7.68537e-06	2.28331e-05	3.13552e-05	3.24513e-05	3.96477e-05	7.97047e-06	1.59409e-05	1.3135e-05	2.38266e-05	2.11112e-05	3.05522e-05	1.79442e-05	3.09634e-05	1.63021e-05	2.40054e-05	Proteobacteria	Alphaproteobacteria	Rhodospirillales	DA111	?	?	k__Bacteria,p__Proteobacteria,c__Alphaproteobacteria,o__Rhodospirillales,f__DA111,g__?,s__?
OTU_10506	0	0	0	0	0	0	0	6.04348e-05	2.68653e-05	0	0	0	0	0	0	0	0	0	2.09938e-05	0	0	0	1.746e-05	2.6692e-05	0	0	5.24844e-06	1.04969e-05	8.73002e-06	2.00333e-05	2.09938e-06	6.63881e-06	0	0	1.08294e-05	2.01166e-05	Verrucomicrobia	OPB35_soil_group	?	?	?	?	k__Bacteria,p__Verrucomicrobia,c__OPB35_soil_group,o__?,f__?,g__?,s__?
OTU_10507	0	0	1.9606e-05	0	0	0	0	0.00012087	0	0	0	0	0	0	0	0	0	0	0	0	3.9212e-06	8.76808e-06	2.41739e-05	5.40546e-05	0	0	0	0	1.40476e-05	3.80358e-05	0	0	1.9606e-06	6.19997e-06	1.2087e-05	3.82223e-05	Proteobacteria	Alphaproteobacteria	Rickettsiales	[Caedibacter]_caryophilus_group	?	?	k__Bacteria,p__Proteobacteria,c__Alphaproteobacteria,o__Rickettsiales,f__[Caedibacter]_caryophilus_group,g__?,s__?
OTU_10508	0.00010311	0.000146323	0	3.82055e-05	2.45432e-05	0	4.92046e-05	0.000211522	0	0	0	0	0	0	0	1.69738e-05	1.59409e-05	3.30865e-05	4.19875e-05	1.80661e-05	6.24363e-05	6.04413e-05	5.21453e-05	9.16064e-05	0	0	2.72703e-05	1.24298e-05	5.72908e-05	7.33669e-05	1.26055e-05	1.54103e-05	3.12182e-05	5.20239e-05	3.86781e-05	6.31831e-05	Acidobacteria	Solibacteres_(Acidobacteria_group_3)	Solibacterales	Solibacteraceae	Ca._Solibacter	?	k__Bacteria,p__Acidobacteria,c__Solibacteres_(Acidobacteria_group_3),o__Solibacterales,f__Solibacteraceae,g__Ca._Solibacter,s__?
OTU_10509	0	0	0	3.82055e-05	0	0	0	6.04348e-05	0	0	0	1.56822e-05	0	0	0	0	0	0	0	0	7.6411e-06	1.7086e-05	1.2087e-05	2.70273e-05	3.13644e-06	7.0133e-06	0	0	9.86403e-06	2.14451e-05	1.56822e-06	4.95915e-06	5.38877e-06	1.25397e-05	6.04348e-06	1.91112e-05	Proteobacteria	Deltaproteobacteria	Bdellovibrionales	?	?	?	k__Bacteria,p__Proteobacteria,c__Deltaproteobacteria,o__Bdellovibrionales,f__?,g__?,s__?
OTU_1051	1.7185e-05	0	7.84241e-05	0	0	0	4.92046e-05	0	0	3.4206e-05	2.34096e-05	3.13644e-05	6.10812e-05	0	0	0	0	3.30865e-05	6.29813e-05	0	1.91218e-05	3.39759e-05	1.66821e-05	2.34504e-05	2.3171e-05	2.53878e-05	2.4017e-05	3.02991e-05	1.7902e-05	2.7552e-05	2.11923e-05	2.54577e-05	2.11464e-05	2.83561e-05	1.79478e-05	2.45657e-05	Fibrobacteres	Fibrobacteria	Fibrobacterales	Fibrobacteraceae	?	?	k__Bacteria,p__Fibrobacteres,c__Fibrobacteria,o__Fibrobacterales,f__Fibrobacteraceae,g__?,s__?
OTU_10510	0	1.82904e-05	0	0	0	0	0	0.000151087	0	0	0	1.56822e-05	0	0	0	0	0	0	0	0	3.65807e-06	8.1797e-06	3.02174e-05	6.75682e-05	3.13644e-06	7.0133e-06	0	0	1.69377e-05	4.74845e-05	1.56822e-06	4.95915e-06	3.39726e-06	7.18838e-06	1.51087e-05	4.77779e-05	Armatimonadetes	Armatimonadetes_Group_4	?	?	?	?	k__Bacteria,p__Armatimonadetes,c__Armatimonadetes_Group_4,o__?,f__?,g__?,s__?
OTU_10511	1.7185e-05	0	0	0	0	0	2.46023e-05	6.04348e-05	0	0	0	0	0	0	0	0	0	0	0	0	3.437e-06	7.68537e-06	1.70074e-05	2.65112e-05	0	0	0	0	1.02222e-05	1.97429e-05	0	0	1.7185e-06	5.43438e-06	8.50371e-06	1.98173e-05	Armatimonadetes	Armatimonadetes_Group_4	?	?	?	?	k__Bacteria,p__Armatimonadetes,c__Armatimonadetes_Group_4,o__?,f__?,g__?,s__?
OTU_10512	0	3.65807e-05	0	1.91027e-05	0	0	0	6.04348e-05	0	0	0	4.70467e-05	0	6.3737e-05	0	0	0	0	0	0	1.11367e-05	1.6454e-05	1.2087e-05	2.70273e-05	2.21567e-05	3.09079e-05	0	0	1.16118e-05	2.11005e-05	1.10784e-05	2.36843e-05	1.66467e-05	2.40549e-05	6.04348e-06	1.91112e-05	Elusimicrobia	Elusimicrobia_(class)	Lineage_IIb	?	?	?	k__Bacteria,p__Elusimicrobia,c__Elusimicrobia_(class),o__Lineage_IIb,f__?,g__?,s__?
OTU_10513	5.1555e-05	1.82904e-05	0	0	7.36297e-05	1.97583e-05	0	6.04348e-05	0	3.4206e-05	0	4.70467e-05	2.03604e-05	6.3737e-05	0	1.69738e-05	7.97047e-05	0.000165433	2.09938e-05	0	2.8695e-05	3.27749e-05	2.28798e-05	2.54724e-05	2.62288e-05	2.8507e-05	6.65328e-05	7.4061e-05	2.57874e-05	2.78422e-05	4.14249e-05	5.1618e-05	2.74619e-05	2.89877e-05	3.97504e-05	5.14906e-05	Actinobacteria	Thermoleophilia	Gaiellales	?	?	?	k__Bacteria,p__Actinobacteria,c__Thermoleophilia,o__Gaiellales,f__?,g__?,s__?
OTU_10514	1.7185e-05	0	1.9606e-05	0	0	3.95167e-05	0	0.000151087	2.68653e-05	0	0	0	6.10812e-05	1.59343e-05	0	3.39475e-05	0	0	0	0	7.3582e-06	1.01119e-05	4.34938e-05	6.25541e-05	1.54031e-05	2.64506e-05	0	0	2.5426e-05	4.63388e-05	1.10963e-05	2.08326e-05	1.13806e-05	1.93487e-05	2.51417e-05	4.70721e-05	Elusimicrobia	Elusimicrobia_(class)	Lineage_IV	?	?	?	k__Bacteria,p__Elusimicrobia,c__Elusimicrobia_(class),o__Lineage_IV,f__?,g__?,s__?
OTU_10515	1.7185e-05	0	0	0	2.45432e-05	0	0	6.04348e-05	0	0	2.34096e-05	0	2.03604e-05	0	0	1.69738e-05	0	0	0	1.80661e-05	8.34565e-06	1.17201e-05	1.2087e-05	2.70273e-05	8.754e-06	1.20353e-05	4.51652e-06	9.03303e-06	1.02163e-05	1.97381e-05	7.88098e-06	1.03061e-05	8.54982e-06	1.12015e-05	9.54747e-06	1.93084e-05	Proteobacteria	Deltaproteobacteria	Oligoflexales	Oligoflexaceae	?	?	k__Bacteria,p__Proteobacteria,c__Deltaproteobacteria,o__Oligoflexales,f__Oligoflexaceae,g__?,s__?
OTU_10516	0	0	0	0	0	0	0	6.04348e-05	0	6.84121e-05	0	0	0	0	0	0	0	0	0	0	0	0	2.57694e-05	3.53987e-05	0	0	0	0	1.28847e-05	2.72283e-05	0	0	0	0	1.28847e-05	2.72283e-05	Proteobacteria	Gammaproteobacteria	Legionellales	Coxiellaceae	?	?	k__Bacteria,p__Proteobacteria,c__Gammaproteobacteria,o__Legionellales,f__Coxiellaceae,g__?,s__?
OTU_10518	0.00024059	5.48711e-05	7.84241e-05	0.000133719	0.000147259	0.000197583	0.000123011	0.000241739	0.000134327	0.000239442	7.02288e-05	0.00014114	0.000142523	0.000159343	0.000133816	0.000101843	4.78228e-05	6.61731e-05	0.000104969	7.22643e-05	0.000130973	7.21831e-05	0.000187221	5.64078e-05	0.00012941	3.43778e-05	7.28073e-05	2.3825e-05	0.000159097	6.78876e-05	0.000104012	3.88089e-05	0.000130191	5.33073e-05	0.000132917	7.03902e-05	Actinobacteria	Actinobacteria_(class)	Propionibacteriales	Nocardioidaceae	?	?	k__Bacteria,p__Actinobacteria,c__Actinobacteria_(class),o__Propionibacteriales,f__Nocardioidaceae,g__?,s__?
OTU_10519	0	0	1.9606e-05	0	0	0	0	9.06522e-05	2.68653e-05	3.4206e-05	0	0	0	0	0	0	0	0	0	0	3.9212e-06	8.76808e-06	3.03447e-05	3.70999e-05	0	0	0	0	1.7133e-05	2.89801e-05	0	0	1.9606e-06	6.19997e-06	1.51724e-05	2.94536e-05	Planctomycetes	Phycisphaerae	Tepidisphaerales	Tepidisphaeraceae	?	?	k__Bacteria,p__Planctomycetes,c__Phycisphaerae,o__Tepidisphaerales,f__Tepidisphaeraceae,g__?,s__?
OTU_1052	0.000120295	5.48711e-05	0.000215666	1.91027e-05	0.000147259	7.90334e-05	0.000172216	0.000151087	2.68653e-05	6.84121e-05	0	0.000219551	8.14416e-05	0.000191211	5.35265e-05	5.09213e-05	7.97047e-05	3.30865e-05	6.29813e-05	7.22643e-05	0.000111439	7.73801e-05	9.95228e-05	6.04359e-05	0.000109146	9.31368e-05	6.20092e-05	2.04594e-05	0.000105481	6.57569e-05	8.44688e-05	6.84281e-05	0.000110292	8.0734e-05	7.96572e-05	4.70349e-05	Gemmatimonadetes	Gemmatimonadetes_(class)	Gemmatimonadales	Gemmatimonadaceae	Gemmatimonas	?	k__Bacteria,p__Gemmatimonadetes,c__Gemmatimonadetes_(class),o__Gemmatimonadales,f__Gemmatimonadaceae,g__Gemmatimonas,s__?
OTU_10521	0	0	0	0	0	0	7.38069e-05	0.000211522	2.68653e-05	6.84121e-05	0	0	0	0	0	0	0	0	0	0	0	0	7.61212e-05	8.15762e-05	0	0	0	0	3.80606e-05	6.75811e-05	0	0	0	0	3.80606e-05	6.75811e-05	Proteobacteria	Gammaproteobacteria	Acidiferrobacterales	Acidiferrobacteraceae	?	?	k__Bacteria,p__Proteobacteria,c__Gammaproteobacteria,o__Acidiferrobacterales,f__Acidiferrobacteraceae,g__?,s__?
OTU_10522	1.7185e-05	0	0	0	0	1.97583e-05	0	9.06522e-05	0	0	0	0	0	1.59343e-05	0	0	1.59409e-05	0	0	0	3.437e-06	7.68537e-06	2.20821e-05	3.92751e-05	3.18685e-06	7.12602e-06	3.98524e-06	7.97047e-06	1.27596e-05	2.84321e-05	3.18752e-06	6.71988e-06	3.31193e-06	6.98837e-06	1.26352e-05	2.84133e-05	Planctomycetes	Planctomycetacia	Planctomycetales	Planctomycetaceae	?	?	k__Bacteria,p__Planctomycetes,c__Planctomycetacia,o__Planctomycetales,f__Planctomycetaceae,g__?,s__?
OTU_10524	1.7185e-05	0	1.9606e-05	0	0	1.97583e-05	0	6.04348e-05	0	3.4206e-05	0	1.56822e-05	0	0	0	0	1.59409e-05	0	0	0	7.3582e-06	1.01119e-05	2.28798e-05	2.54724e-05	3.13644e-06	7.0133e-06	3.98524e-06	7.97047e-06	1.5119e-05	2.00186e-05	3.16232e-06	6.66703e-06	5.24732e-06	8.50038e-06	1.3034e-05	2.04615e-05	Verrucomicrobia	Spartobacteria	?	?	?	?	k__Bacteria,p__Verrucomicrobia,c__Spartobacteria,o__?,f__?,g__?,s__?
OTU_10525	3.437e-05	0	1.9606e-05	0	2.45432e-05	0	0	6.04348e-05	0	0	0	0	0	1.59343e-05	0	0	0	0	0	0	1.57039e-05	1.5289e-05	1.2087e-05	2.70273e-05	3.18685e-06	7.12602e-06	0	0	1.38954e-05	2.07889e-05	1.59343e-06	5.03885e-06	9.44535e-06	1.30376e-05	6.04348e-06	1.91112e-05	Verrucomicrobia	Ca._Methylacidiphilum	?	?	?	?	k__Bacteria,p__Verrucomicrobia,c__Ca._Methylacidiphilum,o__?,f__?,g__?,s__?
OTU_10526	0	0	0	0	0	3.95167e-05	2.46023e-05	6.04348e-05	2.68653e-05	3.4206e-05	0	0	0	0	0	0	0	0	0	0	0	0	3.7125e-05	1.43149e-05	0	0	0	0	1.85625e-05	2.17699e-05	0	0	0	0	1.85625e-05	2.17699e-05	Planctomycetes	Planctomycetacia	Planctomycetales	?	?	?	k__Bacteria,p__Planctomycetes,c__Planctomycetacia,o__Planctomycetales,f__?,g__?,s__?
OTU_10527	0.000738955	0.000786486	0.000999907	0.000267438	0.000122716	0.00148188	0.000688864	0.0012087	0.00040298	0.000786739	0.000444782	0.000297962	0.000468289	6.3737e-05	0.000267633	0.000661977	0.000398524	0.000330865	0.000125963	0.00059618	0.0005831	0.00037114	0.000913831	0.000429346	0.000308481	0.000162631	0.000362883	0.000193954	0.000748466	0.000416572	0.000365591	0.000189394	0.000445791	0.00030647	0.000668266	0.000411608	Planctomycetes	OM190	?	?	?	?	k__Bacteria,p__Planctomycetes,c__OM190,o__?,f__?,g__?,s__?
OTU_10529	3.437e-05	0	0	0	0	0	0	6.04348e-05	0	3.4206e-05	2.34096e-05	1.56822e-05	2.03604e-05	1.59343e-05	8.02898e-05	0	0	0	0	1.80661e-05	6.874e-06	1.53707e-05	1.89282e-05	2.75275e-05	3.11353e-05	2.76669e-05	4.51652e-06	9.03303e-06	1.29011e-05	2.19579e-05	1.73742e-05	2.40753e-05	1.90046e-05	2.4672e-05	1.12707e-05	2.07593e-05	Actinobacteria	Actinobacteria_(class)	Frankiales	Geodermatophilaceae	Geodermatophilus	?	k__Bacteria,p__Actinobacteria,c__Actinobacteria_(class),o__Frankiales,f__Geodermatophilaceae,g__Geodermatophilus,s__?
OTU_10530	0	0	0	0	0	0	0	6.04348e-05	0	0	0	0	0	0	0	1.69738e-05	0	0	0	0	0	0	1.2087e-05	2.70273e-05	0	0	0	0	6.04348e-06	1.91112e-05	1.69738e-06	5.36757e-06	0	0	7.74086e-06	1.92679e-05	Proteobacteria	Alphaproteobacteria	Rickettsiales	RB446	?	?	k__Bacteria,p__Proteobacteria,c__Alphaproteobacteria,o__Rickettsiales,f__RB446,g__?,s__?
OTU_10531	3.437e-05	1.82904e-05	5.8818e-05	1.91027e-05	0	0	0	9.06522e-05	2.68653e-05	6.84121e-05	0	0	0	0	5.35265e-05	3.39475e-05	0	3.30865e-05	0	3.61321e-05	2.61162e-05	2.1966e-05	3.71859e-05	4.09445e-05	1.07053e-05	2.39378e-05	1.73047e-05	2.00204e-05	3.16511e-05	3.15211e-05	1.56693e-05	2.09828e-05	1.84108e-05	2.31321e-05	2.89096e-05	3.12958e-05	Acidobacteria	AT-s3-28	?	?	?	?	k__Bacteria,p__Acidobacteria,c__AT-s3-28,o__?,f__?,g__?,s__?
OTU_10532	0	3.65807e-05	0	0	2.45432e-05	0	0	0.00012087	0	0	0	0	0	0	0	0	0	0	0	0	1.22248e-05	1.7272e-05	2.41739e-05	5.40546e-05	0	0	0	0	1.81994e-05	3.83519e-05	0	0	6.1124e-06	1.31947e-05	1.2087e-05	3.82223e-05	Actinobacteria	Thermoleophilia	Solirubrobacterales	Elev-16S-1332	?	?	k__Bacteria,p__Actinobacteria,c__Thermoleophilia,o__Solirubrobacterales,f__Elev-16S-1332,g__?,s__?
OTU_10533	1.7185e-05	0	0	0	0	0	0	6.04348e-05	0	0	0	0	0	0	0	0	0	0	0	0	3.437e-06	7.68537e-06	1.2087e-05	2.70273e-05	0	0	0	0	7.76198e-06	1.92793e-05	0	0	1.7185e-06	5.43438e-06	6.04348e-06	1.91112e-05	Planctomycetes	Phycisphaerae	S-70	?	?	?	k__Bacteria,p__Planctomycetes,c__Phycisphaerae,o__S-70,f__?,g__?,s__?
OTU_10535	5.1555e-05	7.31614e-05	9.80301e-05	3.82055e-05	0.000122716	0.000158067	0.000147614	0.000151087	8.0596e-05	3.4206e-05	0	0	2.03604e-05	1.59343e-05	0	1.69738e-05	3.18819e-05	3.30865e-05	0	0	7.67336e-05	3.42749e-05	0.000114314	5.46114e-05	7.25893e-06	1.00621e-05	1.62421e-05	1.87612e-05	9.55238e-05	4.73279e-05	1.18237e-05	1.36208e-05	4.19963e-05	4.36793e-05	6.53512e-05	6.40828e-05	Proteobacteria	Alphaproteobacteria	Rhizobiales	Bradyrhizobiaceae	?	?	k__Bacteria,p__Proteobacteria,c__Alphaproteobacteria,o__Rhizobiales,f__Bradyrhizobiaceae,g__?,s__?
OTU_10536	0	1.82904e-05	0	0	0	1.97583e-05	2.46023e-05	6.04348e-05	0	0	0	0	0.000101802	0	0	1.69738e-05	0	0	0	0	3.65807e-06	8.1797e-06	2.09591e-05	2.47569e-05	2.03604e-05	4.55272e-05	0	0	1.23086e-05	1.96287e-05	1.18776e-05	3.20433e-05	1.20092e-05	3.20693e-05	1.21769e-05	1.95885e-05	Planctomycetes	Phycisphaerae	Phycisphaerales	Phycisphaeraceae	SM1A02	?	k__Bacteria,p__Planctomycetes,c__Phycisphaerae,o__Phycisphaerales,f__Phycisphaeraceae,g__SM1A02,s__?
OTU_10537	1.7185e-05	1.82904e-05	5.8818e-05	0	0	0	2.46023e-05	6.04348e-05	0	0	0	4.70467e-05	4.07208e-05	0	0	0	6.37638e-05	3.30865e-05	4.19875e-05	1.80661e-05	1.88587e-05	2.40373e-05	1.70074e-05	2.65112e-05	1.75535e-05	2.41399e-05	3.9226e-05	1.91064e-05	1.79331e-05	2.38773e-05	2.44671e-05	2.38864e-05	1.82061e-05	2.27215e-05	2.41941e-05	2.50643e-05	Bacteroidetes	Flavobacteriia	Flavobacteriales	Flavobacteriaceae	Flavobacterium	?	k__Bacteria,p__Bacteroidetes,c__Flavobacteriia,o__Flavobacteriales,f__Flavobacteriaceae,g__Flavobacterium,s__?
OTU_10538	0.00020622	0.000182904	0.000215666	7.6411e-05	0	3.95167e-05	2.46023e-05	0.000151087	0	0.000102618	2.34096e-05	7.84111e-05	8.14416e-05	0.000191211	0	0.000356449	9.56457e-05	0.000231606	0.000230931	3.61321e-05	0.00013624	9.42391e-05	6.35648e-05	6.18914e-05	7.48947e-05	7.38997e-05	0.000148579	9.85251e-05	9.99025e-05	8.43607e-05	0.000132524	0.000114865	0.000105567	8.61374e-05	0.000126859	0.000115023	Planctomycetes	Planctomycetacia	Planctomycetales	Planctomycetaceae	?	?	k__Bacteria,p__Planctomycetes,c__Planctomycetacia,o__Planctomycetales,f__Planctomycetaceae,g__?,s__?
OTU_10539	0	0	0	0	0	0	0	6.04348e-05	0	0	0	0	0	0	2.67633e-05	0	0	0	0	1.80661e-05	0	0	1.2087e-05	2.70273e-05	5.35265e-06	1.19689e-05	4.51652e-06	9.03303e-06	6.04348e-06	1.91112e-05	4.48293e-06	9.67062e-06	2.67633e-06	8.46329e-06	7.85009e-06	1.93291e-05	Proteobacteria	Alphaproteobacteria	Rhodospirillales	DA111	?	?	k__Bacteria,p__Proteobacteria,c__Alphaproteobacteria,o__Rhodospirillales,f__DA111,g__?,s__?
OTU_1054	6.874e-05	1.82904e-05	5.8818e-05	7.6411e-05	9.8173e-05	1.97583e-05	0	0	0	0	7.02288e-05	0.000188187	8.14416e-05	4.78028e-05	2.67633e-05	0	0	0	0	5.41982e-05	6.40865e-05	2.94129e-05	3.95167e-06	8.8362e-06	8.28846e-05	6.25122e-05	1.35495e-05	2.70991e-05	3.40191e-05	3.77319e-05	4.68621e-05	5.86489e-05	7.34855e-05	4.7111e-05	7.39565e-06	1.7578e-05	Verrucomicrobia	OPB35_soil_group	?	?	?	?	k__Bacteria,p__Verrucomicrobia,c__OPB35_soil_group,o__?,f__?,g__?,s__?
OTU_10540	0	0	0	1.91027e-05	0	0	0	6.04348e-05	0	0	0	0	0	0	0	0	0	0	0	0	3.82055e-06	8.54301e-06	1.2087e-05	2.70273e-05	0	0	0	0	7.95376e-06	1.93926e-05	0	0	1.91027e-06	6.04082e-06	6.04348e-06	1.91112e-05	Chloroflexi	Thermomicrobia	JG30-KF-CM45	?	?	?	k__Bacteria,p__Chloroflexi,c__Thermomicrobia,o__JG30-KF-CM45,f__?,g__?,s__?
OTU_10541	6.874e-05	0.000182904	0.000274484	0.000286541	0.000171803	0.000177825	9.84092e-05	0.000785653	8.0596e-05	0.000136824	0.000117048	0.000235233	6.10812e-05	0.000254948	0.000107053	0.000169738	0.000143469	0.000198519	0.000104969	7.22643e-05	0.000196894	8.84669e-05	0.000255861	0.000298516	0.000155073	8.51278e-05	0.000129805	5.42713e-05	0.000226378	0.00020988	0.000146432	6.65377e-05	0.000175984	8.47645e-05	0.000196827	0.00021119	Bacteroidetes	Chitinophagia	Chitinophagales	Chitinophagaceae	?	?	k__Bacteria,p__Bacteroidetes,c__Chitinophagia,o__Chitinophagales,f__Chitinophagaceae,g__?,s__?
OTU_10542	0	0	0	1.91027e-05	0	0	0	6.04348e-05	0	0	0	0	0	0	0	0	0	0	0	0	3.82055e-06	8.54301e-06	1.2087e-05	2.70273e-05	0	0	0	0	7.95376e-06	1.93926e-05	0	0	1.91027e-06	6.04082e-06	6.04348e-06	1.91112e-05	Actinobacteria	Thermoleophilia	Solirubrobacterales	Elev-16S-1332	?	?	k__Bacteria,p__Actinobacteria,c__Thermoleophilia,o__Solirubrobacterales,f__Elev-16S-1332,g__?,s__?
OTU_10543	0	1.82904e-05	0	0	0	1.97583e-05	0	6.04348e-05	5.37306e-05	3.4206e-05	0	1.56822e-05	2.03604e-05	0	0	0	1.59409e-05	0	0	0	3.65807e-06	8.1797e-06	3.3626e-05	2.47299e-05	7.20852e-06	1.00083e-05	3.98524e-06	7.97047e-06	1.8642e-05	2.34736e-05	5.19836e-06	8.46143e-06	5.4333e-06	8.81796e-06	1.84071e-05	2.34893e-05	Planctomycetes	Planctomycetacia	Planctomycetales	Planctomycetaceae	Gemmata	?	k__Bacteria,p__Planctomycetes,c__Planctomycetacia,o__Planctomycetales,f__Planctomycetaceae,g__Gemmata,s__?
OTU_10544	0.00013748	0.000128033	9.80301e-05	9.55137e-05	0.000171803	0.000276617	0.000270625	0.000664783	0.000134327	0.000273648	0.000351144	0.00028228	0.000386847	9.56055e-05	8.02898e-05	0.000339475	0.000797047	0.000529385	0.00050385	0.00050585	0.000126172	3.14062e-05	0.000324	0.000199836	0.000239233	0.00014323	0.000584033	0.000142482	0.000225086	0.000170465	0.000387177	0.000213355	0.000182703	0.000114485	0.000429561	0.000205459	Proteobacteria	Deltaproteobacteria	Myxococcales	Haliangiaceae	?	?	k__Bacteria,p__Proteobacteria,c__Deltaproteobacteria,o__Myxococcales,f__Haliangiaceae,g__?,s__?
OTU_10545	5.1555e-05	5.48711e-05	3.9212e-05	3.82055e-05	2.45432e-05	1.97583e-05	0	6.04348e-05	0	0	9.36384e-05	7.84111e-05	6.10812e-05	6.3737e-05	8.02898e-05	6.7895e-05	4.78228e-05	0.000198519	0.000125963	3.61321e-05	4.16774e-05	1.20763e-05	1.60386e-05	2.62515e-05	7.54315e-05	1.32916e-05	0.000102109	7.56392e-05	2.8858e-05	2.35308e-05	8.53489e-05	4.6893e-05	5.85544e-05	2.14434e-05	5.56525e-05	6.37264e-05	Gemmatimonadetes	Gemmatimonadetes_(class)	Gemmatimonadales	?	?	?	k__Bacteria,p__Gemmatimonadetes,c__Gemmatimonadetes_(class),o__Gemmatimonadales,f__?,g__?,s__?
OTU_10547	0	0	0	0	0	0	0	6.04348e-05	2.68653e-05	0	7.02288e-05	1.56822e-05	6.10812e-05	6.3737e-05	2.67633e-05	0	0	0	0	3.61321e-05	0	0	1.746e-05	2.6692e-05	4.74985e-05	2.4531e-05	9.03303e-06	1.80661e-05	8.73002e-06	2.00333e-05	2.73625e-05	2.88792e-05	2.37493e-05	2.99023e-05	1.23432e-05	2.14893e-05	Armatimonadetes	Armatimonadetes_Group_4	?	?	?	?	k__Bacteria,p__Armatimonadetes,c__Armatimonadetes_Group_4,o__?,f__?,g__?,s__?
OTU_10548	3.437e-05	0	1.9606e-05	3.82055e-05	7.36297e-05	5.9275e-05	0.000123011	0.00175261	0	6.84121e-05	0	4.70467e-05	0	0	0	0	0	0	0	0	3.31622e-05	2.71478e-05	0.000400662	0.00075702	9.40933e-06	2.10399e-05	0	0	0.000216912	0.000540874	4.70467e-06	1.48775e-05	2.12858e-05	2.60965e-05	0.000200331	0.000547077	Proteobacteria	Deltaproteobacteria	Myxococcales	Polyangiaceae	Sorangium	?	k__Bacteria,p__Proteobacteria,c__Deltaproteobacteria,o__Myxococcales,f__Polyangiaceae,g__Sorangium,s__?
OTU_10549	0	0	0	0	0	0	0	9.06522e-05	0	0	0	0	0	0	0	0	0	0	0	0	0	0	1.81304e-05	4.05409e-05	0	0	0	0	9.06522e-06	2.86668e-05	0	0	0	0	9.06522e-06	2.86668e-05	Proteobacteria	Alphaproteobacteria	?	?	?	?	k__Bacteria,p__Proteobacteria,c__Alphaproteobacteria,o__?,f__?,g__?,s__?
OTU_1055	0	0	0	0	0	0	0	0	0	0	0	0	0	0	0	0	0	0	0	0	0	0	0	0	0	0	0	0	0	0	0	0	0	0	0	0	Proteobacteria	Gammaproteobacteria	HTA4	?	?	?	k__Bacteria,p__Proteobacteria,c__Gammaproteobacteria,o__HTA4,f__?,g__?,s__?
OTU_10550	1.7185e-05	1.82904e-05	1.9606e-05	0	0	0	0	0.00012087	0	0	0.000117048	0	0	7.96713e-05	2.67633e-05	5.09213e-05	0.000207232	6.61731e-05	0	3.61321e-05	1.10163e-05	1.00929e-05	2.41739e-05	5.40546e-05	4.46965e-05	5.19017e-05	7.73844e-05	9.06941e-05	1.75951e-05	3.73093e-05	5.83941e-05	6.48827e-05	2.78564e-05	3.94666e-05	4.81328e-05	6.88512e-05	Proteobacteria	Deltaproteobacteria	Myxococcales	?	?	?	k__Bacteria,p__Proteobacteria,c__Deltaproteobacteria,o__Myxococcales,f__?,g__?,s__?
OTU_10551	0	3.65807e-05	1.9606e-05	0	2.45432e-05	0.000750817	0.000295228	0.000725218	0.000617902	0.000205236	4.68192e-05	0	2.03604e-05	0	0	1.69738e-05	0.000350701	6.61731e-05	0	1.80661e-05	1.6146e-05	1.59801e-05	0.00051888	0.000252274	1.34359e-05	2.06396e-05	0.000108735	0.00016371	0.000267513	0.000314014	5.19093e-05	0.000107313	1.4791e-05	1.74604e-05	0.000304631	0.000298279	Actinobacteria	Actinobacteria_(class)	Frankiales	?	?	?	k__Bacteria,p__Actinobacteria,c__Actinobacteria_(class),o__Frankiales,f__?,g__?,s__?
OTU_10552	1.7185e-05	0	7.84241e-05	1.91027e-05	4.90865e-05	9.87917e-05	2.46023e-05	6.04348e-05	0	0.000273648	2.34096e-05	3.13644e-05	2.03604e-05	1.59343e-05	0	0	1.59409e-05	0	0	0	3.27597e-05	3.10406e-05	9.14954e-05	0.000108448	1.82137e-05	1.16349e-05	3.98524e-06	7.97047e-06	6.21275e-05	8.13242e-05	1.0701e-05	1.20609e-05	2.54867e-05	2.33916e-05	4.73418e-05	8.61152e-05	Acidobacteria	AT-s3-28	?	?	?	?	k__Bacteria,p__Acidobacteria,c__AT-s3-28,o__?,f__?,g__?,s__?
OTU_10553	1.7185e-05	0	0	0	0	1.97583e-05	0	6.04348e-05	0	0	0	0	0	0	5.35265e-05	0	0	0	0	0	3.437e-06	7.68537e-06	1.60386e-05	2.62515e-05	1.07053e-05	2.39378e-05	0	0	9.73782e-06	1.94074e-05	5.35265e-06	1.69266e-05	7.07115e-06	1.7193e-05	8.01932e-06	1.94356e-05	Planctomycetes	Planctomycetacia	Planctomycetales	?	?	?	k__Bacteria,p__Planctomycetes,c__Planctomycetacia,o__Planctomycetales,f__?,g__?,s__?
OTU_10554	0	0	1.9606e-05	0	0	0	2.46023e-05	6.04348e-05	0	0.000102618	0	0	0	0	0	0	0	0	0	0	3.9212e-06	8.76808e-06	3.7531e-05	4.40035e-05	0	0	0	0	2.07261e-05	3.47639e-05	0	0	1.9606e-06	6.19997e-06	1.87655e-05	3.53815e-05	Planctomycetes	Planctomycetacia	Planctomycetales	?	?	?	k__Bacteria,p__Planctomycetes,c__Planctomycetacia,o__Planctomycetales,f__?,g__?,s__?
OTU_10555	6.874e-05	0	3.9212e-05	0	2.45432e-05	1.97583e-05	0	0.00012087	2.68653e-05	0	0	1.56822e-05	2.03604e-05	7.96713e-05	5.35265e-05	6.7895e-05	9.56457e-05	3.30865e-05	0	0	2.64991e-05	2.89575e-05	3.34987e-05	5.02763e-05	3.38481e-05	3.21893e-05	3.21831e-05	4.50918e-05	2.99989e-05	3.88551e-05	3.65868e-05	3.5496e-05	3.01736e-05	2.91238e-05	3.64121e-05	4.38632e-05	Proteobacteria	Deltaproteobacteria	Oligoflexales	0319-6G20	?	?	k__Bacteria,p__Proteobacteria,c__Deltaproteobacteria,o__Oligoflexales,f__0319-6G20,g__?,s__?
OTU_10556	0	0	1.9606e-05	0	0	0	0	6.04348e-05	0	0	0	0	0	0	5.35265e-05	0	3.18819e-05	0	0	7.22643e-05	3.9212e-06	8.76808e-06	1.2087e-05	2.70273e-05	1.07053e-05	2.39378e-05	2.60365e-05	3.42879e-05	8.00408e-06	1.94254e-05	1.57673e-05	2.71162e-05	7.31325e-06	1.73674e-05	1.64581e-05	2.82494e-05	Proteobacteria	Alphaproteobacteria	Rhodobacterales	Rhodobacteraceae	?	?	k__Bacteria,p__Proteobacteria,c__Alphaproteobacteria,o__Rhodobacterales,f__Rhodobacteraceae,g__?,s__?
OTU_10557	3.437e-05	0	0	0	2.45432e-05	0	2.46023e-05	0.00012087	2.68653e-05	6.84121e-05	0	0	0	1.59343e-05	0	0	0	0	0	0	1.17827e-05	1.65039e-05	4.81499e-05	4.74991e-05	3.18685e-06	7.12602e-06	0	0	2.99663e-05	3.86158e-05	1.59343e-06	5.03885e-06	7.48475e-06	1.28121e-05	2.40749e-05	4.05801e-05	Actinobacteria	MB-A2-108	?	?	?	?	k__Bacteria,p__Actinobacteria,c__MB-A2-108,o__?,f__?,g__?,s__?
OTU_10558	0	0	0	0	0	0	0	6.04348e-05	2.68653e-05	0	0	0	0	0	0	0	0	0	0	0	0	0	1.746e-05	2.6692e-05	0	0	0	0	8.73002e-06	2.00333e-05	0	0	0	0	8.73002e-06	2.00333e-05	Actinobacteria	Actinobacteria_(class)	Frankiales	Cryptosporangiaceae	Cryptosporangium	?	k__Bacteria,p__Actinobacteria,c__Actinobacteria_(class),o__Frankiales,f__Cryptosporangiaceae,g__Cryptosporangium,s__?
OTU_10559	0	1.82904e-05	0	0	0	3.95167e-05	0	0.00012087	2.68653e-05	0	7.02288e-05	0	2.03604e-05	1.59343e-05	0.000107053	6.7895e-05	6.37638e-05	6.61731e-05	0	3.61321e-05	3.65807e-06	8.1797e-06	3.74503e-05	4.96995e-05	4.27153e-05	4.45475e-05	4.15172e-05	3.08518e-05	2.05542e-05	3.80096e-05	4.47541e-05	3.55771e-05	2.31867e-05	3.6544e-05	4.21216e-05	3.87449e-05	?	?	?	?	?	?	k__Bacteria,p__?,c__?,o__?,f__?,g__?,s__?
OTU_1056	0	0	0	0	0	0	0	0	0	0	0	0	0	0	0	0	0	0	0	0	0	0	0	0	0	0	0	0	0	0	0	0	0	0	0	0	Ca._Parcubacteria	?	?	?	?	?	k__Bacteria,p__Ca._Parcubacteria,c__?,o__?,f__?,g__?,s__?
OTU_10560	1.7185e-05	0	0	5.73082e-05	0.000220889	5.9275e-05	7.38069e-05	0.000332392	0.000349249	3.4206e-05	0	0	0	0	0	0	0	0	0	5.41982e-05	5.90765e-05	9.34364e-05	0.000169786	0.000156887	0	0	1.35495e-05	2.70991e-05	0.000114431	0.000134997	5.41982e-06	1.7139e-05	2.95382e-05	6.96392e-05	9.03127e-05	0.000134975	Proteobacteria	Deltaproteobacteria	Myxococcales	Haliangiaceae	?	?	k__Bacteria,p__Proteobacteria,c__Deltaproteobacteria,o__Myxococcales,f__Haliangiaceae,g__?,s__?
OTU_10561	1.7185e-05	0	0	0	0	0	0	6.04348e-05	0	3.4206e-05	0	0	0	1.59343e-05	0	0	0	0	0	0	3.437e-06	7.68537e-06	1.89282e-05	2.75275e-05	3.18685e-06	7.12602e-06	0	0	1.11826e-05	2.07291e-05	1.59343e-06	5.03885e-06	3.31193e-06	6.98837e-06	9.46409e-06	2.08879e-05	Planctomycetes	Planctomycetacia	Planctomycetales	Planctomycetaceae	?	?	k__Bacteria,p__Planctomycetes,c__Planctomycetacia,o__Planctomycetales,f__Planctomycetaceae,g__?,s__?
OTU_10562	1.7185e-05	1.82904e-05	0	1.91027e-05	0	0	0	6.04348e-05	2.68653e-05	0	0	3.13644e-05	0	3.18685e-05	0	0	3.18819e-05	0	0	0	1.09156e-05	9.98777e-06	1.746e-05	2.6692e-05	1.26466e-05	1.7318e-05	7.97047e-06	1.59409e-05	1.41878e-05	1.93102e-05	9.51149e-06	1.53156e-05	1.17811e-05	1.3359e-05	1.19182e-05	2.1003e-05	Planctomycetes	Planctomycetacia	Planctomycetales	Planctomycetaceae	?	?	k__Bacteria,p__Planctomycetes,c__Planctomycetacia,o__Planctomycetales,f__Planctomycetaceae,g__?,s__?
OTU_10563	1.7185e-05	0	1.9606e-05	3.82055e-05	0	1.97583e-05	0	0.00012087	0	0	0	0	0	0	0	0	0	3.30865e-05	0	0	1.49993e-05	1.59255e-05	2.81256e-05	5.25467e-05	0	0	8.27163e-06	1.65433e-05	2.15625e-05	3.72527e-05	3.30865e-06	1.04629e-05	7.49965e-06	1.32369e-05	1.73715e-05	3.81181e-05	Planctomycetes	Planctomycetacia	Planctomycetales	Planctomycetaceae	?	?	k__Bacteria,p__Planctomycetes,c__Planctomycetacia,o__Planctomycetales,f__Planctomycetaceae,g__?,s__?
OTU_10564	1.7185e-05	0	0	0	0	1.97583e-05	0	9.06522e-05	0	3.4206e-05	2.34096e-05	3.13644e-05	0	1.59343e-05	2.67633e-05	0	0	6.61731e-05	0	1.80661e-05	3.437e-06	7.68537e-06	2.89233e-05	3.74015e-05	1.94943e-05	1.22655e-05	2.10598e-05	3.12581e-05	1.61802e-05	2.8782e-05	1.81711e-05	2.08308e-05	1.14657e-05	1.28349e-05	2.28856e-05	3.20521e-05	Planctomycetes	Planctomycetacia	Planctomycetales	?	?	?	k__Bacteria,p__Planctomycetes,c__Planctomycetacia,o__Planctomycetales,f__?,g__?,s__?
OTU_10565	0	1.82904e-05	0	0	0	0	0	6.04348e-05	0	0	0	0	0	0	0	0	0	0	0	0	3.65807e-06	8.1797e-06	1.2087e-05	2.70273e-05	0	0	0	0	7.87252e-06	1.93424e-05	0	0	1.82904e-06	5.78392e-06	6.04348e-06	1.91112e-05	Chloroflexi	?	?	?	?	?	k__Bacteria,p__Chloroflexi,c__?,o__?,f__?,g__?,s__?
OTU_10566	0	0	0	0	2.45432e-05	0	0	6.04348e-05	0	0	0	0	0	0	0	0	0	0	0	0	4.90865e-06	1.09761e-05	1.2087e-05	2.70273e-05	0	0	0	0	8.49781e-06	1.98119e-05	0	0	2.45432e-06	7.76125e-06	6.04348e-06	1.91112e-05	Proteobacteria	Deltaproteobacteria	?	?	?	?	k__Bacteria,p__Proteobacteria,c__Deltaproteobacteria,o__?,f__?,g__?,s__?
OTU_10567	1.7185e-05	0	0	0	0	1.97583e-05	0	6.04348e-05	2.68653e-05	0	0	0	0	0	8.02898e-05	0	0	0	0	1.80661e-05	3.437e-06	7.68537e-06	2.14117e-05	2.48606e-05	1.6058e-05	3.59067e-05	4.51652e-06	9.03303e-06	1.24244e-05	1.97658e-05	9.83559e-06	2.53978e-05	9.74748e-06	2.53676e-05	1.25125e-05	1.97913e-05	Armatimonadetes	Armatimonadetes_Group_4	?	?	?	?	k__Bacteria,p__Armatimonadetes,c__Armatimonadetes_Group_4,o__?,f__?,g__?,s__?
OTU_10568	0	0	0	0	0	0	0	6.04348e-05	0	3.4206e-05	0	3.13644e-05	0	0	0	0	0	0	0	0	0	0	1.89282e-05	2.75275e-05	6.27289e-06	1.40266e-05	0	0	9.46409e-06	2.08879e-05	3.13644e-06	9.91831e-06	3.13644e-06	9.91831e-06	9.46409e-06	2.08879e-05	Planctomycetes	Planctomycetacia	Planctomycetales	Planctomycetaceae	?	?	k__Bacteria,p__Planctomycetes,c__Planctomycetacia,o__Planctomycetales,f__Planctomycetaceae,g__?,s__?
OTU_10569	0	0	0	0	0	0	0	6.04348e-05	0	0	0	0	0	0	0	0	0	0	0	0	0	0	1.2087e-05	2.70273e-05	0	0	0	0	6.04348e-06	1.91112e-05	0	0	0	0	6.04348e-06	1.91112e-05	Proteobacteria	Deltaproteobacteria	Oligoflexales	?	?	?	k__Bacteria,p__Proteobacteria,c__Deltaproteobacteria,o__Oligoflexales,f__?,g__?,s__?
OTU_1057	3.437e-05	0.000164613	0.000176454	3.82055e-05	0	3.95167e-05	0	3.02174e-05	5.37306e-05	0	7.02288e-05	0.000297962	0.000407208	9.56055e-05	5.35265e-05	6.7895e-05	3.18819e-05	0	4.19875e-05	3.61321e-05	8.27286e-05	8.1631e-05	2.46929e-05	2.40465e-05	0.000184906	0.000158576	2.75004e-05	1.87959e-05	5.37108e-05	6.4453e-05	0.000110243	0.000132789	0.000133817	0.000130529	3.01361e-05	2.35099e-05	Planctomycetes	Phycisphaerae	Tepidisphaerales	?	?	?	k__Bacteria,p__Planctomycetes,c__Phycisphaerae,o__Tepidisphaerales,f__?,g__?,s__?
OTU_10570	0	0	0	0	0	0	0	6.04348e-05	0	0	0	0	0	0	0	0	0	0	0	0	0	0	1.2087e-05	2.70273e-05	0	0	0	0	6.04348e-06	1.91112e-05	0	0	0	0	6.04348e-06	1.91112e-05	Bacteroidetes	Cytophagia	?	?	?	?	k__Bacteria,p__Bacteroidetes,c__Cytophagia,o__?,f__?,g__?,s__?
OTU_10571	0	0	0	3.82055e-05	0	0	0	6.04348e-05	0	0	0	0	0	0	2.67633e-05	0	0	0	2.09938e-05	3.61321e-05	7.6411e-06	1.7086e-05	1.2087e-05	2.70273e-05	5.35265e-06	1.19689e-05	1.42815e-05	1.76109e-05	9.86403e-06	2.14451e-05	8.38892e-06	1.39794e-05	6.49688e-06	1.39596e-05	1.17561e-05	2.11255e-05	Proteobacteria	Deltaproteobacteria	Myxococcales	Polyangiaceae	?	?	k__Bacteria,p__Proteobacteria,c__Deltaproteobacteria,o__Myxococcales,f__Polyangiaceae,g__?,s__?
OTU_10572	0	0	0	0	0	0	0	6.04348e-05	0	0	2.34096e-05	1.56822e-05	0	0	0	1.69738e-05	0	0	4.19875e-05	0	0	0	1.2087e-05	2.70273e-05	7.81837e-06	1.10488e-05	1.04969e-05	2.09938e-05	6.04348e-06	1.91112e-05	9.80531e-06	1.44667e-05	3.90918e-06	8.44015e-06	1.19396e-05	2.18019e-05	Chloroflexi	Thermomicrobia	JG30-KF-CM45	?	?	?	k__Bacteria,p__Chloroflexi,c__Thermomicrobia,o__JG30-KF-CM45,f__?,g__?,s__?
OTU_10573	0	3.65807e-05	0	3.82055e-05	0	0	2.46023e-05	0.000151087	2.68653e-05	0	0	1.56822e-05	2.03604e-05	0	0	0	0	0	0	0	1.49572e-05	2.04891e-05	4.05109e-05	6.3144e-05	7.20852e-06	1.00083e-05	0	0	2.77341e-05	4.62605e-05	3.60426e-06	7.67804e-06	1.10829e-05	1.57409e-05	2.02555e-05	4.72011e-05	Proteobacteria	Alphaproteobacteria	Rhodospirillales	Acetobacteraceae	?	?	k__Bacteria,p__Proteobacteria,c__Alphaproteobacteria,o__Rhodospirillales,f__Acetobacteraceae,g__?,s__?
OTU_10574	0	0	1.9606e-05	0	0	7.90334e-05	7.38069e-05	9.06522e-05	2.68653e-05	0	0	1.56822e-05	0	0	0	0	3.18819e-05	0	0	0	3.9212e-06	8.76808e-06	5.40716e-05	3.8777e-05	3.13644e-06	7.0133e-06	7.97047e-06	1.59409e-05	2.89964e-05	3.74311e-05	4.75641e-06	1.07298e-05	3.52882e-06	7.49668e-06	3.0224e-05	3.729e-05	Planctomycetes	Planctomycetacia	Planctomycetales	Planctomycetaceae	?	?	k__Bacteria,p__Planctomycetes,c__Planctomycetacia,o__Planctomycetales,f__Planctomycetaceae,g__?,s__?
OTU_10575	0	0	0	0	2.45432e-05	0	0	0	0	0	0	0	0	3.18685e-05	0	0	0	0	0	1.80661e-05	4.90865e-06	1.09761e-05	0	0	6.3737e-06	1.4252e-05	4.51652e-06	9.03303e-06	2.45432e-06	7.76125e-06	4.99346e-06	1.10184e-05	5.64118e-06	1.20173e-05	1.80661e-06	5.71299e-06	Proteobacteria	Gammaproteobacteria	Legionellales	Coxiellaceae	?	?	k__Bacteria,p__Proteobacteria,c__Gammaproteobacteria,o__Legionellales,f__Coxiellaceae,g__?,s__?
OTU_10576	0	0	0	0	0	0	2.46023e-05	0	0	0	0	0	0	0	0	0	0	0	0	0	0	0	4.92046e-06	1.10025e-05	0	0	0	0	2.46023e-06	7.77993e-06	0	0	0	0	2.46023e-06	7.77993e-06	Ca._Dependentiae_(TM6)	?	?	?	?	?	k__Bacteria,p__Ca._Dependentiae_(TM6),c__?,o__?,f__?,g__?,s__?
OTU_10577	0	0	0	0	0	1.97583e-05	0	0	0	0	0	0	0	0	0	0	0	0	0	0	0	0	3.95167e-06	8.8362e-06	0	0	0	0	1.97583e-06	6.24814e-06	0	0	0	0	1.97583e-06	6.24814e-06	Planctomycetes	Planctomycetacia	Planctomycetales	Planctomycetaceae	?	?	k__Bacteria,p__Planctomycetes,c__Planctomycetacia,o__Planctomycetales,f__Planctomycetaceae,g__?,s__?
OTU_10578	1.7185e-05	0	0	0	0	0	0	0	0	0	0	0	0	0	0	0	1.59409e-05	0	2.09938e-05	0	3.437e-06	7.68537e-06	0	0	0	0	9.23368e-06	1.08598e-05	1.7185e-06	5.43438e-06	3.69347e-06	7.87707e-06	1.7185e-06	5.43438e-06	3.69347e-06	7.87707e-06	Ca._Parcubacteria	?	?	?	?	?	k__Bacteria,p__Ca._Parcubacteria,c__?,o__?,f__?,g__?,s__?
OTU_10579	0	0	0	0	0	0	2.46023e-05	0	0	0	0	0	0	0	0	0	0	0	0	0	0	0	4.92046e-06	1.10025e-05	0	0	0	0	2.46023e-06	7.77993e-06	0	0	0	0	2.46023e-06	7.77993e-06	Actinobacteria	Actinobacteria_(class)	Frankiales	Acidothermaceae	?	?	k__Bacteria,p__Actinobacteria,c__Actinobacteria_(class),o__Frankiales,f__Acidothermaceae,g__?,s__?
OTU_1058	0	0	0	0	0	0	0	0	0	0	0.000327734	1.56822e-05	2.03604e-05	0.00011154	5.35265e-05	3.39475e-05	0	0	0	1.80661e-05	0	0	0	0	0.000105769	0.000129848	4.51652e-06	9.03303e-06	0	0	5.80857e-05	0.000100618	5.28843e-05	0.000102961	5.20136e-06	1.15868e-05	Ca._Parcubacteria	Candidatus_Magasanikbacteria	?	?	?	?	k__Bacteria,p__Ca._Parcubacteria,c__Candidatus_Magasanikbacteria,o__?,f__?,g__?,s__?
OTU_10580	0	0	0	1.91027e-05	0	0	0	0	2.68653e-05	0	0	0	0	0	0	0	0	0	0	0	3.82055e-06	8.54301e-06	5.37306e-06	1.20145e-05	0	0	0	0	4.59681e-06	9.86213e-06	0	0	1.91027e-06	6.04082e-06	2.68653e-06	8.49556e-06	Acidobacteria	Subgroup_6	?	?	?	?	k__Bacteria,p__Acidobacteria,c__Subgroup_6,o__?,f__?,g__?,s__?
OTU_10581	0	0	0	0	0	0	0	0	0.000214923	0	0	0	0	0	0	0	0	0	0	0	0	0	4.29845e-05	9.61163e-05	0	0	0	0	2.14923e-05	6.79645e-05	0	0	0	0	2.14923e-05	6.79645e-05	Verrucomicrobia	Opitutae	Opitutae_vadinHA64	?	?	?	k__Bacteria,p__Verrucomicrobia,c__Opitutae,o__Opitutae_vadinHA64,f__?,g__?,s__?
OTU_10582	0	0	0	0	0	0	0	0	0	0	0	0	0	0	0	0	0	0	0	0	0	0	0	0	0	0	0	0	0	0	0	0	0	0	0	0	Ca._Parcubacteria	Candidatus_Azambacteria	?	?	?	?	k__Bacteria,p__Ca._Parcubacteria,c__Candidatus_Azambacteria,o__?,f__?,g__?,s__?
OTU_10583	3.437e-05	3.65807e-05	9.80301e-05	3.82055e-05	0	1.97583e-05	0.000147614	9.06522e-05	2.68653e-05	3.4206e-05	2.34096e-05	3.13644e-05	0.000142523	6.3737e-05	5.35265e-05	1.69738e-05	0.000111587	0	0	5.41982e-05	4.14373e-05	3.53687e-05	6.38191e-05	5.46018e-05	6.29121e-05	4.73876e-05	4.14462e-05	5.3285e-05	5.26282e-05	4.49464e-05	4.97319e-05	4.68051e-05	5.21747e-05	4.10136e-05	5.01854e-05	5.03115e-05	Verrucomicrobia	OPB35_soil_group	?	?	?	?	k__Bacteria,p__Verrucomicrobia,c__OPB35_soil_group,o__?,f__?,g__?,s__?
OTU_10585	0	0	0	0	0	0	0	0	0	0	0	0	0	0	0	0	1.59409e-05	0	0	0	0	0	0	0	0	0	3.98524e-06	7.97047e-06	0	0	1.59409e-06	5.04097e-06	0	0	1.59409e-06	5.04097e-06	Verrucomicrobia	OPB35_soil_group	?	?	?	?	k__Bacteria,p__Verrucomicrobia,c__OPB35_soil_group,o__?,f__?,g__?,s__?
OTU_10586	0	0	0	0	0	0	0	0	0	0	0	1.56822e-05	0	0	0	0	0	0	0	0	0	0	0	0	3.13644e-06	7.0133e-06	0	0	0	0	1.56822e-06	4.95915e-06	1.56822e-06	4.95915e-06	0	0	Proteobacteria	Gammaproteobacteria	HTA4	?	?	?	k__Bacteria,p__Proteobacteria,c__Gammaproteobacteria,o__HTA4,f__?,g__?,s__?
OTU_10587	0	0	0	0	0	0	0	0	0	0	0	0	0	0	0	0	0	0	0	0	0	0	0	0	0	0	0	0	0	0	0	0	0	0	0	0	Ca._Parcubacteria	?	?	?	?	?	k__Bacteria,p__Ca._Parcubacteria,c__?,o__?,f__?,g__?,s__?
OTU_10588	0	1.82904e-05	1.9606e-05	0	0	0	0	0	0	0	0	0	0	0	0	0	0	0	0	0	7.57928e-06	1.03888e-05	0	0	0	0	0	0	3.78964e-06	7.99527e-06	0	0	3.78964e-06	7.99527e-06	0	0	Proteobacteria	Alphaproteobacteria	Rickettsiales	?	?	?	k__Bacteria,p__Proteobacteria,c__Alphaproteobacteria,o__Rickettsiales,f__?,g__?,s__?
OTU_10589	0.00010311	0	1.9606e-05	0.000171925	0.000147259	1.97583e-05	0.000123011	9.06522e-05	0.000107461	0	4.68192e-05	4.70467e-05	0.000101802	1.59343e-05	2.67633e-05	0	1.59409e-05	3.30865e-05	0	5.41982e-05	8.838e-05	7.61649e-05	6.81767e-05	5.4881e-05	4.76731e-05	3.30743e-05	2.58064e-05	2.3255e-05	7.82784e-05	6.34845e-05	3.41591e-05	3.04723e-05	6.80266e-05	5.93695e-05	4.44109e-05	4.69645e-05	Acidobacteria	Solibacteres_(Acidobacteria_group_3)	Solibacterales	Solibacteraceae	Ca._Solibacter	?	k__Bacteria,p__Acidobacteria,c__Solibacteres_(Acidobacteria_group_3),o__Solibacterales,f__Solibacteraceae,g__Ca._Solibacter,s__?
OTU_10590	0	1.82904e-05	1.9606e-05	0	0	0	0	0	2.68653e-05	0	0	0	0	0	0	0	0	0	0	0	7.57928e-06	1.03888e-05	5.37306e-06	1.20145e-05	0	0	0	0	6.47617e-06	1.06524e-05	0	0	3.78964e-06	7.99527e-06	2.68653e-06	8.49556e-06	Proteobacteria	Alphaproteobacteria	Rickettsiales	?	?	?	k__Bacteria,p__Proteobacteria,c__Alphaproteobacteria,o__Rickettsiales,f__?,g__?,s__?
OTU_10591	0	0	0	0	0	0	0	0	0	0	0	0	0	0	0	0	0	0	0	0	0	0	0	0	0	0	0	0	0	0	0	0	0	0	0	0	Ca._Peregrinibacteria	Candidatus_Peribacteria	?	?	?	?	k__Bacteria,p__Ca._Peregrinibacteria,c__Candidatus_Peribacteria,o__?,f__?,g__?,s__?
OTU_10592	1.7185e-05	3.65807e-05	0	0	0	1.97583e-05	0	0	0	0	0	3.13644e-05	4.07208e-05	0	0	3.39475e-05	1.59409e-05	0	2.09938e-05	0	1.07531e-05	1.62429e-05	3.95167e-06	8.8362e-06	1.4417e-05	2.00166e-05	9.23368e-06	1.08598e-05	7.35241e-06	1.28378e-05	1.42967e-05	1.64831e-05	1.25851e-05	1.72933e-05	9.06406e-06	1.25437e-05	Chloroflexi	?	?	?	?	?	k__Bacteria,p__Chloroflexi,c__?,o__?,f__?,g__?,s__?
OTU_10593	0	0	0	0	0	0	0	0	0	0	0	0	0	0	0	0	0	0	0	0	0	0	0	0	0	0	0	0	0	0	0	0	0	0	0	0	Proteobacteria	Deltaproteobacteria	Oligoflexales	0319-6G20	?	?	k__Bacteria,p__Proteobacteria,c__Deltaproteobacteria,o__Oligoflexales,f__0319-6G20,g__?,s__?
OTU_10595	0	0	0	0	0	0	0	0	0	0	0	0	0	0	0	0	0	0	0	0	0	0	0	0	0	0	0	0	0	0	0	0	0	0	0	0	Verrucomicrobia	Spartobacteria	Chthoniobacterales	DA101_soil_group	?	?	k__Bacteria,p__Verrucomicrobia,c__Spartobacteria,o__Chthoniobacterales,f__DA101_soil_group,g__?,s__?
OTU_10596	0	0	0	0	0	0	0	0	0	0	0	0	0	0	0	0	0	0	0	0	0	0	0	0	0	0	0	0	0	0	0	0	0	0	0	0	Proteobacteria	Deltaproteobacteria	Oligoflexales	?	?	?	k__Bacteria,p__Proteobacteria,c__Deltaproteobacteria,o__Oligoflexales,f__?,g__?,s__?
OTU_10597	0	0	0	0	0	0	0	0	0	0	0	0	0	0	0	0	0	0	0	0	0	0	0	0	0	0	0	0	0	0	0	0	0	0	0	0	Ca._Microgenomates_(OP11)	Candidatus_Daviesbacteria	?	?	?	?	k__Bacteria,p__Ca._Microgenomates_(OP11),c__Candidatus_Daviesbacteria,o__?,f__?,g__?,s__?
OTU_10598	0	0	0	0	0	0	0	0	0	0	0	0	0	0	0	0	0	0	0	0	0	0	0	0	0	0	0	0	0	0	0	0	0	0	0	0	Chlamydiae	Chlamydiia	Chlamydiales	?	?	?	k__Bacteria,p__Chlamydiae,c__Chlamydiia,o__Chlamydiales,f__?,g__?,s__?
OTU_10599	0	0	0	3.82055e-05	0	1.97583e-05	2.46023e-05	0	2.68653e-05	3.4206e-05	2.34096e-05	0	2.03604e-05	3.18685e-05	0	0	0	3.30865e-05	0	0	7.6411e-06	1.7086e-05	2.10864e-05	1.28868e-05	1.51277e-05	1.44388e-05	8.27163e-06	1.65433e-05	1.43637e-05	1.59302e-05	1.08725e-05	1.44943e-05	1.13844e-05	1.54264e-05	1.38519e-05	1.51417e-05	Acidobacteria	Acidobacteriia_(Acidobacteria_group_1)	Acidobacteriales	Acidobacteriaceae	?	?	k__Bacteria,p__Acidobacteria,c__Acidobacteriia_(Acidobacteria_group_1),o__Acidobacteriales,f__Acidobacteriaceae,g__?,s__?
OTU_106	0.000120295	0.000237775	0.000117636	9.55137e-05	0.000220889	0.000217342	0	0.000181304	0	6.84121e-05	7.02288e-05	0.000642971	0.000122162	0.000143408	0	1.69738e-05	1.59409e-05	0	0	0.000144529	0.000158422	6.57145e-05	9.34117e-05	0.00010144	0.000195754	0.000256045	4.01174e-05	7.00119e-05	0.000125917	8.75593e-05	0.000115621	0.000194817	0.000177088	0.000177324	6.44502e-05	8.47752e-05	Acidobacteria	Blastocatellia_(Acidobacteria_group_4)	Blastocatellales	Blastocatellaceae	?	?	k__Bacteria,p__Acidobacteria,c__Blastocatellia_(Acidobacteria_group_4),o__Blastocatellales,f__Blastocatellaceae,g__?,s__?
OTU_1060	8.5925e-05	0.000146323	9.80301e-05	0.000114616	7.36297e-05	7.90334e-05	0.000172216	0	0.000107461	3.4206e-05	9.36384e-05	9.40933e-05	6.10812e-05	1.59343e-05	0.000481739	0.00040737	0.000143469	0.000529385	0.000104969	0.000343255	0.000103705	2.82321e-05	7.85834e-05	6.66069e-05	0.000149297	0.000188567	0.000280269	0.000196189	9.11441e-05	5.00132e-05	0.000227493	0.000191999	0.000126501	0.000129364	0.000192136	0.000174828	Planctomycetes	Planctomycetacia	Planctomycetales	Planctomycetaceae	Pirellula	?	k__Bacteria,p__Planctomycetes,c__Planctomycetacia,o__Planctomycetales,f__Planctomycetaceae,g__Pirellula,s__?
OTU_10600	0	0	0	0	0	0	0	0	0	0	0	0	0	0	0	0	0	0	0	0	0	0	0	0	0	0	0	0	0	0	0	0	0	0	0	0	Ca._Parcubacteria	?	?	?	?	?	k__Bacteria,p__Ca._Parcubacteria,c__?,o__?,f__?,g__?,s__?
OTU_10601	0	0	0	0	0	0	0	0	8.0596e-05	0	0	0	0	0	0	0	0	0	0	0	0	0	1.61192e-05	3.60436e-05	0	0	0	0	8.0596e-06	2.54867e-05	0	0	0	0	8.0596e-06	2.54867e-05	Planctomycetes	OM190	?	?	?	?	k__Bacteria,p__Planctomycetes,c__OM190,o__?,f__?,g__?,s__?
OTU_10604	0	1.82904e-05	0	0	2.45432e-05	0	4.92046e-05	0	5.37306e-05	0	0	0	0	0	0	0	0	0	0	1.80661e-05	8.56672e-06	1.1937e-05	2.0587e-05	2.82354e-05	0	0	4.51652e-06	9.03303e-06	1.45769e-05	2.13961e-05	1.80661e-06	5.71299e-06	4.28336e-06	9.1496e-06	1.21001e-05	2.1526e-05	Acidobacteria	Subgroup_6	?	?	?	?	k__Bacteria,p__Acidobacteria,c__Subgroup_6,o__?,f__?,g__?,s__?
OTU_10605	0	0	0	0	0	0	0	0	2.68653e-05	0	0	0	4.07208e-05	0	0	0	0	0	0	0	0	0	5.37306e-06	1.20145e-05	8.14416e-06	1.82109e-05	0	0	2.68653e-06	8.49556e-06	4.07208e-06	1.2877e-05	4.07208e-06	1.2877e-05	2.68653e-06	8.49556e-06	Acidobacteria	Acidobacteria_group_15	?	?	?	?	k__Bacteria,p__Acidobacteria,c__Acidobacteria_group_15,o__?,f__?,g__?,s__?
OTU_10606	0	0	0	0	0	0	0	0	0	0	0	0	0	0	0	0	0	0	0	0	0	0	0	0	0	0	0	0	0	0	0	0	0	0	0	0	Ca._Dependentiae_(TM6)	?	?	?	?	?	k__Bacteria,p__Ca._Dependentiae_(TM6),c__?,o__?,f__?,g__?,s__?
OTU_10607	0	0	0	0	4.90865e-05	0	0	0	0	0	0	0	2.03604e-05	1.59343e-05	0	0	0	0	0	0	9.8173e-06	2.19521e-05	0	0	7.25893e-06	1.00621e-05	0	0	4.90865e-06	1.55225e-05	3.62946e-06	7.72238e-06	8.53811e-06	1.61553e-05	0	0	Proteobacteria	Gammaproteobacteria	Legionellales	Legionellaceae	Legionella	?	k__Bacteria,p__Proteobacteria,c__Gammaproteobacteria,o__Legionellales,f__Legionellaceae,g__Legionella,s__?
OTU_10608	0	0	0	0	0	0	0	0	0	0	0	0	0	0	0	0	0	0	0	0	0	0	0	0	0	0	0	0	0	0	0	0	0	0	0	0	Proteobacteria	Deltaproteobacteria	Oligoflexales	?	?	?	k__Bacteria,p__Proteobacteria,c__Deltaproteobacteria,o__Oligoflexales,f__?,g__?,s__?
OTU_1061	0	1.82904e-05	1.9606e-05	3.82055e-05	0	3.95167e-05	7.38069e-05	0.00012087	0.000134327	0.000102618	0	9.40933e-05	0.000407208	0	0	3.39475e-05	1.59409e-05	6.61731e-05	2.09938e-05	0	1.52204e-05	1.5971e-05	9.42276e-05	3.80737e-05	0.00010026	0.00017636	2.57769e-05	2.83779e-05	5.4724e-05	4.99156e-05	6.38356e-05	0.000124788	5.77403e-05	0.000126276	6.08193e-05	4.64625e-05	Bacteroidetes	Chitinophagia	Chitinophagales	Chitinophagaceae	Ferruginibacter	?	k__Bacteria,p__Bacteroidetes,c__Chitinophagia,o__Chitinophagales,f__Chitinophagaceae,g__Ferruginibacter,s__?
OTU_10611	0	1.82904e-05	1.9606e-05	0	0	0	0	3.02174e-05	0	0	0	0	0	0	0	0	0	0	0	0	7.57928e-06	1.03888e-05	6.04348e-06	1.35136e-05	0	0	0	0	6.81138e-06	1.13924e-05	0	0	3.78964e-06	7.99527e-06	3.02174e-06	9.55559e-06	Verrucomicrobia	OPB35_soil_group	?	?	?	?	k__Bacteria,p__Verrucomicrobia,c__OPB35_soil_group,o__?,f__?,g__?,s__?
OTU_10612	0	0	0	0	0	0	0	0	0	0	0	0	0	0	0	0	0	0	0	0	0	0	0	0	0	0	0	0	0	0	0	0	0	0	0	0	Ca._Peregrinibacteria	Candidatus_Peribacteria	?	?	?	?	k__Bacteria,p__Ca._Peregrinibacteria,c__Candidatus_Peribacteria,o__?,f__?,g__?,s__?
OTU_10613	0	1.82904e-05	0	0	0	0	0	0	0	0	2.34096e-05	0	0	0	0	0	1.59409e-05	0	0	0	3.65807e-06	8.1797e-06	0	0	4.68192e-06	1.04691e-05	3.98524e-06	7.97047e-06	1.82904e-06	5.78392e-06	3.93506e-06	8.48055e-06	4.17e-06	8.87354e-06	1.59409e-06	5.04097e-06	Proteobacteria	Betaproteobacteria	Burkholderiales	Comamonadaceae	Rhizobacter	?	k__Bacteria,p__Proteobacteria,c__Betaproteobacteria,o__Burkholderiales,f__Comamonadaceae,g__Rhizobacter,s__?
OTU_10615	0.000154665	0.000109742	1.9606e-05	0.000171925	0.000245432	0	7.38069e-05	3.02174e-05	0	6.84121e-05	4.68192e-05	1.56822e-05	6.10812e-05	3.18685e-05	0	0.000169738	4.78228e-05	0	2.09938e-05	1.80661e-05	0.000140274	8.33068e-05	3.44873e-05	3.56858e-05	3.10902e-05	2.4246e-05	2.17207e-05	1.9723e-05	8.73807e-05	8.22132e-05	4.12071e-05	4.9519e-05	8.56821e-05	8.15914e-05	4.29057e-05	5.21715e-05	Chlorobi	Chlorobia	Chlorobiales	?	?	?	k__Bacteria,p__Chlorobi,c__Chlorobia,o__Chlorobiales,f__?,g__?,s__?
OTU_10618	0	0	0	0	0	0	0	0	0	0	0	0	0	0	0	0	0	0	0	0	0	0	0	0	0	0	0	0	0	0	0	0	0	0	0	0	Proteobacteria	Gammaproteobacteria	X35	?	?	?	k__Bacteria,p__Proteobacteria,c__Gammaproteobacteria,o__X35,f__?,g__?,s__?
OTU_1062	0	0	0	0	0	0.000158067	0	6.04348e-05	2.68653e-05	0	0	3.13644e-05	0	0	0	0.000118816	3.18819e-05	3.30865e-05	0	0	0	0	4.90734e-05	6.57994e-05	6.27289e-06	1.40266e-05	1.62421e-05	1.87612e-05	2.45367e-05	5.09234e-05	2.15149e-05	3.73918e-05	3.13644e-06	9.91831e-06	4.29152e-05	5.4945e-05	Bacteroidetes	Sphingobacteriia	Sphingobacteriales	PHOS-HE51	?	?	k__Bacteria,p__Bacteroidetes,c__Sphingobacteriia,o__Sphingobacteriales,f__PHOS-HE51,g__?,s__?
OTU_10620	0	0	0	0	0	0	0	0	0	0	0	0	0	0	0	0	1.59409e-05	0	0	0	0	0	0	0	0	0	3.98524e-06	7.97047e-06	0	0	1.59409e-06	5.04097e-06	0	0	1.59409e-06	5.04097e-06	Actinobacteria	Thermoleophilia	Solirubrobacterales	TM146	?	?	k__Bacteria,p__Actinobacteria,c__Thermoleophilia,o__Solirubrobacterales,f__TM146,g__?,s__?
OTU_10621	0	0	1.9606e-05	0	0	0	0	0	2.68653e-05	0	0	0	0	0	0	0	0	0	2.09938e-05	0	3.9212e-06	8.76808e-06	5.37306e-06	1.20145e-05	0	0	5.24844e-06	1.04969e-05	4.64713e-06	9.94531e-06	2.09938e-06	6.63881e-06	1.9606e-06	6.19997e-06	4.78591e-06	1.01841e-05	Actinobacteria	Acidimicrobiia	Acidimicrobiales	?	?	?	k__Bacteria,p__Actinobacteria,c__Acidimicrobiia,o__Acidimicrobiales,f__?,g__?,s__?
OTU_10622	0	3.65807e-05	0	0	0	0	0	0	0	0	0	0	0	0	0	0	0	3.30865e-05	0	0	7.31614e-06	1.63594e-05	0	0	0	0	8.27163e-06	1.65433e-05	3.65807e-06	1.15678e-05	3.30865e-06	1.04629e-05	3.65807e-06	1.15678e-05	3.30865e-06	1.04629e-05	Proteobacteria	Alphaproteobacteria	Rickettsiales	Holosporaceae	?	?	k__Bacteria,p__Proteobacteria,c__Alphaproteobacteria,o__Rickettsiales,f__Holosporaceae,g__?,s__?
OTU_10625	0	1.82904e-05	1.9606e-05	1.91027e-05	0	0	0	0	0	0	0	0	0	1.59343e-05	0	0	0	0	0	0	1.13998e-05	1.04171e-05	0	0	3.18685e-06	7.12602e-06	0	0	5.69991e-06	9.18306e-06	1.59343e-06	5.03885e-06	7.29334e-06	9.46233e-06	0	0	Proteobacteria	Deltaproteobacteria	Oligoflexales	0319-6G20	?	?	k__Bacteria,p__Proteobacteria,c__Deltaproteobacteria,o__Oligoflexales,f__0319-6G20,g__?,s__?
OTU_10626	0	0	0	0	0	0	2.46023e-05	0	2.68653e-05	0	0	0	0	0	0	0	0	0	0	0	0	0	1.02935e-05	1.41177e-05	0	0	0	0	5.14676e-06	1.08634e-05	0	0	0	0	5.14676e-06	1.08634e-05	Planctomycetes	Phycisphaerae	Phycisphaerales	Phycisphaeraceae	?	?	k__Bacteria,p__Planctomycetes,c__Phycisphaerae,o__Phycisphaerales,f__Phycisphaeraceae,g__?,s__?
OTU_10627	0	0	1.9606e-05	0	0	0	0	0	0	3.4206e-05	0	0	6.10812e-05	0	0	0	3.18819e-05	0	0	0	3.9212e-06	8.76808e-06	6.84121e-06	1.52974e-05	1.22162e-05	2.73163e-05	7.97047e-06	1.59409e-05	5.3812e-06	1.1855e-05	9.29631e-06	2.07716e-05	8.06872e-06	1.96193e-05	6.60879e-06	1.39433e-05	Planctomycetes	Planctomycetacia	Planctomycetales	Planctomycetaceae	Pirellula	?	k__Bacteria,p__Planctomycetes,c__Planctomycetacia,o__Planctomycetales,f__Planctomycetaceae,g__Pirellula,s__?
OTU_10628	1.7185e-05	0	0	0	0	0	0	0	0	0	0	3.13644e-05	2.03604e-05	0	2.67633e-05	0	0	0	0	0	3.437e-06	7.68537e-06	0	0	1.56976e-05	1.48532e-05	0	0	1.7185e-06	5.43438e-06	7.84881e-06	1.29035e-05	9.56731e-06	1.28864e-05	0	0	Bacteroidetes	Cytophagia	Cytophagales	Cytophagaceae	Sporocytophaga	?	k__Bacteria,p__Bacteroidetes,c__Cytophagia,o__Cytophagales,f__Cytophagaceae,g__Sporocytophaga,s__?
OTU_10629	0	0	0	0	0	0	0	0	0	0	0	3.13644e-05	0	0	0	0	0	0	0	0	0	0	0	0	6.27289e-06	1.40266e-05	0	0	0	0	3.13644e-06	9.91831e-06	3.13644e-06	9.91831e-06	0	0	Planctomycetes	Planctomycetacia	Planctomycetales	Planctomycetaceae	?	?	k__Bacteria,p__Planctomycetes,c__Planctomycetacia,o__Planctomycetales,f__Planctomycetaceae,g__?,s__?
OTU_1063	0.00058429	0.000475549	0.000960695	0.00286541	0.001988	0.000138308	0.000442841	0.000241739	0.000349249	0.00116301	0.000327734	0.000752747	0.000244325	0.000398356	5.35265e-05	0	0	0	0	1.80661e-05	0.00137479	0.00102506	0.000467029	0.000405479	0.000355338	0.000256885	4.51652e-06	9.03303e-06	0.000920909	0.000876908	0.000179475	0.000252432	0.000865064	0.000886011	0.000235321	0.000364356	Acidobacteria	Solibacteres_(Acidobacteria_group_3)	Solibacterales	Solibacteraceae	Ca._Solibacter	?	k__Bacteria,p__Acidobacteria,c__Solibacteres_(Acidobacteria_group_3),o__Solibacterales,f__Solibacteraceae,g__Ca._Solibacter,s__?
OTU_10632	3.437e-05	0	0	0	0	3.95167e-05	0	0	0	0.000102618	0	0	0	0	0	0	0	0	0	0	6.874e-06	1.53707e-05	2.8427e-05	4.48653e-05	0	0	0	0	1.76505e-05	3.35955e-05	0	0	3.437e-06	1.08688e-05	1.42135e-05	3.34528e-05	Planctomycetes	Planctomycetacia	Planctomycetales	Planctomycetaceae	?	?	k__Bacteria,p__Planctomycetes,c__Planctomycetacia,o__Planctomycetales,f__Planctomycetaceae,g__?,s__?
OTU_10634	0	0	0	0	0	0	2.46023e-05	0	0	0	0	0	0	0	0	0	1.59409e-05	0	0	0	0	0	4.92046e-06	1.10025e-05	0	0	3.98524e-06	7.97047e-06	2.46023e-06	7.77993e-06	1.59409e-06	5.04097e-06	0	0	4.05432e-06	8.78769e-06	Bacteroidetes	Cytophagia	Cytophagales	Cytophagaceae	?	?	k__Bacteria,p__Bacteroidetes,c__Cytophagia,o__Cytophagales,f__Cytophagaceae,g__?,s__?
OTU_10636	0.000395255	0.000274355	0.000470544	0.00120347	0.000245432	0.000256858	0.000344432	0.000332392	0.000779094	0.00034206	0.000444782	0.00056456	0.000468289	0.000478028	0.000240869	0.00040737	0.00051011	0.000330865	0.000524844	0.000144529	0.000517812	0.000393969	0.000410967	0.000208936	0.000439306	0.000119828	0.000377587	0.000178649	0.00046439	0.000302582	0.000411425	0.000134025	0.000478559	0.000277627	0.000397256	0.000174149	Verrucomicrobia	OPB35_soil_group	?	?	?	?	k__Bacteria,p__Verrucomicrobia,c__OPB35_soil_group,o__?,f__?,g__?,s__?
OTU_10638	0	0	1.9606e-05	0	0	0	0	0	2.68653e-05	0	0	0	0	0	0	0	0	0	0	0	3.9212e-06	8.76808e-06	5.37306e-06	1.20145e-05	0	0	0	0	4.64713e-06	9.94531e-06	0	0	1.9606e-06	6.19997e-06	2.68653e-06	8.49556e-06	Planctomycetes	Planctomycetacia	Planctomycetales	Planctomycetaceae	?	?	k__Bacteria,p__Planctomycetes,c__Planctomycetacia,o__Planctomycetales,f__Planctomycetaceae,g__?,s__?
OTU_10639	0	0	0	0	0	0	0	0	0	0	0	0	0	0	0	0	0	0	0	0	0	0	0	0	0	0	0	0	0	0	0	0	0	0	0	0	Verrucomicrobia	Spartobacteria	Chthoniobacterales	?	?	?	k__Bacteria,p__Verrucomicrobia,c__Spartobacteria,o__Chthoniobacterales,f__?,g__?,s__?
OTU_1064	0.00037807	0.000585292	0.000372514	0.000171925	0.000196346	0.000770575	0.00113171	0.000574131	0.000698498	0.000239442	0.000327734	0.000109776	0.000264685	0.000525831	0	6.7895e-05	7.97047e-05	0	0.000104969	0.000252925	0.000340829	0.000167001	0.00068287	0.000323204	0.000245605	0.000202736	0.0001094	0.000105624	0.00051185	0.000302192	0.000173352	0.000167153	0.000293217	0.000182158	0.000391985	0.000379888	Proteobacteria	Deltaproteobacteria	Myxococcales	Sandaracinaceae	?	?	k__Bacteria,p__Proteobacteria,c__Deltaproteobacteria,o__Myxococcales,f__Sandaracinaceae,g__?,s__?
OTU_10641	0	0	0	0	0	0	0	0	0	0	0	1.56822e-05	0	0	0	0	0	0	0	0	0	0	0	0	3.13644e-06	7.0133e-06	0	0	0	0	1.56822e-06	4.95915e-06	1.56822e-06	4.95915e-06	0	0	Proteobacteria	Gammaproteobacteria	Legionellales	Coxiellaceae	Aquicella	?	k__Bacteria,p__Proteobacteria,c__Gammaproteobacteria,o__Legionellales,f__Coxiellaceae,g__Aquicella,s__?
OTU_10643	1.7185e-05	0	0	0	0	0	0	0	2.68653e-05	0	0	0	0	4.78028e-05	0	0	0	0	2.09938e-05	0	3.437e-06	7.68537e-06	5.37306e-06	1.20145e-05	9.56055e-06	2.1378e-05	5.24844e-06	1.04969e-05	4.40503e-06	9.56281e-06	6.87965e-06	1.58203e-05	6.49878e-06	1.54851e-05	4.78591e-06	1.01841e-05	Chloroflexi	Chloroflexi_Subdivision_5_(SAR202)	?	?	?	?	k__Bacteria,p__Chloroflexi,c__Chloroflexi_Subdivision_5_(SAR202),o__?,f__?,g__?,s__?
OTU_10644	0	0	0	0	0	0	0	0	0	0	0	0	0	0	0	0	0	0	0	0	0	0	0	0	0	0	0	0	0	0	0	0	0	0	0	0	Proteobacteria	Deltaproteobacteria	Oligoflexales	0319-6G20	?	?	k__Bacteria,p__Proteobacteria,c__Deltaproteobacteria,o__Oligoflexales,f__0319-6G20,g__?,s__?
OTU_10645	0	0	0	0	0	0	0	0	0	0	0	0	0	0	0	0	0	0	0	0	0	0	0	0	0	0	0	0	0	0	0	0	0	0	0	0	Ca._Microgenomates_(OP11)	Candidatus_Levybacteria	?	?	?	?	k__Bacteria,p__Ca._Microgenomates_(OP11),c__Candidatus_Levybacteria,o__?,f__?,g__?,s__?
OTU_10646	5.1555e-05	5.48711e-05	7.84241e-05	1.91027e-05	7.36297e-05	9.87917e-05	4.92046e-05	0.000211522	0.000268653	3.4206e-05	7.02288e-05	0	0	1.59343e-05	8.02898e-05	8.48688e-05	3.18819e-05	0	0.000104969	3.61321e-05	5.55165e-05	2.3425e-05	0.000132475	0.0001031	3.32906e-05	3.90228e-05	4.32457e-05	4.41953e-05	9.3996e-05	8.13223e-05	4.24305e-05	3.96823e-05	4.44035e-05	3.25252e-05	9.20229e-05	8.57179e-05	Proteobacteria	Alphaproteobacteria	Rhizobiales	?	?	?	k__Bacteria,p__Proteobacteria,c__Alphaproteobacteria,o__Rhizobiales,f__?,g__?,s__?
OTU_10647	0	0	1.9606e-05	0	0	0	0	0	0	0	0	0	0	0	0	0	0	0	0	0	3.9212e-06	8.76808e-06	0	0	0	0	0	0	1.9606e-06	6.19997e-06	0	0	1.9606e-06	6.19997e-06	0	0	Firmicutes	Bacilli	Bacillales	Bacillaceae	Bacillus	?	k__Bacteria,p__Firmicutes,c__Bacilli,o__Bacillales,f__Bacillaceae,g__Bacillus,s__?
OTU_10648	0	0	0	0	0	0	0	0	0	0	0	0	0	0	0	0	1.59409e-05	0	0	0	0	0	0	0	0	0	3.98524e-06	7.97047e-06	0	0	1.59409e-06	5.04097e-06	0	0	1.59409e-06	5.04097e-06	Proteobacteria	Alphaproteobacteria	Rickettsiales	SM2D12	?	?	k__Bacteria,p__Proteobacteria,c__Alphaproteobacteria,o__Rickettsiales,f__SM2D12,g__?,s__?
OTU_10649	0	0	0	0	0	0	0	0	0	0	0	0	0	0	0	0	0	0	0	0	0	0	0	0	0	0	0	0	0	0	0	0	0	0	0	0	Ca._Parcubacteria	?	?	?	?	?	k__Bacteria,p__Ca._Parcubacteria,c__?,o__?,f__?,g__?,s__?
OTU_1065	0.00128888	0.000859647	0.001294	0.00160463	0.001988	0.00156091	0.00189438	0.00129935	0.00354622	0.00314696	0.00100661	0.000925251	0.000712614	0.000653305	0.000642318	0.000780793	0.000398524	0.000661731	0.00050385	0.000325189	0.00140703	0.000419208	0.00228956	0.000997741	0.00078802	0.000167092	0.000472323	0.000146018	0.0018483	0.000858425	0.000661019	0.000214232	0.00109753	0.000443791	0.00141179	0.00114634	Proteobacteria	Alphaproteobacteria	Rhizobiales	?	?	?	k__Bacteria,p__Proteobacteria,c__Alphaproteobacteria,o__Rhizobiales,f__?,g__?,s__?
OTU_10650	5.1555e-05	0	5.8818e-05	1.91027e-05	4.90865e-05	0	0	3.02174e-05	0	3.4206e-05	0	0	0	0	0	0	0	0	0	0	3.57125e-05	2.50748e-05	1.28847e-05	1.76994e-05	0	0	0	0	2.42986e-05	2.37366e-05	0	0	1.78562e-05	2.51737e-05	6.44234e-06	1.36142e-05	Actinobacteria	Thermoleophilia	Gaiellales	?	?	?	k__Bacteria,p__Actinobacteria,c__Thermoleophilia,o__Gaiellales,f__?,g__?,s__?
OTU_10651	3.437e-05	1.82904e-05	3.9212e-05	0	0	0	2.46023e-05	0	2.68653e-05	0.000102618	0.000280915	3.13644e-05	0.000142523	0	5.35265e-05	8.48688e-05	0.000111587	0.000132346	2.09938e-05	5.41982e-05	1.83745e-05	1.84751e-05	3.08171e-05	4.21575e-05	0.000101666	0.000113353	7.97812e-05	5.12676e-05	2.45958e-05	3.13783e-05	9.12323e-05	8.19144e-05	6.00201e-05	8.82573e-05	5.58079e-05	4.8603e-05	Planctomycetes	Planctomycetacia	Planctomycetales	?	?	?	k__Bacteria,p__Planctomycetes,c__Planctomycetacia,o__Planctomycetales,f__?,g__?,s__?
OTU_10652	0	0	0	0	0	0	0	0	0	0	0	0	0	0	0	0	0	0	0	0	0	0	0	0	0	0	0	0	0	0	0	0	0	0	0	0	Ca._Microgenomates_(OP11)	?	?	?	?	?	k__Bacteria,p__Ca._Microgenomates_(OP11),c__?,o__?,f__?,g__?,s__?
OTU_10653	0	0	0	0	0	0	0	0	0	0	0	0	0	0	0	0	0	0	0	0	0	0	0	0	0	0	0	0	0	0	0	0	0	0	0	0	Ca._Omnitrophica_(OP3)	?	?	?	?	?	k__Bacteria,p__Ca._Omnitrophica_(OP3),c__?,o__?,f__?,g__?,s__?
OTU_10654	0	0	1.9606e-05	1.91027e-05	0	3.95167e-05	2.46023e-05	3.02174e-05	5.37306e-05	3.4206e-05	2.34096e-05	1.56822e-05	0	1.59343e-05	0	1.69738e-05	0	3.30865e-05	0	0	7.74175e-06	1.06023e-05	3.64546e-05	1.10936e-05	1.10052e-05	1.05151e-05	8.27163e-06	1.65433e-05	2.20982e-05	1.82665e-05	1.05086e-05	1.21397e-05	9.37348e-06	1.01024e-05	2.32333e-05	1.86247e-05	Planctomycetes	Phycisphaerae	Phycisphaerales	?	?	?	k__Bacteria,p__Planctomycetes,c__Phycisphaerae,o__Phycisphaerales,f__?,g__?,s__?
OTU_10655	0.00010311	9.14518e-05	0.000156848	0.000152822	0.000122716	0.000177825	7.38069e-05	0	0	0.000239442	0	0	0	0	2.67633e-05	0	1.59409e-05	9.92596e-05	0.00050385	0.000108396	0.00012539	2.91439e-05	9.82148e-05	0.000107437	5.35265e-06	1.19689e-05	0.000181862	0.000218652	0.000111802	7.55827e-05	7.54211e-05	0.000156189	6.53711e-05	6.66606e-05	0.000121852	0.00015693	Ca._Latescibacteria_(WS3)	?	?	?	?	?	k__Bacteria,p__Ca._Latescibacteria_(WS3),c__?,o__?,f__?,g__?,s__?
OTU_10656	0	0	1.9606e-05	0	0	0	0	0	0	0	0	0	0	0	0	0	0	0	0	0	3.9212e-06	8.76808e-06	0	0	0	0	0	0	1.9606e-06	6.19997e-06	0	0	1.9606e-06	6.19997e-06	0	0	Ca._Parcubacteria	?	?	?	?	?	k__Bacteria,p__Ca._Parcubacteria,c__?,o__?,f__?,g__?,s__?
OTU_10657	0	0	0	0	0	0	0	0	2.68653e-05	0	0	0	0	0	0	0	0	0	0	0	0	0	5.37306e-06	1.20145e-05	0	0	0	0	2.68653e-06	8.49556e-06	0	0	0	0	2.68653e-06	8.49556e-06	Ca._Parcubacteria	Candidatus_Azambacteria	?	?	?	?	k__Bacteria,p__Ca._Parcubacteria,c__Candidatus_Azambacteria,o__?,f__?,g__?,s__?
OTU_10658	0	0	0	0	0	0	0	0	0	0	0	0	0	0	0	0	0	0	0	0	0	0	0	0	0	0	0	0	0	0	0	0	0	0	0	0	Ca._Omnitrophica_(OP3)	?	?	?	?	?	k__Bacteria,p__Ca._Omnitrophica_(OP3),c__?,o__?,f__?,g__?,s__?
OTU_10659	0	0	0	1.91027e-05	0	0	0	0	0	0	0	0	0	0	0	0	0	0	0	0	3.82055e-06	8.54301e-06	0	0	0	0	0	0	1.91027e-06	6.04082e-06	0	0	1.91027e-06	6.04082e-06	0	0	Chlamydiae	Chlamydiia	Chlamydiales	cvE6	?	?	k__Bacteria,p__Chlamydiae,c__Chlamydiia,o__Chlamydiales,f__cvE6,g__?,s__?
OTU_1066	3.437e-05	0.000585292	0.000156848	0.00042026	0.000711754	3.95167e-05	0.000270625	0.000151087	0.000268653	0.000307854	0.00126412	0.00014114	0.000244325	7.96713e-05	0	0	3.18819e-05	0	2.09938e-05	0.000162595	0.000381705	0.000284196	0.000207547	0.000110901	0.000345851	0.000521031	5.38676e-05	7.36825e-05	0.000294626	0.000223132	0.000194472	0.000384947	0.000363778	0.000396117	0.000125321	0.000122664	Acidobacteria	Acidobacteriia_(Acidobacteria_group_1)	Acidobacteriales	Acidobacteriaceae	?	?	k__Bacteria,p__Acidobacteria,c__Acidobacteriia_(Acidobacteria_group_1),o__Acidobacteriales,f__Acidobacteriaceae,g__?,s__?
OTU_10661	0.000223405	0	3.9212e-05	0.000152822	4.90865e-05	0.000158067	0.000123011	0.000181304	5.37306e-05	0.000444678	9.36384e-05	4.70467e-05	2.03604e-05	6.3737e-05	0.000240869	0.000118816	6.37638e-05	0.000132346	2.09938e-05	5.41982e-05	9.29051e-05	9.22695e-05	0.000192158	0.000149156	9.31304e-05	8.67615e-05	6.78255e-05	4.67558e-05	0.000142532	0.000128094	8.5577e-05	6.60968e-05	9.30177e-05	8.4436e-05	0.000135091	0.000120275	Acidobacteria	Subgroup_6	?	?	?	?	k__Bacteria,p__Acidobacteria,c__Subgroup_6,o__?,f__?,g__?,s__?
OTU_10663	0	0	0	0	0	0	0	0	0	0	0	0	2.03604e-05	1.59343e-05	0	0	0	0	0	0	0	0	0	0	7.25893e-06	1.00621e-05	0	0	0	0	3.62946e-06	7.72238e-06	3.62946e-06	7.72238e-06	0	0	Proteobacteria	Deltaproteobacteria	Bdellovibrionales	?	?	?	k__Bacteria,p__Proteobacteria,c__Deltaproteobacteria,o__Bdellovibrionales,f__?,g__?,s__?
OTU_10664	0	0	0	0	0	0	0	0	0	0	2.34096e-05	0	0	0	0.000240869	1.69738e-05	1.59409e-05	0	0	5.41982e-05	0	0	0	0	5.28558e-05	0.00010559	1.75348e-05	2.55714e-05	0	0	3.51392e-05	7.43102e-05	2.64279e-05	7.57054e-05	8.71129e-06	1.73871e-05	Acidobacteria	Subgroup_6	?	?	?	?	k__Bacteria,p__Acidobacteria,c__Subgroup_6,o__?,f__?,g__?,s__?
OTU_10665	0	0	1.9606e-05	0	0	0	0	0	5.37306e-05	3.4206e-05	0	0	0	0	0	1.69738e-05	0	0	0	0	3.9212e-06	8.76808e-06	1.75873e-05	2.50523e-05	0	0	0	0	1.07543e-05	1.91046e-05	1.69738e-06	5.36757e-06	1.9606e-06	6.19997e-06	1.0491e-05	1.89869e-05	Actinobacteria	Actinobacteria_(class)	Pseudonocardiales	Pseudonocardiaceae	Actinophytocola	?	k__Bacteria,p__Actinobacteria,c__Actinobacteria_(class),o__Pseudonocardiales,f__Pseudonocardiaceae,g__Actinophytocola,s__?
OTU_10666	0	0	0	0	0	0	0	0	0	0	0	0	0	0	0	0	0	0	0	0	0	0	0	0	0	0	0	0	0	0	0	0	0	0	0	0	Ca._Microgenomates_(OP11)	Candidatus_Woesebacteria	?	?	?	?	k__Bacteria,p__Ca._Microgenomates_(OP11),c__Candidatus_Woesebacteria,o__?,f__?,g__?,s__?
OTU_10667	0	0	0	0	0	0	4.92046e-05	0	2.68653e-05	0	0	1.56822e-05	0	0	0	0	0	0	0	0	0	0	1.5214e-05	2.22795e-05	3.13644e-06	7.0133e-06	0	0	7.60699e-06	1.68792e-05	1.56822e-06	4.95915e-06	1.56822e-06	4.95915e-06	7.60699e-06	1.68792e-05	Acidobacteria	Acidobacteria_group_13	?	?	?	?	k__Bacteria,p__Acidobacteria,c__Acidobacteria_group_13,o__?,f__?,g__?,s__?
OTU_10668	0	0	0	0	0	1.97583e-05	0	0	0	0	0	0	0	0	0	1.69738e-05	0	0	0	0	0	0	3.95167e-06	8.8362e-06	0	0	0	0	1.97583e-06	6.24814e-06	1.69738e-06	5.36757e-06	0	0	3.67321e-06	7.77157e-06	Chlamydiae	Chlamydiia	Chlamydiales	Parachlamydiaceae	?	?	k__Bacteria,p__Chlamydiae,c__Chlamydiia,o__Chlamydiales,f__Parachlamydiaceae,g__?,s__?
OTU_10669	0	0	1.9606e-05	0	0	0	2.46023e-05	6.04348e-05	5.37306e-05	0	7.02288e-05	0	2.03604e-05	0	2.67633e-05	3.39475e-05	1.59409e-05	0	0	0	3.9212e-06	8.76808e-06	2.77536e-05	2.86938e-05	2.34705e-05	2.87601e-05	3.98524e-06	7.97047e-06	1.58374e-05	2.36192e-05	1.67241e-05	2.27852e-05	1.36958e-05	2.25377e-05	1.88656e-05	2.35515e-05	Bacteroidetes	Chitinophagia	Chitinophagales	Chitinophagaceae	?	?	k__Bacteria,p__Bacteroidetes,c__Chitinophagia,o__Chitinophagales,f__Chitinophagaceae,g__?,s__?
OTU_1067	0.00017185	0.000128033	0.000568574	0.000382055	0.000613581	0	0	0	0	0	2.34096e-05	0.000831158	8.14416e-05	0.000127474	5.35265e-05	0	0	0	0	0.000343255	0.000372819	0.000221744	0	0	0.000223402	0.000341898	8.58138e-05	0.000171628	0.000186409	0.000245892	0.000146026	0.000262828	0.00029811	0.000282857	3.43255e-05	0.000108547	Planctomycetes	Planctomycetacia	Planctomycetales	Planctomycetaceae	?	?	k__Bacteria,p__Planctomycetes,c__Planctomycetacia,o__Planctomycetales,f__Planctomycetaceae,g__?,s__?
OTU_10670	0	0	0	0	0	0	0	0	5.37306e-05	0	0	0	0	0	0	0	0	0	0	0	0	0	1.07461e-05	2.40291e-05	0	0	0	0	5.37306e-06	1.69911e-05	0	0	0	0	5.37306e-06	1.69911e-05	Proteobacteria	Gammaproteobacteria	Legionellales	Coxiellaceae	Aquicella	?	k__Bacteria,p__Proteobacteria,c__Gammaproteobacteria,o__Legionellales,f__Coxiellaceae,g__Aquicella,s__?
OTU_10671	0	0	0	0	0	0	0	0	0	0	0	0	0	0	0	0	0	0	0	0	0	0	0	0	0	0	0	0	0	0	0	0	0	0	0	0	Proteobacteria	Deltaproteobacteria	Oligoflexales	?	?	?	k__Bacteria,p__Proteobacteria,c__Deltaproteobacteria,o__Oligoflexales,f__?,g__?,s__?
OTU_10672	3.437e-05	1.82904e-05	1.9606e-05	1.91027e-05	7.36297e-05	0	2.46023e-05	0	5.37306e-05	0	0	0	0	0	2.67633e-05	1.69738e-05	0	3.30865e-05	0	0	3.29998e-05	2.36725e-05	1.56666e-05	2.37962e-05	5.35265e-06	1.19689e-05	8.27163e-06	1.65433e-05	2.43332e-05	2.417e-05	7.68236e-06	1.29482e-05	1.91762e-05	2.2914e-05	1.28393e-05	1.89344e-05	Planctomycetes	Planctomycetacia	Planctomycetales	Planctomycetaceae	?	?	k__Bacteria,p__Planctomycetes,c__Planctomycetacia,o__Planctomycetales,f__Planctomycetaceae,g__?,s__?
OTU_10673	0	0	0	0	0	0	0	0	0	0	0	0	0	0	0	0	0	0	0	0	0	0	0	0	0	0	0	0	0	0	0	0	0	0	0	0	Proteobacteria	Gammaproteobacteria	Legionellales	Coxiellaceae	Aquicella	?	k__Bacteria,p__Proteobacteria,c__Gammaproteobacteria,o__Legionellales,f__Coxiellaceae,g__Aquicella,s__?
OTU_10674	1.7185e-05	0.000384098	0.00019606	9.55137e-05	0.000122716	0.000158067	0.000934887	0.000453261	0.00045671	0.000547297	0.000234096	0.000392056	0.000407208	4.78028e-05	0.000776135	0.000101843	0.000430406	9.92596e-05	0.000188944	0.000289057	0.000163115	0.000139119	0.000510044	0.000279212	0.000371459	0.000268834	0.000251917	0.000142018	0.000336579	0.000276918	0.000296681	0.000216931	0.000267287	0.000229739	0.000365973	0.000257752	Planctomycetes	OM190	?	?	?	?	k__Bacteria,p__Planctomycetes,c__OM190,o__?,f__?,g__?,s__?
OTU_10676	0	0	0	0	0	0	0	0	0	0	0	0	0	0	0	0	0	0	0	0	0	0	0	0	0	0	0	0	0	0	0	0	0	0	0	0	Ca._Saccharibacteria_(TM7)	?	?	?	?	?	k__Bacteria,p__Ca._Saccharibacteria_(TM7),c__?,o__?,f__?,g__?,s__?
OTU_10677	1.7185e-05	5.48711e-05	0	0	0	1.97583e-05	2.46023e-05	0	2.68653e-05	0	0	4.70467e-05	2.03604e-05	4.78028e-05	0	5.09213e-05	0.000111587	0	0.000146956	9.03303e-05	1.44112e-05	2.38104e-05	1.42452e-05	1.3255e-05	2.3042e-05	2.37612e-05	8.72183e-05	6.26609e-05	1.43282e-05	1.81677e-05	5.15004e-05	5.07613e-05	1.87266e-05	2.28822e-05	4.71021e-05	5.19954e-05	Verrucomicrobia	OPB35_soil_group	?	?	?	?	k__Bacteria,p__Verrucomicrobia,c__OPB35_soil_group,o__?,f__?,g__?,s__?
OTU_10679	0	0	0	0	4.90865e-05	0	0	0	0	0	0	3.13644e-05	0	0	0	0	0	0	0	0	9.8173e-06	2.19521e-05	0	0	6.27289e-06	1.40266e-05	0	0	4.90865e-06	1.55225e-05	3.13644e-06	9.91831e-06	8.04509e-06	1.74674e-05	0	0	Elusimicrobia	Elusimicrobia_(class)	Lineage_IIa	?	?	?	k__Bacteria,p__Elusimicrobia,c__Elusimicrobia_(class),o__Lineage_IIa,f__?,g__?,s__?
OTU_1068	0	0	0	0	0	0	0	0	0	0	0	0	0	0	0	0	0	0	0	0	0	0	0	0	0	0	0	0	0	0	0	0	0	0	0	0	Proteobacteria	Gammaproteobacteria	Legionellales	Coxiellaceae	?	?	k__Bacteria,p__Proteobacteria,c__Gammaproteobacteria,o__Legionellales,f__Coxiellaceae,g__?,s__?
OTU_10680	0	0	0	0	0	0	0	0	0	0	0	0	0	0	0	0	0	0	0	0	0	0	0	0	0	0	0	0	0	0	0	0	0	0	0	0	Proteobacteria	Alphaproteobacteria	?	?	?	?	k__Bacteria,p__Proteobacteria,c__Alphaproteobacteria,o__?,f__?,g__?,s__?
OTU_10681	0	0	1.9606e-05	0	0	0	0	0	0	0	0	0	0	0	0	0	0	0	0	0	3.9212e-06	8.76808e-06	0	0	0	0	0	0	1.9606e-06	6.19997e-06	0	0	1.9606e-06	6.19997e-06	0	0	Firmicutes	Clostridia	Clostridiales	Family_XVIII	?	?	k__Bacteria,p__Firmicutes,c__Clostridia,o__Clostridiales,f__Family_XVIII,g__?,s__?
OTU_10683	0	0	0	0	0	0	0	0	0	0	0	0	0	0	0	0	0	0	0	0	0	0	0	0	0	0	0	0	0	0	0	0	0	0	0	0	Ca._Dependentiae_(TM6)	?	?	?	?	?	k__Bacteria,p__Ca._Dependentiae_(TM6),c__?,o__?,f__?,g__?,s__?
OTU_10686	6.874e-05	3.65807e-05	0	0.000114616	2.45432e-05	0.000177825	0.000369034	3.02174e-05	0.000725364	3.4206e-05	4.68192e-05	6.27289e-05	8.14416e-05	0.00022308	0	0	1.59409e-05	0	0	7.22643e-05	4.88961e-05	4.42959e-05	0.000267329	0.000290998	8.28139e-05	8.40142e-05	2.20513e-05	3.43084e-05	0.000158113	0.000227511	5.02274e-05	6.89383e-05	6.5855e-05	6.57927e-05	0.000142485	0.000235348	Proteobacteria	Deltaproteobacteria	Myxococcales	?	?	?	k__Bacteria,p__Proteobacteria,c__Deltaproteobacteria,o__Myxococcales,f__?,g__?,s__?
OTU_10687	0	0	0	0	0	0	0	0	5.37306e-05	0	0	0	0	0	0	0	0	0	0	0	0	0	1.07461e-05	2.40291e-05	0	0	0	0	5.37306e-06	1.69911e-05	0	0	0	0	5.37306e-06	1.69911e-05	Acidobacteria	Subgroup_6	?	?	?	?	k__Bacteria,p__Acidobacteria,c__Subgroup_6,o__?,f__?,g__?,s__?
OTU_10688	0	0	0	0	0	0	0	0	8.0596e-05	0	0	0	0	0	0	0	0	0	0	0	0	0	1.61192e-05	3.60436e-05	0	0	0	0	8.0596e-06	2.54867e-05	0	0	0	0	8.0596e-06	2.54867e-05	Ca._Dependentiae_(TM6)	?	?	?	?	?	k__Bacteria,p__Ca._Dependentiae_(TM6),c__?,o__?,f__?,g__?,s__?
OTU_10689	0	0	1.9606e-05	0	0	0	0	0	5.37306e-05	0	0	1.56822e-05	0	0	2.67633e-05	0	0	0	0	0	3.9212e-06	8.76808e-06	1.07461e-05	2.40291e-05	8.4891e-06	1.22666e-05	0	0	7.33367e-06	1.74278e-05	4.24455e-06	9.32167e-06	6.20515e-06	1.03364e-05	5.37306e-06	1.69911e-05	Proteobacteria	Gammaproteobacteria	Legionellales	Coxiellaceae	Coxiella	?	k__Bacteria,p__Proteobacteria,c__Gammaproteobacteria,o__Legionellales,f__Coxiellaceae,g__Coxiella,s__?
OTU_1069	0.000567105	0.000146323	7.84241e-05	7.6411e-05	0.000466322	0.000375408	0.000246023	0.000332392	0.000349249	0.000307854	0.000702288	0.000501831	0.000549731	0.000732976	0.000401449	0.000458292	0.00033476	0.000562471	0.000650807	0.00068651	0.000266917	0.000232508	0.000322185	4.91818e-05	0.000577655	0.000138956	0.000558637	0.000158095	0.000294551	0.000161091	0.000558111	0.000135028	0.000422286	0.000243783	0.000430377	0.000152668	Acidobacteria	Acidobacteria_clade_RB25	Acidobacteria_group_22	?	?	?	k__Bacteria,p__Acidobacteria,c__Acidobacteria_clade_RB25,o__Acidobacteria_group_22,f__?,g__?,s__?
OTU_10690	0	0	1.9606e-05	0	0	0	0	0	5.37306e-05	0	0	0	0	0	0	0	0	0	0	0	3.9212e-06	8.76808e-06	1.07461e-05	2.40291e-05	0	0	0	0	7.33367e-06	1.74278e-05	0	0	1.9606e-06	6.19997e-06	5.37306e-06	1.69911e-05	Ca._Woesearchaeota	Pacearchaeota	?	?	?	?	k__Archaea,p__Ca._Woesearchaeota,c__Pacearchaeota,o__?,f__?,g__?,s__?
OTU_10691	0	0	0	0	0	1.97583e-05	0	0	5.37306e-05	0	0	0	0	0	0	0	0	0	0	0	0	0	1.46978e-05	2.34374e-05	0	0	0	0	7.3489e-06	1.74398e-05	0	0	0	0	7.3489e-06	1.74398e-05	Planctomycetes	Planctomycetacia	Planctomycetales	?	?	?	k__Bacteria,p__Planctomycetes,c__Planctomycetacia,o__Planctomycetales,f__?,g__?,s__?
OTU_10692	0	0	0	0	0	0	0	0	5.37306e-05	0	0	0	0	0	0	0	0	0	0	0	0	0	1.07461e-05	2.40291e-05	0	0	0	0	5.37306e-06	1.69911e-05	0	0	0	0	5.37306e-06	1.69911e-05	Proteobacteria	Gammaproteobacteria	?	?	?	?	k__Bacteria,p__Proteobacteria,c__Gammaproteobacteria,o__?,f__?,g__?,s__?
OTU_10693	0	0	1.9606e-05	0	0	0	0	0	5.37306e-05	0	0.000234096	0.00014114	0.000101802	0	0	0.000118816	1.59409e-05	6.61731e-05	0	0.000198727	3.9212e-06	8.76808e-06	1.07461e-05	2.40291e-05	9.54076e-05	9.94636e-05	7.02102e-05	9.01987e-05	7.33367e-06	1.74278e-05	8.76695e-05	8.59382e-05	4.96644e-05	8.21949e-05	4.53388e-05	6.71429e-05	Proteobacteria	Deltaproteobacteria	Myxococcales	BIrii41	?	?	k__Bacteria,p__Proteobacteria,c__Deltaproteobacteria,o__Myxococcales,f__BIrii41,g__?,s__?
OTU_10694	0	0	3.9212e-05	0	0	0	0	0	5.37306e-05	0	0	0	0	0	0	3.39475e-05	3.18819e-05	0	0	0	7.84241e-06	1.75362e-05	1.07461e-05	2.40291e-05	0	0	7.97047e-06	1.59409e-05	9.29427e-06	1.98906e-05	6.58294e-06	1.38866e-05	3.9212e-06	1.23999e-05	1.1956e-05	2.00732e-05	Proteobacteria	Deltaproteobacteria	Myxococcales	?	?	?	k__Bacteria,p__Proteobacteria,c__Deltaproteobacteria,o__Myxococcales,f__?,g__?,s__?
OTU_10696	0	0	0	0	0	0	0	0	5.37306e-05	3.4206e-05	0	0	0	0	0	0	0	0	0	0	0	0	1.75873e-05	2.50523e-05	0	0	0	0	8.79367e-06	1.91013e-05	0	0	0	0	8.79367e-06	1.91013e-05	Planctomycetes	Planctomycetacia	Planctomycetales	?	?	?	k__Bacteria,p__Planctomycetes,c__Planctomycetacia,o__Planctomycetales,f__?,g__?,s__?
OTU_10697	0	0	0	0	0	0	0	0	5.37306e-05	0	2.34096e-05	0	0	0	0	0	0	0	0	0	0	0	1.07461e-05	2.40291e-05	4.68192e-06	1.04691e-05	0	0	5.37306e-06	1.69911e-05	2.34096e-06	7.40277e-06	2.34096e-06	7.40277e-06	5.37306e-06	1.69911e-05	Proteobacteria	Deltaproteobacteria	Myxococcales	?	?	?	k__Bacteria,p__Proteobacteria,c__Deltaproteobacteria,o__Myxococcales,f__?,g__?,s__?
OTU_10698	0	0	1.9606e-05	1.91027e-05	0	3.95167e-05	0	3.02174e-05	5.37306e-05	0	0	0	0	0	0	0	1.59409e-05	0	2.09938e-05	1.80661e-05	7.74175e-06	1.06023e-05	2.46929e-05	2.40465e-05	0	0	1.37502e-05	9.39793e-06	1.62174e-05	1.96665e-05	5.50008e-06	8.93636e-06	3.87088e-06	8.16139e-06	1.78466e-05	1.88499e-05	Planctomycetes	Planctomycetacia	Planctomycetales	Planctomycetaceae	?	?	k__Bacteria,p__Planctomycetes,c__Planctomycetacia,o__Planctomycetales,f__Planctomycetaceae,g__?,s__?
OTU_10699	0	0	0	1.91027e-05	2.45432e-05	1.97583e-05	4.92046e-05	0	8.0596e-05	0	2.34096e-05	0	0	0	0	0	3.18819e-05	0	0	0	8.7292e-06	1.21067e-05	2.99118e-05	3.47621e-05	4.68192e-06	1.04691e-05	7.97047e-06	1.59409e-05	1.93205e-05	2.69602e-05	5.52915e-06	1.18263e-05	6.70556e-06	1.08814e-05	1.81441e-05	2.79515e-05	Proteobacteria	Alphaproteobacteria	Rhodospirillales	DA111	?	?	k__Bacteria,p__Proteobacteria,c__Alphaproteobacteria,o__Rhodospirillales,f__DA111,g__?,s__?
OTU_107	0	0	0	0.000114616	7.36297e-05	0	2.46023e-05	3.02174e-05	0.000913421	0	0	3.13644e-05	0	0	0	0	0.00664738	0	2.09938e-05	0	3.76492e-05	5.35512e-05	0.000193648	0.000402603	6.27289e-06	1.40266e-05	0.00166709	0.0033202	0.000115649	0.000282974	0.000669973	0.00210027	2.19611e-05	4.04408e-05	0.000763661	0.00208679	Proteobacteria	Gammaproteobacteria	Enterobacteriales	Enterobacteriaceae	?	?	k__Bacteria,p__Proteobacteria,c__Gammaproteobacteria,o__Enterobacteriales,f__Enterobacteriaceae,g__?,s__?
OTU_1070	0.000979545	0.00109742	0.00160769	0.00320926	0.0027243	0.000454442	0.0021158	0.000423044	0.00161192	0.00222339	0.00234096	0.00235233	0.00203604	0.00192805	0.000240869	0.000288554	0.000526051	0.000330865	0.000461863	0.0011201	0.00192364	0.000995948	0.00136572	0.000877197	0.00177965	0.000880147	0.000609719	0.000349812	0.00164468	0.000932366	0.00116257	0.000904075	0.00185165	0.000889327	0.000955602	0.000760809	Acidobacteria	Solibacteres_(Acidobacteria_group_3)	Solibacterales	Solibacteraceae	Ca._Solibacter	?	k__Bacteria,p__Acidobacteria,c__Solibacteres_(Acidobacteria_group_3),o__Solibacterales,f__Solibacteraceae,g__Ca._Solibacter,s__?
OTU_10700	0	1.82904e-05	1.9606e-05	3.82055e-05	0	1.97583e-05	4.92046e-05	0	5.37306e-05	0	2.34096e-05	3.13644e-05	0	0	0	1.69738e-05	3.18819e-05	0	0	1.80661e-05	1.52204e-05	1.5971e-05	2.45387e-05	2.59216e-05	1.09548e-05	1.52619e-05	1.2487e-05	1.54827e-05	1.98795e-05	2.08835e-05	1.21696e-05	1.36695e-05	1.30876e-05	1.48977e-05	1.89615e-05	2.03689e-05	Bacteroidetes	Sphingobacteriia	Sphingobacteriales	NS11-12_marine_group	?	?	k__Bacteria,p__Bacteroidetes,c__Sphingobacteriia,o__Sphingobacteriales,f__NS11-12_marine_group,g__?,s__?
OTU_10701	8.5925e-05	5.48711e-05	1.9606e-05	3.82055e-05	4.90865e-05	5.9275e-05	0.000442841	0.000241739	0.00107461	0.00051309	0	0	0	0	0	0	0	0	0	0	4.95388e-05	2.43773e-05	0.000466312	0.000383693	0	0	0	0	0.000257925	0.000337558	0	0	2.47694e-05	3.07539e-05	0.000233156	0.00035473	Proteobacteria	Deltaproteobacteria	Myxococcales	Polyangiaceae	?	?	k__Bacteria,p__Proteobacteria,c__Deltaproteobacteria,o__Myxococcales,f__Polyangiaceae,g__?,s__?
OTU_10702	0	0	0	0	0	0	0	0	5.37306e-05	0	0	0	4.07208e-05	0	0	0	0	0	0	0	0	0	1.07461e-05	2.40291e-05	8.14416e-06	1.82109e-05	0	0	5.37306e-06	1.69911e-05	4.07208e-06	1.2877e-05	4.07208e-06	1.2877e-05	5.37306e-06	1.69911e-05	Proteobacteria	Deltaproteobacteria	Myxococcales	?	?	?	k__Bacteria,p__Proteobacteria,c__Deltaproteobacteria,o__Myxococcales,f__?,g__?,s__?
OTU_10704	0	0	1.9606e-05	0	0	0	0	0	5.37306e-05	0	0	0	0	0	0	0	0	0	0	0	3.9212e-06	8.76808e-06	1.07461e-05	2.40291e-05	0	0	0	0	7.33367e-06	1.74278e-05	0	0	1.9606e-06	6.19997e-06	5.37306e-06	1.69911e-05	Acidobacteria	Acidobacteria_group_2	?	?	?	?	k__Bacteria,p__Acidobacteria,c__Acidobacteria_group_2,o__?,f__?,g__?,s__?
OTU_10705	1.7185e-05	0.000164613	7.84241e-05	3.82055e-05	7.36297e-05	0.000138308	0.000196818	0.000332392	0.000295519	6.84121e-05	4.68192e-05	0.00042342	0.000956938	4.78028e-05	2.67633e-05	0.000305528	0.00051011	0.000198519	0.00016795	0.000180661	7.44115e-05	5.64332e-05	0.00020629	0.00010907	0.000300349	0.000402853	0.00026431	0.000164346	0.000140351	0.000107395	0.000286451	0.000285478	0.00018738	0.000296183	0.000239422	0.000125144	Proteobacteria	Betaproteobacteria	Burkholderiales	Comamonadaceae	?	?	k__Bacteria,p__Proteobacteria,c__Betaproteobacteria,o__Burkholderiales,f__Comamonadaceae,g__?,s__?
OTU_10706	5.1555e-05	0	0	3.82055e-05	4.90865e-05	0	0	0	5.37306e-05	0	0	0	0	0	0	0	0	0	0	0	2.77694e-05	2.58426e-05	1.07461e-05	2.40291e-05	0	0	0	0	1.92578e-05	2.51781e-05	0	0	1.38847e-05	2.26058e-05	5.37306e-06	1.69911e-05	Planctomycetes	BD7-11	?	?	?	?	k__Bacteria,p__Planctomycetes,c__BD7-11,o__?,f__?,g__?,s__?
OTU_10707	8.5925e-05	1.82904e-05	1.9606e-05	5.73082e-05	4.90865e-05	0.000158067	0.000196818	3.02174e-05	0.000644768	3.4206e-05	2.34096e-05	0.000266598	0	6.3737e-05	0	0	0	3.30865e-05	0	3.61321e-05	4.60432e-05	2.8266e-05	0.000212815	0.000252527	7.07489e-05	0.000112536	1.73047e-05	2.00204e-05	0.000129429	0.000190848	4.22963e-05	8.17824e-05	5.83961e-05	7.84429e-05	0.000113329	0.000198745	Bacteroidetes	Chitinophagia	Chitinophagales	Chitinophagaceae	?	?	k__Bacteria,p__Bacteroidetes,c__Chitinophagia,o__Chitinophagales,f__Chitinophagaceae,g__?,s__?
OTU_10708	0	0	1.9606e-05	0	0	1.97583e-05	0	3.02174e-05	5.37306e-05	6.84121e-05	0	0	0	0	0	0	0	0	0	0	3.9212e-06	8.76808e-06	3.44237e-05	2.71373e-05	0	0	0	0	1.91724e-05	2.48981e-05	0	0	1.9606e-06	6.19997e-06	1.72118e-05	2.56216e-05	Proteobacteria	Deltaproteobacteria	Myxococcales	mle1-27	?	?	k__Bacteria,p__Proteobacteria,c__Deltaproteobacteria,o__Myxococcales,f__mle1-27,g__?,s__?
OTU_10709	0	0	0	0.000324747	0.000245432	0	7.38069e-05	0	0.000376115	0	0	3.13644e-05	0	1.59343e-05	0	0	3.18819e-05	6.61731e-05	2.09938e-05	0	0.000114036	0.000158648	8.99843e-05	0.000163113	9.45974e-06	1.40552e-05	2.97622e-05	2.76461e-05	0.00010201	0.000152223	1.66347e-05	2.18748e-05	6.17478e-05	0.000119632	5.6897e-05	0.000115649	Acidobacteria	Acidobacteria_group_2	?	?	?	?	k__Bacteria,p__Acidobacteria,c__Acidobacteria_group_2,o__?,f__?,g__?,s__?
OTU_1071	0	0	0	0	0	1.97583e-05	0	0	0	0	2.34096e-05	0	0	0	0.000107053	0	3.18819e-05	3.30865e-05	0	3.61321e-05	0	0	3.95167e-06	8.8362e-06	2.60925e-05	4.63796e-05	2.52751e-05	1.69448e-05	1.97583e-06	6.24814e-06	2.31563e-05	3.3438e-05	1.30463e-05	3.384e-05	1.20859e-05	1.61466e-05	Proteobacteria	Alphaproteobacteria	Rhizobiales	MNG7	?	?	k__Bacteria,p__Proteobacteria,c__Alphaproteobacteria,o__Rhizobiales,f__MNG7,g__?,s__?
OTU_10710	3.437e-05	0	3.9212e-05	0	2.45432e-05	0	0	0	8.0596e-05	0.000136824	0	7.84111e-05	8.14416e-05	3.18685e-05	2.67633e-05	3.39475e-05	0	0	2.09938e-05	7.22643e-05	1.96251e-05	1.86784e-05	4.3484e-05	6.27739e-05	4.36969e-05	3.52343e-05	2.33145e-05	3.41008e-05	3.15545e-05	4.54373e-05	3.4569e-05	3.22801e-05	3.1661e-05	2.9458e-05	3.44626e-05	4.7323e-05	Chloroflexi	Chloroflexi_Subdivision_8_(TK10)	?	?	?	?	k__Bacteria,p__Chloroflexi,c__Chloroflexi_Subdivision_8_(TK10),o__?,f__?,g__?,s__?
OTU_10712	0	0	0	0	2.45432e-05	0	0	0	8.0596e-05	0	0	0	0	0	0	0	0	0	0	0	4.90865e-06	1.09761e-05	1.61192e-05	3.60436e-05	0	0	0	0	1.05139e-05	2.58041e-05	0	0	2.45432e-06	7.76125e-06	8.0596e-06	2.54867e-05	Proteobacteria	Alphaproteobacteria	Rhizobiales	Xanthobacteraceae	Variibacter	?	k__Bacteria,p__Proteobacteria,c__Alphaproteobacteria,o__Rhizobiales,f__Xanthobacteraceae,g__Variibacter,s__?
OTU_10713	0	0	0	0	0	0	0	6.04348e-05	5.37306e-05	0	0	0	0	0	0	0	0	0	0	0	0	0	2.28331e-05	3.13552e-05	0	0	0	0	1.14165e-05	2.412e-05	0	0	0	0	1.14165e-05	2.412e-05	Bacteroidetes	Chitinophagia	Chitinophagales	Chitinophagaceae	?	?	k__Bacteria,p__Bacteroidetes,c__Chitinophagia,o__Chitinophagales,f__Chitinophagaceae,g__?,s__?
OTU_10714	0	0	3.9212e-05	0	0	0	2.46023e-05	0	5.37306e-05	0	2.34096e-05	0	0	3.18685e-05	2.67633e-05	0	0	0	0	0	7.84241e-06	1.75362e-05	1.56666e-05	2.37962e-05	1.64083e-05	1.52785e-05	0	0	1.17545e-05	2.01333e-05	8.20414e-06	1.33617e-05	1.21253e-05	1.61494e-05	7.83329e-06	1.78844e-05	Chloroflexi	Chloroflexi_Subdivision_8_(TK10)	?	?	?	?	k__Bacteria,p__Chloroflexi,c__Chloroflexi_Subdivision_8_(TK10),o__?,f__?,g__?,s__?
OTU_10715	1.7185e-05	5.48711e-05	0	0	0	0	0	0	5.37306e-05	0	0	0	0	0	0	0	0	0	0	1.80661e-05	1.44112e-05	2.38104e-05	1.07461e-05	2.40291e-05	0	0	4.51652e-06	9.03303e-06	1.25787e-05	2.26346e-05	1.80661e-06	5.71299e-06	7.20561e-06	1.75972e-05	7.17967e-06	1.73137e-05	Proteobacteria	Alphaproteobacteria	Rickettsiales	Rickettsiales_Incertae_Sedis	Candidatus_Odyssella	?	k__Bacteria,p__Proteobacteria,c__Alphaproteobacteria,o__Rickettsiales,f__Rickettsiales_Incertae_Sedis,g__Candidatus_Odyssella,s__?
OTU_10716	0.000154665	0.000128033	0.000235272	0.000305644	4.90865e-05	3.95167e-05	2.46023e-05	3.02174e-05	0.000161192	0	4.68192e-05	0.000313644	0.000468289	0.000127474	0.00016058	6.7895e-05	0.000111587	9.92596e-05	4.19875e-05	0.000144529	0.00017454	9.89611e-05	5.11057e-05	6.32531e-05	0.000223361	0.000167663	9.93406e-05	4.27446e-05	0.000112823	0.000101799	0.000158206	0.000133819	0.000198951	0.000132319	7.20786e-05	5.44414e-05	Proteobacteria	Betaproteobacteria	Burkholderiales	Comamonadaceae	?	?	k__Bacteria,p__Proteobacteria,c__Betaproteobacteria,o__Burkholderiales,f__Comamonadaceae,g__?,s__?
OTU_10717	0	0	0	0	0	0	2.46023e-05	0	5.37306e-05	0	0	0	0	0	0	0	0	0	0	0	0	0	1.56666e-05	2.37962e-05	0	0	0	0	7.83329e-06	1.78844e-05	0	0	0	0	7.83329e-06	1.78844e-05	Planctomycetes	Planctomycetacia	Planctomycetales	Planctomycetaceae	?	?	k__Bacteria,p__Planctomycetes,c__Planctomycetacia,o__Planctomycetales,f__Planctomycetaceae,g__?,s__?
OTU_10718	0	0	0	0	0	0	0	0	5.37306e-05	0	0	0	0	0	0	0	0	0	0	0	0	0	1.07461e-05	2.40291e-05	0	0	0	0	5.37306e-06	1.69911e-05	0	0	0	0	5.37306e-06	1.69911e-05	Chloroflexi	Ktedonobacteria	Thermogemmatisporales	?	?	?	k__Bacteria,p__Chloroflexi,c__Ktedonobacteria,o__Thermogemmatisporales,f__?,g__?,s__?
OTU_1072	8.5925e-05	0	0	1.91027e-05	2.45432e-05	0	2.46023e-05	0	0	0	0	0	4.07208e-05	1.59343e-05	0	0	0	0	0	1.80661e-05	2.59142e-05	3.53294e-05	4.92046e-06	1.10025e-05	1.1331e-05	1.78194e-05	4.51652e-06	9.03303e-06	1.54173e-05	2.70365e-05	7.47211e-06	1.36632e-05	1.86226e-05	2.74762e-05	4.26684e-06	9.12625e-06	Chloroflexi	Ktedonobacteria	C0119	?	?	?	k__Bacteria,p__Chloroflexi,c__Ktedonobacteria,o__C0119,f__?,g__?,s__?
OTU_10720	0	0	0	3.82055e-05	0	0	2.46023e-05	0	0.000161192	6.84121e-05	0	0	0	0	0	0	0	0	0	0	7.6411e-06	1.7086e-05	5.08413e-05	6.77203e-05	0	0	0	0	2.92412e-05	5.18304e-05	0	0	3.82055e-06	1.20816e-05	2.54206e-05	5.25e-05	Proteobacteria	Alphaproteobacteria	Rhodospirillales	MNC12	?	?	k__Bacteria,p__Proteobacteria,c__Alphaproteobacteria,o__Rhodospirillales,f__MNC12,g__?,s__?
OTU_10721	0	0	0	0	0	0	2.46023e-05	0	8.0596e-05	0	0	0	0	0	0	0	0	0	0	0	0	0	2.10397e-05	3.49559e-05	0	0	0	0	1.05198e-05	2.58077e-05	0	0	0	0	1.05198e-05	2.58077e-05	Proteobacteria	Alphaproteobacteria	Rhodospirillales	DA111	?	?	k__Bacteria,p__Proteobacteria,c__Alphaproteobacteria,o__Rhodospirillales,f__DA111,g__?,s__?
OTU_10722	6.874e-05	3.65807e-05	3.9212e-05	0	2.45432e-05	3.95167e-05	7.38069e-05	0	0.000107461	3.4206e-05	0	0	0	1.59343e-05	2.67633e-05	0	3.18819e-05	0	0	3.61321e-05	3.38152e-05	2.49297e-05	5.09982e-05	4.09968e-05	8.5395e-06	1.2304e-05	1.70035e-05	1.97105e-05	4.24067e-05	3.32449e-05	1.10712e-05	1.51528e-05	2.11774e-05	2.28246e-05	3.23005e-05	3.59255e-05	Actinobacteria	Acidimicrobiia	Acidimicrobiales	?	?	?	k__Bacteria,p__Actinobacteria,c__Acidimicrobiia,o__Acidimicrobiales,f__?,g__?,s__?
OTU_10723	0	0	0	0	0	0	0	0	5.37306e-05	0	0	0	0	0	0	6.7895e-05	0	0	4.19875e-05	0	0	0	1.07461e-05	2.40291e-05	0	0	1.04969e-05	2.09938e-05	5.37306e-06	1.69911e-05	1.09883e-05	2.39566e-05	0	0	1.63613e-05	2.70447e-05	Planctomycetes	Phycisphaerae	Tepidisphaerales	Tepidisphaeraceae	?	?	k__Bacteria,p__Planctomycetes,c__Phycisphaerae,o__Tepidisphaerales,f__Tepidisphaeraceae,g__?,s__?
OTU_10724	1.7185e-05	1.82904e-05	0.000117636	0.000191027	0.000196346	3.95167e-05	7.38069e-05	0	0.000161192	3.4206e-05	0	4.70467e-05	0	1.59343e-05	0	0	1.59409e-05	0	0	0	0.000108097	8.81569e-05	6.17443e-05	6.14413e-05	1.25962e-05	2.04571e-05	3.98524e-06	7.97047e-06	8.49206e-05	7.5688e-05	7.89219e-06	1.52699e-05	6.03466e-05	7.85716e-05	3.24662e-05	5.15056e-05	Verrucomicrobia	OPB35_soil_group	?	?	?	?	k__Bacteria,p__Verrucomicrobia,c__OPB35_soil_group,o__?,f__?,g__?,s__?
OTU_10725	8.5925e-05	0	1.9606e-05	0	0	3.95167e-05	4.92046e-05	3.02174e-05	5.37306e-05	0	0	0.00014114	6.10812e-05	0.000143408	0	6.7895e-05	3.18819e-05	6.61731e-05	0	1.80661e-05	2.11062e-05	3.72161e-05	3.45339e-05	2.13295e-05	6.91259e-05	7.12836e-05	2.90303e-05	2.79922e-05	2.782e-05	2.94594e-05	5.29646e-05	5.4259e-05	4.51161e-05	5.9283e-05	3.56685e-05	2.44761e-05	Verrucomicrobia	Ca._Methylacidiphilum	?	?	?	?	k__Bacteria,p__Verrucomicrobia,c__Ca._Methylacidiphilum,o__?,f__?,g__?,s__?
OTU_10726	0	1.82904e-05	0	0	0	0	4.92046e-05	0	5.37306e-05	0	0	0	0	0	0	0	0	0	0	0	3.65807e-06	8.1797e-06	2.0587e-05	2.82354e-05	0	0	0	0	1.21226e-05	2.1533e-05	0	0	1.82904e-06	5.78392e-06	1.02935e-05	2.17269e-05	Actinobacteria	Actinobacteria_(class)	Kineosporiales	Kineosporiaceae	?	?	k__Bacteria,p__Actinobacteria,c__Actinobacteria_(class),o__Kineosporiales,f__Kineosporiaceae,g__?,s__?
OTU_10727	1.7185e-05	3.65807e-05	0	1.91027e-05	0	3.95167e-05	0	0	5.37306e-05	3.4206e-05	0	4.70467e-05	0	0	0	0	0	0	0	0	1.45737e-05	1.53005e-05	2.54907e-05	2.43399e-05	9.40933e-06	2.10399e-05	0	0	2.00322e-05	2.00114e-05	4.70467e-06	1.48775e-05	1.19915e-05	1.75557e-05	1.27453e-05	2.10665e-05	Proteobacteria	Alphaproteobacteria	Rhodospirillales	Acetobacteraceae	Roseomonas	?	k__Bacteria,p__Proteobacteria,c__Alphaproteobacteria,o__Rhodospirillales,f__Acetobacteraceae,g__Roseomonas,s__?
OTU_10728	1.7185e-05	0	0	0	0	0	0	0	5.37306e-05	0	0	0	0	0	0	0	0	3.30865e-05	0	0	3.437e-06	7.68537e-06	1.07461e-05	2.40291e-05	0	0	8.27163e-06	1.65433e-05	7.09157e-06	1.72543e-05	3.30865e-06	1.04629e-05	1.7185e-06	5.43438e-06	8.68172e-06	1.89384e-05	Planctomycetes	Planctomycetacia	Planctomycetales	Planctomycetaceae	Gemmata	?	k__Bacteria,p__Planctomycetes,c__Planctomycetacia,o__Planctomycetales,f__Planctomycetaceae,g__Gemmata,s__?
OTU_10729	0	0	0	0	0	1.97583e-05	0	0	5.37306e-05	0	0	0	0	1.59343e-05	0	0	0	0	0	0	0	0	1.46978e-05	2.34374e-05	3.18685e-06	7.12602e-06	0	0	7.3489e-06	1.74398e-05	1.59343e-06	5.03885e-06	1.59343e-06	5.03885e-06	7.3489e-06	1.74398e-05	Proteobacteria	Deltaproteobacteria	Myxococcales	Haliangiaceae	?	?	k__Bacteria,p__Proteobacteria,c__Deltaproteobacteria,o__Myxococcales,f__Haliangiaceae,g__?,s__?
OTU_1073	0	0	0	0	0	0	0	0	0	0	0	0	0	0	2.67633e-05	0	0	0	0	0	0	0	0	0	5.35265e-06	1.19689e-05	0	0	0	0	2.67633e-06	8.46329e-06	2.67633e-06	8.46329e-06	0	0	Proteobacteria	Gammaproteobacteria	Legionellales	?	?	?	k__Bacteria,p__Proteobacteria,c__Gammaproteobacteria,o__Legionellales,f__?,g__?,s__?
OTU_10730	0	0	0	0	0	0	0	0	0.000107461	0	0	0	0	0	0	0	0	0	0	0	0	0	2.14923e-05	4.80582e-05	0	0	0	0	1.07461e-05	3.39822e-05	0	0	0	0	1.07461e-05	3.39822e-05	Chloroflexi	Ktedonobacteria	Ktedonobacterales	Thermosporotrichaceae	Thermosporothrix	?	k__Bacteria,p__Chloroflexi,c__Ktedonobacteria,o__Ktedonobacterales,f__Thermosporotrichaceae,g__Thermosporothrix,s__?
OTU_10731	0	1.82904e-05	0	0	0	7.90334e-05	0	0	0.000161192	0	2.34096e-05	0	0	0	0	1.69738e-05	4.78228e-05	3.30865e-05	0	0	3.65807e-06	8.1797e-06	4.80451e-05	7.19157e-05	4.68192e-06	1.04691e-05	2.02273e-05	2.41189e-05	2.58516e-05	5.36248e-05	1.21293e-05	1.74696e-05	4.17e-06	8.87354e-06	3.38108e-05	5.214e-05	Planctomycetes	Planctomycetacia	Planctomycetales	Planctomycetaceae	?	?	k__Bacteria,p__Planctomycetes,c__Planctomycetacia,o__Planctomycetales,f__Planctomycetaceae,g__?,s__?
OTU_10732	1.7185e-05	0	0	1.91027e-05	0	0	0	3.02174e-05	8.0596e-05	0.000102618	0	0	0	0	0	0	0	0	0	0	7.25755e-06	9.96091e-06	4.26863e-05	4.69805e-05	0	0	0	0	2.49719e-05	3.70638e-05	0	0	3.62877e-06	7.66347e-06	2.13431e-05	3.8563e-05	Proteobacteria	Alphaproteobacteria	Rhizobiales	Bradyrhizobiaceae	?	?	k__Bacteria,p__Proteobacteria,c__Alphaproteobacteria,o__Rhizobiales,f__Bradyrhizobiaceae,g__?,s__?
OTU_10733	0	0	5.8818e-05	0	0	0	2.46023e-05	0	0.000107461	0	0	0	0	0	0	0	0	0	2.09938e-05	0	1.17636e-05	2.63042e-05	2.64127e-05	4.65431e-05	0	0	5.24844e-06	1.04969e-05	1.90882e-05	3.64679e-05	2.09938e-06	6.63881e-06	5.8818e-06	1.85999e-05	1.53057e-05	3.37495e-05	Acidobacteria	Blastocatellia_(Acidobacteria_group_4)	Blastocatellales	Blastocatellaceae	RB41	?	k__Bacteria,p__Acidobacteria,c__Blastocatellia_(Acidobacteria_group_4),o__Blastocatellales,f__Blastocatellaceae,g__RB41,s__?
OTU_10734	0.000189035	0.000182904	0.000156848	0.000152822	0.000122716	0.000177825	7.38069e-05	6.04348e-05	0.000134327	0.000136824	0.00276233	0.000203869	0.000264685	0.000653305	0.000294396	0.000814741	0.000526051	0.000397038	6.29813e-05	0.000469718	0.000160865	2.65302e-05	0.000116644	4.86249e-05	0.000835718	0.00109127	0.000363947	0.000207477	0.000138754	4.36677e-05	0.000644912	0.000775976	0.000498291	0.000809996	0.000285375	0.000255141	Acidobacteria	Acidobacteria_clade_RB25	Acidobacteria_group_22	?	?	?	k__Bacteria,p__Acidobacteria,c__Acidobacteria_clade_RB25,o__Acidobacteria_group_22,f__?,g__?,s__?
OTU_10735	1.7185e-05	3.65807e-05	0	1.91027e-05	2.45432e-05	0	0	0	8.0596e-05	3.4206e-05	0	0	0	0	0	0	0	3.30865e-05	0	0	1.94823e-05	1.32566e-05	2.29604e-05	3.54608e-05	0	0	8.27163e-06	1.65433e-05	2.12214e-05	2.53049e-05	3.30865e-06	1.04629e-05	9.74117e-06	1.35477e-05	1.47889e-05	2.70255e-05	Planctomycetes	Phycisphaerae	Pla1_lineage	?	?	?	k__Bacteria,p__Planctomycetes,c__Phycisphaerae,o__Pla1_lineage,f__?,g__?,s__?
OTU_10736	0	0	0	0	0	0	0	0	5.37306e-05	0	0	0	0	0	0	0	0	0	0	0	0	0	1.07461e-05	2.40291e-05	0	0	0	0	5.37306e-06	1.69911e-05	0	0	0	0	5.37306e-06	1.69911e-05	Ca._Omnitrophica_(OP3)	?	?	?	?	?	k__Bacteria,p__Ca._Omnitrophica_(OP3),c__?,o__?,f__?,g__?,s__?
OTU_10737	6.874e-05	0.000128033	1.9606e-05	1.91027e-05	4.90865e-05	0.000138308	0.000270625	0.000181304	0.000161192	0.00034206	0.000515011	0.000345009	0.000142523	4.78028e-05	0	1.69738e-05	0	0	2.09938e-05	1.80661e-05	5.69136e-05	4.49459e-05	0.000218698	8.52678e-05	0.000210069	0.000215766	9.76496e-06	1.13388e-05	0.000137806	0.00010677	0.000110638	0.000178111	0.000133491	0.000167645	0.000114952	0.000123442	Acidobacteria	Solibacteres_(Acidobacteria_group_3)	Solibacterales	Solibacteraceae	Ca._Solibacter	?	k__Bacteria,p__Acidobacteria,c__Solibacteres_(Acidobacteria_group_3),o__Solibacterales,f__Solibacteraceae,g__Ca._Solibacter,s__?
OTU_10738	0	1.82904e-05	7.84241e-05	0	0	3.95167e-05	2.46023e-05	0.00012087	8.0596e-05	0	4.68192e-05	7.84111e-05	0	0	0	8.48688e-05	0.000111587	6.61731e-05	2.09938e-05	7.22643e-05	1.93429e-05	3.39637e-05	5.31169e-05	4.7867e-05	2.50461e-05	3.60687e-05	6.77544e-05	3.71064e-05	3.62299e-05	4.29869e-05	4.81117e-05	4.06735e-05	2.21945e-05	3.3165e-05	6.21471e-05	3.99241e-05	Proteobacteria	Deltaproteobacteria	Myxococcales	BIrii41	?	?	k__Bacteria,p__Proteobacteria,c__Deltaproteobacteria,o__Myxococcales,f__BIrii41,g__?,s__?
OTU_10739	0	1.82904e-05	0	9.55137e-05	0	0	0	3.02174e-05	5.37306e-05	0	0	0	0	0	0	0	0	0	0	0	2.27608e-05	4.14341e-05	1.67896e-05	2.4447e-05	0	0	0	0	1.97752e-05	3.22264e-05	0	0	1.13804e-05	3.01151e-05	8.39481e-06	1.85453e-05	Proteobacteria	Gammaproteobacteria	Legionellales	Coxiellaceae	Aquicella	?	k__Bacteria,p__Proteobacteria,c__Gammaproteobacteria,o__Legionellales,f__Coxiellaceae,g__Aquicella,s__?
OTU_1074	1.7185e-05	0	5.8818e-05	0	0	3.95167e-05	0	3.02174e-05	0	0	0	0	4.07208e-05	1.59343e-05	0.000829661	0.000628029	0.000143469	0.000463211	0.000314906	0.000740709	1.52006e-05	2.54931e-05	1.39468e-05	1.93784e-05	0.000177263	0.000365082	0.000415574	0.000253086	1.45737e-05	2.13584e-05	0.000317664	0.000326348	9.62319e-05	0.0002585	0.000236006	0.000283406	Gemmatimonadetes	S0134_terrestrial_group	?	?	?	?	k__Bacteria,p__Gemmatimonadetes,c__S0134_terrestrial_group,o__?,f__?,g__?,s__?
OTU_10740	0	0	0	0	0	0	0	0	5.37306e-05	3.4206e-05	0	0	0	0	0	0	0	0	0	0	0	0	1.75873e-05	2.50523e-05	0	0	0	0	8.79367e-06	1.91013e-05	0	0	0	0	8.79367e-06	1.91013e-05	Planctomycetes	Planctomycetacia	Planctomycetales	?	?	?	k__Bacteria,p__Planctomycetes,c__Planctomycetacia,o__Planctomycetales,f__?,g__?,s__?
OTU_10741	0	0	0	0	0	0	4.92046e-05	0	8.0596e-05	0	2.34096e-05	6.27289e-05	0	3.18685e-05	0	0	0	0	2.09938e-05	0	0	0	2.59601e-05	3.72396e-05	2.36014e-05	2.60451e-05	5.24844e-06	1.04969e-05	1.29801e-05	2.8347e-05	1.39001e-05	2.11007e-05	1.18007e-05	2.13593e-05	1.50794e-05	2.80548e-05	Planctomycetes	Planctomycetacia	Planctomycetales	Planctomycetaceae	?	?	k__Bacteria,p__Planctomycetes,c__Planctomycetacia,o__Planctomycetales,f__Planctomycetaceae,g__?,s__?
OTU_10742	1.7185e-05	1.82904e-05	0	0	0	0	0	0	0.000134327	3.4206e-05	2.34096e-05	1.56822e-05	0	0	8.02898e-05	0	0	0	4.19875e-05	0	7.09507e-06	9.72319e-06	3.37065e-05	5.81658e-05	2.38763e-05	3.31285e-05	1.04969e-05	2.09938e-05	2.04008e-05	4.17421e-05	1.61369e-05	2.66653e-05	1.54857e-05	2.46581e-05	2.1052e-05	4.28755e-05	Planctomycetes	Planctomycetacia	Planctomycetales	Planctomycetaceae	Gemmata	?	k__Bacteria,p__Planctomycetes,c__Planctomycetacia,o__Planctomycetales,f__Planctomycetaceae,g__Gemmata,s__?
OTU_10743	0.0003437	0.000329227	0.000274484	0.000439363	0.000147259	0.000731059	0.000713467	0.000725218	0.000671633	0.000307854	0.0014514	0.000109776	0.000488649	0.000717042	0.00184667	0.00220659	0.00165786	0.00211754	0.00109168	0.000668444	0.000306807	0.000107162	0.000629846	0.000181492	0.000922705	0.000711472	0.00138388	0.00063523	0.000468326	0.000220751	0.00123556	0.000726912	0.000614756	0.000579179	0.00108913	0.000666103	Proteobacteria	Deltaproteobacteria	Myxococcales	Polyangiaceae	?	?	k__Bacteria,p__Proteobacteria,c__Deltaproteobacteria,o__Myxococcales,f__Polyangiaceae,g__?,s__?
OTU_10745	0.00010311	1.82904e-05	3.9212e-05	0.000152822	0.000196346	5.9275e-05	0.000147614	0.000151087	8.0596e-05	0	0	7.84111e-05	0.000162883	0	0	0	0	3.30865e-05	2.09938e-05	0	0.000101956	7.48914e-05	8.77144e-05	6.35557e-05	4.82589e-05	7.25166e-05	1.35201e-05	1.63736e-05	9.48352e-05	6.59118e-05	2.95375e-05	5.32187e-05	7.51075e-05	7.50392e-05	4.92652e-05	5.9527e-05	Proteobacteria	Deltaproteobacteria	Myxococcales	Polyangiaceae	?	?	k__Bacteria,p__Proteobacteria,c__Deltaproteobacteria,o__Myxococcales,f__Polyangiaceae,g__?,s__?
OTU_10746	1.7185e-05	0	0	0	0	0	0	3.02174e-05	0.000510441	0	0	0.000109776	2.03604e-05	0	0	0	3.18819e-05	0	0	0	3.437e-06	7.68537e-06	0.000108132	0.000225278	2.60272e-05	4.76397e-05	7.97047e-06	1.59409e-05	5.57844e-05	0.000160083	1.62018e-05	3.47318e-05	1.47321e-05	3.43029e-05	5.7254e-05	0.000159757	Proteobacteria	Gammaproteobacteria	Xanthomonadales	Xanthomonadaceae	Stenotrophomonas	?	k__Bacteria,p__Proteobacteria,c__Gammaproteobacteria,o__Xanthomonadales,f__Xanthomonadaceae,g__Stenotrophomonas,s__?
OTU_10747	0	3.65807e-05	1.9606e-05	3.82055e-05	0	0	0	0	8.0596e-05	0	0	0	0	0	0	0	0	0	0	0	1.88784e-05	1.87098e-05	1.61192e-05	3.60436e-05	0	0	0	0	1.74988e-05	2.71126e-05	0	0	9.43922e-06	1.59555e-05	8.0596e-06	2.54867e-05	Proteobacteria	Alphaproteobacteria	Rhizobiales	Methylobacteriaceae	Methylobacterium	?	k__Bacteria,p__Proteobacteria,c__Alphaproteobacteria,o__Rhizobiales,f__Methylobacteriaceae,g__Methylobacterium,s__?
OTU_10748	0	1.82904e-05	1.9606e-05	0	0	0	0	6.04348e-05	5.37306e-05	0	0	1.56822e-05	0	0	0	0	1.59409e-05	0	0	0	7.57928e-06	1.03888e-05	2.28331e-05	3.13552e-05	3.13644e-06	7.0133e-06	3.98524e-06	7.97047e-06	1.52062e-05	2.34426e-05	3.16232e-06	6.66703e-06	5.35786e-06	8.67819e-06	1.30106e-05	2.38064e-05	Planctomycetes	Planctomycetacia	Planctomycetales	Planctomycetaceae	?	?	k__Bacteria,p__Planctomycetes,c__Planctomycetacia,o__Planctomycetales,f__Planctomycetaceae,g__?,s__?
OTU_10749	0	0	0	0	0	0	0	0	8.0596e-05	0	0	0	0	0	0	0	0	0	0	0	0	0	1.61192e-05	3.60436e-05	0	0	0	0	8.0596e-06	2.54867e-05	0	0	0	0	8.0596e-06	2.54867e-05	Ca._Microgenomates_(OP11)	?	?	?	?	?	k__Bacteria,p__Ca._Microgenomates_(OP11),c__?,o__?,f__?,g__?,s__?
OTU_1075	1.7185e-05	0	0	0	0	0	0	0	0	3.4206e-05	0	0	0	0	0.00117758	0	0	0	8.39751e-05	5.41982e-05	3.437e-06	7.68537e-06	6.84121e-06	1.52974e-05	0.000235517	0.000526631	3.45433e-05	4.16985e-05	5.1391e-06	1.15531e-05	0.000131576	0.000368717	0.000119477	0.00037182	1.72379e-05	3.01622e-05	Verrucomicrobia	OPB35_soil_group	?	?	?	?	k__Bacteria,p__Verrucomicrobia,c__OPB35_soil_group,o__?,f__?,g__?,s__?
OTU_10750	3.437e-05	0	1.9606e-05	0	2.45432e-05	0	0	3.02174e-05	0.000134327	0	0	0	0	0	0	0	0	0	0	0	1.57039e-05	1.5289e-05	3.29088e-05	5.81846e-05	0	0	0	0	2.43063e-05	4.11188e-05	0	0	7.85193e-06	1.31298e-05	1.64544e-05	4.24909e-05	Epsilonbacteraeota	Desulfurellia	Desulfurellales	H16	?	?	k__Bacteria,p__Epsilonbacteraeota,c__Desulfurellia,o__Desulfurellales,f__H16,g__?,s__?
OTU_10751	0	0	0	0	0	0	2.46023e-05	0	0.000107461	3.4206e-05	0	0	0	0	0	0	0	0	0	0	0	0	3.32539e-05	4.41422e-05	0	0	0	0	1.6627e-05	3.42518e-05	0	0	0	0	1.6627e-05	3.42518e-05	Proteobacteria	Deltaproteobacteria	Myxococcales	Archangiaceae	?	?	k__Bacteria,p__Proteobacteria,c__Deltaproteobacteria,o__Myxococcales,f__Archangiaceae,g__?,s__?
OTU_10752	5.1555e-05	0	0	3.82055e-05	2.45432e-05	0	2.46023e-05	0	5.37306e-05	3.4206e-05	0	1.56822e-05	2.03604e-05	0	0	0	0	0	0	0	2.28607e-05	2.29504e-05	2.25078e-05	2.30722e-05	7.20852e-06	1.00083e-05	0	0	2.26843e-05	2.16961e-05	3.60426e-06	7.67804e-06	1.50346e-05	1.86191e-05	1.12539e-05	1.94245e-05	Proteobacteria	Alphaproteobacteria	Rhodospirillales	Acetobacteraceae	?	?	k__Bacteria,p__Proteobacteria,c__Alphaproteobacteria,o__Rhodospirillales,f__Acetobacteraceae,g__?,s__?
OTU_10753	1.7185e-05	0	0	0	0	0	0	0	5.37306e-05	0	0	0	0	0	0	0	0	0	0	0	3.437e-06	7.68537e-06	1.07461e-05	2.40291e-05	0	0	0	0	7.09157e-06	1.72543e-05	0	0	1.7185e-06	5.43438e-06	5.37306e-06	1.69911e-05	Proteobacteria	Alphaproteobacteria	Rhodospirillales	DA111	?	?	k__Bacteria,p__Proteobacteria,c__Alphaproteobacteria,o__Rhodospirillales,f__DA111,g__?,s__?
OTU_10755	0	5.48711e-05	5.8818e-05	0	2.45432e-05	0.00011855	0.000221421	0.00012087	0.000214923	0	7.02288e-05	6.27289e-05	0.000162883	0	0	3.39475e-05	0	0	0	0	2.76465e-05	2.85093e-05	0.000135153	9.02099e-05	5.91682e-05	6.68834e-05	0	0	8.13995e-05	8.47849e-05	3.29788e-05	5.34107e-05	4.34073e-05	5.12388e-05	7.0971e-05	9.10836e-05	Cyanobacteria	ML635J-21	?	?	?	?	k__Bacteria,p__Cyanobacteria,c__ML635J-21,o__?,f__?,g__?,s__?
OTU_10756	1.7185e-05	5.48711e-05	0	3.82055e-05	7.36297e-05	3.95167e-05	7.38069e-05	0.000211522	0.000161192	0.000102618	0	3.13644e-05	8.14416e-05	0	0	0	0	0	4.19875e-05	0	3.67783e-05	2.92573e-05	0.000117731	6.88491e-05	2.25612e-05	3.56069e-05	1.04969e-05	2.09938e-05	7.72547e-05	6.56321e-05	1.54794e-05	2.78554e-05	2.96697e-05	3.1624e-05	6.30643e-05	7.4726e-05	Planctomycetes	Planctomycetacia	Planctomycetales	Planctomycetaceae	?	?	k__Bacteria,p__Planctomycetes,c__Planctomycetacia,o__Planctomycetales,f__Planctomycetaceae,g__?,s__?
OTU_10757	1.7185e-05	1.82904e-05	0	0	0	0	0	3.02174e-05	5.37306e-05	0	0	0	0	0	0	0	0	0	2.09938e-05	0	7.09507e-06	9.72319e-06	1.67896e-05	2.4447e-05	0	0	5.24844e-06	1.04969e-05	1.19423e-05	1.82688e-05	2.09938e-06	6.63881e-06	3.54754e-06	7.4834e-06	1.04942e-05	1.86772e-05	Actinobacteria	Actinobacteria_(class)	Micromonosporales	Micromonosporaceae	?	?	k__Bacteria,p__Actinobacteria,c__Actinobacteria_(class),o__Micromonosporales,f__Micromonosporaceae,g__?,s__?
OTU_10758	1.7185e-05	1.82904e-05	0	1.91027e-05	0	1.97583e-05	0	0	5.37306e-05	0	0	0	0	0	0	0	0	0	2.09938e-05	0	1.09156e-05	9.98777e-06	1.46978e-05	2.34374e-05	0	0	5.24844e-06	1.04969e-05	1.28067e-05	1.71011e-05	2.09938e-06	6.63881e-06	5.45781e-06	8.79962e-06	9.44828e-06	1.77182e-05	Acidobacteria	Solibacteres_(Acidobacteria_group_3)	Solibacterales	Solibacteraceae	Ca._Solibacter	?	k__Bacteria,p__Acidobacteria,c__Solibacteres_(Acidobacteria_group_3),o__Solibacterales,f__Solibacteraceae,g__Ca._Solibacter,s__?
OTU_10759	0	0	0	0	0	0	2.46023e-05	0	5.37306e-05	0	0	0	0	0	0	0	0	0	0	0	0	0	1.56666e-05	2.37962e-05	0	0	0	0	7.83329e-06	1.78844e-05	0	0	0	0	7.83329e-06	1.78844e-05	Acidobacteria	Solibacteres_(Acidobacteria_group_3)	Solibacterales	Solibacteraceae	?	?	k__Bacteria,p__Acidobacteria,c__Solibacteres_(Acidobacteria_group_3),o__Solibacterales,f__Solibacteraceae,g__?,s__?
OTU_1076	3.437e-05	0	0	0	0	0	0	0	0	0	0.000421373	1.56822e-05	6.10812e-05	3.18685e-05	0.000909951	0.000814741	7.97047e-05	0.00086025	0.000524844	0.00059618	6.874e-06	1.53707e-05	0	0	0.000287991	0.000385961	0.000515245	0.000324225	3.437e-06	1.08688e-05	0.000431568	0.000363491	0.000147433	0.000297093	0.000287572	0.000367287	Gemmatimonadetes	S0134_terrestrial_group	?	?	?	?	k__Bacteria,p__Gemmatimonadetes,c__S0134_terrestrial_group,o__?,f__?,g__?,s__?
OTU_10760	0	3.65807e-05	0	3.82055e-05	0	0	0	0	8.0596e-05	3.4206e-05	0	0	0	0	0	0	0	3.30865e-05	0	0	1.49572e-05	2.04891e-05	2.29604e-05	3.54608e-05	0	0	8.27163e-06	1.65433e-05	1.89588e-05	2.76269e-05	3.30865e-06	1.04629e-05	7.47862e-06	1.5771e-05	1.47889e-05	2.70255e-05	Proteobacteria	Deltaproteobacteria	Myxococcales	Haliangiaceae	?	?	k__Bacteria,p__Proteobacteria,c__Deltaproteobacteria,o__Myxococcales,f__Haliangiaceae,g__?,s__?
OTU_10761	1.7185e-05	1.82904e-05	0	0	0	0	0	0	5.37306e-05	0	0	0	0	0	2.67633e-05	0	0	0	0	0	7.09507e-06	9.72319e-06	1.07461e-05	2.40291e-05	5.35265e-06	1.19689e-05	0	0	8.9206e-06	1.7388e-05	2.67633e-06	8.46329e-06	6.22386e-06	1.03213e-05	5.37306e-06	1.69911e-05	Bacteroidetes	Flavobacteriia	Flavobacteriales	Flavobacteriaceae	Flavobacterium	?	k__Bacteria,p__Bacteroidetes,c__Flavobacteriia,o__Flavobacteriales,f__Flavobacteriaceae,g__Flavobacterium,s__?
OTU_10762	0	0	0	0	0	0	0	0	5.37306e-05	0	0	0	0	0	0	0	0	0	0	0	0	0	1.07461e-05	2.40291e-05	0	0	0	0	5.37306e-06	1.69911e-05	0	0	0	0	5.37306e-06	1.69911e-05	Armatimonadetes	Chthonomonadetes	Chthonomonadales	?	?	?	k__Bacteria,p__Armatimonadetes,c__Chthonomonadetes,o__Chthonomonadales,f__?,g__?,s__?
OTU_10763	0	0	1.9606e-05	0	4.90865e-05	0	0	0	5.37306e-05	6.84121e-05	0	0	0	0	0	0	0	0	2.09938e-05	0	1.37385e-05	2.15067e-05	2.44285e-05	3.38505e-05	0	0	5.24844e-06	1.04969e-05	1.90835e-05	2.73237e-05	2.09938e-06	6.63881e-06	6.86925e-06	1.60624e-05	1.43136e-05	2.57318e-05	Epsilonbacteraeota	Desulfurellia	Desulfurellales	G55	?	?	k__Bacteria,p__Epsilonbacteraeota,c__Desulfurellia,o__Desulfurellales,f__G55,g__?,s__?
OTU_10764	5.1555e-05	9.14518e-05	9.80301e-05	0	0	7.90334e-05	0	3.02174e-05	5.37306e-05	0.000102618	0.000491602	0.000156822	0.000203604	7.96713e-05	0.000374686	0.000203685	0.00017535	0.000264692	0.000398882	0.000180661	4.82074e-05	4.74644e-05	5.31199e-05	4.02126e-05	0.000261277	0.000168173	0.000254896	0.000104349	5.06636e-05	4.15532e-05	0.000252965	0.000128489	0.000154742	0.000161808	0.000148887	0.000121539	Proteobacteria	Betaproteobacteria	TRA3-20	?	?	?	k__Bacteria,p__Proteobacteria,c__Betaproteobacteria,o__TRA3-20,f__?,g__?,s__?
OTU_10766	0	0	0	0	0	0	0	0	5.37306e-05	0	0	0	0	0	0	0	0	0	0	0	0	0	1.07461e-05	2.40291e-05	0	0	0	0	5.37306e-06	1.69911e-05	0	0	0	0	5.37306e-06	1.69911e-05	Planctomycetes	Planctomycetacia	Planctomycetales	?	?	?	k__Bacteria,p__Planctomycetes,c__Planctomycetacia,o__Planctomycetales,f__?,g__?,s__?
OTU_10767	0	0	0	0	0	0	0	0	0.000107461	0	0	0	0	0	0	0	0	0	0	0	0	0	2.14923e-05	4.80582e-05	0	0	0	0	1.07461e-05	3.39822e-05	0	0	0	0	1.07461e-05	3.39822e-05	Actinobacteria	Actinobacteria_(class)	Propionibacteriales	Nocardioidaceae	Nocardioides	?	k__Bacteria,p__Actinobacteria,c__Actinobacteria_(class),o__Propionibacteriales,f__Nocardioidaceae,g__Nocardioides,s__?
OTU_10768	5.1555e-05	3.65807e-05	9.80301e-05	0.000133719	4.90865e-05	0.00011855	0.000344432	0.000211522	0.000322384	0.000615709	2.34096e-05	4.70467e-05	8.14416e-05	0	0	0	0	3.30865e-05	0	1.80661e-05	7.37943e-05	4.08298e-05	0.000322519	0.000187326	3.03796e-05	3.45671e-05	1.27881e-05	1.59891e-05	0.000198157	0.000183089	2.0305e-05	2.72688e-05	5.20869e-05	4.23739e-05	0.000166375	0.000206847	Actinobacteria	Actinobacteria_(class)	Micromonosporales	Micromonosporaceae	?	?	k__Bacteria,p__Actinobacteria,c__Actinobacteria_(class),o__Micromonosporales,f__Micromonosporaceae,g__?,s__?
OTU_10769	0	0	0	0	0	0	0	0	5.37306e-05	0	0	0	0	0	0	0	0	0	2.09938e-05	0	0	0	1.07461e-05	2.40291e-05	0	0	5.24844e-06	1.04969e-05	5.37306e-06	1.69911e-05	2.09938e-06	6.63881e-06	0	0	7.47244e-06	1.75415e-05	Planctomycetes	Planctomycetacia	Planctomycetales	Planctomycetaceae	?	?	k__Bacteria,p__Planctomycetes,c__Planctomycetacia,o__Planctomycetales,f__Planctomycetaceae,g__?,s__?
OTU_1077	0.00024059	0.000164613	0.000313696	7.6411e-05	0.000122716	0.000316133	0.000393637	0.000181304	0.000134327	0.000136824	0.00138117	0.000188187	0.000366487	9.56055e-05	0.00109729	0.00118816	0.000557933	0.000926423	0.000860744	0.000921369	0.000183605	9.45115e-05	0.000232445	0.00011659	0.000625748	0.000577222	0.000816617	0.000175019	0.000208025	0.000103315	0.000758337	0.000436001	0.000404677	0.000454263	0.000561686	0.000385962	Planctomycetes	OM190	?	?	?	?	k__Bacteria,p__Planctomycetes,c__OM190,o__?,f__?,g__?,s__?
OTU_10771	0	0	0	0	0	0	0	0	8.0596e-05	0	0	0	0	0	0	0	0	0	0	0	0	0	1.61192e-05	3.60436e-05	0	0	0	0	8.0596e-06	2.54867e-05	0	0	0	0	8.0596e-06	2.54867e-05	Planctomycetes	Phycisphaerae	Tepidisphaerales	Tepidisphaeraceae	?	?	k__Bacteria,p__Planctomycetes,c__Phycisphaerae,o__Tepidisphaerales,f__Tepidisphaeraceae,g__?,s__?
OTU_10772	0	0	0	1.91027e-05	0	0	0	0	5.37306e-05	0	0	0	0	0	2.67633e-05	0	0	0	0	0	3.82055e-06	8.54301e-06	1.07461e-05	2.40291e-05	5.35265e-06	1.19689e-05	0	0	7.28334e-06	1.73891e-05	2.67633e-06	8.46329e-06	4.5866e-06	9.83654e-06	5.37306e-06	1.69911e-05	Planctomycetes	Planctomycetacia	Planctomycetales	Planctomycetaceae	?	?	k__Bacteria,p__Planctomycetes,c__Planctomycetacia,o__Planctomycetales,f__Planctomycetaceae,g__?,s__?
OTU_10773	0	0	0	0	0	0	0	0	5.37306e-05	0	0	0	0	0	0	0	0	0	0	0	0	0	1.07461e-05	2.40291e-05	0	0	0	0	5.37306e-06	1.69911e-05	0	0	0	0	5.37306e-06	1.69911e-05	Planctomycetes	Planctomycetacia	Planctomycetales	?	?	?	k__Bacteria,p__Planctomycetes,c__Planctomycetacia,o__Planctomycetales,f__?,g__?,s__?
OTU_10774	1.7185e-05	1.82904e-05	0	7.6411e-05	0	0	0	0	8.0596e-05	0	0	0	0	0	0	0	0	0	0	0	2.23773e-05	3.14833e-05	1.61192e-05	3.60436e-05	0	0	0	0	1.92482e-05	3.2075e-05	0	0	1.11886e-05	2.40754e-05	8.0596e-06	2.54867e-05	Planctomycetes	Planctomycetacia	Planctomycetales	Planctomycetaceae	?	?	k__Bacteria,p__Planctomycetes,c__Planctomycetacia,o__Planctomycetales,f__Planctomycetaceae,g__?,s__?
OTU_10775	0	0	0	0	0	0	0	0	8.0596e-05	0	0	0	0	0	0	0	0	0	0	0	0	0	1.61192e-05	3.60436e-05	0	0	0	0	8.0596e-06	2.54867e-05	0	0	0	0	8.0596e-06	2.54867e-05	Planctomycetes	Planctomycetacia	Planctomycetales	Planctomycetaceae	?	?	k__Bacteria,p__Planctomycetes,c__Planctomycetacia,o__Planctomycetales,f__Planctomycetaceae,g__?,s__?
OTU_10776	0	0	5.8818e-05	0	0	1.97583e-05	2.46023e-05	0	5.37306e-05	3.4206e-05	0	3.13644e-05	0.000101802	0	0	0	3.18819e-05	3.30865e-05	0	0	1.17636e-05	2.63042e-05	2.64595e-05	1.96989e-05	2.66333e-05	4.41608e-05	1.62421e-05	1.87612e-05	1.91115e-05	2.32373e-05	1.98135e-05	3.25454e-05	1.91984e-05	3.51523e-05	1.97266e-05	1.90686e-05	Planctomycetes	Planctomycetacia	Planctomycetales	Planctomycetaceae	?	?	k__Bacteria,p__Planctomycetes,c__Planctomycetacia,o__Planctomycetales,f__Planctomycetaceae,g__?,s__?
OTU_10777	1.7185e-05	0	0	0	2.45432e-05	1.97583e-05	0.000123011	0	0.000188057	0	0	0	0	3.18685e-05	0	0	0	0	0	0	8.34565e-06	1.17201e-05	6.61654e-05	8.51446e-05	6.3737e-06	1.4252e-05	0	0	3.72555e-05	6.4898e-05	3.18685e-06	1.00777e-05	7.35968e-06	1.23453e-05	3.30827e-05	6.66192e-05	Epsilonbacteraeota	Desulfurellia	Desulfurellales	H16	?	?	k__Bacteria,p__Epsilonbacteraeota,c__Desulfurellia,o__Desulfurellales,f__H16,g__?,s__?
OTU_10778	0	0	0	0	0	0	0	0	5.37306e-05	3.4206e-05	0	0	0	0	0	0	0	0	0	0	0	0	1.75873e-05	2.50523e-05	0	0	0	0	8.79367e-06	1.91013e-05	0	0	0	0	8.79367e-06	1.91013e-05	Proteobacteria	Alphaproteobacteria	Caulobacterales	Caulobacteraceae	Phenylobacterium	?	k__Bacteria,p__Proteobacteria,c__Alphaproteobacteria,o__Caulobacterales,f__Caulobacteraceae,g__Phenylobacterium,s__?
OTU_1078	0.00044681	0.000182904	0.000254878	0.000133719	0.000196346	0.000454442	2.46023e-05	0.000604348	8.0596e-05	0.000376266	0.000889565	0	0	0	0.000990241	6.7895e-05	3.18819e-05	0.000165433	0.000713788	0.000343255	0.000242931	0.000121871	0.000308051	0.000247969	0.000375961	0.000516035	0.000313589	0.000295719	0.000275491	0.00018737	0.000320206	0.000395376	0.000309446	0.000360373	0.000286251	0.000249744	Acidobacteria	Solibacteres_(Acidobacteria_group_3)	Solibacterales	Bryobacteraceae	Paludibaculum	?	k__Bacteria,p__Acidobacteria,c__Solibacteres_(Acidobacteria_group_3),o__Solibacterales,f__Bryobacteraceae,g__Paludibaculum,s__?
OTU_10780	0.000120295	0.000420678	0.000646998	0.00055398	9.8173e-05	0.000375408	0.000393637	0.00081587	0.000376115	0.000649915	0.000140458	0.000595925	0.000590451	0.000175277	0.00125787	0.000458292	0.000828929	0.00119112	0.000461863	0.000270991	0.000368025	0.000249684	0.000522189	0.000201228	0.000551997	0.000450819	0.000688225	0.000407439	0.000445107	0.000228705	0.000597117	0.000390673	0.000460011	0.000356983	0.000582213	0.000286418	Proteobacteria	Betaproteobacteria	Burkholderiales	Comamonadaceae	?	?	k__Bacteria,p__Proteobacteria,c__Betaproteobacteria,o__Burkholderiales,f__Comamonadaceae,g__?,s__?
OTU_10781	0	0	0	0	0	0	7.38069e-05	0	8.0596e-05	0	0	0	0	0	0	0	0	0	0	0	0	0	3.08806e-05	4.2353e-05	0	0	0	0	1.54403e-05	3.25903e-05	0	0	0	0	1.54403e-05	3.25903e-05	Proteobacteria	Deltaproteobacteria	Myxococcales	KD3-10	?	?	k__Bacteria,p__Proteobacteria,c__Deltaproteobacteria,o__Myxococcales,f__KD3-10,g__?,s__?
OTU_10782	0	0	1.9606e-05	0	0	0	0	0	5.37306e-05	0	0	0	0	0	0	0	0	0	0	0	3.9212e-06	8.76808e-06	1.07461e-05	2.40291e-05	0	0	0	0	7.33367e-06	1.74278e-05	0	0	1.9606e-06	6.19997e-06	5.37306e-06	1.69911e-05	Actinobacteria	Acidimicrobiia	Acidimicrobiales	?	?	?	k__Bacteria,p__Actinobacteria,c__Acidimicrobiia,o__Acidimicrobiales,f__?,g__?,s__?
OTU_10783	0	0	0	0	0	0	0	0	8.0596e-05	0	0	0	0	0	0	0	0	0	0	0	0	0	1.61192e-05	3.60436e-05	0	0	0	0	8.0596e-06	2.54867e-05	0	0	0	0	8.0596e-06	2.54867e-05	Chloroflexi	Chloroflexi_Subdivision_8_(TK10)	?	?	?	?	k__Bacteria,p__Chloroflexi,c__Chloroflexi_Subdivision_8_(TK10),o__?,f__?,g__?,s__?
OTU_10785	1.7185e-05	0	0	0	2.45432e-05	0	0	0	5.37306e-05	0	0	0	0	0	0	0	0	0	0	0	8.34565e-06	1.17201e-05	1.07461e-05	2.40291e-05	0	0	0	0	9.54589e-06	1.78682e-05	0	0	4.17282e-06	8.96642e-06	5.37306e-06	1.69911e-05	Proteobacteria	Alphaproteobacteria	Sphingomonadales	Sphingomonadaceae	?	?	k__Bacteria,p__Proteobacteria,c__Alphaproteobacteria,o__Sphingomonadales,f__Sphingomonadaceae,g__?,s__?
OTU_10786	6.874e-05	0.000402388	0.000137242	0.000114616	2.45432e-05	0.000197583	7.38069e-05	9.06522e-05	0.000134327	3.4206e-05	2.34096e-05	3.13644e-05	0	6.3737e-05	0.000508502	0.00054316	3.18819e-05	0.000463211	0.000608819	0.000289057	0.000149506	0.000147865	0.000106115	6.24823e-05	0.000125403	0.000215371	0.000348242	0.00024813	0.00012781	0.000109432	0.000256314	0.000252106	0.000137454	0.000174626	0.000246671	0.000218142	Proteobacteria	Deltaproteobacteria	Myxococcales	BIrii41	?	?	k__Bacteria,p__Proteobacteria,c__Deltaproteobacteria,o__Myxococcales,f__BIrii41,g__?,s__?
OTU_10788	0	0	0	0	0	0	0	0	0	3.4206e-05	0	0	0	0	0	0	0	0	0	0	0	0	6.84121e-06	1.52974e-05	0	0	0	0	3.4206e-06	1.08169e-05	0	0	0	0	3.4206e-06	1.08169e-05	Ca._Parcubacteria	?	?	?	?	?	k__Bacteria,p__Ca._Parcubacteria,c__?,o__?,f__?,g__?,s__?
OTU_1079	0.000154665	5.48711e-05	0.00019606	0.000114616	4.90865e-05	1.97583e-05	0	0	0	0	0.00131094	0.000313644	0.000346127	0.000239014	0.000990241	0.000526187	0.000717343	0.000198519	0.000776769	0.000812973	0.00011386	6.34385e-05	3.95167e-06	8.8362e-06	0.000639993	0.000481271	0.000626401	0.000287966	5.89058e-05	7.19642e-05	0.000623175	0.000363031	0.000376926	0.000426175	0.000305155	0.000359684	Proteobacteria	Deltaproteobacteria	Myxococcales	mle1-27	?	?	k__Bacteria,p__Proteobacteria,c__Deltaproteobacteria,o__Myxococcales,f__mle1-27,g__?,s__?
OTU_10790	0	0	0	0	2.45432e-05	1.97583e-05	0	3.02174e-05	5.37306e-05	0	2.34096e-05	1.56822e-05	0	0	0	0	0	0	0	0	4.90865e-06	1.09761e-05	2.07413e-05	2.25802e-05	7.81837e-06	1.10488e-05	0	0	1.2825e-05	1.87025e-05	3.90918e-06	8.44015e-06	6.36351e-06	1.04953e-05	1.03706e-05	1.8604e-05	?	?	?	?	?	?	k__Bacteria,p__?,c__?,o__?,f__?,g__?,s__?
OTU_10792	0	0	0	0	0	0	0	0	0	6.84121e-05	0	0	0	0	0	0	0	0	0	0	0	0	1.36824e-05	3.05948e-05	0	0	0	0	6.84121e-06	2.16338e-05	0	0	0	0	6.84121e-06	2.16338e-05	Acidobacteria	Holophagae	Acidobacteria_group_10	ABS-19	?	?	k__Bacteria,p__Acidobacteria,c__Holophagae,o__Acidobacteria_group_10,f__ABS-19,g__?,s__?
OTU_10793	0	0	0	0	0	0	0	0	0	6.84121e-05	0	0	0	0	0	1.69738e-05	0	0	0	0	0	0	1.36824e-05	3.05948e-05	0	0	0	0	6.84121e-06	2.16338e-05	1.69738e-06	5.36757e-06	0	0	8.53858e-06	2.17032e-05	Ca._Parcubacteria	?	?	?	?	?	k__Bacteria,p__Ca._Parcubacteria,c__?,o__?,f__?,g__?,s__?
OTU_10794	6.874e-05	0.000128033	0	0.000152822	9.8173e-05	7.90334e-05	2.46023e-05	9.06522e-05	0	3.4206e-05	0	1.56822e-05	0	0	0.000695845	0.000118816	0.000143469	0.000165433	8.39751e-05	0.000234859	8.95535e-05	5.91837e-05	4.56988e-05	3.80708e-05	0.000142305	0.000309512	0.000156934	6.23133e-05	6.76261e-05	5.22988e-05	0.000145808	0.000209795	0.000115929	0.000211912	9.75045e-05	7.10611e-05	Verrucomicrobia	OPB35_soil_group	?	?	?	?	k__Bacteria,p__Verrucomicrobia,c__OPB35_soil_group,o__?,f__?,g__?,s__?
OTU_10795	0	0	0	0	0	1.97583e-05	0	0	0	0	0	0	0	0	0	0	0	0	0	0	0	0	3.95167e-06	8.8362e-06	0	0	0	0	1.97583e-06	6.24814e-06	0	0	0	0	1.97583e-06	6.24814e-06	Chlamydiae	Chlamydiia	Chlamydiales	?	?	?	k__Bacteria,p__Chlamydiae,c__Chlamydiia,o__Chlamydiales,f__?,g__?,s__?
OTU_10796	3.437e-05	1.82904e-05	1.9606e-05	1.91027e-05	0	0	0	0	0	0	0	0	0	0	0	0	0	0	0	0	1.82738e-05	1.22012e-05	0	0	0	0	0	0	9.13691e-06	1.26065e-05	0	0	9.13691e-06	1.26065e-05	0	0	Acidobacteria	Blastocatellia_(Acidobacteria_group_4)	Blastocatellales	Blastocatellaceae	2021-11-24	?	k__Bacteria,p__Acidobacteria,c__Blastocatellia_(Acidobacteria_group_4),o__Blastocatellales,f__Blastocatellaceae,g__11-24,s__?
OTU_10798	0	0	0	0	0	0	0	0	0	0	0	0	0	0	0	0	0	0	0	0	0	0	0	0	0	0	0	0	0	0	0	0	0	0	0	0	Ca._Parcubacteria	?	?	?	?	?	k__Bacteria,p__Ca._Parcubacteria,c__?,o__?,f__?,g__?,s__?
OTU_108	0	0	1.9606e-05	3.82055e-05	0	0	0	0	0	0	0	0	0.000101802	0	0	0	0	0	0	0	1.15623e-05	1.71437e-05	0	0	2.03604e-05	4.55272e-05	0	0	5.78115e-06	1.29522e-05	1.01802e-05	3.21926e-05	1.59613e-05	3.27618e-05	0	0	Verrucomicrobia	OPB35_soil_group	?	?	?	?	k__Bacteria,p__Verrucomicrobia,c__OPB35_soil_group,o__?,f__?,g__?,s__?
OTU_1080	5.1555e-05	0.000109742	5.8818e-05	1.91027e-05	4.90865e-05	0.000158067	0.000172216	6.04348e-05	0.000134327	0	0.000280915	1.56822e-05	0.000162883	1.59343e-05	0.000321159	8.48688e-05	0.000207232	0.000132346	0.000125963	1.80661e-05	5.76609e-05	3.28304e-05	0.000105009	7.281e-05	0.000159315	0.000143336	0.000120902	7.78561e-05	8.13349e-05	5.88039e-05	0.000136505	0.000108836	0.000108488	0.000111717	0.000109352	6.71791e-05	Bacteroidetes	Chitinophagia	Chitinophagales	Chitinophagaceae	?	?	k__Bacteria,p__Bacteroidetes,c__Chitinophagia,o__Chitinophagales,f__Chitinophagaceae,g__?,s__?
OTU_10800	0	0	0	0	0	0	0	0	0	3.4206e-05	0	0	0	0	0	0	0	0	0	0	0	0	6.84121e-06	1.52974e-05	0	0	0	0	3.4206e-06	1.08169e-05	0	0	0	0	3.4206e-06	1.08169e-05	Proteobacteria	?	?	?	?	?	k__Bacteria,p__Proteobacteria,c__?,o__?,f__?,g__?,s__?
OTU_10801	0	0	0	0	0	0	0	0	0	0	0	0	0	0	0	0	0	0	0	0	0	0	0	0	0	0	0	0	0	0	0	0	0	0	0	0	Ca._Saccharibacteria_(TM7)	?	?	?	?	?	k__Bacteria,p__Ca._Saccharibacteria_(TM7),c__?,o__?,f__?,g__?,s__?
OTU_10803	0	0	0	0	0	0	0	3.02174e-05	0	0	0	0	0	0	0	0	0	0	0	0	0	0	6.04348e-06	1.35136e-05	0	0	0	0	3.02174e-06	9.55559e-06	0	0	0	0	3.02174e-06	9.55559e-06	Proteobacteria	Deltaproteobacteria	Bdellovibrionales	Bdellovibrionaceae	?	?	k__Bacteria,p__Proteobacteria,c__Deltaproteobacteria,o__Bdellovibrionales,f__Bdellovibrionaceae,g__?,s__?
OTU_10804	0	0	0	0	2.45432e-05	3.95167e-05	0	0	2.68653e-05	0	0	0	2.03604e-05	0	0	0	0	0	0	0	4.90865e-06	1.09761e-05	1.32764e-05	1.87216e-05	4.07208e-06	9.10544e-06	0	0	9.09252e-06	1.51252e-05	2.03604e-06	6.43852e-06	4.49036e-06	9.51772e-06	6.6382e-06	1.43087e-05	Proteobacteria	Deltaproteobacteria	Oligoflexales	0319-6G20	?	?	k__Bacteria,p__Proteobacteria,c__Deltaproteobacteria,o__Oligoflexales,f__0319-6G20,g__?,s__?
OTU_10805	1.7185e-05	0	0	0	0	0	0	0	0	0	0	0	0	0	0	0	0	3.30865e-05	0	0	3.437e-06	7.68537e-06	0	0	0	0	8.27163e-06	1.65433e-05	1.7185e-06	5.43438e-06	3.30865e-06	1.04629e-05	1.7185e-06	5.43438e-06	3.30865e-06	1.04629e-05	Acidobacteria	Blastocatellia_(Acidobacteria_group_4)	Blastocatellales	Blastocatellaceae	RB41	?	k__Bacteria,p__Acidobacteria,c__Blastocatellia_(Acidobacteria_group_4),o__Blastocatellales,f__Blastocatellaceae,g__RB41,s__?
OTU_10807	0	0	0	0	4.90865e-05	1.97583e-05	0	0	0	0	0	4.70467e-05	0	0	0	0	0	0	0	0	9.8173e-06	2.19521e-05	3.95167e-06	8.8362e-06	9.40933e-06	2.10399e-05	0	0	6.88448e-06	1.60759e-05	4.70467e-06	1.48775e-05	9.61332e-06	2.02724e-05	1.97583e-06	6.24814e-06	Planctomycetes	Phycisphaerae	Tepidisphaerales	Tepidisphaeraceae	?	?	k__Bacteria,p__Planctomycetes,c__Phycisphaerae,o__Tepidisphaerales,f__Tepidisphaeraceae,g__?,s__?
OTU_10808	0	0	1.9606e-05	0	0	0	0	0	0	3.4206e-05	0	0	0	0	0	0	0	0	0	0	3.9212e-06	8.76808e-06	6.84121e-06	1.52974e-05	0	0	0	0	5.3812e-06	1.1855e-05	0	0	1.9606e-06	6.19997e-06	3.4206e-06	1.08169e-05	Proteobacteria	Deltaproteobacteria	Oligoflexales	0319-6G20	?	?	k__Bacteria,p__Proteobacteria,c__Deltaproteobacteria,o__Oligoflexales,f__0319-6G20,g__?,s__?
OTU_1081	0.00024059	5.48711e-05	0.000215666	0.000191027	0.000147259	0.000316133	0.000418239	0.000362609	0.000429845	0.000376266	0.000210686	0.00014114	0.000183244	6.3737e-05	0.000240869	0.000101843	0.00017535	0.000132346	0.0003359	0.000343255	0.000169883	7.29422e-05	0.000380619	4.56623e-05	0.000167935	6.88416e-05	0.000246713	0.0001087	0.000275251	0.000125009	0.000192837	9.27331e-05	0.000168909	6.68733e-05	0.000299179	0.000118744	Epsilonbacteraeota	Desulfurellia	Desulfurellales	H16	?	?	k__Bacteria,p__Epsilonbacteraeota,c__Desulfurellia,o__Desulfurellales,f__H16,g__?,s__?
OTU_10810	0	0	0	0	0	0	0	0	0	3.4206e-05	0	0	0	0	0	0	0	0	0	0	0	0	6.84121e-06	1.52974e-05	0	0	0	0	3.4206e-06	1.08169e-05	0	0	0	0	3.4206e-06	1.08169e-05	Planctomycetes	Planctomycetacia	Planctomycetales	?	?	?	k__Bacteria,p__Planctomycetes,c__Planctomycetacia,o__Planctomycetales,f__?,g__?,s__?
OTU_10811	0	0	0	0	0	0	0	3.02174e-05	0	0	0	0	0	1.59343e-05	0	0	0	0	0	0	0	0	6.04348e-06	1.35136e-05	3.18685e-06	7.12602e-06	0	0	3.02174e-06	9.55559e-06	1.59343e-06	5.03885e-06	1.59343e-06	5.03885e-06	3.02174e-06	9.55559e-06	Proteobacteria	Deltaproteobacteria	Bdellovibrionales	?	?	?	k__Bacteria,p__Proteobacteria,c__Deltaproteobacteria,o__Bdellovibrionales,f__?,g__?,s__?
OTU_10813	0	0	0	0	0	0	0	0	0	0	0	0	0	0	0	0	0	0	0	0	0	0	0	0	0	0	0	0	0	0	0	0	0	0	0	0	Armatimonadetes	Fimbriimonadia	Fimbriimonadales	Fimbriimonadaceae	?	?	k__Bacteria,p__Armatimonadetes,c__Fimbriimonadia,o__Fimbriimonadales,f__Fimbriimonadaceae,g__?,s__?
OTU_10814	0	0	0	0	0	0	0	0	0	0	0	0	0	0	0	0	0	0	0	0	0	0	0	0	0	0	0	0	0	0	0	0	0	0	0	0	Acidobacteria	Holophagae	Acidobacteria_group_10	ABS-19	?	?	k__Bacteria,p__Acidobacteria,c__Holophagae,o__Acidobacteria_group_10,f__ABS-19,g__?,s__?
OTU_10815	0	0	0	0	0	0	0	0	0	0	0	0	0	0	0	0	0	0	0	0	0	0	0	0	0	0	0	0	0	0	0	0	0	0	0	0	Ca._Woesearchaeota	Pacearchaeota	?	?	?	?	k__Archaea,p__Ca._Woesearchaeota,c__Pacearchaeota,o__?,f__?,g__?,s__?
OTU_10816	3.437e-05	0	0	0	0	0	4.92046e-05	0	2.68653e-05	0	0	0	0	0	0	0	0	0	0	0	6.874e-06	1.53707e-05	1.5214e-05	2.22795e-05	0	0	0	0	1.1044e-05	1.85725e-05	0	0	3.437e-06	1.08688e-05	7.60699e-06	1.68792e-05	Verrucomicrobia	OPB35_soil_group	?	?	?	?	k__Bacteria,p__Verrucomicrobia,c__OPB35_soil_group,o__?,f__?,g__?,s__?
OTU_10819	1.7185e-05	3.65807e-05	3.9212e-05	3.82055e-05	9.8173e-05	3.95167e-05	4.92046e-05	3.02174e-05	5.37306e-05	0.000307854	0	1.56822e-05	0	3.18685e-05	0	0	6.37638e-05	0	0	5.41982e-05	4.58712e-05	3.06096e-05	9.61047e-05	0.000118719	9.51015e-06	1.42243e-05	2.94905e-05	3.42759e-05	7.0988e-05	8.59151e-05	1.65513e-05	2.47776e-05	2.76907e-05	2.95568e-05	5.98486e-05	9.05181e-05	Verrucomicrobia	OPB35_soil_group	?	?	?	?	k__Bacteria,p__Verrucomicrobia,c__OPB35_soil_group,o__?,f__?,g__?,s__?
OTU_1082	0	0.000109742	0	1.91027e-05	4.90865e-05	7.90334e-05	4.92046e-05	0	0	0	0	0	0	0	0	0	0	3.30865e-05	0	0	3.55863e-05	4.60593e-05	2.56476e-05	3.66687e-05	0	0	8.27163e-06	1.65433e-05	3.06169e-05	3.95968e-05	3.30865e-06	1.04629e-05	1.77931e-05	3.59811e-05	1.61324e-05	2.82047e-05	Chloroflexi	Chloroflexi_Subdivision_2	?	?	?	?	k__Bacteria,p__Chloroflexi,c__Chloroflexi_Subdivision_2,o__?,f__?,g__?,s__?
OTU_10821	0	0	0	0	0	0	0	0	0	0	0	0	0	0	0	0	0	0	0	0	0	0	0	0	0	0	0	0	0	0	0	0	0	0	0	0	Ca._Parcubacteria	?	?	?	?	?	k__Bacteria,p__Ca._Parcubacteria,c__?,o__?,f__?,g__?,s__?
OTU_10822	0	0	0	0	0	0	0	0	0	0	0	0	0	0	0	0	0	0	0	0	0	0	0	0	0	0	0	0	0	0	0	0	0	0	0	0	Chloroflexi	SBR2076	?	?	?	?	k__Bacteria,p__Chloroflexi,c__SBR2076,o__?,f__?,g__?,s__?
OTU_10823	0	0	0	0	0	0	0	0	0	0	0	0	0	0	0	0	0	0	0	0	0	0	0	0	0	0	0	0	0	0	0	0	0	0	0	0	Proteobacteria	Gammaproteobacteria	?	?	?	?	k__Bacteria,p__Proteobacteria,c__Gammaproteobacteria,o__?,f__?,g__?,s__?
OTU_10825	0	1.82904e-05	0	0	0	0	0	0	0	0	0	0	0	0	0	1.69738e-05	0	0	0	1.80661e-05	3.65807e-06	8.1797e-06	0	0	0	0	4.51652e-06	9.03303e-06	1.82904e-06	5.78392e-06	3.50398e-06	7.39153e-06	1.82904e-06	5.78392e-06	3.50398e-06	7.39153e-06	Chlamydiae	Chlamydiia	Chlamydiales	?	?	?	k__Bacteria,p__Chlamydiae,c__Chlamydiia,o__Chlamydiales,f__?,g__?,s__?
OTU_10826	1.7185e-05	0	0	0	0	1.97583e-05	0	0	0	0	0	0.000172504	6.10812e-05	1.59343e-05	0	1.69738e-05	0	0	0	1.80661e-05	3.437e-06	7.68537e-06	3.95167e-06	8.8362e-06	4.9904e-05	7.29564e-05	4.51652e-06	9.03303e-06	3.69433e-06	7.81192e-06	2.8456e-05	5.40161e-05	2.66705e-05	5.46959e-05	5.47982e-06	8.8481e-06	Verrucomicrobia	OPB35_soil_group	?	?	?	?	k__Bacteria,p__Verrucomicrobia,c__OPB35_soil_group,o__?,f__?,g__?,s__?
OTU_10827	1.7185e-05	0	0	0	0	0	0	0	0	0	0	0	0	0	0	0	0	0	0	0	3.437e-06	7.68537e-06	0	0	0	0	0	0	1.7185e-06	5.43438e-06	0	0	1.7185e-06	5.43438e-06	0	0	Proteobacteria	Deltaproteobacteria	Oligoflexales	?	?	?	k__Bacteria,p__Proteobacteria,c__Deltaproteobacteria,o__Oligoflexales,f__?,g__?,s__?
OTU_10828	5.1555e-05	5.48711e-05	3.9212e-05	3.82055e-05	7.36297e-05	0	0	6.04348e-05	0	0	0.000140458	4.70467e-05	6.10812e-05	9.56055e-05	0.000107053	8.48688e-05	6.37638e-05	0	0.000188944	0.000270991	5.14947e-05	1.43947e-05	1.2087e-05	2.70273e-05	9.02488e-05	3.72464e-05	0.000130925	0.000121979	3.17908e-05	2.91226e-05	0.000105981	7.77159e-05	7.08717e-05	3.35538e-05	6.69002e-05	9.38678e-05	Proteobacteria	Alphaproteobacteria	Rickettsiales	TK34	?	?	k__Bacteria,p__Proteobacteria,c__Alphaproteobacteria,o__Rickettsiales,f__TK34,g__?,s__?
OTU_10829	0	0	0	1.91027e-05	2.45432e-05	1.97583e-05	0	0	0	3.4206e-05	0	0	0	0	0	0	0	0	0	0	8.7292e-06	1.21067e-05	1.07929e-05	1.56366e-05	0	0	0	0	9.76104e-06	1.32286e-05	0	0	4.3646e-06	9.29031e-06	5.39644e-06	1.18754e-05	Chloroflexi	Ktedonobacteria	C0119	?	?	?	k__Bacteria,p__Chloroflexi,c__Ktedonobacteria,o__C0119,f__?,g__?,s__?
OTU_1083	0	0.000128033	0	0	9.8173e-05	3.95167e-05	7.38069e-05	0.000181304	0.000107461	6.84121e-05	0.000117048	0	0.000732974	1.59343e-05	0.000240869	3.39475e-05	4.78228e-05	0	0	0.000162595	4.52411e-05	6.2842e-05	9.41003e-05	5.43925e-05	0.000221365	0.000301749	5.26044e-05	7.67141e-05	6.96707e-05	6.10998e-05	0.000135119	0.000225223	0.000133303	0.000225476	7.14866e-05	6.22553e-05	Bacteroidetes	Sphingobacteriia	Sphingobacteriales	env.OPS_17	?	?	k__Bacteria,p__Bacteroidetes,c__Sphingobacteriia,o__Sphingobacteriales,f__env.OPS_17,g__?,s__?
OTU_10830	0	0	0	0	0	0	0	0	0	0	0	0	0	0	0	0	0	0	0	0	0	0	0	0	0	0	0	0	0	0	0	0	0	0	0	0	Ca._Saccharibacteria_(TM7)	?	?	?	?	?	k__Bacteria,p__Ca._Saccharibacteria_(TM7),c__?,o__?,f__?,g__?,s__?
OTU_10831	0	0	0	0	0	0	0	0	5.37306e-05	0	0	0	0	0	0	0	0	0	0	0	0	0	1.07461e-05	2.40291e-05	0	0	0	0	5.37306e-06	1.69911e-05	0	0	0	0	5.37306e-06	1.69911e-05	Acidobacteria	Holophagae	Acidobacteria_group_10	ABS-19	?	?	k__Bacteria,p__Acidobacteria,c__Holophagae,o__Acidobacteria_group_10,f__ABS-19,g__?,s__?
OTU_10832	0	0	0	0	0	0	0	0	0	0	0	0	0	0	0	0	0	0	0	0	0	0	0	0	0	0	0	0	0	0	0	0	0	0	0	0	Ca._Dependentiae_(TM6)	?	?	?	?	?	k__Bacteria,p__Ca._Dependentiae_(TM6),c__?,o__?,f__?,g__?,s__?
OTU_10833	8.5925e-05	1.82904e-05	5.8818e-05	0.000133719	7.36297e-05	5.9275e-05	4.92046e-05	0	5.37306e-05	0.000102618	0	0.000203869	0.000101802	3.18685e-05	0	0	0	3.30865e-05	0	0	7.40765e-05	4.19606e-05	5.29657e-05	3.64872e-05	6.75079e-05	8.68263e-05	8.27163e-06	1.65433e-05	6.35211e-05	3.87043e-05	3.70626e-05	6.69163e-05	7.07922e-05	6.43824e-05	2.97915e-05	3.58569e-05	Verrucomicrobia	Opitutae	Opitutales	Opitutaceae	Opitutus	?	k__Bacteria,p__Verrucomicrobia,c__Opitutae,o__Opitutales,f__Opitutaceae,g__Opitutus,s__?
OTU_10834	0	0	0	0	0	0	0	9.06522e-05	0	0.000136824	0	0	0	0	0	0	0	0	0	0	0	0	4.54953e-05	6.44003e-05	0	0	0	0	2.27476e-05	4.91756e-05	0	0	0	0	2.27476e-05	4.91756e-05	Bacteroidetes	Chitinophagia	Chitinophagales	?	?	?	k__Bacteria,p__Bacteroidetes,c__Chitinophagia,o__Chitinophagales,f__?,g__?,s__?
OTU_10835	0	0	0	1.91027e-05	0	0	0	0	0	0	0	0	0	0	0	0	0	0	0	0	3.82055e-06	8.54301e-06	0	0	0	0	0	0	1.91027e-06	6.04082e-06	0	0	1.91027e-06	6.04082e-06	0	0	Proteobacteria	Deltaproteobacteria	Oligoflexales	?	?	?	k__Bacteria,p__Proteobacteria,c__Deltaproteobacteria,o__Oligoflexales,f__?,g__?,s__?
OTU_10836	0	0	0	0	0	0	0	0	0	0	0	0	0	0	0	0	0	0	0	0	0	0	0	0	0	0	0	0	0	0	0	0	0	0	0	0	Ca._Parcubacteria	Candidatus_Azambacteria	?	?	?	?	k__Bacteria,p__Ca._Parcubacteria,c__Candidatus_Azambacteria,o__?,f__?,g__?,s__?
OTU_10837	0	0	0	0	0	0	0	0	0	0	0	0	0	0	0	0	0	0	0	0	0	0	0	0	0	0	0	0	0	0	0	0	0	0	0	0	Proteobacteria	Gammaproteobacteria	Legionellales	Legionellaceae	Legionella	?	k__Bacteria,p__Proteobacteria,c__Gammaproteobacteria,o__Legionellales,f__Legionellaceae,g__Legionella,s__?
OTU_10839	0	0	0	0	0	0	0	0	0	0	0	0	0	0	0	0	0	0	0	0	0	0	0	0	0	0	0	0	0	0	0	0	0	0	0	0	Ca._Microgenomates_(OP11)	Candidatus_Woesebacteria	?	?	?	?	k__Bacteria,p__Ca._Microgenomates_(OP11),c__Candidatus_Woesebacteria,o__?,f__?,g__?,s__?
OTU_1084	6.874e-05	1.82904e-05	0	1.91027e-05	0	5.9275e-05	2.46023e-05	0	5.37306e-05	6.84121e-05	0	6.27289e-05	4.07208e-05	4.78028e-05	2.67633e-05	1.69738e-05	0.000111587	3.30865e-05	0	1.80661e-05	2.12266e-05	2.81593e-05	4.1204e-05	2.82716e-05	3.56031e-05	2.37516e-05	4.06848e-05	4.91653e-05	3.12153e-05	2.86098e-05	3.57729e-05	3.32637e-05	2.84149e-05	2.57014e-05	3.85733e-05	3.49091e-05	Planctomycetes	Phycisphaerae	Tepidisphaerales	Tepidisphaeraceae	?	?	k__Bacteria,p__Planctomycetes,c__Phycisphaerae,o__Tepidisphaerales,f__Tepidisphaeraceae,g__?,s__?
OTU_10840	0	0	0	0	0	0	0	0	0	0	0	0	0	0	0	0	0	0	0	0	0	0	0	0	0	0	0	0	0	0	0	0	0	0	0	0	Firmicutes	Erysipelotrichia	Erysipelotrichales	?	?	?	k__Bacteria,p__Firmicutes,c__Erysipelotrichia,o__Erysipelotrichales,f__?,g__?,s__?
OTU_10841	1.7185e-05	0	0	0	0	0	0	0	0	0	0	0	0	0	0	0	0	0	0	3.61321e-05	3.437e-06	7.68537e-06	0	0	0	0	9.03303e-06	1.80661e-05	1.7185e-06	5.43438e-06	3.61321e-06	1.1426e-05	1.7185e-06	5.43438e-06	3.61321e-06	1.1426e-05	Proteobacteria	Deltaproteobacteria	Oligoflexales	?	?	?	k__Bacteria,p__Proteobacteria,c__Deltaproteobacteria,o__Oligoflexales,f__?,g__?,s__?
OTU_10842	0	0	0	0	0	0	0	0	0	0	0	0	0	0	0	0	0	0	0	0	0	0	0	0	0	0	0	0	0	0	0	0	0	0	0	0	Ca._Parcubacteria	?	?	?	?	?	k__Bacteria,p__Ca._Parcubacteria,c__?,o__?,f__?,g__?,s__?
OTU_10844	0	1.82904e-05	0	0	2.45432e-05	1.97583e-05	2.46023e-05	0	0	3.4206e-05	0	0	2.03604e-05	0	0	0	0	0	2.09938e-05	1.80661e-05	8.56672e-06	1.1937e-05	1.57133e-05	1.52576e-05	4.07208e-06	9.10544e-06	9.76496e-06	1.13388e-05	1.214e-05	1.34529e-05	5.94202e-06	9.59508e-06	6.3194e-06	1.02854e-05	1.17626e-05	1.31201e-05	Planctomycetes	Planctomycetacia	Planctomycetales	Planctomycetaceae	Isosphaera	?	k__Bacteria,p__Planctomycetes,c__Planctomycetacia,o__Planctomycetales,f__Planctomycetaceae,g__Isosphaera,s__?
OTU_10845	0	0	0	0	0	0	0	0	0	0	0	0	0	0	0	0	0	0	0	0	0	0	0	0	0	0	0	0	0	0	0	0	0	0	0	0	Proteobacteria	Gammaproteobacteria	Legionellales	?	?	?	k__Bacteria,p__Proteobacteria,c__Gammaproteobacteria,o__Legionellales,f__?,g__?,s__?
OTU_10846	0	0	0	0	0	0	0	0	0	0	0	0	0	0	0	0	0	0	0	0	0	0	0	0	0	0	0	0	0	0	0	0	0	0	0	0	Proteobacteria	Gammaproteobacteria	Legionellales	Legionellaceae	Legionella	?	k__Bacteria,p__Proteobacteria,c__Gammaproteobacteria,o__Legionellales,f__Legionellaceae,g__Legionella,s__?
OTU_10847	1.7185e-05	0	0	1.91027e-05	2.45432e-05	0	2.46023e-05	3.02174e-05	2.68653e-05	6.84121e-05	2.34096e-05	1.56822e-05	0	0	0	5.09213e-05	0	0	0	0	1.21662e-05	1.14294e-05	3.00194e-05	2.45687e-05	7.81837e-06	1.10488e-05	0	0	2.10928e-05	2.03685e-05	9.00131e-06	1.69203e-05	9.99228e-06	1.08428e-05	2.01018e-05	2.46587e-05	Planctomycetes	Planctomycetacia	Planctomycetales	Planctomycetaceae	?	?	k__Bacteria,p__Planctomycetes,c__Planctomycetacia,o__Planctomycetales,f__Planctomycetaceae,g__?,s__?
OTU_1085	0	1.82904e-05	0	0	0	3.95167e-05	0	6.04348e-05	0.000107461	0.000205236	0	0.000125458	0.000203604	0	0	0	1.59409e-05	0	0	0	3.65807e-06	8.1797e-06	8.25298e-05	7.87844e-05	6.58123e-05	9.42575e-05	3.98524e-06	7.97047e-06	4.30939e-05	6.7204e-05	3.45003e-05	7.11381e-05	3.47352e-05	7.10738e-05	4.2859e-05	6.73044e-05	Cyanobacteria	Melainabacteria	Obscuribacterales	?	?	?	k__Bacteria,p__Cyanobacteria,c__Melainabacteria,o__Obscuribacterales,f__?,g__?,s__?
OTU_10851	0	0	0	0	0	0	0	0	0	0	0	0	0	0	0	0	0	0	0	0	0	0	0	0	0	0	0	0	0	0	0	0	0	0	0	0	Planctomycetes	Planctomycetacia	Planctomycetales	Planctomycetaceae	Pir4_lineage	?	k__Bacteria,p__Planctomycetes,c__Planctomycetacia,o__Planctomycetales,f__Planctomycetaceae,g__Pir4_lineage,s__?
OTU_10852	0	0	0	0	0	0	0	0	0	0	0	0	0	0	0	0	0	0	0	0	0	0	0	0	0	0	0	0	0	0	0	0	0	0	0	0	Ca._Saccharibacteria_(TM7)	?	?	?	?	?	k__Bacteria,p__Ca._Saccharibacteria_(TM7),c__?,o__?,f__?,g__?,s__?
OTU_10853	0	0	0	0	0	0	0	0	0	0	0	0	0	0	0	0	0	0	0	0	0	0	0	0	0	0	0	0	0	0	0	0	0	0	0	0	Ca._Parcubacteria	Candidatus_Azambacteria	?	?	?	?	k__Bacteria,p__Ca._Parcubacteria,c__Candidatus_Azambacteria,o__?,f__?,g__?,s__?
OTU_10854	0	0	0	0	0	0	0	0	0	0	0	0	0	0	0	0	0	0	0	0	0	0	0	0	0	0	0	0	0	0	0	0	0	0	0	0	Chloroflexi	Chloroflexi_Subdivision_10	SHA-26	?	?	?	k__Bacteria,p__Chloroflexi,c__Chloroflexi_Subdivision_10,o__SHA-26,f__?,g__?,s__?
OTU_10856	3.437e-05	0	0	0	2.45432e-05	0	0	3.02174e-05	0	0	0	1.56822e-05	0	0	0	0	0	3.30865e-05	2.09938e-05	0	1.17827e-05	1.65039e-05	6.04348e-06	1.35136e-05	3.13644e-06	7.0133e-06	1.35201e-05	1.63736e-05	8.91307e-06	1.45386e-05	6.97625e-06	1.1994e-05	7.45955e-06	1.27939e-05	8.42977e-06	1.38962e-05	BRC1	?	?	?	?	?	k__Bacteria,p__BRC1,c__?,o__?,f__?,g__?,s__?
OTU_10858	8.5925e-05	0.000182904	0.000137242	0.000133719	0.000171803	0.000197583	0.000344432	0.000332392	0.000752229	0.00034206	0.000444782	9.40933e-05	0.000142523	0.000143408	8.02898e-05	0.000118816	0.000207232	3.30865e-05	2.09938e-05	3.61321e-05	0.000142319	3.80671e-05	0.000393739	0.000209677	0.000181019	0.000150142	7.43612e-05	8.88217e-05	0.000268029	0.000194275	0.000132136	0.000124416	0.000161669	0.000105257	0.000238496	0.000221638	Proteobacteria	Betaproteobacteria	Burkholderiales	Comamonadaceae	Pelomonas	?	k__Bacteria,p__Proteobacteria,c__Betaproteobacteria,o__Burkholderiales,f__Comamonadaceae,g__Pelomonas,s__?
OTU_10859	0	0	0	0	0	1.97583e-05	0	0	0	0	0	0	0	0	2.67633e-05	0	0	0	0	0	0	0	3.95167e-06	8.8362e-06	5.35265e-06	1.19689e-05	0	0	1.97583e-06	6.24814e-06	2.67633e-06	8.46329e-06	2.67633e-06	8.46329e-06	1.97583e-06	6.24814e-06	Acidobacteria	Subgroup_6	?	?	?	?	k__Bacteria,p__Acidobacteria,c__Subgroup_6,o__?,f__?,g__?,s__?
OTU_1086	0	3.65807e-05	0	0.000114616	2.45432e-05	7.90334e-05	0.000123011	6.04348e-05	2.68653e-05	6.84121e-05	0	0	0	0	0	0	0	0	0	0	3.51481e-05	4.71713e-05	7.15514e-05	3.47649e-05	0	0	0	0	5.33497e-05	4.35226e-05	0	0	1.7574e-05	3.64981e-05	3.57757e-05	4.42636e-05	Proteobacteria	Betaproteobacteria	Neisseriales	Neisseriaceae	?	?	k__Bacteria,p__Proteobacteria,c__Betaproteobacteria,o__Neisseriales,f__Neisseriaceae,g__?,s__?
OTU_10860	0	0	0	0	0	0	0	0	2.68653e-05	0	0	0	0	0	0	0	0	0	0	0	0	0	5.37306e-06	1.20145e-05	0	0	0	0	2.68653e-06	8.49556e-06	0	0	0	0	2.68653e-06	8.49556e-06	Planctomycetes	Planctomycetacia	Planctomycetales	Planctomycetaceae	?	?	k__Bacteria,p__Planctomycetes,c__Planctomycetacia,o__Planctomycetales,f__Planctomycetaceae,g__?,s__?
OTU_10861	0	0	0	0	0	0	0	0	2.68653e-05	0.000102618	0	0	0	0	0	0	0	0	0	0	0	0	2.58967e-05	4.44382e-05	0	0	0	0	1.29483e-05	3.26184e-05	0	0	0	0	1.29483e-05	3.26184e-05	Planctomycetes	Planctomycetacia	Planctomycetales	?	?	?	k__Bacteria,p__Planctomycetes,c__Planctomycetacia,o__Planctomycetales,f__?,g__?,s__?
OTU_10864	0	0	0	0	2.45432e-05	0	0	0	2.68653e-05	0	0	0	0	0	0	0	0	0	0	0	4.90865e-06	1.09761e-05	5.37306e-06	1.20145e-05	0	0	0	0	5.14086e-06	1.08517e-05	0	0	2.45432e-06	7.76125e-06	2.68653e-06	8.49556e-06	Proteobacteria	Alphaproteobacteria	Rickettsiales	?	?	?	k__Bacteria,p__Proteobacteria,c__Alphaproteobacteria,o__Rickettsiales,f__?,g__?,s__?
OTU_10866	1.7185e-05	7.31614e-05	0	1.91027e-05	0	0.000158067	7.38069e-05	0.000211522	0.000268653	3.4206e-05	4.68192e-05	3.13644e-05	6.10812e-05	0	8.02898e-05	0.000186711	4.78228e-05	0.000165433	0.00016795	5.41982e-05	2.18898e-05	3.00708e-05	0.000149251	9.6358e-05	4.39109e-05	3.04642e-05	0.000108851	6.6847e-05	8.55704e-05	9.50489e-05	8.4167e-05	6.51265e-05	3.29004e-05	3.08069e-05	0.000136837	7.95374e-05	Chloroflexi	Chloroflexi_Subdivision_8_(TK10)	?	?	?	?	k__Bacteria,p__Chloroflexi,c__Chloroflexi_Subdivision_8_(TK10),o__?,f__?,g__?,s__?
OTU_10867	0	1.82904e-05	0	0	0	0	0	0	0	0	0	0	0	0	0	0	1.59409e-05	3.30865e-05	2.09938e-05	0	3.65807e-06	8.1797e-06	0	0	0	0	1.75053e-05	1.37092e-05	1.82904e-06	5.78392e-06	7.00212e-06	1.20151e-05	1.82904e-06	5.78392e-06	7.00212e-06	1.20151e-05	Spirochaetes	?	?	?	?	?	k__Bacteria,p__Spirochaetes,c__?,o__?,f__?,g__?,s__?
OTU_10868	0	0	0	0	0	0	0	0	0	3.4206e-05	0	0	0	0	0	0	0	0	0	0	0	0	6.84121e-06	1.52974e-05	0	0	0	0	3.4206e-06	1.08169e-05	0	0	0	0	3.4206e-06	1.08169e-05	Ca._Berkelbacteria	?	?	?	?	?	k__Bacteria,p__Ca._Berkelbacteria,c__?,o__?,f__?,g__?,s__?
OTU_10869	0	0	0	0	0	0	0	0	0	0	0	0	0	0	0	0	0	0	0	0	0	0	0	0	0	0	0	0	0	0	0	0	0	0	0	0	Elusimicrobia	Elusimicrobia_(class)	Lineage_IIc	?	?	?	k__Bacteria,p__Elusimicrobia,c__Elusimicrobia_(class),o__Lineage_IIc,f__?,g__?,s__?
OTU_1087	0	0	0	0	0	0	0	0	0	0	0	3.13644e-05	0	0	0.000214106	8.48688e-05	6.37638e-05	6.61731e-05	2.09938e-05	0	0	0	0	0	4.90941e-05	9.32389e-05	3.77327e-05	3.26109e-05	0	0	4.8127e-05	6.6459e-05	2.45471e-05	6.73297e-05	2.35799e-05	3.4202e-05	Bacteroidetes	Sphingobacteriia	Sphingobacteriales	NS11-12_marine_group	?	?	k__Bacteria,p__Bacteroidetes,c__Sphingobacteriia,o__Sphingobacteriales,f__NS11-12_marine_group,g__?,s__?
OTU_10870	0	0	1.9606e-05	0	0	0	0	0	0	0	0	0	0	0	0	0	0	0	0	0	3.9212e-06	8.76808e-06	0	0	0	0	0	0	1.9606e-06	6.19997e-06	0	0	1.9606e-06	6.19997e-06	0	0	Proteobacteria	Deltaproteobacteria	Bdellovibrionales	?	?	?	k__Bacteria,p__Proteobacteria,c__Deltaproteobacteria,o__Bdellovibrionales,f__?,g__?,s__?
OTU_10871	0	0	0	0	0	0	0	0	0	0	0	0	0	0	0	0	0	0	0	0	0	0	0	0	0	0	0	0	0	0	0	0	0	0	0	0	Elusimicrobia	Elusimicrobia_(class)	Lineage_IIa	?	?	?	k__Bacteria,p__Elusimicrobia,c__Elusimicrobia_(class),o__Lineage_IIa,f__?,g__?,s__?
OTU_10872	0.000326515	9.14518e-05	0.000176454	0.000191027	0.000343605	1.97583e-05	0.000123011	6.04348e-05	8.0596e-05	0.000102618	7.02288e-05	0.000297962	0.000142523	1.59343e-05	0.00016058	0	0	3.30865e-05	0	1.80661e-05	0.000225811	0.000106906	7.72837e-05	3.98023e-05	0.000137446	0.000106782	1.27881e-05	1.59891e-05	0.000151547	0.000109139	7.3838e-05	9.83003e-05	0.000181628	0.000110978	4.37571e-05	4.53076e-05	Epsilonbacteraeota	Desulfurellia	Desulfurellales	H16	?	?	k__Bacteria,p__Epsilonbacteraeota,c__Desulfurellia,o__Desulfurellales,f__H16,g__?,s__?
OTU_10873	0	0	0	0	0	0	0	0	0	0	0	0	0	0	0	0	0	0	0	0	0	0	0	0	0	0	0	0	0	0	0	0	0	0	0	0	Proteobacteria	Deltaproteobacteria	Syntrophobacterales	Syntrophaceae	?	?	k__Bacteria,p__Proteobacteria,c__Deltaproteobacteria,o__Syntrophobacterales,f__Syntrophaceae,g__?,s__?
OTU_10874	0	0	0	3.82055e-05	4.90865e-05	1.97583e-05	2.46023e-05	0	0	0.000102618	0	0	0	0	0	0	0	0	4.19875e-05	0	1.74584e-05	2.42134e-05	2.93957e-05	4.24429e-05	0	0	1.04969e-05	2.09938e-05	2.34271e-05	3.3178e-05	4.19875e-06	1.32776e-05	8.7292e-06	1.85806e-05	1.88966e-05	3.28604e-05	Proteobacteria	Alphaproteobacteria	Rhizobiales	Hyphomicrobiaceae	Pedomicrobium	?	k__Bacteria,p__Proteobacteria,c__Alphaproteobacteria,o__Rhizobiales,f__Hyphomicrobiaceae,g__Pedomicrobium,s__?
OTU_10875	0	0	0	0	2.45432e-05	0	0	0	0	0	0	0	2.03604e-05	0	0	1.69738e-05	0	0	0	0	4.90865e-06	1.09761e-05	0	0	4.07208e-06	9.10544e-06	0	0	2.45432e-06	7.76125e-06	3.73342e-06	7.91111e-06	4.49036e-06	9.51772e-06	1.69738e-06	5.36757e-06	Ca._Omnitrophica_(OP3)	Ca._Omnitrophus_class_incertae_sedis	Ca._Omnitrophus_order_incertae_sedis	Ca._Omnitrophus_family_incertae_sedis	Ca._Omnitrophus	?	k__Bacteria,p__Ca._Omnitrophica_(OP3),c__Ca._Omnitrophus_class_incertae_sedis,o__Ca._Omnitrophus_order_incertae_sedis,f__Ca._Omnitrophus_family_incertae_sedis,g__Ca._Omnitrophus,s__?
OTU_10876	0	3.65807e-05	3.9212e-05	0	0	0	0	0	0	0	0	0	2.03604e-05	0	2.67633e-05	1.69738e-05	4.78228e-05	0	0	0	1.51586e-05	2.07775e-05	0	0	9.42473e-06	1.31024e-05	1.19557e-05	2.39114e-05	7.57928e-06	1.59905e-05	1.1192e-05	1.65104e-05	1.22916e-05	1.66523e-05	6.47966e-06	1.5475e-05	Proteobacteria	Deltaproteobacteria	Myxococcales	?	?	?	k__Bacteria,p__Proteobacteria,c__Deltaproteobacteria,o__Myxococcales,f__?,g__?,s__?
OTU_10878	1.7185e-05	1.82904e-05	0	0	0	5.9275e-05	0	9.06522e-05	0	0	2.34096e-05	4.70467e-05	6.10812e-05	0.00011154	2.67633e-05	1.69738e-05	1.59409e-05	0.000132346	0	7.22643e-05	7.09507e-06	9.72319e-06	2.99855e-05	4.25315e-05	5.39681e-05	3.56614e-05	5.51378e-05	6.00861e-05	1.85403e-05	3.14886e-05	5.07366e-05	4.37005e-05	3.05316e-05	3.48932e-05	3.87452e-05	4.71396e-05	Acidobacteria	Blastocatellia_(Acidobacteria_group_4)	Blastocatellales	Blastocatellaceae	?	?	k__Bacteria,p__Acidobacteria,c__Blastocatellia_(Acidobacteria_group_4),o__Blastocatellales,f__Blastocatellaceae,g__?,s__?
OTU_10880	0	0	0	0	0	0	0	0	0	0	0	0	0	0	0	0	0	0	0	0	0	0	0	0	0	0	0	0	0	0	0	0	0	0	0	0	Ca._Omnitrophica_(OP3)	?	?	?	?	?	k__Bacteria,p__Ca._Omnitrophica_(OP3),c__?,o__?,f__?,g__?,s__?
OTU_10881	0	1.82904e-05	0	0	2.45432e-05	0	0	0	0	0	0	0	0	4.78028e-05	0	0	0	0	0	0	8.56672e-06	1.1937e-05	0	0	9.56055e-06	2.1378e-05	0	0	4.28336e-06	9.1496e-06	4.78028e-06	1.51166e-05	9.06364e-06	1.63317e-05	0	0	Elusimicrobia	Elusimicrobia_(class)	Lineage_IIa	?	?	?	k__Bacteria,p__Elusimicrobia,c__Elusimicrobia_(class),o__Lineage_IIa,f__?,g__?,s__?
OTU_10882	0	0	0	0	0	0	0	0	0	6.84121e-05	0	0	0	0	0	0	0	0	0	0	0	0	1.36824e-05	3.05948e-05	0	0	0	0	6.84121e-06	2.16338e-05	0	0	0	0	6.84121e-06	2.16338e-05	Planctomycetes	Planctomycetacia	Planctomycetales	Planctomycetaceae	?	?	k__Bacteria,p__Planctomycetes,c__Planctomycetacia,o__Planctomycetales,f__Planctomycetaceae,g__?,s__?
OTU_10883	0.000120295	7.31614e-05	1.9606e-05	0	2.45432e-05	5.9275e-05	0	3.02174e-05	0	6.84121e-05	0	0	0	0	5.35265e-05	0	1.59409e-05	0	0	0	4.75211e-05	4.87826e-05	3.15809e-05	3.20939e-05	1.07053e-05	2.39378e-05	3.98524e-06	7.97047e-06	3.9551e-05	3.9825e-05	6.94675e-06	1.7116e-05	2.91132e-05	4.10955e-05	1.73845e-05	2.65387e-05	Proteobacteria	Deltaproteobacteria	Bdellovibrionales	Bdellovibrionaceae	?	?	k__Bacteria,p__Proteobacteria,c__Deltaproteobacteria,o__Bdellovibrionales,f__Bdellovibrionaceae,g__?,s__?
OTU_10884	0.000120295	0.000292646	0	0.000133719	0.000147259	0.000731059	0.000984092	0.000483479	0.000913421	0.00133404	4.68192e-05	0.000156822	2.03604e-05	3.18685e-05	2.67633e-05	0.000203685	0.000191291	0.000132346	4.19875e-05	1.80661e-05	0.000138784	0.000104132	0.000889217	0.000315075	5.65267e-05	5.69107e-05	9.59228e-05	8.04001e-05	0.000514	0.000453178	8.7001e-05	7.52218e-05	9.76553e-05	9.02125e-05	0.000503346	0.000461246	Proteobacteria	Deltaproteobacteria	Myxococcales	Polyangiaceae	?	?	k__Bacteria,p__Proteobacteria,c__Deltaproteobacteria,o__Myxococcales,f__Polyangiaceae,g__?,s__?
OTU_10885	0	0	0	0	0	0	0	6.04348e-05	5.37306e-05	6.84121e-05	0	0	0	0	0	0	0	0	0	0	0	0	3.65155e-05	3.37367e-05	0	0	0	0	1.82578e-05	2.96013e-05	0	0	0	0	1.82578e-05	2.96013e-05	Planctomycetes	Planctomycetacia	Planctomycetales	Planctomycetaceae	Gemmata	?	k__Bacteria,p__Planctomycetes,c__Planctomycetacia,o__Planctomycetales,f__Planctomycetaceae,g__Gemmata,s__?
OTU_10886	0	0	0	0	0	0	0	0	0	6.84121e-05	0	0	0	0	0	0	0	0	2.09938e-05	0	0	0	1.36824e-05	3.05948e-05	0	0	5.24844e-06	1.04969e-05	6.84121e-06	2.16338e-05	2.09938e-06	6.63881e-06	0	0	8.94058e-06	2.1913e-05	Bacteroidetes	Sphingobacteriia	Sphingobacteriales	NS11-12_marine_group	?	?	k__Bacteria,p__Bacteroidetes,c__Sphingobacteriia,o__Sphingobacteriales,f__NS11-12_marine_group,g__?,s__?
OTU_10887	0	0	0	1.91027e-05	2.45432e-05	0	0	0	5.37306e-05	6.84121e-05	0	0	0	0	0	0	0	0	0	0	8.7292e-06	1.21067e-05	2.44285e-05	3.38505e-05	0	0	0	0	1.65789e-05	2.5355e-05	0	0	4.3646e-06	9.29031e-06	1.22143e-05	2.59814e-05	Proteobacteria	Deltaproteobacteria	Myxococcales	?	?	?	k__Bacteria,p__Proteobacteria,c__Deltaproteobacteria,o__Myxococcales,f__?,g__?,s__?
OTU_10888	0	0	0	0	0	0	0	0	2.68653e-05	0.000102618	0	0	2.03604e-05	0	0	0	1.59409e-05	0	0	0	0	0	2.58967e-05	4.44382e-05	4.07208e-06	9.10544e-06	3.98524e-06	7.97047e-06	1.29483e-05	3.26184e-05	3.63013e-06	7.72356e-06	2.03604e-06	6.43852e-06	1.45424e-05	3.23033e-05	Proteobacteria	Deltaproteobacteria	Myxococcales	?	?	?	k__Bacteria,p__Proteobacteria,c__Deltaproteobacteria,o__Myxococcales,f__?,g__?,s__?
OTU_10889	0	0	0	0	0	0	0	0	0	6.84121e-05	0	1.56822e-05	2.03604e-05	3.18685e-05	0	0	0	0	0	0	0	0	1.36824e-05	3.05948e-05	1.35822e-05	1.37268e-05	0	0	6.84121e-06	2.16338e-05	6.79111e-06	1.16184e-05	6.79111e-06	1.16184e-05	6.84121e-06	2.16338e-05	Verrucomicrobia	Verrucomicrobiae	Verrucomicrobiales	?	?	?	k__Bacteria,p__Verrucomicrobia,c__Verrucomicrobiae,o__Verrucomicrobiales,f__?,g__?,s__?
OTU_1089	0	0	0	0	0	0	0	0	0	0	9.36384e-05	4.70467e-05	8.14416e-05	0.00011154	0	0	0	3.30865e-05	4.19875e-05	1.80661e-05	0	0	0	0	6.67333e-05	4.41269e-05	2.3285e-05	1.83964e-05	0	0	4.26807e-05	4.08562e-05	3.33666e-05	4.58525e-05	9.31401e-06	1.60435e-05	Gemmatimonadetes	Gemmatimonadetes_(class)	Gemmatimonadales	Gemmatimonadaceae	Gemmatimonas	?	k__Bacteria,p__Gemmatimonadetes,c__Gemmatimonadetes_(class),o__Gemmatimonadales,f__Gemmatimonadaceae,g__Gemmatimonas,s__?
OTU_10890	0	0	0	0	0	0	0	0	0	0.000205236	0	0	0	0	0	0	0	0	0	0	0	0	4.10472e-05	9.17844e-05	0	0	0	0	2.05236e-05	6.49014e-05	0	0	0	0	2.05236e-05	6.49014e-05	Acidobacteria	Acidobacteria_group_17	?	?	?	?	k__Bacteria,p__Acidobacteria,c__Acidobacteria_group_17,o__?,f__?,g__?,s__?
OTU_10891	1.7185e-05	1.82904e-05	1.9606e-05	9.55137e-05	9.8173e-05	0	0	0	0	6.84121e-05	0	0.000156822	8.14416e-05	3.18685e-05	0	0	0	0	0	7.22643e-05	4.97536e-05	4.30057e-05	1.36824e-05	3.05948e-05	5.40265e-05	6.64215e-05	1.80661e-05	3.61321e-05	3.1718e-05	3.9993e-05	3.42397e-05	5.34791e-05	5.189e-05	5.28003e-05	1.40676e-05	2.96711e-05	Verrucomicrobia	OPB35_soil_group	?	?	?	?	k__Bacteria,p__Verrucomicrobia,c__OPB35_soil_group,o__?,f__?,g__?,s__?
OTU_10892	1.7185e-05	0	0	1.91027e-05	0	0	0	0	0	6.84121e-05	0	0	0	0	0	0	0	0	0	0	7.25755e-06	9.96091e-06	1.36824e-05	3.05948e-05	0	0	0	0	1.047e-05	2.1716e-05	0	0	3.62877e-06	7.66347e-06	6.84121e-06	2.16338e-05	Cyanobacteria	Melainabacteria	Obscuribacterales	?	?	?	k__Bacteria,p__Cyanobacteria,c__Melainabacteria,o__Obscuribacterales,f__?,g__?,s__?
OTU_10893	0	0	0	0	0	0	0	0	0	6.84121e-05	0	0	0	0	0	0	0	0	0	0	0	0	1.36824e-05	3.05948e-05	0	0	0	0	6.84121e-06	2.16338e-05	0	0	0	0	6.84121e-06	2.16338e-05	Proteobacteria	Gammaproteobacteria	Legionellales	Coxiellaceae	?	?	k__Bacteria,p__Proteobacteria,c__Gammaproteobacteria,o__Legionellales,f__Coxiellaceae,g__?,s__?
OTU_10894	0.00041244	0.000274355	0.00019606	9.55137e-05	0.000294519	0.000256858	0.000270625	0.000302174	0.000268653	0.000239442	0.000280915	0.000376373	6.10812e-05	0.000254948	0.000214106	0.00054316	0.000302878	0.000463211	0.000419875	0.000379387	0.000254578	0.000117933	0.000267551	2.29884e-05	0.000237485	0.000115267	0.000391338	6.81864e-05	0.000261064	8.0393e-05	0.000329594	0.000137588	0.000246031	0.000110307	0.000344627	0.000102149	Acidobacteria	Subgroup_6	?	?	?	?	k__Bacteria,p__Acidobacteria,c__Subgroup_6,o__?,f__?,g__?,s__?
OTU_10895	1.7185e-05	0	0	0	0	1.97583e-05	0	0	0	6.84121e-05	0	0	0	0	0	1.69738e-05	0	0	0	0	3.437e-06	7.68537e-06	1.76341e-05	2.96471e-05	0	0	0	0	1.05355e-05	2.17459e-05	1.69738e-06	5.36757e-06	1.7185e-06	5.43438e-06	1.05144e-05	2.17388e-05	Proteobacteria	Alphaproteobacteria	Sphingomonadales	Sphingomonadaceae	?	?	k__Bacteria,p__Proteobacteria,c__Alphaproteobacteria,o__Sphingomonadales,f__Sphingomonadaceae,g__?,s__?
OTU_10896	0	0	1.9606e-05	0	0	0	0	0	0	0.000102618	0	0	0	0	0	0	0	0	0	0	3.9212e-06	8.76808e-06	2.05236e-05	4.58922e-05	0	0	0	0	1.22224e-05	3.23539e-05	0	0	1.9606e-06	6.19997e-06	1.02618e-05	3.24507e-05	Proteobacteria	Alphaproteobacteria	?	?	?	?	k__Bacteria,p__Proteobacteria,c__Alphaproteobacteria,o__?,f__?,g__?,s__?
OTU_10897	0	0	1.9606e-05	0	0	0	0	0	0	6.84121e-05	0	0	0	0	0	0	0	0	0	1.80661e-05	3.9212e-06	8.76808e-06	1.36824e-05	3.05948e-05	0	0	4.51652e-06	9.03303e-06	8.80181e-06	2.18324e-05	1.80661e-06	5.71299e-06	1.9606e-06	6.19997e-06	8.64781e-06	2.1753e-05	Planctomycetes	Planctomycetacia	Planctomycetales	Planctomycetaceae	?	?	k__Bacteria,p__Planctomycetes,c__Planctomycetacia,o__Planctomycetales,f__Planctomycetaceae,g__?,s__?
OTU_10898	0.00013748	0.000219484	0.000333302	0.000171925	0.000343605	0.000177825	0.000123011	9.06522e-05	0.000295519	0.00017103	0.000468192	0.000360691	0.000162883	0.000414291	0.000481739	0.000152764	0.000191291	0.000264692	6.29813e-05	0.000252925	0.000241159	9.3539e-05	0.000171608	7.79555e-05	0.000377559	0.000129216	0.000192972	9.24456e-05	0.000206383	8.90693e-05	0.000281245	0.000143946	0.000309359	0.000128365	0.000178269	7.57804e-05	Actinobacteria	Thermoleophilia	Solirubrobacterales	Gsoil-1167	?	?	k__Bacteria,p__Actinobacteria,c__Thermoleophilia,o__Solirubrobacterales,f__Gsoil-1167,g__?,s__?
OTU_10899	3.437e-05	5.48711e-05	3.9212e-05	1.91027e-05	2.45432e-05	1.97583e-05	4.92046e-05	0	5.37306e-05	0.000102618	0	0	0	0	0	0	0	0	0	0	3.44198e-05	1.39049e-05	4.50623e-05	3.89739e-05	0	0	0	0	3.97411e-05	2.81512e-05	0	0	1.72099e-05	2.03721e-05	2.25312e-05	3.52016e-05	Planctomycetes	Planctomycetacia	Planctomycetales	Planctomycetaceae	?	?	k__Bacteria,p__Planctomycetes,c__Planctomycetacia,o__Planctomycetales,f__Planctomycetaceae,g__?,s__?
OTU_109	0.00238872	0.00746247	0.0048819	0.00437453	0.00319062	0.00399118	0.00341972	0.00332392	0.00306265	0.0028391	0.00496284	0.00382646	0.0063728	0.00473247	0.00259604	0.00157856	0.00232738	0.00218371	0.00197341	0.00195114	0.00445965	0.00194304	0.00332731	0.000435223	0.00449812	0.00140128	0.00210891	0.000179421	0.00389348	0.00145544	0.00325048	0.00162419	0.00447888	0.00159721	0.00266508	0.000779234	Proteobacteria	Deltaproteobacteria	Myxococcales	BIrii41	?	?	k__Bacteria,p__Proteobacteria,c__Deltaproteobacteria,o__Myxococcales,f__BIrii41,g__?,s__?
OTU_1090	0.00010311	0.000310936	0.000137242	0.000114616	0.000122716	7.90334e-05	0.000147614	0.000332392	2.68653e-05	0.000102618	0.000374554	4.70467e-05	0.000142523	1.59343e-05	0.000267633	0.000288554	0.000127528	0.000132346	0.000272919	7.22643e-05	0.000157724	8.65447e-05	0.000137704	0.000117218	0.000169538	0.000150816	0.000151264	8.55613e-05	0.000147714	9.77081e-05	0.00017413	0.000119366	0.000163631	0.000116089	0.000158213	0.000103391	Verrucomicrobia	OPB35_soil_group	?	?	?	?	k__Bacteria,p__Verrucomicrobia,c__OPB35_soil_group,o__?,f__?,g__?,s__?
OTU_10900	0	0	0	0	0	0	0	0	0	6.84121e-05	0	0	0	0	0	0	0	0	0	0	0	0	1.36824e-05	3.05948e-05	0	0	0	0	6.84121e-06	2.16338e-05	0	0	0	0	6.84121e-06	2.16338e-05	Verrucomicrobia	S-BQ2-57_soil_group	?	?	?	?	k__Bacteria,p__Verrucomicrobia,c__S-BQ2-57_soil_group,o__?,f__?,g__?,s__?
OTU_10901	0	0	0	0	0	0	0	0	2.68653e-05	6.84121e-05	0	0	0	0	8.02898e-05	0	1.59409e-05	0	0	0	0	0	1.90555e-05	2.99433e-05	1.6058e-05	3.59067e-05	3.98524e-06	7.97047e-06	9.52774e-06	2.23462e-05	9.62307e-06	2.53301e-05	8.02898e-06	2.53899e-05	1.11218e-05	2.21588e-05	Planctomycetes	Phycisphaerae	Pla1_lineage	?	?	?	k__Bacteria,p__Planctomycetes,c__Phycisphaerae,o__Pla1_lineage,f__?,g__?,s__?
OTU_10902	5.1555e-05	5.48711e-05	7.84241e-05	9.55137e-05	0	1.97583e-05	2.46023e-05	6.04348e-05	0.000241788	0.000102618	4.68192e-05	0.000172504	6.10812e-05	0.00011154	2.67633e-05	1.69738e-05	3.18819e-05	6.61731e-05	0	5.41982e-05	5.60728e-05	3.61289e-05	8.98403e-05	9.12188e-05	8.37416e-05	5.86832e-05	3.80633e-05	2.90833e-05	7.29565e-05	6.77867e-05	5.87935e-05	5.0434e-05	6.99072e-05	4.82009e-05	6.18428e-05	6.99328e-05	Actinobacteria	Actinobacteria_(class)	Micrococcales	Intrasporangiaceae	?	?	k__Bacteria,p__Actinobacteria,c__Actinobacteria_(class),o__Micrococcales,f__Intrasporangiaceae,g__?,s__?
OTU_10903	0	0	0	0	0	0	0	0	0	6.84121e-05	2.34096e-05	1.56822e-05	0	0	0	0	0	0	0	0	0	0	1.36824e-05	3.05948e-05	7.81837e-06	1.10488e-05	0	0	6.84121e-06	2.16338e-05	3.90918e-06	8.44015e-06	3.90918e-06	8.44015e-06	6.84121e-06	2.16338e-05	Euryarchaeota	?	?	?	?	?	k__Archaea,p__Euryarchaeota,c__?,o__?,f__?,g__?,s__?
OTU_10905	1.7185e-05	0	0	1.91027e-05	0	1.97583e-05	0	0	0	0.000102618	0	0	0	0	0	0	0	0	0	0	7.25755e-06	9.96091e-06	2.44753e-05	4.45131e-05	0	0	0	0	1.58664e-05	3.17344e-05	0	0	3.62877e-06	7.66347e-06	1.22376e-05	3.23578e-05	Acidobacteria	Solibacteres_(Acidobacteria_group_3)	Solibacterales	Bryobacteraceae	Bryobacter	?	k__Bacteria,p__Acidobacteria,c__Solibacteres_(Acidobacteria_group_3),o__Solibacterales,f__Bryobacteraceae,g__Bryobacter,s__?
OTU_10906	0	0	0	0	0	1.97583e-05	0	0	0	0.000102618	0	0	2.03604e-05	0	5.35265e-05	0	0	0	0	0	0	0	2.44753e-05	4.45131e-05	1.47774e-05	2.33869e-05	0	0	1.22376e-05	3.23578e-05	7.38869e-06	1.74283e-05	7.38869e-06	1.74283e-05	1.22376e-05	3.23578e-05	Planctomycetes	Planctomycetacia	Planctomycetales	?	?	?	k__Bacteria,p__Planctomycetes,c__Planctomycetacia,o__Planctomycetales,f__?,g__?,s__?
OTU_10907	6.874e-05	0	0	0	2.45432e-05	5.9275e-05	4.92046e-05	3.02174e-05	2.68653e-05	0.000273648	0	0	0	0	2.67633e-05	0	0	3.30865e-05	0	0	1.86567e-05	2.99467e-05	8.78421e-05	0.000104728	5.35265e-06	1.19689e-05	8.27163e-06	1.65433e-05	5.32494e-05	8.12578e-05	5.98498e-06	1.27052e-05	1.20047e-05	2.26144e-05	4.72297e-05	8.24898e-05	Proteobacteria	Betaproteobacteria	Nitrosomonadales	Nitrosomonadaceae	?	?	k__Bacteria,p__Proteobacteria,c__Betaproteobacteria,o__Nitrosomonadales,f__Nitrosomonadaceae,g__?,s__?
OTU_10908	0	0	0	0	0	0	0	0	0	0.000102618	0	0	0	0	0	0	0	0	0	0	0	0	2.05236e-05	4.58922e-05	0	0	0	0	1.02618e-05	3.24507e-05	0	0	0	0	1.02618e-05	3.24507e-05	Actinobacteria	Thermoleophilia	Solirubrobacterales	?	?	?	k__Bacteria,p__Actinobacteria,c__Thermoleophilia,o__Solirubrobacterales,f__?,g__?,s__?
OTU_10909	0	0	0	3.82055e-05	0	0	0	0	0	6.84121e-05	0	1.56822e-05	0	0	0	0	0	0	0	0	7.6411e-06	1.7086e-05	1.36824e-05	3.05948e-05	3.13644e-06	7.0133e-06	0	0	1.06618e-05	2.35776e-05	1.56822e-06	4.95915e-06	5.38877e-06	1.25397e-05	6.84121e-06	2.16338e-05	Chloroflexi	S085	?	?	?	?	k__Bacteria,p__Chloroflexi,c__S085,o__?,f__?,g__?,s__?
OTU_1091	0	0	1.9606e-05	0	0	1.97583e-05	0	0	0	0	0	0	0	0	5.35265e-05	5.09213e-05	9.56457e-05	0	0.000104969	0.000162595	3.9212e-06	8.76808e-06	3.95167e-06	8.8362e-06	1.07053e-05	2.39378e-05	9.08023e-05	6.73878e-05	3.93644e-06	8.29881e-06	4.67657e-05	5.79188e-05	7.31325e-06	1.73674e-05	4.33889e-05	5.84627e-05	Bacteroidetes	Sphingobacteriia	Sphingobacteriales	env.OPS_17	?	?	k__Bacteria,p__Bacteroidetes,c__Sphingobacteriia,o__Sphingobacteriales,f__env.OPS_17,g__?,s__?
OTU_10911	0	0	0	0	0	0	0	0	0	0.000136824	0	3.13644e-05	2.03604e-05	0	0	0	0	0	0	0	0	0	2.73648e-05	6.11896e-05	1.0345e-05	1.469e-05	0	0	1.36824e-05	4.32676e-05	5.17248e-06	1.12088e-05	5.17248e-06	1.12088e-05	1.36824e-05	4.32676e-05	Proteobacteria	Deltaproteobacteria	Myxococcales	P3OB-42	?	?	k__Bacteria,p__Proteobacteria,c__Deltaproteobacteria,o__Myxococcales,f__P3OB-42,g__?,s__?
OTU_10912	1.7185e-05	1.82904e-05	0	0	0	1.97583e-05	2.46023e-05	0	0	0.000102618	0	0	0	0	0	0	0	0	0	0	7.09507e-06	9.72319e-06	2.93957e-05	4.24429e-05	0	0	0	0	1.82454e-05	3.13175e-05	0	0	3.54754e-06	7.4834e-06	1.46979e-05	3.22591e-05	Planctomycetes	Planctomycetacia	Planctomycetales	Planctomycetaceae	?	?	k__Bacteria,p__Planctomycetes,c__Planctomycetacia,o__Planctomycetales,f__Planctomycetaceae,g__?,s__?
OTU_10913	0	0	0	1.91027e-05	0	0	0	0	0	6.84121e-05	0	0	0	0	0	0	0	0	0	0	3.82055e-06	8.54301e-06	1.36824e-05	3.05948e-05	0	0	0	0	8.75148e-06	2.18053e-05	0	0	1.91027e-06	6.04082e-06	6.84121e-06	2.16338e-05	Planctomycetes	Planctomycetacia	Planctomycetales	?	?	?	k__Bacteria,p__Planctomycetes,c__Planctomycetacia,o__Planctomycetales,f__?,g__?,s__?
OTU_10914	1.7185e-05	0	0	0	0	0	0	0	0	6.84121e-05	0	0	0	0	0	0	0	0	0	0	3.437e-06	7.68537e-06	1.36824e-05	3.05948e-05	0	0	0	0	8.55971e-06	2.17124e-05	0	0	1.7185e-06	5.43438e-06	6.84121e-06	2.16338e-05	Planctomycetes	Phycisphaerae	Tepidisphaerales	Tepidisphaeraceae	?	?	k__Bacteria,p__Planctomycetes,c__Phycisphaerae,o__Tepidisphaerales,f__Tepidisphaeraceae,g__?,s__?
OTU_10915	3.437e-05	0	0	0	0	3.95167e-05	0	0	0	6.84121e-05	0	0	0	0	5.35265e-05	1.69738e-05	3.18819e-05	9.92596e-05	2.09938e-05	1.80661e-05	6.874e-06	1.53707e-05	2.15857e-05	3.12732e-05	1.07053e-05	2.39378e-05	4.25503e-05	3.82706e-05	1.42299e-05	2.44908e-05	2.40702e-05	3.16149e-05	8.78965e-06	1.90724e-05	2.95104e-05	3.24162e-05	Planctomycetes	Planctomycetacia	Planctomycetales	Planctomycetaceae	?	?	k__Bacteria,p__Planctomycetes,c__Planctomycetacia,o__Planctomycetales,f__Planctomycetaceae,g__?,s__?
OTU_10916	0	0	0	0	0	1.97583e-05	0	0	0	6.84121e-05	0	0	0	0	0	0	0	0	0	0	0	0	1.76341e-05	2.96471e-05	0	0	0	0	8.81704e-06	2.18408e-05	0	0	0	0	8.81704e-06	2.18408e-05	Firmicutes	Clostridia	Clostridiales	Lachnospiraceae	?	?	k__Bacteria,p__Firmicutes,c__Clostridia,o__Clostridiales,f__Lachnospiraceae,g__?,s__?
OTU_10917	0	0	0	0	0	0	0	0	0	6.84121e-05	0	0	0	0	0	0	0	0	0	0	0	0	1.36824e-05	3.05948e-05	0	0	0	0	6.84121e-06	2.16338e-05	0	0	0	0	6.84121e-06	2.16338e-05	Acidobacteria	Holophagae	Acidobacteria_group_10	ABS-19	?	?	k__Bacteria,p__Acidobacteria,c__Holophagae,o__Acidobacteria_group_10,f__ABS-19,g__?,s__?
OTU_10918	0	0	0	0	0	0	9.84092e-05	0	0	6.84121e-05	0	0	0	0	0	0	0	0	0	0	0	0	3.33642e-05	4.69007e-05	0	0	0	0	1.66821e-05	3.58727e-05	0	0	0	0	1.66821e-05	3.58727e-05	Verrucomicrobia	Opitutae	Opitutales	?	?	?	k__Bacteria,p__Verrucomicrobia,c__Opitutae,o__Opitutales,f__?,g__?,s__?
OTU_10919	3.437e-05	0	3.9212e-05	1.91027e-05	2.45432e-05	0	4.92046e-05	0	0	6.84121e-05	7.02288e-05	1.56822e-05	0	1.59343e-05	0	6.7895e-05	0	0	2.09938e-05	1.80661e-05	2.34456e-05	1.53108e-05	2.35233e-05	3.29187e-05	2.03691e-05	2.89717e-05	9.76496e-06	1.13388e-05	2.34845e-05	2.42035e-05	2.088e-05	2.67686e-05	2.19073e-05	2.19058e-05	2.24572e-05	2.8742e-05	Rokubacteria	?	?	?	?	?	k__Bacteria,p__Rokubacteria,c__?,o__?,f__?,g__?,s__?
OTU_1092	0	0	0	0	0	0	0	0	0	0	0	0	0	0	0	0	0	0	0	0	0	0	0	0	0	0	0	0	0	0	0	0	0	0	0	0	Ca._Parcubacteria	Candidatus_Moranbacteria	?	?	?	?	k__Bacteria,p__Ca._Parcubacteria,c__Candidatus_Moranbacteria,o__?,f__?,g__?,s__?
OTU_10920	8.5925e-05	3.65807e-05	1.9606e-05	0	0	0	0	0	2.68653e-05	0.000136824	0	0.000125458	0.000142523	1.59343e-05	0	0	0	0	0	1.80661e-05	2.84224e-05	3.55897e-05	3.27379e-05	5.93375e-05	5.6783e-05	7.10366e-05	4.51652e-06	9.03303e-06	3.05801e-05	4.61842e-05	3.01981e-05	5.52906e-05	4.26027e-05	5.50374e-05	1.81756e-05	4.27726e-05	Proteobacteria	Deltaproteobacteria	Myxococcales	Haliangiaceae	Haliangium	?	k__Bacteria,p__Proteobacteria,c__Deltaproteobacteria,o__Myxococcales,f__Haliangiaceae,g__Haliangium,s__?
OTU_10923	0	0	0	0	0	1.97583e-05	0	0	0	6.84121e-05	0	0	0	0	0	0	1.59409e-05	0	0	0	0	0	1.76341e-05	2.96471e-05	0	0	3.98524e-06	7.97047e-06	8.81704e-06	2.18408e-05	1.59409e-06	5.04097e-06	0	0	1.04111e-05	2.17071e-05	Proteobacteria	Deltaproteobacteria	Myxococcales	?	?	?	k__Bacteria,p__Proteobacteria,c__Deltaproteobacteria,o__Myxococcales,f__?,g__?,s__?
OTU_10924	1.7185e-05	1.82904e-05	0	1.91027e-05	0	0	0	0	0	0.000102618	0	1.56822e-05	0	0	0	0	0	0	0	0	1.09156e-05	9.98777e-06	2.05236e-05	4.58922e-05	3.13644e-06	7.0133e-06	0	0	1.57196e-05	3.17178e-05	1.56822e-06	4.95915e-06	7.02603e-06	9.11078e-06	1.02618e-05	3.24507e-05	Proteobacteria	Deltaproteobacteria	Myxococcales	?	?	?	k__Bacteria,p__Proteobacteria,c__Deltaproteobacteria,o__Myxococcales,f__?,g__?,s__?
OTU_10925	0	0	0	0	0	0	0	0	0	0.000136824	0	0	0	0	0	0	0	0	0	0	0	0	2.73648e-05	6.11896e-05	0	0	0	0	1.36824e-05	4.32676e-05	0	0	0	0	1.36824e-05	4.32676e-05	Verrucomicrobia	OPB35_soil_group	?	?	?	?	k__Bacteria,p__Verrucomicrobia,c__OPB35_soil_group,o__?,f__?,g__?,s__?
OTU_10926	0	0	0	0	0	0	0	0	0	6.84121e-05	0	0	0	0	0	0	0	0	0	0	0	0	1.36824e-05	3.05948e-05	0	0	0	0	6.84121e-06	2.16338e-05	0	0	0	0	6.84121e-06	2.16338e-05	Ca._Parcubacteria	?	?	?	?	?	k__Bacteria,p__Ca._Parcubacteria,c__?,o__?,f__?,g__?,s__?
OTU_10927	0	0	0	0	0	0	0	3.02174e-05	0	0.000136824	0	0	0	0	2.67633e-05	0	0	0	0	0	0	0	3.34083e-05	5.92734e-05	5.35265e-06	1.19689e-05	0	0	1.67042e-05	4.3261e-05	2.67633e-06	8.46329e-06	2.67633e-06	8.46329e-06	1.67042e-05	4.3261e-05	Proteobacteria	Deltaproteobacteria	Myxococcales	?	?	?	k__Bacteria,p__Proteobacteria,c__Deltaproteobacteria,o__Myxococcales,f__?,g__?,s__?
OTU_10928	0	0	0	0	0	1.97583e-05	2.46023e-05	0	0	0.000102618	0	0	0	0	2.67633e-05	0	0	0	0	0	0	0	2.93957e-05	4.24429e-05	5.35265e-06	1.19689e-05	0	0	1.46979e-05	3.22591e-05	2.67633e-06	8.46329e-06	2.67633e-06	8.46329e-06	1.46979e-05	3.22591e-05	Proteobacteria	Gammaproteobacteria	Acidiferrobacterales	Acidiferrobacteraceae	?	?	k__Bacteria,p__Proteobacteria,c__Gammaproteobacteria,o__Acidiferrobacterales,f__Acidiferrobacteraceae,g__?,s__?
OTU_1093	0.00013748	9.14518e-05	5.8818e-05	1.91027e-05	0.000147259	9.87917e-05	2.46023e-05	0.000181304	5.37306e-05	3.4206e-05	0.000280915	0.000109776	0.000183244	0.000239014	0.000883188	0.000628029	0.000302878	0.00086025	0.0006718	0.000451652	9.08224e-05	5.369e-05	7.8527e-05	6.41501e-05	0.000339227	0.000310771	0.000571645	0.00024492	8.46747e-05	5.6144e-05	0.000461075	0.000282309	0.000215025	0.00024768	0.000330724	0.000304594	Planctomycetes	Planctomycetacia	Planctomycetales	Planctomycetaceae	Pirellula	?	k__Bacteria,p__Planctomycetes,c__Planctomycetacia,o__Planctomycetales,f__Planctomycetaceae,g__Pirellula,s__?
OTU_10931	0	0	0	0	0	1.97583e-05	0	0	2.68653e-05	0.000102618	0	1.56822e-05	6.10812e-05	0	0	3.39475e-05	0	0	2.09938e-05	0	0	0	2.98484e-05	4.2391e-05	1.53527e-05	2.64496e-05	5.24844e-06	1.04969e-05	1.49242e-05	3.23442e-05	1.31705e-05	2.06435e-05	7.67634e-06	1.9401e-05	2.04183e-05	3.17398e-05	Proteobacteria	Deltaproteobacteria	Myxococcales	Sandaracinaceae	?	?	k__Bacteria,p__Proteobacteria,c__Deltaproteobacteria,o__Myxococcales,f__Sandaracinaceae,g__?,s__?
OTU_10932	0.00017185	0.000219484	0.000372514	9.55137e-05	0.000122716	5.9275e-05	2.46023e-05	0.000241739	5.37306e-05	0.000307854	9.36384e-05	4.70467e-05	0.000101802	0	0	0	0	0	2.09938e-05	5.41982e-05	0.000196416	0.000109269	0.00013744	0.000128227	4.84974e-05	4.8952e-05	1.8798e-05	2.55912e-05	0.000166928	0.000116535	3.17679e-05	4.03201e-05	0.000122457	0.000111577	7.62394e-05	0.000108255	Proteobacteria	Deltaproteobacteria	Myxococcales	Haliangiaceae	Haliangium	?	k__Bacteria,p__Proteobacteria,c__Deltaproteobacteria,o__Myxococcales,f__Haliangiaceae,g__Haliangium,s__?
OTU_10933	0	0	0	0	0	0	0	0	0	0.000102618	0	0	0	0	5.35265e-05	3.39475e-05	4.78228e-05	0	0	0	0	0	2.05236e-05	4.58922e-05	1.07053e-05	2.39378e-05	1.19557e-05	2.39114e-05	1.02618e-05	3.24507e-05	1.35297e-05	2.2296e-05	5.35265e-06	1.69266e-05	1.84388e-05	3.42702e-05	Acidobacteria	Subgroup_6	?	?	?	?	k__Bacteria,p__Acidobacteria,c__Subgroup_6,o__?,f__?,g__?,s__?
OTU_10934	0	3.65807e-05	0	0	0	1.97583e-05	0	0	0	6.84121e-05	0	0	0	0	0	0	0	0	0	0	7.31614e-06	1.63594e-05	1.76341e-05	2.96471e-05	0	0	0	0	1.24751e-05	2.32199e-05	0	0	3.65807e-06	1.15678e-05	8.81704e-06	2.18408e-05	Planctomycetes	Planctomycetacia	Planctomycetales	Planctomycetaceae	?	?	k__Bacteria,p__Planctomycetes,c__Planctomycetacia,o__Planctomycetales,f__Planctomycetaceae,g__?,s__?
OTU_10935	0	0	3.9212e-05	0	0	0	2.46023e-05	0	0	0.000136824	2.34096e-05	7.84111e-05	2.03604e-05	0	0	1.69738e-05	1.59409e-05	0	2.09938e-05	1.80661e-05	7.84241e-06	1.75362e-05	3.22853e-05	5.94021e-05	2.44362e-05	3.21139e-05	1.37502e-05	9.39793e-06	2.00638e-05	4.32539e-05	1.94156e-05	2.27317e-05	1.61393e-05	2.59137e-05	2.33401e-05	4.10797e-05	Proteobacteria	Deltaproteobacteria	Myxococcales	Polyangiaceae	Sorangium	?	k__Bacteria,p__Proteobacteria,c__Deltaproteobacteria,o__Myxococcales,f__Polyangiaceae,g__Sorangium,s__?
OTU_10938	0	0	0	1.91027e-05	0	0	0	0	0	6.84121e-05	0	0	0	0	0	0	0	0	0	0	3.82055e-06	8.54301e-06	1.36824e-05	3.05948e-05	0	0	0	0	8.75148e-06	2.18053e-05	0	0	1.91027e-06	6.04082e-06	6.84121e-06	2.16338e-05	Planctomycetes	Planctomycetacia	Planctomycetales	Planctomycetaceae	?	?	k__Bacteria,p__Planctomycetes,c__Planctomycetacia,o__Planctomycetales,f__Planctomycetaceae,g__?,s__?
OTU_10939	0	0	0	0	0	0	2.46023e-05	0	0	0.000102618	0	0	0	0	0	1.69738e-05	0	0	0	0	0	0	2.54441e-05	4.44374e-05	0	0	0	0	1.2722e-05	3.25188e-05	1.69738e-06	5.36757e-06	0	0	1.44194e-05	3.22226e-05	Verrucomicrobia	OPB35_soil_group	?	?	?	?	k__Bacteria,p__Verrucomicrobia,c__OPB35_soil_group,o__?,f__?,g__?,s__?
OTU_1094	6.874e-05	0	0	0	4.90865e-05	0.000217342	2.46023e-05	9.06522e-05	0	0	0	0	0.000162883	0	0	0	0	3.30865e-05	0	0	2.35653e-05	3.30078e-05	6.65193e-05	9.21093e-05	3.25766e-05	7.28436e-05	8.27163e-06	1.65433e-05	4.50423e-05	6.90468e-05	1.9597e-05	5.14082e-05	2.8071e-05	5.35265e-05	3.65683e-05	6.97478e-05	Armatimonadetes	Chthonomonadetes	Chthonomonadales	?	?	?	k__Bacteria,p__Armatimonadetes,c__Chthonomonadetes,o__Chthonomonadales,f__?,g__?,s__?
OTU_10940	0	0	0	0	0	0	2.46023e-05	0	0	6.84121e-05	0	0	0	0	0	0	0	0	0	0	0	0	1.86029e-05	2.98125e-05	0	0	0	0	9.30144e-06	2.21618e-05	0	0	0	0	9.30144e-06	2.21618e-05	Planctomycetes	Phycisphaerae	Tepidisphaerales	Tepidisphaeraceae	?	?	k__Bacteria,p__Planctomycetes,c__Phycisphaerae,o__Tepidisphaerales,f__Tepidisphaeraceae,g__?,s__?
OTU_10941	0.000154665	0	0.00039212	3.82055e-05	9.8173e-05	0.000256858	0.00031983	0.000211522	0.000322384	0.000786739	4.68192e-05	9.40933e-05	0.000325766	7.96713e-05	2.67633e-05	0.000169738	0.000143469	9.92596e-05	0	1.80661e-05	0.000136633	0.000154462	0.000379467	0.000232338	0.000114623	0.000120977	6.51986e-05	6.77217e-05	0.00025805	0.000225777	0.000100365	9.60761e-05	0.000125628	0.000131313	0.000232786	0.000224493	Proteobacteria	Deltaproteobacteria	Myxococcales	?	?	?	k__Bacteria,p__Proteobacteria,c__Deltaproteobacteria,o__Myxococcales,f__?,g__?,s__?
OTU_10942	5.1555e-05	1.82904e-05	1.9606e-05	0	7.36297e-05	3.95167e-05	0	3.02174e-05	5.37306e-05	0.000239442	2.34096e-05	6.27289e-05	4.07208e-05	7.96713e-05	0	0	0	0	0	5.41982e-05	3.26162e-05	2.94919e-05	7.25814e-05	9.53335e-05	4.13061e-05	3.14549e-05	1.35495e-05	2.70991e-05	5.25988e-05	6.97823e-05	2.60729e-05	3.09626e-05	3.69612e-05	2.91081e-05	4.17105e-05	7.32075e-05	Actinobacteria	Thermoleophilia	Gaiellales	?	?	?	k__Bacteria,p__Actinobacteria,c__Thermoleophilia,o__Gaiellales,f__?,g__?,s__?
OTU_10943	5.1555e-05	0.000109742	7.84241e-05	3.82055e-05	0.000220889	5.9275e-05	2.46023e-05	0.00012087	0.000107461	0.000136824	2.34096e-05	6.27289e-05	2.03604e-05	1.59343e-05	5.35265e-05	1.69738e-05	0	9.92596e-05	2.09938e-05	5.41982e-05	9.97632e-05	7.30408e-05	8.98065e-05	4.65592e-05	3.51919e-05	2.13547e-05	4.36129e-05	4.32909e-05	9.47848e-05	5.79834e-05	3.67385e-05	2.9885e-05	6.74776e-05	6.10897e-05	6.40458e-05	4.88731e-05	Planctomycetes	Planctomycetacia	Planctomycetales	Planctomycetaceae	?	?	k__Bacteria,p__Planctomycetes,c__Planctomycetacia,o__Planctomycetales,f__Planctomycetaceae,g__?,s__?
OTU_10944	0	0	0	0	2.45432e-05	3.95167e-05	2.46023e-05	0	0	6.84121e-05	0	0	0	0	0	0	0	0	0	0	4.90865e-06	1.09761e-05	2.65062e-05	2.88711e-05	0	0	0	0	1.57074e-05	2.35282e-05	0	0	2.45432e-06	7.76125e-06	1.32531e-05	2.37828e-05	Ca._Latescibacteria_(WS3)	?	?	?	?	?	k__Bacteria,p__Ca._Latescibacteria_(WS3),c__?,o__?,f__?,g__?,s__?
OTU_10945	0.000189035	3.65807e-05	0.000215666	5.73082e-05	0.000171803	0.000296375	0.000196818	0.000302174	0.000188057	0.000410472	0	0	0	0	0	0	0	0	0	0	0.000134079	8.13931e-05	0.000278779	9.10331e-05	0	0	0	0	0.000206429	0.000111551	0	0	6.70393e-05	8.90955e-05	0.00013939	0.00015897	Acidobacteria	Solibacteres_(Acidobacteria_group_3)	Solibacterales	Solibacteraceae	Ca._Solibacter	?	k__Bacteria,p__Acidobacteria,c__Solibacteres_(Acidobacteria_group_3),o__Solibacterales,f__Solibacteraceae,g__Ca._Solibacter,s__?
OTU_10946	0.000120295	5.48711e-05	1.9606e-05	0	0	0.00011855	9.84092e-05	0.000302174	0	0.000136824	0.000140458	7.84111e-05	4.07208e-05	6.3737e-05	0.000187343	0.00013579	0.000159409	0.000132346	0.000188944	9.03303e-05	3.89544e-05	5.06924e-05	0.000131192	0.000109216	0.000102134	6.02867e-05	0.000142757	4.19026e-05	8.5073e-05	9.38442e-05	0.000121749	5.13071e-05	7.05442e-05	6.21789e-05	0.000136278	7.69397e-05	Acidobacteria	Blastocatellia_(Acidobacteria_group_4)	Blastocatellales	Blastocatellaceae	RB41	?	k__Bacteria,p__Acidobacteria,c__Blastocatellia_(Acidobacteria_group_4),o__Blastocatellales,f__Blastocatellaceae,g__RB41,s__?
OTU_10947	1.7185e-05	0	0	0	0	0	0	0	0	6.84121e-05	0	0	0	0	0	0	1.59409e-05	0	0	0	3.437e-06	7.68537e-06	1.36824e-05	3.05948e-05	0	0	3.98524e-06	7.97047e-06	8.55971e-06	2.17124e-05	1.59409e-06	5.04097e-06	1.7185e-06	5.43438e-06	8.4353e-06	2.1661e-05	Proteobacteria	Deltaproteobacteria	Myxococcales	Blfdi19	?	?	k__Bacteria,p__Proteobacteria,c__Deltaproteobacteria,o__Myxococcales,f__Blfdi19,g__?,s__?
OTU_10948	0	1.82904e-05	0	3.82055e-05	2.45432e-05	0	0	0	0.000134327	0.000136824	0	0	0	0	0	0	0	0	0	0	1.62078e-05	1.64552e-05	5.42301e-05	7.42629e-05	0	0	0	0	3.5219e-05	5.45255e-05	0	0	8.10391e-06	1.39038e-05	2.71151e-05	5.71666e-05	Gemmatimonadetes	Gemmatimonadetes_(class)	Gemmatimonadales	Gemmatimonadaceae	?	?	k__Bacteria,p__Gemmatimonadetes,c__Gemmatimonadetes_(class),o__Gemmatimonadales,f__Gemmatimonadaceae,g__?,s__?
OTU_10949	0	0	0	0	0	0	0	9.06522e-05	0	6.84121e-05	0	0	0	0	0	0	0	0	0	0	0	0	3.18129e-05	4.42655e-05	0	0	0	0	1.59064e-05	3.3941e-05	0	0	0	0	1.59064e-05	3.3941e-05	Proteobacteria	Deltaproteobacteria	Myxococcales	?	?	?	k__Bacteria,p__Proteobacteria,c__Deltaproteobacteria,o__Myxococcales,f__?,g__?,s__?
OTU_10950	0	0	0	0	0	0	4.92046e-05	0	2.68653e-05	6.84121e-05	0	0	0	0	0	0	0	0	0	0	0	0	2.88964e-05	3.01995e-05	0	0	0	0	1.44482e-05	2.52445e-05	0	0	0	0	1.44482e-05	2.52445e-05	Planctomycetes	Planctomycetacia	Planctomycetales	?	?	?	k__Bacteria,p__Planctomycetes,c__Planctomycetacia,o__Planctomycetales,f__?,g__?,s__?
OTU_10951	0	0	0	0	2.45432e-05	7.90334e-05	2.46023e-05	0	0	0.000102618	0	0	0	0	0	0	0	0	0	0	4.90865e-06	1.09761e-05	4.12508e-05	4.71007e-05	0	0	0	0	2.30797e-05	3.75021e-05	0	0	2.45432e-06	7.76125e-06	2.06254e-05	3.81924e-05	Proteobacteria	Deltaproteobacteria	Myxococcales	?	?	?	k__Bacteria,p__Proteobacteria,c__Deltaproteobacteria,o__Myxococcales,f__?,g__?,s__?
OTU_10952	0	0	0	0	0	1.97583e-05	0	0	0	0.000102618	0	0	0	0	0	0	0	0	0	0	0	0	2.44753e-05	4.45131e-05	0	0	0	0	1.22376e-05	3.23578e-05	0	0	0	0	1.22376e-05	3.23578e-05	Planctomycetes	Phycisphaerae	Phycisphaerales	?	?	?	k__Bacteria,p__Planctomycetes,c__Phycisphaerae,o__Phycisphaerales,f__?,g__?,s__?
OTU_10954	1.7185e-05	5.48711e-05	0	0.000152822	7.36297e-05	7.90334e-05	0.000221421	0	8.0596e-05	0.00017103	4.68192e-05	0.00028228	0.000122162	4.78028e-05	0	3.39475e-05	1.59409e-05	3.30865e-05	0	0	5.97016e-05	5.9709e-05	0.000110416	8.66919e-05	9.98129e-05	0.000110984	1.22569e-05	1.57893e-05	8.50588e-05	7.50944e-05	5.82039e-05	8.67353e-05	7.97572e-05	8.66364e-05	6.35055e-05	7.68781e-05	Bacteroidetes	Chitinophagia	Chitinophagales	Chitinophagaceae	?	?	k__Bacteria,p__Bacteroidetes,c__Chitinophagia,o__Chitinophagales,f__Chitinophagaceae,g__?,s__?
OTU_10956	0	0	7.84241e-05	7.6411e-05	2.45432e-05	5.9275e-05	0	0	8.0596e-05	6.84121e-05	0	4.70467e-05	0	3.18685e-05	0	0	1.59409e-05	0	0	1.80661e-05	3.58757e-05	3.92302e-05	4.16566e-05	3.8772e-05	1.5783e-05	2.22681e-05	8.50175e-06	9.85524e-06	3.87661e-05	3.68972e-05	1.12922e-05	1.67808e-05	2.58293e-05	3.18831e-05	2.4229e-05	3.2317e-05	Chloroflexi	Chloroflexi_Subdivision_8_(TK10)	?	?	?	?	k__Bacteria,p__Chloroflexi,c__Chloroflexi_Subdivision_8_(TK10),o__?,f__?,g__?,s__?
OTU_10957	0	1.82904e-05	0	3.82055e-05	2.45432e-05	0	2.46023e-05	0	0	6.84121e-05	0	0	0	0	0	0	0	0	0	0	1.62078e-05	1.64552e-05	1.86029e-05	2.98125e-05	0	0	0	0	1.74053e-05	2.27366e-05	0	0	8.10391e-06	1.39038e-05	9.30144e-06	2.21618e-05	Acidobacteria	Solibacteres_(Acidobacteria_group_3)	Solibacterales	Solibacteraceae	Ca._Solibacter	?	k__Bacteria,p__Acidobacteria,c__Solibacteres_(Acidobacteria_group_3),o__Solibacterales,f__Solibacteraceae,g__Ca._Solibacter,s__?
OTU_10958	0	1.82904e-05	0	1.91027e-05	0	0	0	0	2.68653e-05	6.84121e-05	0	0	2.03604e-05	0	0	0	1.59409e-05	0	0	0	7.47862e-06	1.02446e-05	1.90555e-05	2.99433e-05	4.07208e-06	9.10544e-06	3.98524e-06	7.97047e-06	1.3267e-05	2.19628e-05	3.63013e-06	7.72356e-06	5.77535e-06	9.31218e-06	1.11218e-05	2.21588e-05	Proteobacteria	Betaproteobacteria	Burkholderiales	Burkholderiaceae	Burkholderia-Paraburkholderia	?	k__Bacteria,p__Proteobacteria,c__Betaproteobacteria,o__Burkholderiales,f__Burkholderiaceae,g__Burkholderia-Paraburkholderia,s__?
OTU_10959	0	0	0	0	0	0.00011855	0	0	5.37306e-05	0.000239442	0	0	0	0	0	0	3.18819e-05	0	0	0	0	0	8.23446e-05	0.000100462	0	0	7.97047e-06	1.59409e-05	4.11723e-05	7.98068e-05	3.18819e-06	1.00819e-05	0	0	4.43605e-05	7.8607e-05	Verrucomicrobia	Spartobacteria	Chthoniobacterales	LD29	?	?	k__Bacteria,p__Verrucomicrobia,c__Spartobacteria,o__Chthoniobacterales,f__LD29,g__?,s__?
OTU_1096	0.000292145	0.000201194	0.000215666	0.00021013	0.000147259	0.000177825	0.00031983	0.000271957	0.000564172	0.000478884	0.000351144	0.00028228	8.14416e-05	0.000462093	0.000695845	0.000356449	0.000143469	0.000430125	0.000104969	0.000180661	0.000213279	5.18172e-05	0.000362534	0.000156796	0.000374561	0.000226864	0.000214806	0.000146835	0.000287906	0.000135307	0.000308848	0.000191422	0.00029392	0.000176899	0.000302834	0.000154457	Planctomycetes	Planctomycetacia	Planctomycetales	Planctomycetaceae	Pirellula	?	k__Bacteria,p__Planctomycetes,c__Planctomycetacia,o__Planctomycetales,f__Planctomycetaceae,g__Pirellula,s__?
OTU_10961	1.7185e-05	0	3.9212e-05	3.82055e-05	2.45432e-05	7.90334e-05	0	0	0.000107461	0.000102618	0	3.13644e-05	0	1.59343e-05	2.67633e-05	0	0	0	0	0	2.38292e-05	1.62465e-05	5.78226e-05	5.38689e-05	1.48124e-05	1.46361e-05	0	0	4.08259e-05	4.15694e-05	7.4062e-06	1.24962e-05	1.93208e-05	1.5333e-05	2.89113e-05	4.71004e-05	Actinobacteria	Acidimicrobiia	Acidimicrobiales	?	?	?	k__Bacteria,p__Actinobacteria,c__Acidimicrobiia,o__Acidimicrobiales,f__?,g__?,s__?
OTU_10962	0	0	0	0	0	0	2.46023e-05	0	0	6.84121e-05	0	0	0	0	0	0	0	0	0	0	0	0	1.86029e-05	2.98125e-05	0	0	0	0	9.30144e-06	2.21618e-05	0	0	0	0	9.30144e-06	2.21618e-05	Planctomycetes	Planctomycetacia	Planctomycetales	Planctomycetaceae	?	?	k__Bacteria,p__Planctomycetes,c__Planctomycetacia,o__Planctomycetales,f__Planctomycetaceae,g__?,s__?
OTU_10963	5.1555e-05	0.000603582	0.000156848	0.000649493	0.000122716	0.000276617	0.000762671	0.000423044	0.00045671	0.000684121	4.68192e-05	0.00028228	0	1.59343e-05	0	1.69738e-05	3.18819e-05	6.61731e-05	0	7.22643e-05	0.000316839	0.000285717	0.000520633	0.000199038	6.90067e-05	0.000120746	4.25798e-05	3.34928e-05	0.000418736	0.000255784	5.32326e-05	8.47849e-05	0.000192923	0.000244587	0.000279046	0.000287904	Verrucomicrobia	OPB35_soil_group	?	?	?	?	k__Bacteria,p__Verrucomicrobia,c__OPB35_soil_group,o__?,f__?,g__?,s__?
OTU_10966	0.000257775	1.82904e-05	7.84241e-05	3.82055e-05	0.000196346	9.87917e-05	7.38069e-05	6.04348e-05	5.37306e-05	0.00051309	0	0.000109776	0.000285045	0	0	0	1.59409e-05	0	0	0	0.000117808	0.000104344	0.000159971	0.000198151	7.89642e-05	0.000124624	3.98524e-06	7.97047e-06	0.00013889	0.000150941	4.10762e-05	9.23058e-05	9.83862e-05	0.000110276	8.15796e-05	0.000155888	Proteobacteria	Deltaproteobacteria	Myxococcales	Haliangiaceae	?	?	k__Bacteria,p__Proteobacteria,c__Deltaproteobacteria,o__Myxococcales,f__Haliangiaceae,g__?,s__?
OTU_10967	1.7185e-05	0	0	0	0	0	2.46023e-05	0.00012087	2.68653e-05	0.00017103	0	0	0	0	0	0	6.37638e-05	0	0	0	3.437e-06	7.68537e-06	6.86735e-05	7.34976e-05	0	0	1.59409e-05	3.18819e-05	3.60552e-05	6.00771e-05	6.37638e-06	2.01639e-05	1.7185e-06	5.43438e-06	4.07131e-05	6.02569e-05	Cyanobacteria	ML635J-21	?	?	?	?	k__Bacteria,p__Cyanobacteria,c__ML635J-21,o__?,f__?,g__?,s__?
OTU_10968	0.000257775	9.14518e-05	0.000333302	5.73082e-05	0.000196346	0.000414925	9.84092e-05	0.00012087	8.0596e-05	0.00051309	4.68192e-05	0	0	0	2.67633e-05	3.39475e-05	0	6.61731e-05	2.09938e-05	0	0.000187237	0.00011451	0.000245578	0.000202899	1.47165e-05	2.13626e-05	2.17917e-05	3.11988e-05	0.000216407	0.000158335	1.94697e-05	2.37806e-05	0.000100977	0.000119575	0.0001349	0.000179569	Actinobacteria	Acidimicrobiia	Acidimicrobiales	Acidimicrobiaceae	CL500-29_marine_group	?	k__Bacteria,p__Actinobacteria,c__Acidimicrobiia,o__Acidimicrobiales,f__Acidimicrobiaceae,g__CL500-29_marine_group,s__?
OTU_10969	0.00065303	0	1.9606e-05	9.55137e-05	0.000392692	3.95167e-05	7.38069e-05	3.02174e-05	2.68653e-05	0.00222339	9.36384e-05	0	0	0	0	1.69738e-05	0	0	0	0	0.000232168	0.000283131	0.00047876	0.000975457	1.87277e-05	4.18764e-05	0	0	0.000355464	0.000689503	1.10612e-05	2.9501e-05	0.000125448	0.0002215	0.000241077	0.000696916	Acidobacteria	Blastocatellia_(Acidobacteria_group_4)	Blastocatellales	Blastocatellaceae	?	?	k__Bacteria,p__Acidobacteria,c__Blastocatellia_(Acidobacteria_group_4),o__Blastocatellales,f__Blastocatellaceae,g__?,s__?
OTU_1097	0	0	0	0	0	0	0	0	0	0	0	0	0	0	0	0	0	0	0	0	0	0	0	0	0	0	0	0	0	0	0	0	0	0	0	0	Ca._Microgenomates_(OP11)	Candidatus_Woesebacteria	?	?	?	?	k__Bacteria,p__Ca._Microgenomates_(OP11),c__Candidatus_Woesebacteria,o__?,f__?,g__?,s__?
OTU_10970	1.7185e-05	0	0	0	0	0	0	3.02174e-05	2.68653e-05	6.84121e-05	0	0	0	0	0	0	0	0	0	0	3.437e-06	7.68537e-06	2.5099e-05	2.81303e-05	0	0	0	0	1.4268e-05	2.25453e-05	0	0	1.7185e-06	5.43438e-06	1.25495e-05	2.29496e-05	Planctomycetes	Phycisphaerae	Pla1_lineage	?	?	?	k__Bacteria,p__Planctomycetes,c__Phycisphaerae,o__Pla1_lineage,f__?,g__?,s__?
OTU_10971	0	0	0	1.91027e-05	0	0	0	0	2.68653e-05	6.84121e-05	0	0	0	1.59343e-05	2.67633e-05	0	1.59409e-05	0	0	1.80661e-05	3.82055e-06	8.54301e-06	1.90555e-05	2.99433e-05	8.5395e-06	1.2304e-05	8.50175e-06	9.85524e-06	1.1438e-05	2.22576e-05	7.67045e-06	1.03404e-05	6.18003e-06	1.02911e-05	1.29284e-05	2.18861e-05	Proteobacteria	Deltaproteobacteria	Oligoflexales	?	?	?	k__Bacteria,p__Proteobacteria,c__Deltaproteobacteria,o__Oligoflexales,f__?,g__?,s__?
OTU_10972	3.437e-05	3.65807e-05	3.9212e-05	0.000114616	4.90865e-05	3.95167e-05	0	0	0	6.84121e-05	2.34096e-05	4.70467e-05	0	0	5.35265e-05	0	0	0	0	1.80661e-05	5.47731e-05	3.39226e-05	2.15857e-05	3.12732e-05	2.47966e-05	2.52594e-05	4.51652e-06	9.03303e-06	3.81794e-05	3.53844e-05	1.42049e-05	2.09101e-05	3.97849e-05	3.23206e-05	1.25995e-05	2.35247e-05	Actinobacteria	Thermoleophilia	Solirubrobacterales	0319-6M6	?	?	k__Bacteria,p__Actinobacteria,c__Thermoleophilia,o__Solirubrobacterales,f__0319-6M6,g__?,s__?
OTU_10973	1.7185e-05	0	0	0	0	0	0	0	0	6.84121e-05	0	3.13644e-05	0	0	0	1.69738e-05	1.59409e-05	3.30865e-05	2.09938e-05	0	3.437e-06	7.68537e-06	1.36824e-05	3.05948e-05	6.27289e-06	1.40266e-05	1.75053e-05	1.37092e-05	8.55971e-06	2.17124e-05	1.18359e-05	1.35831e-05	4.85495e-06	1.0767e-05	1.55407e-05	2.19665e-05	Planctomycetes	Planctomycetacia	Planctomycetales	Planctomycetaceae	?	?	k__Bacteria,p__Planctomycetes,c__Planctomycetacia,o__Planctomycetales,f__Planctomycetaceae,g__?,s__?
OTU_10974	0	0.000201194	1.9606e-05	1.91027e-05	4.90865e-05	0	4.92046e-05	0	8.0596e-05	0.000205236	0	0	0	1.59343e-05	0	0	0	0	0	0	5.77978e-05	8.20592e-05	6.70074e-05	8.45411e-05	3.18685e-06	7.12602e-06	0	0	6.24026e-05	7.86947e-05	1.59343e-06	5.03885e-06	3.04923e-05	6.19981e-05	3.35037e-05	6.65113e-05	Proteobacteria	Deltaproteobacteria	Myxococcales	Sandaracinaceae	Sandaracinus	?	k__Bacteria,p__Proteobacteria,c__Deltaproteobacteria,o__Myxococcales,f__Sandaracinaceae,g__Sandaracinus,s__?
OTU_10975	0	0	0	0	0	0	0	0	0	6.84121e-05	0	0	0	0	0	0	0	0	0	0	0	0	1.36824e-05	3.05948e-05	0	0	0	0	6.84121e-06	2.16338e-05	0	0	0	0	6.84121e-06	2.16338e-05	Ca._Parcubacteria	Candidatus_Nomurabacteria	?	?	?	?	k__Bacteria,p__Ca._Parcubacteria,c__Candidatus_Nomurabacteria,o__?,f__?,g__?,s__?
OTU_10977	0	1.82904e-05	1.9606e-05	0	0	0	4.92046e-05	0	0	6.84121e-05	0	1.56822e-05	0	0	0	0	0	0	0	0	7.57928e-06	1.03888e-05	2.35233e-05	3.29187e-05	3.13644e-06	7.0133e-06	0	0	1.55513e-05	2.4499e-05	1.56822e-06	4.95915e-06	5.35786e-06	8.67819e-06	1.17617e-05	2.52057e-05	Verrucomicrobia	OPB35_soil_group	?	?	?	?	k__Bacteria,p__Verrucomicrobia,c__OPB35_soil_group,o__?,f__?,g__?,s__?
OTU_10978	0	9.14518e-05	1.9606e-05	5.73082e-05	0.000196346	1.97583e-05	4.92046e-05	0.00012087	5.37306e-05	6.84121e-05	0	3.13644e-05	0.000101802	3.18685e-05	0	0	0	0	0	1.80661e-05	7.29424e-05	7.74287e-05	6.23951e-05	3.71565e-05	3.3007e-05	4.15802e-05	4.51652e-06	9.03303e-06	6.76687e-05	5.75243e-05	1.83101e-05	3.2209e-05	5.29747e-05	6.22572e-05	3.30041e-05	4.00303e-05	Proteobacteria	Alphaproteobacteria	Rhizobiales	Rhizobiales_Incertae_Sedis	Rhizomicrobium	?	k__Bacteria,p__Proteobacteria,c__Alphaproteobacteria,o__Rhizobiales,f__Rhizobiales_Incertae_Sedis,g__Rhizomicrobium,s__?
OTU_10979	0	0	0	0	0	0	0	0	0	0	0	0	0	0	0	0	0	0	0	0	0	0	0	0	0	0	0	0	0	0	0	0	0	0	0	0	Ca._Peregrinibacteria	Candidatus_Peribacteria	?	?	?	?	k__Bacteria,p__Ca._Peregrinibacteria,c__Candidatus_Peribacteria,o__?,f__?,g__?,s__?
OTU_1098	1.7185e-05	0	0	0	0	0	0	0	2.68653e-05	0	4.68192e-05	0	0	0.000143408	0.000107053	0.000186711	4.78228e-05	0	0.000209938	7.22643e-05	3.437e-06	7.68537e-06	5.37306e-06	1.20145e-05	5.94561e-05	6.43102e-05	8.25062e-05	9.00997e-05	4.40503e-06	9.56281e-06	8.14017e-05	7.77461e-05	3.14466e-05	5.23076e-05	5.43601e-05	8.00108e-05	Elusimicrobia	Elusimicrobia_(class)	Lineage_IIb	?	?	?	k__Bacteria,p__Elusimicrobia,c__Elusimicrobia_(class),o__Lineage_IIb,f__?,g__?,s__?
OTU_10980	0	0	0	0	0	0	0	0	0	0	0	0	0	1.59343e-05	0	0	1.59409e-05	0	0	0	0	0	0	0	3.18685e-06	7.12602e-06	3.98524e-06	7.97047e-06	0	0	3.18752e-06	6.71988e-06	1.59343e-06	5.03885e-06	1.59409e-06	5.04097e-06	Proteobacteria	Alphaproteobacteria	Rickettsiales	?	?	?	k__Bacteria,p__Proteobacteria,c__Alphaproteobacteria,o__Rickettsiales,f__?,g__?,s__?
OTU_10981	0	1.82904e-05	1.9606e-05	0	0	0	0	0	0	0	4.68192e-05	1.56822e-05	4.07208e-05	3.18685e-05	2.67633e-05	0	0	0	0	0	7.57928e-06	1.03888e-05	0	0	3.23708e-05	1.21314e-05	0	0	3.78964e-06	7.99527e-06	1.61854e-05	1.88808e-05	1.9975e-05	1.68554e-05	0	0	Verrucomicrobia	OPB35_soil_group	?	?	?	?	k__Bacteria,p__Verrucomicrobia,c__OPB35_soil_group,o__?,f__?,g__?,s__?
OTU_10982	0	0	0	0	0	0	0	0	0	0	0	0	0	0	0	0	0	0	0	0	0	0	0	0	0	0	0	0	0	0	0	0	0	0	0	0	Ca._Parcubacteria	?	?	?	?	?	k__Bacteria,p__Ca._Parcubacteria,c__?,o__?,f__?,g__?,s__?
OTU_10983	0	0	0	0	0	0	0	0	0	0	0	0	0	0	0	0	0	0	0	1.80661e-05	0	0	0	0	0	0	4.51652e-06	9.03303e-06	0	0	1.80661e-06	5.71299e-06	0	0	1.80661e-06	5.71299e-06	Ca._Parcubacteria	Candidatus_Azambacteria	?	?	?	?	k__Bacteria,p__Ca._Parcubacteria,c__Candidatus_Azambacteria,o__?,f__?,g__?,s__?
OTU_10984	0	0	0	0	0	0	0	0	0	0	0	0	0	0	0	0	0	0	2.09938e-05	0	0	0	0	0	0	0	5.24844e-06	1.04969e-05	0	0	2.09938e-06	6.63881e-06	0	0	2.09938e-06	6.63881e-06	Elusimicrobia	Elusimicrobia_(class)	Lineage_IIc	?	?	?	k__Bacteria,p__Elusimicrobia,c__Elusimicrobia_(class),o__Lineage_IIc,f__?,g__?,s__?
OTU_10985	0	0	0	0	0	0	0	0	0	0	0	0	0	0	0	0	3.18819e-05	0	0	1.80661e-05	0	0	0	0	0	0	1.2487e-05	1.54827e-05	0	0	4.9948e-06	1.1022e-05	0	0	4.9948e-06	1.1022e-05	Chloroflexi	Chloroflexi_Subdivision_10	?	?	?	?	k__Bacteria,p__Chloroflexi,c__Chloroflexi_Subdivision_10,o__?,f__?,g__?,s__?
OTU_10987	0	0	0	0	0	0	0	0	0	0	0	0	0	0	0	0	0	0	0	0	0	0	0	0	0	0	0	0	0	0	0	0	0	0	0	0	Proteobacteria	Deltaproteobacteria	Oligoflexales	0319-6G20	?	?	k__Bacteria,p__Proteobacteria,c__Deltaproteobacteria,o__Oligoflexales,f__0319-6G20,g__?,s__?
OTU_10988	0	0	0	0	0	0	0	0	0	0	0	0	0	0	0	0	0	0	0	0	0	0	0	0	0	0	0	0	0	0	0	0	0	0	0	0	Proteobacteria	Deltaproteobacteria	Myxococcales	P3OB-42	?	?	k__Bacteria,p__Proteobacteria,c__Deltaproteobacteria,o__Myxococcales,f__P3OB-42,g__?,s__?
OTU_1099	0.00010311	0.000219484	0.000254878	0.000229233	0.000196346	0.000197583	0.000196818	0.000151087	0.000429845	0.000102618	0.000257506	0.000533196	0.000488649	0.000334619	0.000535265	0.000356449	0.000366642	0.000198519	6.29813e-05	1.80661e-05	0.00020061	5.84059e-05	0.00021559	0.000126001	0.000429847	0.000126512	0.000161552	0.000156772	0.0002081	9.29224e-05	0.000315189	0.000182454	0.000315229	0.000152403	0.000208061	0.000136704	Bacteroidetes	Chitinophagia	Chitinophagales	Chitinophagaceae	?	?	k__Bacteria,p__Bacteroidetes,c__Chitinophagia,o__Chitinophagales,f__Chitinophagaceae,g__?,s__?
OTU_10990	3.437e-05	0	0	0	0	0	0	0	0	0	0	6.27289e-05	0	0	0	0	0	0	0	0	6.874e-06	1.53707e-05	0	0	1.25458e-05	2.80532e-05	0	0	3.437e-06	1.08688e-05	6.27289e-06	1.98366e-05	9.70989e-06	2.15339e-05	0	0	Armatimonadetes	Armatimonadetes_Group_4	?	?	?	?	k__Bacteria,p__Armatimonadetes,c__Armatimonadetes_Group_4,o__?,f__?,g__?,s__?
OTU_10991	0	0	0	0	0	0	0	0	0	0	0	0	0	0	0	0	0	0	0	0	0	0	0	0	0	0	0	0	0	0	0	0	0	0	0	0	Proteobacteria	Alphaproteobacteria	?	?	?	?	k__Bacteria,p__Proteobacteria,c__Alphaproteobacteria,o__?,f__?,g__?,s__?
OTU_10992	3.437e-05	0	5.8818e-05	1.91027e-05	2.45432e-05	0	0	0	2.68653e-05	3.4206e-05	0.000304325	3.13644e-05	2.03604e-05	4.78028e-05	5.35265e-05	0.000322501	7.97047e-05	0.000165433	0.000146956	0.000144529	2.73668e-05	2.15838e-05	1.22143e-05	1.69252e-05	9.14758e-05	0.000119711	0.000134156	3.74816e-05	1.97905e-05	1.99535e-05	0.00013165	0.000108555	5.94213e-05	8.78517e-05	9.20195e-05	0.000104045	Acidobacteria	Blastocatellia_(Acidobacteria_group_4)	Blastocatellales	Blastocatellaceae	RB41	?	k__Bacteria,p__Acidobacteria,c__Blastocatellia_(Acidobacteria_group_4),o__Blastocatellales,f__Blastocatellaceae,g__RB41,s__?
OTU_10993	0	0	0	0	0	0	0	0	0	0	0	0	2.03604e-05	0	0	0	0	0	0	0	0	0	0	0	4.07208e-06	9.10544e-06	0	0	0	0	2.03604e-06	6.43852e-06	2.03604e-06	6.43852e-06	0	0	Proteobacteria	Gammaproteobacteria	Legionellales	?	?	?	k__Bacteria,p__Proteobacteria,c__Gammaproteobacteria,o__Legionellales,f__?,g__?,s__?
OTU_10994	0	0	0	0	0	0	0	0	0	0	0	0	0	0	0	0	0	0	0	0	0	0	0	0	0	0	0	0	0	0	0	0	0	0	0	0	Ca._Dependentiae_(TM6)	?	?	?	?	?	k__Bacteria,p__Ca._Dependentiae_(TM6),c__?,o__?,f__?,g__?,s__?
OTU_10998	5.1555e-05	0	0	0	0	0	0	0	0	0	0	0	0	9.56055e-05	0	0	0	0	0	0	1.0311e-05	2.30561e-05	0	0	1.91211e-05	4.27561e-05	0	0	5.1555e-06	1.63031e-05	9.56055e-06	3.02331e-05	1.47161e-05	3.27155e-05	0	0	Acidobacteria	Acidobacteriia_(Acidobacteria_group_1)	Acidobacteriales	Acidobacteriaceae	Acidobacterium	?	k__Bacteria,p__Acidobacteria,c__Acidobacteriia_(Acidobacteria_group_1),o__Acidobacteriales,f__Acidobacteriaceae,g__Acidobacterium,s__?
OTU_10999	0.000120295	0.000164613	5.8818e-05	7.6411e-05	0.000196346	3.95167e-05	0.000246023	0.000211522	5.37306e-05	0.000205236	0.000561831	4.70467e-05	2.03604e-05	0.000143408	0.000481739	5.09213e-05	9.56457e-05	3.30865e-05	0.000104969	0.000198727	0.000123297	5.78965e-05	0.000151206	9.68549e-05	0.000250877	0.000253093	0.000108107	6.83255e-05	0.000137251	7.66513e-05	0.000173773	0.00019215	0.000187087	0.000185689	0.000123938	8.27178e-05	Proteobacteria	Alphaproteobacteria	Sphingomonadales	?	?	?	k__Bacteria,p__Proteobacteria,c__Alphaproteobacteria,o__Sphingomonadales,f__?,g__?,s__?
OTU_11	1.7185e-05	0	0	1.91027e-05	0	0	0	0	0	3.4206e-05	0	0	4.07208e-05	3.18685e-05	5.35265e-05	0	1.59409e-05	3.30865e-05	0	0	7.25755e-06	9.96091e-06	6.84121e-06	1.52974e-05	2.52232e-05	2.42788e-05	1.22569e-05	1.57893e-05	7.04938e-06	1.21717e-05	1.75143e-05	2.06026e-05	1.62404e-05	1.98931e-05	8.32335e-06	1.42443e-05	Firmicutes	Bacilli	Bacillales	Paenibacillaceae	Paenibacillus	?	k__Bacteria,p__Firmicutes,c__Bacilli,o__Bacillales,f__Paenibacillaceae,g__Paenibacillus,s__?
OTU_110	0.000463995	0.000201194	0.000372514	0.000267438	0.000196346	0.000375408	7.38069e-05	0.000453261	0.000134327	0.000239442	0.000678879	0.00235233	0.000631172	0.00774405	0.000133816	0.00054316	0.000589815	0.000363952	0.000251925	0.00336029	0.000300298	0.000115887	0.000255249	0.000159249	0.00230805	0.0031522	0.0011415	0.00148586	0.000277773	0.00013343	0.00166494	0.0023756	0.00130417	0.00235412	0.000638539	0.000970696	Planctomycetes	Phycisphaerae	Tepidisphaerales	Tepidisphaeraceae	?	?	k__Bacteria,p__Planctomycetes,c__Phycisphaerae,o__Tepidisphaerales,f__Tepidisphaeraceae,g__?,s__?
OTU_1100	8.5925e-05	1.82904e-05	0	3.82055e-05	4.90865e-05	7.90334e-05	0	0.000271957	2.68653e-05	0.000136824	2.34096e-05	6.27289e-05	4.07208e-05	9.56055e-05	0.000187343	0.00013579	0.000143469	0.000397038	0.000230931	9.03303e-05	3.83015e-05	3.26028e-05	0.000102936	0.000108017	8.19615e-05	6.47889e-05	0.000215442	0.000134227	7.06187e-05	8.2574e-05	0.000140737	0.000110786	6.01315e-05	5.35492e-05	0.000151224	0.000119775	Bacteroidetes	Sphingobacteriia	Sphingobacteriales	NS11-12_marine_group	?	?	k__Bacteria,p__Bacteroidetes,c__Sphingobacteriia,o__Sphingobacteriales,f__NS11-12_marine_group,g__?,s__?
OTU_11000	1.7185e-05	0	1.9606e-05	1.91027e-05	0	0	2.46023e-05	0	0	0	2.34096e-05	3.13644e-05	0	0	0	0	0	0	0	1.80661e-05	1.11788e-05	1.02447e-05	4.92046e-06	1.10025e-05	1.09548e-05	1.52619e-05	4.51652e-06	9.03303e-06	8.04961e-06	1.05512e-05	7.28401e-06	1.21452e-05	1.10668e-05	1.22549e-05	4.26684e-06	9.12625e-06	Actinobacteria	MB-A2-108	?	?	?	?	k__Bacteria,p__Actinobacteria,c__MB-A2-108,o__?,f__?,g__?,s__?
OTU_11001	0	0	0	0	0	0	0	0	0	0	0	0	0	0	0	0	0	0	0	0	0	0	0	0	0	0	0	0	0	0	0	0	0	0	0	0	Proteobacteria	Deltaproteobacteria	SAR324_clade(Marine_group_B)	?	?	?	k__Bacteria,p__Proteobacteria,c__Deltaproteobacteria,o__SAR324_clade(Marine_group_B),f__?,g__?,s__?
OTU_11002	0	0	0	0	0	0	0	0	0	0	0	0	0	0	0	0	0	0	0	0	0	0	0	0	0	0	0	0	0	0	0	0	0	0	0	0	Proteobacteria	Gammaproteobacteria	Legionellales	Coxiellaceae	?	?	k__Bacteria,p__Proteobacteria,c__Gammaproteobacteria,o__Legionellales,f__Coxiellaceae,g__?,s__?
OTU_11003	0	1.82904e-05	3.9212e-05	0	0	0	0	3.02174e-05	0	0	0	3.13644e-05	0	0	5.35265e-05	0	3.18819e-05	0	0	1.80661e-05	1.15005e-05	1.73984e-05	6.04348e-06	1.35136e-05	1.69782e-05	2.45333e-05	1.2487e-05	1.54827e-05	8.77198e-06	1.49657e-05	1.34839e-05	1.93606e-05	1.42393e-05	2.02577e-05	8.01654e-06	1.33886e-05	Proteobacteria	Betaproteobacteria	SC-I-84	?	?	?	k__Bacteria,p__Proteobacteria,c__Betaproteobacteria,o__SC-I-84,f__?,g__?,s__?
OTU_11006	0	1.82904e-05	0	0	0	0	2.46023e-05	0	0	0	7.02288e-05	0	2.03604e-05	0	0	0	0	0	0	3.61321e-05	3.65807e-06	8.1797e-06	4.92046e-06	1.10025e-05	1.81178e-05	3.04358e-05	9.03303e-06	1.80661e-05	4.28927e-06	9.16413e-06	1.26721e-05	2.36792e-05	1.0888e-05	2.235e-05	6.07344e-06	1.30892e-05	Verrucomicrobia	OPB35_soil_group	?	?	?	?	k__Bacteria,p__Verrucomicrobia,c__OPB35_soil_group,o__?,f__?,g__?,s__?
OTU_11007	0	0	0	0	0	0	0	0	0	0	0	0	0	3.18685e-05	0	1.69738e-05	0	0	0	0	0	0	0	0	6.3737e-06	1.4252e-05	0	0	0	0	4.88423e-06	1.08789e-05	3.18685e-06	1.00777e-05	1.69738e-06	5.36757e-06	Chloroflexi	S085	?	?	?	?	k__Bacteria,p__Chloroflexi,c__S085,o__?,f__?,g__?,s__?
OTU_11008	0	0	0	0	0	1.97583e-05	0	0	0	0	0	0	0	0	0	0	0	0	0	0	0	0	3.95167e-06	8.8362e-06	0	0	0	0	1.97583e-06	6.24814e-06	0	0	0	0	1.97583e-06	6.24814e-06	Ca._Parcubacteria	?	?	?	?	?	k__Bacteria,p__Ca._Parcubacteria,c__?,o__?,f__?,g__?,s__?
OTU_11009	0	0	0	0	0	0	0	0	0	0	0	0	0	0	0	0	0	0	0	0	0	0	0	0	0	0	0	0	0	0	0	0	0	0	0	0	Proteobacteria	Gammaproteobacteria	KI89A_clade	?	?	?	k__Bacteria,p__Proteobacteria,c__Gammaproteobacteria,o__KI89A_clade,f__?,g__?,s__?
OTU_1101	0	0	0	0	0	0	0	0	0	0	0	0	0	0	8.02898e-05	3.39475e-05	0	0	0	0	0	0	0	0	1.6058e-05	3.59067e-05	0	0	0	0	1.14237e-05	2.64446e-05	8.02898e-06	2.53899e-05	3.39475e-06	1.07351e-05	Ca._Parcubacteria	Candidatus_Uhrbacteria	?	?	?	?	k__Bacteria,p__Ca._Parcubacteria,c__Candidatus_Uhrbacteria,o__?,f__?,g__?,s__?
OTU_11010	0	0	0	0	0	0	0	0	0	0	2.34096e-05	0	0	0	0	0	0	0	0	0	0	0	0	0	4.68192e-06	1.04691e-05	0	0	0	0	2.34096e-06	7.40277e-06	2.34096e-06	7.40277e-06	0	0	Proteobacteria	Deltaproteobacteria	?	?	?	?	k__Bacteria,p__Proteobacteria,c__Deltaproteobacteria,o__?,f__?,g__?,s__?
OTU_11011	1.7185e-05	5.48711e-05	7.84241e-05	1.91027e-05	4.90865e-05	0.000256858	0.000172216	6.04348e-05	0.000134327	6.84121e-05	2.34096e-05	9.40933e-05	8.14416e-05	0.000127474	5.35265e-05	0	0	3.30865e-05	0	3.61321e-05	4.37339e-05	2.58246e-05	0.00013845	8.08848e-05	7.5989e-05	3.96149e-05	1.73047e-05	2.00204e-05	9.10917e-05	7.54724e-05	4.49164e-05	4.39374e-05	5.98614e-05	3.58174e-05	7.61467e-05	8.59121e-05	Gemmatimonadetes	Gemmatimonadetes_(class)	Gemmatimonadales	Gemmatimonadaceae	?	?	k__Bacteria,p__Gemmatimonadetes,c__Gemmatimonadetes_(class),o__Gemmatimonadales,f__Gemmatimonadaceae,g__?,s__?
OTU_11012	0.000189035	0.000347517	0.00029409	7.6411e-05	4.90865e-05	0.0002371	0.000123011	0.000271957	8.0596e-05	0.000239442	0.000678879	7.84111e-05	0.000142523	0.000175277	0	0.000169738	6.37638e-05	0.000165433	8.39751e-05	0.000379387	0.000191228	0.000130766	0.000190421	8.34201e-05	0.000215018	0.000267813	0.00017314	0.00014435	0.000190825	0.000103406	0.000193739	0.000198311	0.000203123	0.000199084	0.00018144	0.000100644	Acidobacteria	Blastocatellia_(Acidobacteria_group_4)	Blastocatellales	Blastocatellaceae	RB41	?	k__Bacteria,p__Acidobacteria,c__Blastocatellia_(Acidobacteria_group_4),o__Blastocatellales,f__Blastocatellaceae,g__RB41,s__?
OTU_11013	0	0	0	0	2.45432e-05	0	0	0	0	0	0	0	0	0	0	0	0	0	0	0	4.90865e-06	1.09761e-05	0	0	0	0	0	0	2.45432e-06	7.76125e-06	0	0	2.45432e-06	7.76125e-06	0	0	Proteobacteria	Gammaproteobacteria	Legionellales	Coxiellaceae	?	?	k__Bacteria,p__Proteobacteria,c__Gammaproteobacteria,o__Legionellales,f__Coxiellaceae,g__?,s__?
OTU_11014	0	0	0	0	0	0	0	0	0	0	0	0	0	0	0	0	0	0	0	0	0	0	0	0	0	0	0	0	0	0	0	0	0	0	0	0	Proteobacteria	Gammaproteobacteria	Legionellales	?	?	?	k__Bacteria,p__Proteobacteria,c__Gammaproteobacteria,o__Legionellales,f__?,g__?,s__?
OTU_11015	0	0	0	0	0	0	0	0	0	0	0	0	0	1.59343e-05	0	0	0	0	0	0	0	0	0	0	3.18685e-06	7.12602e-06	0	0	0	0	1.59343e-06	5.03885e-06	1.59343e-06	5.03885e-06	0	0	Proteobacteria	Deltaproteobacteria	SAR324_clade(Marine_group_B)	?	?	?	k__Bacteria,p__Proteobacteria,c__Deltaproteobacteria,o__SAR324_clade(Marine_group_B),f__?,g__?,s__?
OTU_11016	0	0	0	0	0	0	0	0	0	0	0	0	0	0	0	0	0	0	0	0	0	0	0	0	0	0	0	0	0	0	0	0	0	0	0	0	Chloroflexi	Chloroflexi_Subdivision_2	?	?	?	?	k__Bacteria,p__Chloroflexi,c__Chloroflexi_Subdivision_2,o__?,f__?,g__?,s__?
OTU_11017	0	0	0	0	0	0	2.46023e-05	3.02174e-05	2.68653e-05	0	0	0	2.03604e-05	4.78028e-05	0	0	0	0	0	0	0	0	1.6337e-05	1.50468e-05	1.36326e-05	2.10381e-05	0	0	8.1685e-06	1.32198e-05	6.81632e-06	1.57587e-05	6.81632e-06	1.57587e-05	8.1685e-06	1.32198e-05	Proteobacteria	Deltaproteobacteria	Myxococcales	Haliangiaceae	?	?	k__Bacteria,p__Proteobacteria,c__Deltaproteobacteria,o__Myxococcales,f__Haliangiaceae,g__?,s__?
OTU_11018	0	0	0	0	0	0	0	0	0	0	0	0	0	0	0	0	0	0	0	0	0	0	0	0	0	0	0	0	0	0	0	0	0	0	0	0	Proteobacteria	Gammaproteobacteria	Legionellales	Coxiellaceae	?	?	k__Bacteria,p__Proteobacteria,c__Gammaproteobacteria,o__Legionellales,f__Coxiellaceae,g__?,s__?
OTU_11019	0	0	0	0	0	0	0	0	0	0	0	0	0	0	0	0	0	0	0	0	0	0	0	0	0	0	0	0	0	0	0	0	0	0	0	0	Ca._Peregrinibacteria	Candidatus_Peribacteria	?	?	?	?	k__Bacteria,p__Ca._Peregrinibacteria,c__Candidatus_Peribacteria,o__?,f__?,g__?,s__?
OTU_1102	0	0	1.9606e-05	3.82055e-05	0	1.97583e-05	0	0	0	0	0	0	2.03604e-05	0	2.67633e-05	1.69738e-05	3.18819e-05	6.61731e-05	2.09938e-05	0	1.15623e-05	1.71437e-05	3.95167e-06	8.8362e-06	9.42473e-06	1.31024e-05	2.97622e-05	2.76461e-05	7.75698e-06	1.34691e-05	1.83146e-05	2.08186e-05	1.04935e-05	1.44289e-05	1.55781e-05	2.1312e-05	Bacteroidetes	Chitinophagia	Chitinophagales	?	?	?	k__Bacteria,p__Bacteroidetes,c__Chitinophagia,o__Chitinophagales,f__?,g__?,s__?
OTU_11020	8.5925e-05	0	0	0	0	3.95167e-05	0	0	0	0	4.68192e-05	7.84111e-05	0	0	0	0.000288554	0.000223173	0.000496298	0.000188944	7.22643e-05	1.7185e-05	3.84268e-05	7.90334e-06	1.76724e-05	2.50461e-05	3.60687e-05	0.00024517	0.00017945	1.25442e-05	2.86184e-05	0.000139446	0.000161311	2.11155e-05	3.53786e-05	0.000130875	0.000166861	Proteobacteria	Deltaproteobacteria	Myxococcales	Haliangiaceae	Haliangium	?	k__Bacteria,p__Proteobacteria,c__Deltaproteobacteria,o__Myxococcales,f__Haliangiaceae,g__Haliangium,s__?
OTU_11021	0	0	0	0	0	0	0	0	0	0	0	0	0	0	0	0	0	0	0	0	0	0	0	0	0	0	0	0	0	0	0	0	0	0	0	0	Gemmatimonadetes	Gemmatimonadetes_(class)	Gemmatimonadales	?	?	?	k__Bacteria,p__Gemmatimonadetes,c__Gemmatimonadetes_(class),o__Gemmatimonadales,f__?,g__?,s__?
OTU_11022	0	0	0	0	0	0	0	3.02174e-05	0	0	0	0	0	0	0	0	0	0	0	0	0	0	6.04348e-06	1.35136e-05	0	0	0	0	3.02174e-06	9.55559e-06	0	0	0	0	3.02174e-06	9.55559e-06	Proteobacteria	Gammaproteobacteria	Legionellales	Coxiellaceae	?	?	k__Bacteria,p__Proteobacteria,c__Gammaproteobacteria,o__Legionellales,f__Coxiellaceae,g__?,s__?
OTU_11023	0	0	0	0	0	0	0	0	0	0	0	0	0	0	0	0	0	0	4.19875e-05	0	0	0	0	0	0	0	1.04969e-05	2.09938e-05	0	0	4.19875e-06	1.32776e-05	0	0	4.19875e-06	1.32776e-05	Elusimicrobia	Elusimicrobia_(class)	MVP-88	?	?	?	k__Bacteria,p__Elusimicrobia,c__Elusimicrobia_(class),o__MVP-88,f__?,g__?,s__?
OTU_11025	0	0	0	0	0	0	0	0	0	0	2.34096e-05	0	0	0	0	0	0	3.30865e-05	0	0	0	0	0	0	4.68192e-06	1.04691e-05	8.27163e-06	1.65433e-05	0	0	5.64961e-06	1.21269e-05	2.34096e-06	7.40277e-06	3.30865e-06	1.04629e-05	Proteobacteria	Deltaproteobacteria	SAR324_clade(Marine_group_B)	?	?	?	k__Bacteria,p__Proteobacteria,c__Deltaproteobacteria,o__SAR324_clade(Marine_group_B),f__?,g__?,s__?
OTU_11027	0	0	0	0	0	0	0	0	0	0	0	0	0	0	0	0	0	0	0	0	0	0	0	0	0	0	0	0	0	0	0	0	0	0	0	0	Ca._Berkelbacteria	?	?	?	?	?	k__Bacteria,p__Ca._Berkelbacteria,c__?,o__?,f__?,g__?,s__?
OTU_11028	0	0	0	0	0	0	0	0	0	0	0	0	0	0	0	0	1.59409e-05	0	0	0	0	0	0	0	0	0	3.98524e-06	7.97047e-06	0	0	1.59409e-06	5.04097e-06	0	0	1.59409e-06	5.04097e-06	Ca._Parcubacteria	?	?	?	?	?	k__Bacteria,p__Ca._Parcubacteria,c__?,o__?,f__?,g__?,s__?
OTU_11029	0	0	0	0	2.45432e-05	1.97583e-05	0	0	0	0	0	0	2.03604e-05	0	0	1.69738e-05	1.59409e-05	0	0	0	4.90865e-06	1.09761e-05	3.95167e-06	8.8362e-06	4.07208e-06	9.10544e-06	3.98524e-06	7.97047e-06	4.43016e-06	9.40744e-06	5.32751e-06	8.64706e-06	4.49036e-06	9.51772e-06	5.26731e-06	8.53209e-06	Chloroflexi	JG30-KF-CM66	?	?	?	?	k__Bacteria,p__Chloroflexi,c__JG30-KF-CM66,o__?,f__?,g__?,s__?
OTU_1103	0	0	0	0	0	0	0	0	0	0	0	0	0	0	5.35265e-05	0	3.18819e-05	3.30865e-05	0	0	0	0	0	0	1.07053e-05	2.39378e-05	1.62421e-05	1.87612e-05	0	0	1.18495e-05	1.99225e-05	5.35265e-06	1.69266e-05	6.49684e-06	1.36995e-05	Bacteroidetes	Flavobacteriia	Flavobacteriales	Flavobacteriaceae	Flavobacterium	?	k__Bacteria,p__Bacteroidetes,c__Flavobacteriia,o__Flavobacteriales,f__Flavobacteriaceae,g__Flavobacterium,s__?
OTU_11030	0.00017185	1.82904e-05	0.000235272	0	0	7.90334e-05	0.000196818	6.04348e-05	0.000214923	0.000239442	0.000187277	9.40933e-05	6.10812e-05	3.18685e-05	0.000347922	0.00013579	0.000127528	0.000297779	0.000272919	0.000162595	8.50825e-05	0.000110708	0.00015813	8.23628e-05	0.000144448	0.000127863	0.000215205	8.28744e-05	0.000121606	9.97214e-05	0.000171885	0.000104655	0.000114765	0.000117014	0.000178726	7.96006e-05	Proteobacteria	Alphaproteobacteria	Rhizobiales	?	?	?	k__Bacteria,p__Proteobacteria,c__Alphaproteobacteria,o__Rhizobiales,f__?,g__?,s__?
OTU_11031	0.00010311	0.000109742	0.000156848	3.82055e-05	7.36297e-05	5.9275e-05	4.92046e-05	3.02174e-05	0.000134327	3.4206e-05	4.68192e-05	0.000266598	8.14416e-05	0.000143408	8.02898e-05	3.39475e-05	0	3.30865e-05	4.19875e-05	0	9.63071e-05	4.4108e-05	6.14459e-05	4.23774e-05	0.000123711	8.71623e-05	1.87685e-05	2.19746e-05	7.88765e-05	4.4726e-05	7.27578e-05	8.02667e-05	0.000110009	6.67072e-05	4.16251e-05	3.76313e-05	Actinobacteria	Actinobacteria_(class)	Frankiales	?	?	?	k__Bacteria,p__Actinobacteria,c__Actinobacteria_(class),o__Frankiales,f__?,g__?,s__?
OTU_11032	0	0	0	0	0	0	0	0	0	0	0	0	0	0	0	0	0	0	0	0	0	0	0	0	0	0	0	0	0	0	0	0	0	0	0	0	Ca._Parcubacteria	?	?	?	?	?	k__Bacteria,p__Ca._Parcubacteria,c__?,o__?,f__?,g__?,s__?
OTU_11033	0	0	0	0	0	0	0	0	0	0	0	0	0	0	0	0	0	0	0	0	0	0	0	0	0	0	0	0	0	0	0	0	0	0	0	0	Proteobacteria	Gammaproteobacteria	?	?	?	?	k__Bacteria,p__Proteobacteria,c__Gammaproteobacteria,o__?,f__?,g__?,s__?
OTU_11035	3.437e-05	0	0	0	0	0	0	0	0	0	0	0	4.07208e-05	0	0	0	0	0	0	0	6.874e-06	1.53707e-05	0	0	8.14416e-06	1.82109e-05	0	0	3.437e-06	1.08688e-05	4.07208e-06	1.2877e-05	7.50908e-06	1.59011e-05	0	0	Armatimonadetes	Armatimonadetes_Group_4	?	?	?	?	k__Bacteria,p__Armatimonadetes,c__Armatimonadetes_Group_4,o__?,f__?,g__?,s__?
OTU_1104	6.874e-05	1.82904e-05	0.000215666	0.00021013	0.000196346	0.000316133	0.000590455	0.000151087	5.37306e-05	0.000376266	0.00060865	0.000203869	0.000223964	3.18685e-05	0.000883188	0.000611055	0.000494169	0.000595558	0.000398882	0.000668444	0.000141835	9.17781e-05	0.000297535	0.000208107	0.000390308	0.000346955	0.000539263	0.000117753	0.000219685	0.000172412	0.000471965	0.000256885	0.000266071	0.000272754	0.000425578	0.000206265	Verrucomicrobia	OPB35_soil_group	?	?	?	?	k__Bacteria,p__Verrucomicrobia,c__OPB35_soil_group,o__?,f__?,g__?,s__?
OTU_11040	0.000223405	0.000182904	0.000156848	3.82055e-05	4.90865e-05	0.00011855	0.000344432	3.02174e-05	0.000188057	3.4206e-05	0.000163867	0.000313644	0.000590451	0.000589568	0.00139169	0.000373423	0.000239114	0.000165433	0.00050385	0.000614246	0.00013009	8.24883e-05	0.000143093	0.000130153	0.000609844	0.000473999	0.000380661	0.000212992	0.000136591	0.000102956	0.000494529	0.000360218	0.000369967	0.000408429	0.000261153	0.0001953	Proteobacteria	Deltaproteobacteria	Myxococcales	BIrii41	?	?	k__Bacteria,p__Proteobacteria,c__Deltaproteobacteria,o__Myxococcales,f__BIrii41,g__?,s__?
OTU_11042	0.00013748	0.000256065	0.000137242	0.000171925	0.000196346	0.0002371	0.000246023	0.000362609	0.000241788	0.000239442	0.000257506	0.000376373	0.00052937	0.00011154	0.00016058	0.000186711	0.000286937	0.000430125	0.000146956	0.000162595	0.000179812	4.93819e-05	0.000265392	5.44456e-05	0.000287074	0.000169093	0.000256653	0.000131517	0.000222602	6.66015e-05	0.000264869	0.000139484	0.000233443	0.000130336	0.000254029	8.75291e-05	Acidobacteria	Subgroup_6	?	?	?	?	k__Bacteria,p__Acidobacteria,c__Subgroup_6,o__?,f__?,g__?,s__?
OTU_11043	0	0	0	0	0	0	0	3.02174e-05	0	0	2.34096e-05	0	0	0	0	0	0	3.30865e-05	4.19875e-05	0	0	0	6.04348e-06	1.35136e-05	4.68192e-06	1.04691e-05	1.87685e-05	2.19746e-05	3.02174e-06	9.55559e-06	9.84837e-06	1.64512e-05	2.34096e-06	7.40277e-06	1.05291e-05	1.71986e-05	Ca._Omnitrophica_(OP3)	?	?	?	?	?	k__Bacteria,p__Ca._Omnitrophica_(OP3),c__?,o__?,f__?,g__?,s__?
OTU_11044	0	0	1.9606e-05	0	0	0	0	0	0	0	0	3.13644e-05	4.07208e-05	7.96713e-05	0	0	0	0	0	0	3.9212e-06	8.76808e-06	0	0	3.03513e-05	3.31037e-05	0	0	1.9606e-06	6.19997e-06	1.51757e-05	2.72568e-05	1.71363e-05	2.67443e-05	0	0	Actinobacteria	Actinobacteria_(class)	Micromonosporales	Micromonosporaceae	?	?	k__Bacteria,p__Actinobacteria,c__Actinobacteria_(class),o__Micromonosporales,f__Micromonosporaceae,g__?,s__?
OTU_11045	0	5.48711e-05	0	1.91027e-05	0	0	0	0	0	0	0	0	0	0	0	0	0	0	0	0	1.47948e-05	2.38816e-05	0	0	0	0	0	0	7.39738e-06	1.7728e-05	0	0	7.39738e-06	1.7728e-05	0	0	Proteobacteria	Gammaproteobacteria	Legionellales	Coxiellaceae	Aquicella	?	k__Bacteria,p__Proteobacteria,c__Gammaproteobacteria,o__Legionellales,f__Coxiellaceae,g__Aquicella,s__?
OTU_11046	0	1.82904e-05	0	0	0	0	0	0	0	0	0	0	0	1.59343e-05	0	0	0	0	2.09938e-05	0	3.65807e-06	8.1797e-06	0	0	3.18685e-06	7.12602e-06	5.24844e-06	1.04969e-05	1.82904e-06	5.78392e-06	3.6928e-06	7.87592e-06	3.42246e-06	7.23652e-06	2.09938e-06	6.63881e-06	Chloroflexi	Chloroflexia	Kallotenuales	AKIW781	?	?	k__Bacteria,p__Chloroflexi,c__Chloroflexia,o__Kallotenuales,f__AKIW781,g__?,s__?
OTU_11047	0	0	0	0	0	0	2.46023e-05	0	0	0	2.34096e-05	0	0	1.59343e-05	0	0	0	0	0	0	0	0	4.92046e-06	1.10025e-05	7.86877e-06	1.10942e-05	0	0	2.46023e-06	7.77993e-06	3.93439e-06	8.47949e-06	3.93439e-06	8.47949e-06	2.46023e-06	7.77993e-06	Verrucomicrobia	OPB35_soil_group	?	?	?	?	k__Bacteria,p__Verrucomicrobia,c__OPB35_soil_group,o__?,f__?,g__?,s__?
OTU_11048	0	0	0	0	0	0	0	0	0	0	2.34096e-05	0	0	0	0	0	0	0	0	0	0	0	0	0	4.68192e-06	1.04691e-05	0	0	0	0	2.34096e-06	7.40277e-06	2.34096e-06	7.40277e-06	0	0	Verrucomicrobia	Spartobacteria	Chthoniobacterales	DA101_soil_group	?	?	k__Bacteria,p__Verrucomicrobia,c__Spartobacteria,o__Chthoniobacterales,f__DA101_soil_group,g__?,s__?
OTU_11049	3.437e-05	0	1.9606e-05	0	0	0	0.000246023	0.000271957	0.000188057	0	4.68192e-05	0	0	0	0	0	0	0	4.19875e-05	0	1.07952e-05	1.56765e-05	0.000141207	0.000132435	9.36384e-06	2.09382e-05	1.04969e-05	2.09938e-05	7.60013e-05	0.000112377	8.88067e-06	1.87567e-05	1.00795e-05	1.7454e-05	7.48025e-05	0.000113364	Proteobacteria	Betaproteobacteria	Nitrosomonadales	Nitrosomonadaceae	?	?	k__Bacteria,p__Proteobacteria,c__Betaproteobacteria,o__Nitrosomonadales,f__Nitrosomonadaceae,g__?,s__?
OTU_1105	0.00048118	0.00098768	0.00039212	0.000630391	0.000368149	0.000217342	0.000664262	0.000453261	0.000429845	0.000136824	0.000468192	0.000642971	0.00105874	0.00108353	0.000749371	0.000560134	0.000398524	0.000794077	0.000818757	0.000650378	0.000571904	0.000254145	0.000380307	0.000208715	0.000800561	0.000266764	0.000665434	0.000192808	0.000476105	0.000241381	0.000722467	0.000227555	0.000686232	0.000273602	0.00051234	0.000228272	Chloroflexi	Anaerolineae	Anaerolineales	?	?	?	k__Bacteria,p__Chloroflexi,c__Anaerolineae,o__Anaerolineales,f__?,g__?,s__?
OTU_11050	1.7185e-05	0	0	0	0	0	0	0	0	0	0	0	0	0	0	0	1.59409e-05	0	2.09938e-05	5.41982e-05	3.437e-06	7.68537e-06	0	0	0	0	2.27832e-05	2.27742e-05	1.7185e-06	5.43438e-06	9.11329e-06	1.76439e-05	1.7185e-06	5.43438e-06	9.11329e-06	1.76439e-05	Acidobacteria	AT-s3-28	?	?	?	?	k__Bacteria,p__Acidobacteria,c__AT-s3-28,o__?,f__?,g__?,s__?
OTU_11051	5.1555e-05	0.000402388	0.000156848	0.000152822	0.000171803	0.00011855	0.00031983	0.000211522	0.000483576	0.000239442	0.000397963	0.000454785	0.000346127	0.000270882	2.67633e-05	0.00027158	0.000350701	0.000198519	0.000104969	0.000144529	0.000187083	0.000129466	0.000274584	0.000137189	0.000299304	0.000166723	0.000199679	0.000107735	0.000230834	0.000133944	0.000256682	0.000136752	0.000243194	0.000152649	0.000244322	0.000117093	Bacteroidetes	Chitinophagia	Chitinophagales	Chitinophagaceae	Parafilimonas	?	k__Bacteria,p__Bacteroidetes,c__Chitinophagia,o__Chitinophagales,f__Chitinophagaceae,g__Parafilimonas,s__?
OTU_11052	3.437e-05	0	0	7.6411e-05	4.90865e-05	1.97583e-05	2.46023e-05	3.02174e-05	5.37306e-05	0	0.000842746	0	0.000101802	0	2.67633e-05	6.7895e-05	0	3.30865e-05	8.39751e-05	0.000379387	3.19735e-05	3.28554e-05	2.56617e-05	1.9385e-05	0.000194262	0.000364901	0.000124112	0.000173653	2.88176e-05	2.56485e-05	0.000153565	0.000267118	0.000113118	0.000258795	6.92653e-05	0.000112304	Ca._Latescibacteria_(WS3)	?	?	?	?	?	k__Bacteria,p__Ca._Latescibacteria_(WS3),c__?,o__?,f__?,g__?,s__?
OTU_11053	0	0	0	0	0	0	0	0	0	0	7.02288e-05	0	0	0	0	0	0	0	0	0	0	0	0	0	1.40458e-05	3.14073e-05	0	0	0	0	7.02288e-06	2.22083e-05	7.02288e-06	2.22083e-05	0	0	Elusimicrobia	Elusimicrobia_(class)	MVP-88	?	?	?	k__Bacteria,p__Elusimicrobia,c__Elusimicrobia_(class),o__MVP-88,f__?,g__?,s__?
OTU_11054	0.000326515	0.000146323	0.000274484	0.000458466	0.000196346	0.000217342	7.38069e-05	3.02174e-05	0.000134327	0.000273648	0.000866155	0.000345009	0.000162883	0.000318685	0	0.000152764	0.000111587	6.61731e-05	6.29813e-05	5.41982e-05	0.000280427	0.000121358	0.000145868	0.000100172	0.000338547	0.000325683	7.37348e-05	2.57375e-05	0.000213147	0.000126629	0.000214044	0.000255228	0.000309487	0.000233722	0.000117704	7.82113e-05	Acidobacteria	Solibacteres_(Acidobacteria_group_3)	Solibacterales	Solibacteraceae	Ca._Solibacter	?	k__Bacteria,p__Acidobacteria,c__Solibacteres_(Acidobacteria_group_3),o__Solibacterales,f__Solibacteraceae,g__Ca._Solibacter,s__?
OTU_11055	0	0	0	0	0	0	0	0	0	0	4.68192e-05	0	0	0	2.67633e-05	0	3.18819e-05	0	0	0	0	0	0	0	1.47165e-05	2.13626e-05	7.97047e-06	1.59409e-05	0	0	1.05464e-05	1.76776e-05	7.35825e-06	1.62168e-05	3.18819e-06	1.00819e-05	Elusimicrobia	Elusimicrobia_(class)	Lineage_IIa	?	?	?	k__Bacteria,p__Elusimicrobia,c__Elusimicrobia_(class),o__Lineage_IIa,f__?,g__?,s__?
OTU_11056	1.7185e-05	0	0	0	0	0	0	0	0	0	4.68192e-05	1.56822e-05	0	0	0	0	0	0	4.19875e-05	0	3.437e-06	7.68537e-06	0	0	1.25003e-05	2.03512e-05	1.04969e-05	2.09938e-05	1.7185e-06	5.43438e-06	1.04489e-05	1.85865e-05	7.96864e-06	1.52691e-05	4.19875e-06	1.32776e-05	Ca._Saccharibacteria_(TM7)	?	?	?	?	?	k__Bacteria,p__Ca._Saccharibacteria_(TM7),c__?,o__?,f__?,g__?,s__?
OTU_11057	0	0	3.9212e-05	0	2.45432e-05	0	0	0	0	3.4206e-05	9.36384e-05	1.56822e-05	0	0	2.67633e-05	1.69738e-05	3.18819e-05	6.61731e-05	8.39751e-05	0	1.27511e-05	1.82141e-05	6.84121e-06	1.52974e-05	2.72168e-05	3.88156e-05	4.55075e-05	3.72532e-05	9.79613e-06	1.61602e-05	3.35088e-05	3.53353e-05	1.99839e-05	2.95837e-05	2.3321e-05	3.06714e-05	Planctomycetes	OM190	?	?	?	?	k__Bacteria,p__Planctomycetes,c__OM190,o__?,f__?,g__?,s__?
OTU_11058	0	0	0	0	0	0	0	0	0	0	9.36384e-05	0	0	0	0	0	0	0	0	0	0	0	0	0	1.87277e-05	4.18764e-05	0	0	0	0	9.36384e-06	2.96111e-05	9.36384e-06	2.96111e-05	0	0	Ca._Omnitrophica_(OP3)	?	?	?	?	?	k__Bacteria,p__Ca._Omnitrophica_(OP3),c__?,o__?,f__?,g__?,s__?
OTU_1106	0.00085925	0.000548711	0.00299972	0.00198669	0.00120262	0	2.46023e-05	0	8.0596e-05	0	0	0.000533196	0.000305406	0.000382422	0	0	0	0	0	0	0.0015194	0.000985912	2.10397e-05	3.49559e-05	0.000244205	0.000237506	0	0	0.000770218	0.00102771	0.000122102	0.00020405	0.000881801	0.000953299	1.05198e-05	2.58077e-05	Proteobacteria	Gammaproteobacteria	Xanthomonadales	Xanthomonadales_Incertae_Sedis	Acidibacter	?	k__Bacteria,p__Proteobacteria,c__Gammaproteobacteria,o__Xanthomonadales,f__Xanthomonadales_Incertae_Sedis,g__Acidibacter,s__?
OTU_11060	0	0	0	0	0	0	0	0	0	0	7.02288e-05	0	0	0	0	0	3.18819e-05	3.30865e-05	0	1.80661e-05	0	0	0	0	1.40458e-05	3.14073e-05	2.07586e-05	1.54259e-05	0	0	1.53263e-05	2.36189e-05	7.02288e-06	2.22083e-05	8.30345e-06	1.39367e-05	Planctomycetes	OM190	?	?	?	?	k__Bacteria,p__Planctomycetes,c__OM190,o__?,f__?,g__?,s__?
OTU_11061	1.7185e-05	1.82904e-05	0	0	4.90865e-05	0	0	0	2.68653e-05	0	0.000210686	0.00014114	2.03604e-05	4.78028e-05	0	0	3.18819e-05	0	0	5.41982e-05	1.69124e-05	2.00574e-05	5.37306e-06	1.20145e-05	8.39979e-05	8.90655e-05	2.152e-05	2.64667e-05	1.11427e-05	1.67315e-05	5.0607e-05	7.09868e-05	5.04551e-05	7.03886e-05	1.12945e-05	1.94364e-05	Planctomycetes	Planctomycetacia	Planctomycetales	Planctomycetaceae	Gemmata	?	k__Bacteria,p__Planctomycetes,c__Planctomycetacia,o__Planctomycetales,f__Planctomycetaceae,g__Gemmata,s__?
OTU_11062	5.14717e-05	0	0	0	0	0	0	0	0	0	4.68881e-05	0	0	0	0	3.40061e-05	0	0	0	0	1.02943e-05	2.30189e-05	0	0	9.37762e-06	2.0969e-05	0	0	5.14717e-06	1.62768e-05	8.08942e-06	1.73222e-05	9.83598e-06	2.07642e-05	3.40061e-06	1.07537e-05	Planctomycetes	Planctomycetacia	Planctomycetales	?	?	?	k__Bacteria,p__Planctomycetes,c__Planctomycetacia,o__Planctomycetales,f__?,g__?,s__?
OTU_11064	0	0	0	0	0	0	0	0	0	0	4.68881e-05	0	0	0	0	0	0	0	0	0	0	0	0	0	9.37762e-06	2.0969e-05	0	0	0	0	4.68881e-06	1.48273e-05	4.68881e-06	1.48273e-05	0	0	Actinobacteria	Rubrobacteria	Rubrobacterales	Rubrobacteriaceae	Rubrobacter	?	k__Bacteria,p__Actinobacteria,c__Rubrobacteria,o__Rubrobacterales,f__Rubrobacteriaceae,g__Rubrobacter,s__?
OTU_11065	0	0	0	0	0	0	0	0	0	0	4.68881e-05	0	0	0	0	0	0	0	0	0	0	0	0	0	9.37762e-06	2.0969e-05	0	0	0	0	4.68881e-06	1.48273e-05	4.68881e-06	1.48273e-05	0	0	Ca._Microgenomates_(OP11)	Candidatus_Pacebacteria	?	?	?	?	k__Bacteria,p__Ca._Microgenomates_(OP11),c__Candidatus_Pacebacteria,o__?,f__?,g__?,s__?
OTU_11066	1.71916e-05	1.828e-05	3.92159e-05	0	0	1.97588e-05	0	0	0	0	0.000117102	0	0	0	2.66733e-05	5.10092e-05	0	3.30715e-05	0	1.80738e-05	1.49375e-05	1.62169e-05	3.95176e-06	8.83641e-06	2.87551e-05	5.07202e-05	1.27863e-05	1.59836e-05	9.44463e-06	1.36055e-05	2.4593e-05	3.71163e-05	2.18463e-05	3.6239e-05	1.21913e-05	1.80322e-05	Proteobacteria	Deltaproteobacteria	Myxococcales	?	?	?	k__Bacteria,p__Proteobacteria,c__Deltaproteobacteria,o__Myxococcales,f__?,g__?,s__?
OTU_11067	0	0	0	0	0	0	0	0	0	0	4.68881e-05	0	0	0	5.36056e-05	0	0	0	0	0	0	0	0	0	2.00987e-05	2.76236e-05	0	0	0	0	1.00494e-05	2.1245e-05	1.00494e-05	2.1245e-05	0	0	Planctomycetes	Planctomycetacia	Planctomycetales	Planctomycetaceae	?	?	k__Bacteria,p__Planctomycetes,c__Planctomycetacia,o__Planctomycetales,f__Planctomycetaceae,g__?,s__?
OTU_11068	0	0	0	0	0	0	0	0	0	0	4.68881e-05	0	0	0	2.66733e-05	0	0	0	0	0	0	0	0	0	1.47123e-05	2.13758e-05	0	0	0	0	7.35614e-06	1.62235e-05	7.35614e-06	1.62235e-05	0	0	Chlorobi	Chlorobia	Chlorobiales	OPB56	?	?	k__Bacteria,p__Chlorobi,c__Chlorobia,o__Chlorobiales,f__OPB56,g__?,s__?
OTU_11069	0	0	0	0	0	0	0	0	0	0	4.68881e-05	0	0	0	2.66733e-05	0	0	0	0	0	0	0	0	0	1.47123e-05	2.13758e-05	0	0	0	0	7.35614e-06	1.62235e-05	7.35614e-06	1.62235e-05	0	0	Verrucomicrobia	OPB35_soil_group	?	?	?	?	k__Bacteria,p__Verrucomicrobia,c__OPB35_soil_group,o__?,f__?,g__?,s__?
OTU_1107	0	0	0	0.000648457	0	0	0	0	0	0	0	0	0	0	0	0	0	0	0	0	0.000129691	0.000289999	0	0	0	0	0	0	6.48457e-05	0.00020506	0	0	6.48457e-05	0.00020506	0	0	Acidobacteria	Blastocatellia_(Acidobacteria_group_4)	Blastocatellales	Blastocatellaceae	2021-11-24	?	k__Bacteria,p__Acidobacteria,c__Blastocatellia_(Acidobacteria_group_4),o__Blastocatellales,f__Blastocatellaceae,g__11-24,s__?
OTU_11070	1.71916e-05	0	0	0	0	7.91341e-05	0	0	0	0	7.02143e-05	0	0	0	0.000133884	1.6981e-05	3.19631e-05	0.000132286	6.2864e-05	3.61023e-05	3.43831e-06	7.6883e-06	1.58268e-05	3.53899e-05	4.08198e-05	6.02574e-05	6.58039e-05	4.63893e-05	9.63257e-06	2.50109e-05	4.84295e-05	5.10618e-05	2.2129e-05	4.50354e-05	3.59331e-05	4.39889e-05	Proteobacteria	Deltaproteobacteria	Myxococcales	VHS-B3-70	?	?	k__Bacteria,p__Proteobacteria,c__Deltaproteobacteria,o__Myxococcales,f__VHS-B3-70,g__?,s__?
OTU_11071	0	0	7.84319e-05	0	4.91077e-05	1.97588e-05	0	0	0	3.434e-05	9.35405e-05	0	0	1.59244e-05	0	0	0	0	8.40595e-05	0	2.55079e-05	3.64344e-05	1.08198e-05	1.56869e-05	2.1893e-05	4.06414e-05	2.10149e-05	4.20297e-05	1.81638e-05	2.7555e-05	1.93524e-05	3.70049e-05	2.37005e-05	3.64378e-05	1.38158e-05	2.73392e-05	Actinobacteria	Actinobacteria_(class)	Micromonosporales	Micromonosporaceae	?	?	k__Bacteria,p__Actinobacteria,c__Actinobacteria_(class),o__Micromonosporales,f__Micromonosporaceae,g__?,s__?
OTU_11072	0	7.31202e-05	3.92159e-05	0	2.45539e-05	1.97588e-05	0	0	0	0	0.000187317	0	2.03722e-05	9.55895e-05	0	0.000101798	7.98006e-05	0	0	1.80738e-05	2.7378e-05	3.0576e-05	3.95176e-06	8.83641e-06	6.06557e-05	8.10006e-05	2.44686e-05	3.78592e-05	1.56649e-05	2.4549e-05	5.0295e-05	6.35973e-05	4.40168e-05	6.03254e-05	2.19431e-05	3.74655e-05	Proteobacteria	Deltaproteobacteria	Bdellovibrionales	?	?	?	k__Bacteria,p__Proteobacteria,c__Deltaproteobacteria,o__Bdellovibrionales,f__?,g__?,s__?
OTU_11073	0	0	0	0	0	0	0	0	0	0	7.02143e-05	1.56771e-05	0	0	2.66733e-05	0	1.59387e-05	0	0	0	0	0	0	0	2.2513e-05	2.89531e-05	3.98467e-06	7.96934e-06	0	0	1.28503e-05	2.23359e-05	1.12565e-05	2.26574e-05	1.59387e-06	5.04025e-06	Actinobacteria	Acidimicrobiia	Acidimicrobiales	?	?	?	k__Bacteria,p__Actinobacteria,c__Acidimicrobiia,o__Acidimicrobiales,f__?,g__?,s__?
OTU_11074	0	0	1.9608e-05	0	0	0	0	0	0	6.83761e-05	7.02143e-05	0	0	0	0	0	0	0	0	0	3.92159e-06	8.76895e-06	1.36752e-05	3.05787e-05	1.40429e-05	3.14008e-05	0	0	8.7984e-06	2.18216e-05	7.02143e-06	2.22037e-05	8.98223e-06	2.23798e-05	6.83761e-06	2.16224e-05	Proteobacteria	Deltaproteobacteria	Myxococcales	?	?	?	k__Bacteria,p__Proteobacteria,c__Deltaproteobacteria,o__Myxococcales,f__?,g__?,s__?
OTU_11075	0.000411774	1.828e-05	3.92159e-05	7.64166e-05	2.45539e-05	0.000375887	0.000467296	0.000574282	0.000483372	0.000480152	0.000351072	6.27574e-05	6.10205e-05	1.59244e-05	0.000481673	0.00030473	0.00030247	0.000497375	0.000566016	0.000324693	0.000114048	0.000167956	0.000476198	7.0408e-05	0.000194489	0.000208594	0.000422639	0.000129327	0.000295123	0.000226212	0.000296773	0.000194355	0.000154269	0.000183503	0.000437627	0.000103282	Proteobacteria	Alphaproteobacteria	Rhizobiales	?	?	?	k__Bacteria,p__Proteobacteria,c__Alphaproteobacteria,o__Rhizobiales,f__?,g__?,s__?
OTU_11076	0	0	0	0	0	0	0	0	0	0	4.68881e-05	0	0	0	0	0	3.19631e-05	0	0	0	0	0	0	0	9.37762e-06	2.0969e-05	7.99079e-06	1.59816e-05	0	0	7.88512e-06	1.69914e-05	4.68881e-06	1.48273e-05	3.19631e-06	1.01076e-05	Chloroflexi	Thermomicrobia	JG30-KF-CM45	?	?	?	k__Bacteria,p__Chloroflexi,c__Thermomicrobia,o__JG30-KF-CM45,f__?,g__?,s__?
OTU_11077	0	0	0	0	0	0	0	6.04349e-05	0	0	4.68881e-05	0	0	0	8.02789e-05	0.000118801	3.19631e-05	0.000132286	0	3.61023e-05	0	0	1.2087e-05	2.70273e-05	2.54334e-05	3.67726e-05	5.00879e-05	5.7124e-05	6.04349e-06	1.91112e-05	4.46319e-05	5.01789e-05	1.27167e-05	2.79405e-05	3.79587e-05	5.07521e-05	Planctomycetes	Planctomycetacia	Planctomycetales	?	?	?	k__Bacteria,p__Planctomycetes,c__Planctomycetacia,o__Planctomycetales,f__?,g__?,s__?
[truncated: 11,885 more rows]

## Sheet: 16S_DNA
																							Supplementary File 1: Normalized overall relative abundance
[truncated: 12,901 more rows]

[truncated: 2 more sheets: ITS_RNA, ITS_DNA]
